# Supplementary material for: Forward Genetics by Sequencing EMS Variation-Induced Inbred Lines
Source: G3 (Bethesda). 2016 Dec 29;7(2):413–25. doi: 10.1534/g3.116.029660 (PMC5295590; doi:10.1534/g3.116.029660)
Supplement: Supplementary file 3 [file 413FileS2.zip › FileS2.vcf]

##SnpEffVersion="SnpEff 3.1m (build 2013-02-07), by Pablo Cingolani"
##SnpEffCmd="SnpEff Sbicolor_v2.1_255 ../GCATpostBS-Final/Evil_twin-12_2-Final.vcf "
##INFO=<ID=EFF,Number=.,Type=String,Description="Predicted effects for this variant.Format: 'Effect ( Effect_Impact | Functional_Class | Codon_Change | Amino_Acid_change| Amino_Acid_length | Gene_Name | Gene_BioType | Coding | Transcript | Exon [ | ERRORS | WARNINGS ] )' ">
Chr01	169576	.	C	T	127.0	.	DP=5;VDB=0.0418;AF1=1;AC1=2;DP4=0,0,3,2;MQ=37;FQ=-42;EFF=DOWNSTREAM(MODIFIER|||||Sobic.001G002100|||PAC:28399062|),INTERGENIC(MODIFIER|||||||||),UPSTREAM(MODIFIER|||||Sobic.001G002000|||PAC:28400744|)	GT:PL:GQ	1/1:160,15,0:27
Chr01	431250	.	C	T	116.0	.	DP=5;VDB=0.0162;AF1=1;AC1=2;DP4=0,0,1,4;MQ=37;FQ=-42;EFF=INTERGENIC(MODIFIER|||||||||)	GT:PL:GQ	1/1:149,15,0:27
Chr01	673097	.	C	T	95.5	.	DP=4;VDB=0.0329;AF1=1;AC1=2;DP4=0,0,1,3;MQ=37;FQ=-39;EFF=INTERGENIC(MODIFIER|||||||||),UPSTREAM(MODIFIER|||||Sobic.001G006600|||PAC:28397550|),UPSTREAM(MODIFIER|||||Sobic.001G006600|||PAC:28397551|),UPSTREAM(MODIFIER|||||Sobic.001G006600|||PAC:28397552|),UPSTREAM(MODIFIER|||||Sobic.001G006600|||PAC:28397553|)	GT:PL:GQ	1/1:128,12,0:21
Chr01	853690	.	C	T	40.8	.	DP=2;VDB=0.0119;AF1=1;AC1=2;DP4=0,0,1,1;MQ=36;FQ=-33;EFF=SYNONYMOUS_CODING(LOW|SILENT|cgG/cgA|R345||Sobic.001G009200|||PAC:28395756|)	GT:PL:GQ	1/1:72,6,0:10
Chr01	1298988	.	C	T	27.8	.	DP=2;VDB=0.0213;AF1=1;AC1=2;DP4=0,0,1,1;MQ=30;FQ=-33;EFF=DOWNSTREAM(MODIFIER|||||Sobic.001G014400|||PAC:28399256|),INTRON(MODIFIER|||||Sobic.001G014300|||PAC:28396304|1),INTRON(MODIFIER|||||Sobic.001G014300|||PAC:28396305|1),INTRON(MODIFIER|||||Sobic.001G014300|||PAC:28396306|1),INTRON(MODIFIER|||||Sobic.001G014300|||PAC:28396307|1),INTRON(MODIFIER|||||Sobic.001G014300|||PAC:28396308|1),INTRON(MO…	GT:PL:GQ	1/1:59,6,0:10
Chr01	2102924	.	G	A	84.5	.	DP=4;VDB=0.0282;AF1=1;AC1=2;DP4=0,0,2,2;MQ=33;FQ=-39;EFF=DOWNSTREAM(MODIFIER|||||Sobic.001G027000|||PAC:28398016|),INTERGENIC(MODIFIER|||||||||)	GT:PL:GQ	1/1:117,12,0:21
Chr01	2528185	.	G	A	42.8	.	DP=2;VDB=0.0216;AF1=1;AC1=2;DP4=0,0,1,1;MQ=37;FQ=-33;EFF=INTERGENIC(MODIFIER|||||||||),UPSTREAM(MODIFIER|||||Sobic.001G033400|||PAC:28399688|),UPSTREAM(MODIFIER|||||Sobic.001G033500|||PAC:28399972|)	GT:PL:GQ	1/1:74,6,0:10
Chr01	2557328	.	G	A	123.0	.	DP=5;VDB=0.0505;AF1=1;AC1=2;DP4=0,0,2,3;MQ=36;FQ=-42;EFF=INTERGENIC(MODIFIER|||||||||),UPSTREAM(MODIFIER|||||Sobic.001G034000|||PAC:28398909|)	GT:PL:GQ	1/1:156,15,0:27
Chr01	2640226	.	G	A	68.0	.	DP=3;VDB=0.0279;AF1=1;AC1=2;DP4=0,0,2,1;MQ=36;FQ=-36;EFF=DOWNSTREAM(MODIFIER|||||Sobic.001G035200|||PAC:28399077|),DOWNSTREAM(MODIFIER|||||Sobic.001G035200|||PAC:28399078|),INTERGENIC(MODIFIER|||||||||),UPSTREAM(MODIFIER|||||Sobic.001G035100|||PAC:28398336|)	GT:PL:GQ	1/1:100,9,0:16
Chr01	2757211	.	G	A	68.0	.	DP=3;VDB=0.0234;AF1=1;AC1=2;DP4=0,0,2,1;MQ=36;FQ=-36;EFF=NON_SYNONYMOUS_CODING(MODERATE|MISSENSE|Gca/Aca|A1248T||Sobic.001G037100|||PAC:28396362|)	GT:PL:GQ	1/1:100,9,0:16
Chr01	3252238	.	C	T	42.8	.	DP=2;VDB=0.0181;AF1=1;AC1=2;DP4=0,0,1,1;MQ=37;FQ=-33;EFF=DOWNSTREAM(MODIFIER|||||Sobic.001G043500|||PAC:28397492|),INTERGENIC(MODIFIER|||||||||),UPSTREAM(MODIFIER|||||Sobic.001G043400|||PAC:28396948|)	GT:PL:GQ	1/1:74,6,0:10
Chr01	3257046	.	C	T	69.0	.	DP=3;VDB=0.0276;AF1=1;AC1=2;DP4=0,0,1,2;MQ=36;FQ=-36;EFF=INTRON(MODIFIER|||||Sobic.001G043500|||PAC:28397492|1)	GT:PL:GQ	1/1:101,9,0:16
Chr01	3309762	.	C	T	124.0	.	DP=5;VDB=0.0444;AF1=1;AC1=2;DP4=0,0,3,2;MQ=37;FQ=-42;EFF=DOWNSTREAM(MODIFIER|||||Sobic.001G044400|||PAC:28395971|),NON_SYNONYMOUS_CODING(MODERATE|MISSENSE|Ctt/Ttt|L59F||Sobic.001G044500|||PAC:28398932|),UPSTREAM(MODIFIER|||||Sobic.001G044600|||PAC:28399863|)	GT:PL:GQ	1/1:157,15,0:27
Chr01	3322830	.	C	T	70.0	.	DP=3;VDB=0.0282;AF1=1;AC1=2;DP4=0,0,1,2;MQ=36;FQ=-36;EFF=DOWNSTREAM(MODIFIER|||||Sobic.001G044700|||PAC:28398360|),SYNONYMOUS_CODING(LOW|SILENT|ggG/ggA|G342||Sobic.001G044800|||PAC:28398122|)	GT:PL:GQ	1/1:102,9,0:16
Chr01	4118746	.	G	A	66.0	.	DP=3;VDB=0.0282;AF1=1;AC1=2;DP4=0,0,2,1;MQ=35;FQ=-36;EFF=DOWNSTREAM(MODIFIER|||||Sobic.001G055100|||PAC:28400967|),DOWNSTREAM(MODIFIER|||||Sobic.001G055200|||PAC:28394969|),INTERGENIC(MODIFIER|||||||||)	GT:PL:GQ	1/1:98,9,0:16
Chr01	4398195	.	C	T	222.0	.	DP=13;VDB=0.0408;AF1=1;AC1=2;DP4=0,0,7,6;MQ=37;FQ=-66;EFF=DOWNSTREAM(MODIFIER|||||Sobic.001G058300|||PAC:28397903|),UTR_3_PRIME(MODIFIER|||||Sobic.001G058400|||PAC:28395743|2)	GT:PL:GQ	1/1:255,39,0:75
Chr01	4921290	.	C	T	89.5	.	DP=4;VDB=0.0338;AF1=1;AC1=2;DP4=0,0,2,2;MQ=34;FQ=-39;EFF=UPSTREAM(MODIFIER|||||Sobic.001G065000|||PAC:28396817|),UTR_3_PRIME(MODIFIER|||||Sobic.001G065100|||PAC:28400739|17)	GT:PL:GQ	1/1:122,12,0:21
Chr01	5075351	.	C	T	146.0	.	DP=6;VDB=0.0487;AF1=1;AC1=2;DP4=0,0,2,4;MQ=37;FQ=-45;EFF=NON_SYNONYMOUS_CODING(MODERATE|MISSENSE|Cat/Tat|H287Y||Sobic.001G067000|||PAC:28396257|),UPSTREAM(MODIFIER|||||Sobic.001G067100|||PAC:28396882|)	GT:PL:GQ	1/1:179,18,0:33
Chr01	5076120	.	C	T	42.8	.	DP=2;VDB=0.0125;AF1=1;AC1=2;DP4=0,0,1,1;MQ=37;FQ=-33;EFF=DOWNSTREAM(MODIFIER|||||Sobic.001G067000|||PAC:28396257|),INTERGENIC(MODIFIER|||||||||),UPSTREAM(MODIFIER|||||Sobic.001G067100|||PAC:28396882|),UPSTREAM(MODIFIER|||||Sobic.001G067200|||PAC:28395577|)	GT:PL:GQ	1/1:74,6,0:10
Chr01	5267419	.	C	T	207.0	.	DP=9;VDB=0.0505;AF1=1;AC1=2;DP4=0,0,3,6;MQ=37;FQ=-54;EFF=DOWNSTREAM(MODIFIER|||||Sobic.001G069200|||PAC:28400635|),DOWNSTREAM(MODIFIER|||||Sobic.001G069400|||PAC:28395203|),NON_SYNONYMOUS_CODING(MODERATE|MISSENSE|Gag/Aag|E732K||Sobic.001G069300|||PAC:28400309|)	GT:PL:GQ	1/1:240,27,0:51
Chr01	5428992	.	C	T	38.8	.	DP=2;VDB=0.0234;AF1=1;AC1=2;DP4=0,0,1,1;MQ=35;FQ=-33;EFF=INTRON(MODIFIER|||||Sobic.001G071400|||PAC:28400446|7),INTRON(MODIFIER|||||Sobic.001G071400|||PAC:28400447|8)	GT:PL:GQ	1/1:70,6,0:10
Chr01	5545713	.	C	T	111.0	.	DP=5;VDB=0.0101;AF1=1;AC1=2;DP4=0,0,2,3;MQ=34;FQ=-42;EFF=DOWNSTREAM(MODIFIER|||||Sobic.001G073100|||PAC:28399070|),INTERGENIC(MODIFIER|||||||||)	GT:PL:GQ	1/1:144,15,0:27
Chr01	5586991	.	C	T	103.0	.	DP=4;VDB=0.0329;AF1=1;AC1=2;DP4=0,0,2,2;MQ=37;FQ=-39;EFF=NON_SYNONYMOUS_CODING(MODERATE|MISSENSE|aCa/aTa|T471I||Sobic.001G073500|||PAC:28395993|),NON_SYNONYMOUS_CODING(MODERATE|MISSENSE|aCa/aTa|T495I||Sobic.001G073500|||PAC:28395992|),UPSTREAM(MODIFIER|||||Sobic.001G073600|||PAC:28400899|),UPSTREAM(MODIFIER|||||Sobic.001G073600|||PAC:28400900|)	GT:PL:GQ	1/1:135,12,0:21
Chr01	5626219	.	C	T	146.0	.	DP=6;VDB=0.0418;AF1=1;AC1=2;DP4=0,0,2,4;MQ=36;FQ=-45;EFF=SYNONYMOUS_CODING(LOW|SILENT|atC/atT|I437||Sobic.001G073900|||PAC:28399016|)	GT:PL:GQ	1/1:179,18,0:33
Chr01	5704532	.	C	T	87.5	.	DP=4;VDB=0.0115;AF1=1;AC1=2;DP4=0,0,2,2;MQ=33;FQ=-39;EFF=UPSTREAM(MODIFIER|||||Sobic.001G074900|||PAC:28400721|),UTR_5_PRIME(MODIFIER|||||Sobic.001G075000|||PAC:28398827|1)	GT:PL:GQ	1/1:120,12,0:21
Chr01	5759929	.	C	T	79.5	.	DP=4;VDB=0.0385;AF1=1;AC1=2;DP4=0,0,3,1;MQ=33;FQ=-39;EFF=NON_SYNONYMOUS_CODING(MODERATE|MISSENSE|Ctc/Ttc|L191F||Sobic.001G075600|||PAC:28398070|)	GT:PL:GQ	1/1:112,12,0:21
Chr01	5892689	.	C	T	181.0	.	DP=8;VDB=0.0239;AF1=1;AC1=2;DP4=0,0,4,4;MQ=35;FQ=-51;EFF=DOWNSTREAM(MODIFIER|||||Sobic.001G076800|||PAC:28394754|),INTRON(MODIFIER|||||Sobic.001G076700|||PAC:28400259|7)	GT:PL:GQ	1/1:214,24,0:45
Chr01	5960505	.	C	T	42.8	.	DP=2;VDB=0.0059;AF1=1;AC1=2;DP4=0,0,1,1;MQ=37;FQ=-33;EFF=DOWNSTREAM(MODIFIER|||||Sobic.001G078000|||PAC:28398039|),DOWNSTREAM(MODIFIER|||||Sobic.001G078000|||PAC:28398040|),INTRON(MODIFIER|||||Sobic.001G077900|||PAC:28396548|2)	GT:PL:GQ	1/1:74,6,0:10
Chr01	6022201	.	C	T	69.0	.	DP=3;VDB=0.0275;AF1=1;AC1=2;DP4=0,0,1,2;MQ=37;FQ=-36;EFF=INTERGENIC(MODIFIER|||||||||)	GT:PL:GQ	1/1:101,9,0:16
Chr01	6036127	.	C	T	42.8	.	DP=2;VDB=0.0100;AF1=1;AC1=2;DP4=0,0,1,1;MQ=37;FQ=-33;EFF=DOWNSTREAM(MODIFIER|||||Sobic.001G078800|||PAC:28397830|),INTERGENIC(MODIFIER|||||||||)	GT:PL:GQ	1/1:74,6,0:10
Chr01	6209566	.	C	T	146.0	.	DP=6;VDB=0.0504;AF1=1;AC1=2;DP4=0,0,4,2;MQ=37;FQ=-45;EFF=INTERGENIC(MODIFIER|||||||||)	GT:PL:GQ	1/1:179,18,0:33
Chr01	6306622	.	C	T	58.0	.	DP=3;VDB=0.0203;AF1=1;AC1=2;DP4=0,0,2,1;MQ=33;FQ=-36;EFF=DOWNSTREAM(MODIFIER|||||Sobic.001G081700|||PAC:28400111|),DOWNSTREAM(MODIFIER|||||Sobic.001G081800|||PAC:28398252|),DOWNSTREAM(MODIFIER|||||Sobic.001G081900|||PAC:28395310|),INTERGENIC(MODIFIER|||||||||)	GT:PL:GQ	1/1:90,9,0:16
Chr01	6331956	.	C	T	96.5	.	DP=4;VDB=0.0402;AF1=1;AC1=2;DP4=0,0,3,1;MQ=37;FQ=-39;EFF=INTERGENIC(MODIFIER|||||||||),UPSTREAM(MODIFIER|||||Sobic.001G082200|||PAC:28398925|)	GT:PL:GQ	1/1:129,12,0:21
Chr01	6614695	.	C	T	70.0	.	DP=3;VDB=0.0251;AF1=1;AC1=2;DP4=0,0,2,1;MQ=36;FQ=-36;EFF=DOWNSTREAM(MODIFIER|||||Sobic.001G085700|||PAC:28400313|),INTERGENIC(MODIFIER|||||||||),UPSTREAM(MODIFIER|||||Sobic.001G085600|||PAC:28400238|)	GT:PL:GQ	1/1:102,9,0:16
Chr01	7056596	.	C	T	72.0	.	DP=3;VDB=0.0279;AF1=1;AC1=2;DP4=0,0,2,1;MQ=37;FQ=-36;EFF=NON_SYNONYMOUS_CODING(MODERATE|MISSENSE|Gat/Aat|D101N||Sobic.001G091300|||PAC:28399845|),NON_SYNONYMOUS_CODING(MODERATE|MISSENSE|Gat/Aat|D101N||Sobic.001G091300|||PAC:28399846|),UPSTREAM(MODIFIER|||||Sobic.001G091200|||PAC:28394618|)	GT:PL:GQ	1/1:104,9,0:16
Chr01	7461314	.	C	T	42.8	.	DP=2;VDB=0.0178;AF1=1;AC1=2;DP4=0,0,1,1;MQ=37;FQ=-33;EFF=INTRON(MODIFIER|||||Sobic.001G097200|||PAC:28398226|15),INTRON(MODIFIER|||||Sobic.001G097200|||PAC:28398227|15),UPSTREAM(MODIFIER|||||Sobic.001G097100|||PAC:28396976|),UPSTREAM(MODIFIER|||||Sobic.001G097100|||PAC:28396977|)	GT:PL:GQ	1/1:74,6,0:10
Chr01	8176490	.	C	T	96.5	.	DP=4;VDB=0.0386;AF1=1;AC1=2;DP4=0,0,3,1;MQ=37;FQ=-39;EFF=INTRON(MODIFIER|||||Sobic.001G106200|||PAC:28398143|3),UPSTREAM(MODIFIER|||||Sobic.001G106300|||PAC:28397714|)	GT:PL:GQ	1/1:129,12,0:21
Chr01	8499259	.	C	T	147.0	.	DP=7;VDB=0.0325;AF1=1;AC1=2;DP4=0,0,1,6;MQ=37;FQ=-48;EFF=DOWNSTREAM(MODIFIER|||||Sobic.001G109600|||PAC:28397000|),DOWNSTREAM(MODIFIER|||||Sobic.001G109700|||PAC:28396117|),UPSTREAM(MODIFIER|||||Sobic.001G109400|||PAC:28399598|),UTR_3_PRIME(MODIFIER|||||Sobic.001G109500|||PAC:28399003|2),UTR_3_PRIME(MODIFIER|||||Sobic.001G109500|||PAC:28399004|3)	GT:PL:GQ	1/1:180,21,0:39
Chr01	8636148	.	C	T	103.0	.	DP=4;VDB=0.0363;AF1=1;AC1=2;DP4=0,0,2,2;MQ=37;FQ=-39;EFF=INTERGENIC(MODIFIER|||||||||)	GT:PL:GQ	1/1:135,12,0:21
Chr01	8944627	.	C	T	71.0	.	DP=3;VDB=0.0139;AF1=1;AC1=2;DP4=0,0,1,2;MQ=36;FQ=-36;EFF=DOWNSTREAM(MODIFIER|||||Sobic.001G114300|||PAC:28398821|),INTRON(MODIFIER|||||Sobic.001G114200|||PAC:28398188|1),UPSTREAM(MODIFIER|||||Sobic.001G114400|||PAC:28398134|),UPSTREAM(MODIFIER|||||Sobic.001G114400|||PAC:28398135|)	GT:PL:GQ	1/1:103,9,0:16
Chr01	8952999	.	C	T	73.0	.	DP=3;VDB=0.0064;AF1=1;AC1=2;DP4=0,0,1,2;MQ=37;FQ=-36;EFF=DOWNSTREAM(MODIFIER|||||Sobic.001G114500|||PAC:28394717|),INTRON(MODIFIER|||||Sobic.001G114400|||PAC:28398134|3),INTRON(MODIFIER|||||Sobic.001G114400|||PAC:28398135|3)	GT:PL:GQ	1/1:105,9,0:16
Chr01	9153931	.	C	T	72.0	.	DP=3;VDB=0.0194;AF1=1;AC1=2;DP4=0,0,2,1;MQ=37;FQ=-36;EFF=NON_SYNONYMOUS_CODING(MODERATE|MISSENSE|Gag/Aag|E1124K||Sobic.001G117800|||PAC:28394670|),UPSTREAM(MODIFIER|||||Sobic.001G117700|||PAC:28397875|),UPSTREAM(MODIFIER|||||Sobic.001G117900|||PAC:28397096|),UPSTREAM(MODIFIER|||||Sobic.001G117900|||PAC:28397097|)	GT:PL:GQ	1/1:104,9,0:16
Chr01	9495128	.	C	T	136.0	.	DP=6;VDB=0.0129;AF1=1;AC1=2;DP4=0,0,1,5;MQ=37;FQ=-45;EFF=INTERGENIC(MODIFIER|||||||||),UPSTREAM(MODIFIER|||||Sobic.001G121700|||PAC:28397418|),UPSTREAM(MODIFIER|||||Sobic.001G121800|||PAC:28400865|)	GT:PL:GQ	1/1:169,18,0:33
Chr01	9516837	.	C	T	58.0	.	DP=3;VDB=0.0251;AF1=1;AC1=2;DP4=0,0,2,1;MQ=32;FQ=-36;EFF=INTERGENIC(MODIFIER|||||||||)	GT:PL:GQ	1/1:90,9,0:16
Chr01	9785954	.	C	T	40.8	.	DP=2;VDB=0.0150;AF1=1;AC1=2;DP4=0,0,1,1;MQ=36;FQ=-33;EFF=DOWNSTREAM(MODIFIER|||||Sobic.001G124300|||PAC:28395822|),DOWNSTREAM(MODIFIER|||||Sobic.001G124400|||PAC:28394747|),DOWNSTREAM(MODIFIER|||||Sobic.001G124600|||PAC:28399755|),SYNONYMOUS_CODING(LOW|SILENT|acC/acT|T235||Sobic.001G124500|||PAC:28396621|)	GT:PL:GQ	1/1:72,6,0:10
Chr01	9922922	.	C	T	85.5	.	DP=4;VDB=0.0338;AF1=1;AC1=2;DP4=0,0,3,1;MQ=34;FQ=-39;EFF=DOWNSTREAM(MODIFIER|||||Sobic.001G126700|||PAC:28396535|),INTRON(MODIFIER|||||Sobic.001G126600|||PAC:28401044|3)	GT:PL:GQ	1/1:118,12,0:21
Chr01	10358309	.	C	T	146.0	.	DP=6;VDB=0.0418;AF1=1;AC1=2;DP4=0,0,4,2;MQ=37;FQ=-45;EFF=INTERGENIC(MODIFIER|||||||||),UPSTREAM(MODIFIER|||||Sobic.001G132100|||PAC:28400714|),UPSTREAM(MODIFIER|||||Sobic.001G132200|||PAC:28400788|)	GT:PL:GQ	1/1:179,18,0:33
Chr01	10396453	.	C	T	131.0	.	DP=6;VDB=0.0499;AF1=1;AC1=2;DP4=0,0,5,1;MQ=37;FQ=-45;EFF=DOWNSTREAM(MODIFIER|||||Sobic.001G132600|||PAC:28396163|),DOWNSTREAM(MODIFIER|||||Sobic.001G132600|||PAC:28396164|),INTERGENIC(MODIFIER|||||||||),UPSTREAM(MODIFIER|||||Sobic.001G132500|||PAC:28395660|)	GT:PL:GQ	1/1:164,18,0:33
Chr01	11077901	.	C	T	96.5	.	DP=4;VDB=0.0016;AF1=1;AC1=2;DP4=0,0,3,1;MQ=37;FQ=-39;EFF=INTERGENIC(MODIFIER|||||||||),UPSTREAM(MODIFIER|||||Sobic.001G139700|||PAC:28395259|)	GT:PL:GQ	1/1:129,12,0:21
Chr01	11635462	.	C	T	146.0	.	DP=6;VDB=0.0250;AF1=1;AC1=2;DP4=0,0,4,2;MQ=37;FQ=-45;EFF=DOWNSTREAM(MODIFIER|||||Sobic.001G145500|||PAC:28401102|),DOWNSTREAM(MODIFIER|||||Sobic.001G145600|||PAC:28398066|),INTERGENIC(MODIFIER|||||||||)	GT:PL:GQ	1/1:179,18,0:33
Chr01	11780440	.	C	T	71.0	.	DP=3;VDB=0.0271;AF1=1;AC1=2;DP4=0,0,2,1;MQ=36;FQ=-36;EFF=DOWNSTREAM(MODIFIER|||||Sobic.001G146800|||PAC:28398233|),INTERGENIC(MODIFIER|||||||||),UPSTREAM(MODIFIER|||||Sobic.001G146900|||PAC:28396125|)	GT:PL:GQ	1/1:103,9,0:16
Chr01	11887713	.	C	T	71.0	.	DP=3;VDB=0.0284;AF1=1;AC1=2;DP4=0,0,2,1;MQ=36;FQ=-36;EFF=NON_SYNONYMOUS_CODING(MODERATE|MISSENSE|Cca/Tca|P242S||Sobic.001G147900|||PAC:28395246|),NON_SYNONYMOUS_CODING(MODERATE|MISSENSE|Cca/Tca|P329S||Sobic.001G147900|||PAC:28395245|)	GT:PL:GQ	1/1:103,9,0:16
Chr01	12177743	.	C	T	42.8	.	DP=2;VDB=0.0219;AF1=1;AC1=2;DP4=0,0,1,1;MQ=37;FQ=-33;EFF=DOWNSTREAM(MODIFIER|||||Sobic.001G152000|||PAC:28398555|),DOWNSTREAM(MODIFIER|||||Sobic.001G152000|||PAC:28398556|),INTERGENIC(MODIFIER|||||||||)	GT:PL:GQ	1/1:74,6,0:10
Chr01	12185518	.	C	T	166.0	.	DP=7;VDB=0.0445;AF1=1;AC1=2;DP4=0,0,2,5;MQ=37;FQ=-48;EFF=NON_SYNONYMOUS_CODING(MODERATE|MISSENSE|Gac/Aac|D505N||Sobic.001G152100|||PAC:28395759|),NON_SYNONYMOUS_CODING(MODERATE|MISSENSE|Gac/Aac|D506N||Sobic.001G152100|||PAC:28395758|),UPSTREAM(MODIFIER|||||Sobic.001G152000|||PAC:28398555|),UPSTREAM(MODIFIER|||||Sobic.001G152000|||PAC:28398556|)	GT:PL:GQ	1/1:199,21,0:39
Chr01	12208593	.	C	T	72.0	.	DP=3;VDB=0.0279;AF1=1;AC1=2;DP4=0,0,2,1;MQ=37;FQ=-36;EFF=DOWNSTREAM(MODIFIER|||||Sobic.001G152400|||PAC:28398352|),INTERGENIC(MODIFIER|||||||||)	GT:PL:GQ	1/1:104,9,0:16
Chr01	12276256	.	C	T	72.0	.	DP=3;VDB=0.0258;AF1=1;AC1=2;DP4=0,0,2,1;MQ=37;FQ=-36;EFF=INTRON(MODIFIER|||||Sobic.001G153100|||PAC:28400942|7)	GT:PL:GQ	1/1:104,9,0:16
Chr01	12351894	.	C	T	150.0	.	DP=7;VDB=0.0319;AF1=1;AC1=2;DP4=0,0,1,6;MQ=37;FQ=-48;EFF=INTRON(MODIFIER|||||Sobic.001G154200|||PAC:28395957|1),INTRON(MODIFIER|||||Sobic.001G154200|||PAC:28395958|2),INTRON(MODIFIER|||||Sobic.001G154200|||PAC:28395959|1)	GT:PL:GQ	1/1:183,21,0:39
Chr01	12623729	.	C	T	182.0	.	DP=8;VDB=0.0162;AF1=1;AC1=2;DP4=0,0,3,5;MQ=35;FQ=-51;EFF=DOWNSTREAM(MODIFIER|||||Sobic.001G156500|||PAC:28396013|),INTERGENIC(MODIFIER|||||||||)	GT:PL:GQ	1/1:215,24,0:45
Chr01	12635368	.	C	T	172.0	.	DP=7;VDB=0.0499;AF1=1;AC1=2;DP4=0,0,4,3;MQ=37;FQ=-48;EFF=DOWNSTREAM(MODIFIER|||||Sobic.001G156600|||PAC:28398074|),INTERGENIC(MODIFIER|||||||||)	GT:PL:GQ	1/1:205,21,0:39
Chr01	12664301	.	C	T	81.5	.	DP=4;VDB=0.0385;AF1=1;AC1=2;DP4=0,0,1,3;MQ=33;FQ=-39;EFF=DOWNSTREAM(MODIFIER|||||Sobic.001G156900|||PAC:28396722|),DOWNSTREAM(MODIFIER|||||Sobic.001G156900|||PAC:28396723|),START_GAINED(LOW|||||Sobic.001G157000|||PAC:28395161|1),UPSTREAM(MODIFIER|||||Sobic.001G157100|||PAC:28399388|)	GT:PL:GQ	1/1:114,12,0:21
Chr01	12696523	.	C	T	97.5	.	DP=4;VDB=0.0338;AF1=1;AC1=2;DP4=0,0,2,2;MQ=36;FQ=-39;EFF=DOWNSTREAM(MODIFIER|||||Sobic.001G157300|||PAC:28397198|),INTERGENIC(MODIFIER|||||||||)	GT:PL:GQ	1/1:130,12,0:21
Chr01	12890514	.	C	T	136.0	.	DP=6;VDB=0.0101;AF1=1;AC1=2;DP4=0,0,1,5;MQ=37;FQ=-45;EFF=DOWNSTREAM(MODIFIER|||||Sobic.001G158800|||PAC:28400325|),INTRON(MODIFIER|||||Sobic.001G158700|||PAC:28401079|11),INTRON(MODIFIER|||||Sobic.001G158700|||PAC:28401080|10)	GT:PL:GQ	1/1:169,18,0:33
Chr01	13357950	.	C	T	42.8	.	DP=2;VDB=0.0034;AF1=1;AC1=2;DP4=0,0,1,1;MQ=37;FQ=-33;EFF=INTRON(MODIFIER|||||Sobic.001G162300|||PAC:28398805|2),INTRON(MODIFIER|||||Sobic.001G162300|||PAC:28398806|3)	GT:PL:GQ	1/1:74,6,0:10
Chr01	13582060	.	C	T	42.8	.	DP=2;VDB=0.0234;AF1=1;AC1=2;DP4=0,0,1,1;MQ=37;FQ=-33;EFF=DOWNSTREAM(MODIFIER|||||Sobic.001G164600|||PAC:28396733|),INTERGENIC(MODIFIER|||||||||)	GT:PL:GQ	1/1:74,6,0:10
Chr01	13725395	.	C	T	175.0	.	DP=8;VDB=0.0469;AF1=1;AC1=2;DP4=0,0,6,2;MQ=37;FQ=-51;EFF=DOWNSTREAM(MODIFIER|||||Sobic.001G165500|||PAC:28396912|),INTERGENIC(MODIFIER|||||||||)	GT:PL:GQ	1/1:208,24,0:45
Chr01	13993291	.	C	T	42.8	.	DP=2;VDB=0.0222;AF1=1;AC1=2;DP4=0,0,1,1;MQ=37;FQ=-33;EFF=DOWNSTREAM(MODIFIER|||||Sobic.001G168400|||PAC:28394992|),DOWNSTREAM(MODIFIER|||||Sobic.001G168600|||PAC:28395768|),NON_SYNONYMOUS_CODING(MODERATE|MISSENSE|Ggc/Agc|G177S||Sobic.001G168500|||PAC:28399590|)	GT:PL:GQ	1/1:74,6,0:10
Chr01	14509628	.	C	T	97.5	.	DP=4;VDB=0.0363;AF1=1;AC1=2;DP4=0,0,1,3;MQ=37;FQ=-39;EFF=DOWNSTREAM(MODIFIER|||||Sobic.001G173200|||PAC:28396681|),INTERGENIC(MODIFIER|||||||||)	GT:PL:GQ	1/1:130,12,0:21
Chr01	14613481	.	C	T	103.0	.	DP=4;VDB=0.0402;AF1=1;AC1=2;DP4=0,0,2,2;MQ=37;FQ=-39;EFF=DOWNSTREAM(MODIFIER|||||Sobic.001G174000|||PAC:28395534|),NON_SYNONYMOUS_CODING(MODERATE|MISSENSE|aGc/aAc|S119N||Sobic.001G174100|||PAC:28394812|)	GT:PL:GQ	1/1:135,12,0:21
Chr01	14841722	.	C	T	101.0	.	DP=4;VDB=0.0414;AF1=1;AC1=2;DP4=0,0,2,2;MQ=37;FQ=-39;EFF=DOWNSTREAM(MODIFIER|||||Sobic.001G176700|||PAC:28399715|),SYNONYMOUS_CODING(LOW|SILENT|caG/caA|Q20||Sobic.001G176800|||PAC:28399659|)	GT:PL:GQ	1/1:133,12,0:21
Chr01	15434616	.	C	T	151.0	.	DP=7;VDB=0.0022;AF1=1;AC1=2;DP4=0,0,3,4;MQ=33;FQ=-48;EFF=INTERGENIC(MODIFIER|||||||||)	GT:PL:GQ	1/1:184,21,0:39
Chr01	15574470	.	C	T	72.0	.	DP=3;VDB=0.0234;AF1=1;AC1=2;DP4=0,0,2,1;MQ=37;FQ=-36;EFF=INTERGENIC(MODIFIER|||||||||)	GT:PL:GQ	1/1:104,9,0:16
Chr01	16048019	.	C	T	28.5	.	DP=4;VDB=0.0220;AF1=1;AC1=2;DP4=0,0,1,3;MQ=21;FQ=-39;EFF=INTERGENIC(MODIFIER|||||||||)	GT:PL:GQ	1/1:61,12,0:21
Chr01	17010419	.	C	T	101.0	.	DP=4;VDB=0.0048;AF1=1;AC1=2;DP4=0,0,2,2;MQ=37;FQ=-39;EFF=NON_SYNONYMOUS_CODING(MODERATE|MISSENSE|Gct/Act|A37T||Sobic.001G191900|||PAC:28395314|),NON_SYNONYMOUS_CODING(MODERATE|MISSENSE|Gct/Act|A6T||Sobic.001G191900|||PAC:28395315|),NON_SYNONYMOUS_CODING(MODERATE|MISSENSE|Gct/Act|A6T||Sobic.001G191900|||PAC:28395316|),UPSTREAM(MODIFIER|||||Sobic.001G191800|||PAC:28399729|)	GT:PL:GQ	1/1:133,12,0:21
Chr01	17125478	.	G	A	21.0	.	DP=3;VDB=0.0270;AF1=1;AC1=2;DP4=0,0,1,2;MQ=19;FQ=-36;EFF=INTRON(MODIFIER|||||Sobic.001G193000|||PAC:28396360|12),INTRON(MODIFIER|||||Sobic.001G193000|||PAC:28396361|12)	GT:PL:GQ	1/1:53,9,0:15
Chr01	17702109	.	C	T	72.0	.	DP=3;VDB=0.0048;AF1=1;AC1=2;DP4=0,0,2,1;MQ=37;FQ=-36;EFF=DOWNSTREAM(MODIFIER|||||Sobic.001G196600|||PAC:28395935|),INTERGENIC(MODIFIER|||||||||)	GT:PL:GQ	1/1:104,9,0:16
Chr01	17790936	.	G	A	114.0	.	DP=5;VDB=0.0325;AF1=1;AC1=2;DP4=0,0,3,2;MQ=34;FQ=-42;EFF=DOWNSTREAM(MODIFIER|||||Sobic.001G197100|||PAC:28400226|),SYNONYMOUS_CODING(LOW|SILENT|taC/taT|Y153||Sobic.001G197300|||PAC:28400073|),SYNONYMOUS_CODING(LOW|SILENT|taC/taT|Y153||Sobic.001G197300|||PAC:28400074|)	GT:PL:GQ	1/1:147,15,0:27
Chr01	17798345	.	C	T	154.0	.	DP=9;VDB=0.0368;AF1=1;AC1=2;DP4=0,0,5,4;MQ=29;FQ=-54;EFF=SYNONYMOUS_CODING(LOW|SILENT|gcG/gcA|A323||Sobic.001G197400|||PAC:28398980|)	GT:PL:GQ	1/1:187,27,0:51
Chr01	17798939	.	C	T	66.0	.	DP=3;VDB=0.0214;AF1=1;AC1=2;DP4=0,0,2,1;MQ=35;FQ=-36;EFF=INTRON(MODIFIER|||||Sobic.001G197400|||PAC:28398980|3),UPSTREAM(MODIFIER|||||Sobic.001G197500|||PAC:28395812|)	GT:PL:GQ	1/1:98,9,0:16
Chr01	18008497	.	C	T	56.0	.	DP=3;VDB=0.0095;AF1=1;AC1=2;DP4=0,0,1,2;MQ=32;FQ=-36;EFF=SYNONYMOUS_CODING(LOW|SILENT|gcC/gcT|A47||Sobic.001G199200|||PAC:28394851|)	GT:PL:GQ	1/1:88,9,0:16
Chr01	18053554	.	G	A	128.0	.	DP=5;VDB=0.0319;AF1=1;AC1=2;DP4=0,0,2,3;MQ=37;FQ=-42;EFF=DOWNSTREAM(MODIFIER|||||Sobic.001G199700|||PAC:28400440|),INTERGENIC(MODIFIER|||||||||)	GT:PL:GQ	1/1:161,15,0:27
Chr01	18429600	.	C	T	128.0	.	DP=5;VDB=0.0408;AF1=1;AC1=2;DP4=0,0,2,3;MQ=37;FQ=-42;EFF=INTERGENIC(MODIFIER|||||||||)	GT:PL:GQ	1/1:161,15,0:27
Chr01	19069424	.	C	T	148.0	.	DP=6;VDB=0.0472;AF1=1;AC1=2;DP4=0,0,2,4;MQ=37;FQ=-45;EFF=UTR_3_PRIME(MODIFIER|||||Sobic.001G208600|||PAC:28400757|3)	GT:PL:GQ	1/1:181,18,0:33
Chr01	19684316	.	G	A	42.8	.	DP=2;VDB=0.0231;AF1=1;AC1=2;DP4=0,0,1,1;MQ=37;FQ=-33;EFF=INTERGENIC(MODIFIER|||||||||),UPSTREAM(MODIFIER|||||Sobic.001G213700|||PAC:28400602|),UPSTREAM(MODIFIER|||||Sobic.001G213800|||PAC:28399900|)	GT:PL:GQ	1/1:74,6,0:10
Chr01	19941982	.	C	T	70.0	.	DP=3;VDB=0.0206;AF1=1;AC1=2;DP4=0,0,1,2;MQ=36;FQ=-36;EFF=INTERGENIC(MODIFIER|||||||||)	GT:PL:GQ	1/1:102,9,0:16
Chr01	20177646	.	C	T	93.5	.	DP=4;VDB=0.0144;AF1=1;AC1=2;DP4=0,0,1,3;MQ=36;FQ=-39;EFF=DOWNSTREAM(MODIFIER|||||Sobic.001G217400|||PAC:28399185|),INTERGENIC(MODIFIER|||||||||)	GT:PL:GQ	1/1:126,12,0:21
Chr01	20413793	.	C	T	72.0	.	DP=3;VDB=0.0282;AF1=1;AC1=2;DP4=0,0,2,1;MQ=37;FQ=-36;EFF=INTRON(MODIFIER|||||Sobic.001G219300|||PAC:28394932|1)	GT:PL:GQ	1/1:104,9,0:16
Chr01	20542096	.	C	T	25.8	.	DP=2;VDB=0.0216;AF1=1;AC1=2;DP4=0,0,1,1;MQ=30;FQ=-33;EFF=INTERGENIC(MODIFIER|||||||||)	GT:PL:GQ	1/1:57,6,0:10
Chr01	21210570	.	C	T	194.0	.	DP=10;VDB=0.0499;AF1=1;AC1=2;DP4=0,0,3,7;MQ=34;FQ=-57;EFF=INTERGENIC(MODIFIER|||||||||)	GT:PL:GQ	1/1:227,30,0:57
Chr01	21434417	.	C	T	73.0	.	DP=3;VDB=0.0095;AF1=1;AC1=2;DP4=0,0,1,2;MQ=37;FQ=-36;EFF=INTRON(MODIFIER|||||Sobic.001G224200|||PAC:28396115|5)	GT:PL:GQ	1/1:105,9,0:16
Chr01	22673068	.	C	T	68.5	.	DP=4;VDB=0.0306;AF1=1;AC1=2;DP4=0,0,1,3;MQ=30;FQ=-39;EFF=INTERGENIC(MODIFIER|||||||||)	GT:PL:GQ	1/1:101,12,0:21
Chr01	23011577	.	C	T	103.0	.	DP=4;VDB=0.0163;AF1=1;AC1=2;DP4=0,0,2,2;MQ=37;FQ=-39;EFF=INTERGENIC(MODIFIER|||||||||),UPSTREAM(MODIFIER|||||Sobic.001G233800|||PAC:28398443|)	GT:PL:GQ	1/1:135,12,0:21
Chr01	23198831	.	C	T	42.8	.	DP=2;VDB=0.0231;AF1=1;AC1=2;DP4=0,0,1,1;MQ=37;FQ=-33;EFF=INTERGENIC(MODIFIER|||||||||),UPSTREAM(MODIFIER|||||Sobic.001G234800|||PAC:28399861|)	GT:PL:GQ	1/1:74,6,0:10
Chr01	23247017	.	C	T	96.5	.	DP=4;VDB=0.0400;AF1=1;AC1=2;DP4=0,0,3,1;MQ=37;FQ=-39;EFF=INTERGENIC(MODIFIER|||||||||)	GT:PL:GQ	1/1:129,12,0:21
Chr01	23910194	.	C	T	27.8	.	DP=2;VDB=0.0084;AF1=1;AC1=2;DP4=0,0,1,1;MQ=30;FQ=-33;EFF=DOWNSTREAM(MODIFIER|||||Sobic.001G236800|||PAC:28396260|),NON_SYNONYMOUS_CODING(MODERATE|MISSENSE|Gct/Act|A269T||Sobic.001G236900|||PAC:28396130|)	GT:PL:GQ	1/1:59,6,0:10
Chr01	24085802	.	C	T	42.8	.	DP=2;VDB=0.0116;AF1=1;AC1=2;DP4=0,0,1,1;MQ=37;FQ=-33;EFF=DOWNSTREAM(MODIFIER|||||Sobic.001G237400|||PAC:28397473|),INTERGENIC(MODIFIER|||||||||)	GT:PL:GQ	1/1:74,6,0:10
Chr01	24284010	.	C	T	39.5	.	DP=4;VDB=0.0250;AF1=1;AC1=2;DP4=0,0,1,3;MQ=26;FQ=-39;EFF=INTERGENIC(MODIFIER|||||||||)	GT:PL:GQ	1/1:72,12,0:21
Chr01	25634361	.	C	T	60.0	.	DP=3;VDB=0.0266;AF1=1;AC1=2;DP4=0,0,2,1;MQ=33;FQ=-36;EFF=INTERGENIC(MODIFIER|||||||||)	GT:PL:GQ	1/1:92,9,0:16
Chr01	26243153	.	C	T	42.8	.	DP=2;VDB=0.0134;AF1=1;AC1=2;DP4=0,0,1,1;MQ=37;FQ=-33;EFF=INTERGENIC(MODIFIER|||||||||),UPSTREAM(MODIFIER|||||Sobic.001G247300|||PAC:28395136|)	GT:PL:GQ	1/1:74,6,0:10
Chr01	27001299	.	C	T	40.5	.	DP=4;VDB=0.0350;AF1=1;AC1=2;DP4=0,0,2,2;MQ=22;FQ=-39;EFF=INTERGENIC(MODIFIER|||||||||)	GT:PL:GQ	1/1:73,12,0:21
Chr01	27822136	.	C	T	39.3	.	DP=5;VDB=0.0408;AF1=1;AC1=2;DP4=0,0,3,2;MQ=19;FQ=-42;EFF=INTERGENIC(MODIFIER|||||||||)	GT:PL:GQ	1/1:72,15,0:27
Chr01	29492783	.	C	T	40.8	.	DP=2;VDB=0.0078;AF1=1;AC1=2;DP4=0,0,1,1;MQ=36;FQ=-33;EFF=INTERGENIC(MODIFIER|||||||||)	GT:PL:GQ	1/1:72,6,0:10
Chr01	29797806	.	C	T	40.8	.	DP=2;VDB=0.0178;AF1=1;AC1=2;DP4=0,0,1,1;MQ=36;FQ=-33;EFF=INTERGENIC(MODIFIER|||||||||),UPSTREAM(MODIFIER|||||Sobic.001G256500|||PAC:28396341|)	GT:PL:GQ	1/1:72,6,0:10
Chr01	30468318	.	C	T	58.5	.	DP=4;VDB=0.0281;AF1=1;AC1=2;DP4=0,0,2,2;MQ=28;FQ=-39;EFF=INTRON(MODIFIER|||||Sobic.001G257800|||PAC:28395678|12),UPSTREAM(MODIFIER|||||Sobic.001G257800|||PAC:28395679|),UPSTREAM(MODIFIER|||||Sobic.001G257800|||PAC:28395680|),UPSTREAM(MODIFIER|||||Sobic.001G257800|||PAC:28395681|),UPSTREAM(MODIFIER|||||Sobic.001G257800|||PAC:28395682|)	GT:PL:GQ	1/1:91,12,0:21
Chr01	30679092	.	C	T	60.0	.	DP=3;VDB=0.0234;AF1=1;AC1=2;DP4=0,0,2,1;MQ=33;FQ=-36;EFF=INTERGENIC(MODIFIER|||||||||),UPSTREAM(MODIFIER|||||Sobic.001G258500|||PAC:28396014|)	GT:PL:GQ	1/1:92,9,0:16
Chr01	30996535	.	C	T	42.8	.	DP=2;VDB=0.0181;AF1=1;AC1=2;DP4=0,0,1,1;MQ=37;FQ=-33;EFF=INTERGENIC(MODIFIER|||||||||)	GT:PL:GQ	1/1:74,6,0:10
Chr01	31213533	.	G	A	95.5	.	DP=4;VDB=0.0400;AF1=1;AC1=2;DP4=0,0,1,3;MQ=37;FQ=-39;EFF=DOWNSTREAM(MODIFIER|||||Sobic.001G259500|||PAC:28400860|),INTERGENIC(MODIFIER|||||||||)	GT:PL:GQ	1/1:128,12,0:21
Chr01	31314015	.	C	T	42.8	.	DP=2;VDB=0.0234;AF1=1;AC1=2;DP4=0,0,1,1;MQ=37;FQ=-33;EFF=INTERGENIC(MODIFIER|||||||||),UPSTREAM(MODIFIER|||||Sobic.001G259700|||PAC:28398842|)	GT:PL:GQ	1/1:74,6,0:10
Chr01	32181703	.	G	A	28.8	.	DP=2;VDB=0.0075;AF1=1;AC1=2;DP4=0,0,1,1;MQ=31;FQ=-33;EFF=INTERGENIC(MODIFIER|||||||||)	GT:PL:GQ	1/1:60,6,0:10
Chr01	32620068	.	C	T	55.0	.	DP=3;VDB=0.0227;AF1=1;AC1=2;DP4=0,0,2,1;MQ=32;FQ=-36;EFF=INTERGENIC(MODIFIER|||||||||)	GT:PL:GQ	1/1:87,9,0:16
Chr01	32684494	.	G	A	94.5	.	DP=4;VDB=0.0310;AF1=1;AC1=2;DP4=0,0,3,1;MQ=37;FQ=-39;EFF=INTERGENIC(MODIFIER|||||||||)	GT:PL:GQ	1/1:127,12,0:21
Chr01	32687574	.	C	T	113.0	.	DP=5;VDB=0.0505;AF1=1;AC1=2;DP4=0,0,2,3;MQ=34;FQ=-42;EFF=INTERGENIC(MODIFIER|||||||||)	GT:PL:GQ	1/1:146,15,0:27
Chr01	39256170	.	G	A	22.0	.	DP=3;VDB=0.0251;AF1=1;AC1=2;DP4=0,0,1,2;MQ=19;FQ=-36;EFF=INTERGENIC(MODIFIER|||||||||),UPSTREAM(MODIFIER|||||Sobic.001G262300|||PAC:28397736|)	GT:PL:GQ	1/1:54,9,0:15
Chr01	41340967	.	C	T	36.0	.	DP=3;VDB=0.0236;AF1=1;AC1=2;DP4=0,0,2,1;MQ=26;FQ=-36;EFF=INTERGENIC(MODIFIER|||||||||)	GT:PL:GQ	1/1:68,9,0:16
Chr01	42226886	.	C	T	73.0	.	DP=3;VDB=0.0271;AF1=1;AC1=2;DP4=0,0,1,2;MQ=37;FQ=-36;EFF=INTERGENIC(MODIFIER|||||||||)	GT:PL:GQ	1/1:105,9,0:16
Chr01	45414461	.	G	A	40.8	.	DP=2;VDB=0.0225;AF1=1;AC1=2;DP4=0,0,1,1;MQ=36;FQ=-33;EFF=INTERGENIC(MODIFIER|||||||||),UPSTREAM(MODIFIER|||||Sobic.001G272200|||PAC:28394720|),UPSTREAM(MODIFIER|||||Sobic.001G272200|||PAC:28394721|)	GT:PL:GQ	1/1:72,6,0:10
Chr01	45642289	.	G	A	38.8	.	DP=2;VDB=0.0225;AF1=1;AC1=2;DP4=0,0,1,1;MQ=37;FQ=-33;EFF=INTRON(MODIFIER|||||Sobic.001G273100|||PAC:28394652|3)	GT:PL:GQ	1/1:70,6,0:10
Chr01	46131718	.	G	A	40.8	.	DP=2;VDB=0.0234;AF1=1;AC1=2;DP4=0,0,1,1;MQ=36;FQ=-33;EFF=INTERGENIC(MODIFIER|||||||||)	GT:PL:GQ	1/1:72,6,0:10
Chr01	46528981	.	C	T	73.0	.	DP=3;VDB=0.0080;AF1=1;AC1=2;DP4=0,0,1,2;MQ=37;FQ=-36;EFF=INTERGENIC(MODIFIER|||||||||)	GT:PL:GQ	1/1:105,9,0:16
Chr01	47241248	.	G	A	72.0	.	DP=3;VDB=0.0227;AF1=1;AC1=2;DP4=0,0,2,1;MQ=37;FQ=-36;EFF=INTERGENIC(MODIFIER|||||||||),UPSTREAM(MODIFIER|||||Sobic.001G278900|||PAC:28395800|)	GT:PL:GQ	1/1:104,9,0:16
Chr01	48327679	.	G	A	22.0	.	DP=3;VDB=0.0243;AF1=1;AC1=2;DP4=0,0,2,1;MQ=23;FQ=-36;EFF=INTERGENIC(MODIFIER|||||||||)	GT:PL:GQ	1/1:54,9,0:15
Chr01	49588130	.	G	A	40.8	.	DP=2;VDB=0.0088;AF1=1;AC1=2;DP4=0,0,1,1;MQ=36;FQ=-33;EFF=INTERGENIC(MODIFIER|||||||||)	GT:PL:GQ	1/1:72,6,0:10
Chr01	49797865	.	G	A	28.8	.	DP=2;VDB=0.0103;AF1=1;AC1=2;DP4=0,0,1,1;MQ=31;FQ=-33;EFF=INTERGENIC(MODIFIER|||||||||)	GT:PL:GQ	1/1:60,6,0:10
Chr01	50030399	.	C	T	60.0	.	DP=3;VDB=0.0283;AF1=1;AC1=2;DP4=0,0,1,2;MQ=33;FQ=-36;EFF=INTRON(MODIFIER|||||Sobic.001G293700|||PAC:28400625|43),INTRON(MODIFIER|||||Sobic.001G293700|||PAC:28400626|33)	GT:PL:GQ	1/1:92,9,0:16
Chr01	50373158	.	C	T	126.0	.	DP=5;VDB=0.0487;AF1=1;AC1=2;DP4=0,0,2,3;MQ=37;FQ=-42;EFF=INTERGENIC(MODIFIER|||||||||)	GT:PL:GQ	1/1:159,15,0:27
Chr01	50901753	.	C	T	60.0	.	DP=3;VDB=0.0194;AF1=1;AC1=2;DP4=0,0,2,1;MQ=33;FQ=-36;EFF=DOWNSTREAM(MODIFIER|||||Sobic.001G299700|||PAC:28396272|),DOWNSTREAM(MODIFIER|||||Sobic.001G299700|||PAC:28396273|),INTERGENIC(MODIFIER|||||||||)	GT:PL:GQ	1/1:92,9,0:16
Chr01	51114989	.	G	A	93.5	.	DP=4;VDB=0.0250;AF1=1;AC1=2;DP4=0,0,3,1;MQ=36;FQ=-39;EFF=NON_SYNONYMOUS_CODING(MODERATE|MISSENSE|Gcg/Acg|A1390T||Sobic.001G301200|||PAC:28394805|)	GT:PL:GQ	1/1:126,12,0:21
Chr01	51138514	.	G	A	98.5	.	DP=4;VDB=0.0310;AF1=1;AC1=2;DP4=0,0,2,2;MQ=37;FQ=-39;EFF=DOWNSTREAM(MODIFIER|||||Sobic.001G301400|||PAC:28398228|),INTERGENIC(MODIFIER|||||||||)	GT:PL:GQ	1/1:131,12,0:21
Chr01	52153705	.	G	A	69.0	.	DP=3;VDB=0.0217;AF1=1;AC1=2;DP4=0,0,2,1;MQ=37;FQ=-36;EFF=INTERGENIC(MODIFIER|||||||||)	GT:PL:GQ	1/1:101,9,0:16
Chr01	52230709	.	G	A	73.0	.	DP=3;VDB=0.0214;AF1=1;AC1=2;DP4=0,0,1,2;MQ=37;FQ=-36;EFF=INTERGENIC(MODIFIER|||||||||),UPSTREAM(MODIFIER|||||Sobic.001G308400|||PAC:28400878|)	GT:PL:GQ	1/1:105,9,0:16
Chr01	52555345	.	G	A	117.0	.	DP=5;VDB=0.0469;AF1=1;AC1=2;DP4=0,0,4,1;MQ=37;FQ=-42;EFF=SYNONYMOUS_CODING(LOW|SILENT|gaC/gaT|D182||Sobic.001G310800|||PAC:28399794|),SYNONYMOUS_CODING(LOW|SILENT|gaC/gaT|D182||Sobic.001G310800|||PAC:28399795|)	GT:PL:GQ	1/1:150,15,0:27
Chr01	52897846	.	G	A	97.5	.	DP=4;VDB=0.0163;AF1=1;AC1=2;DP4=0,0,1,3;MQ=37;FQ=-39;EFF=DOWNSTREAM(MODIFIER|||||Sobic.001G313600|||PAC:28395166|),INTERGENIC(MODIFIER|||||||||),UPSTREAM(MODIFIER|||||Sobic.001G313500|||PAC:28400467|),UPSTREAM(MODIFIER|||||Sobic.001G313700|||PAC:28395591|)	GT:PL:GQ	1/1:130,12,0:21
Chr01	53025689	.	G	A	107.0	.	DP=5;VDB=0.0284;AF1=1;AC1=2;DP4=0,0,3,2;MQ=34;FQ=-42;EFF=INTERGENIC(MODIFIER|||||||||)	GT:PL:GQ	1/1:140,15,0:27
Chr01	53379436	.	G	A	42.8	.	DP=2;VDB=0.0025;AF1=1;AC1=2;DP4=0,0,1,1;MQ=37;FQ=-33;EFF=UPSTREAM(MODIFIER|||||Sobic.001G317400|||PAC:28396266|),UPSTREAM(MODIFIER|||||Sobic.001G317500|||PAC:28394863|),UTR_5_PRIME(MODIFIER|||||Sobic.001G317300|||PAC:28397132|1)	GT:PL:GQ	1/1:74,6,0:10
Chr01	53433603	.	G	A	169.0	.	DP=8;VDB=0.0472;AF1=1;AC1=2;DP4=0,0,2,6;MQ=35;FQ=-51;EFF=INTERGENIC(MODIFIER|||||||||)	GT:PL:GQ	1/1:202,24,0:45
Chr01	53898485	.	G	A	101.0	.	DP=4;VDB=0.0414;AF1=1;AC1=2;DP4=0,0,2,2;MQ=37;FQ=-39;EFF=INTERGENIC(MODIFIER|||||||||)	GT:PL:GQ	1/1:133,12,0:21
Chr01	54129492	.	G	A	76.5	.	DP=4;VDB=0.0281;AF1=1;AC1=2;DP4=0,0,2,2;MQ=30;FQ=-39;EFF=INTRON(MODIFIER|||||Sobic.001G326100|||PAC:28401035|13)	GT:PL:GQ	1/1:109,12,0:21
Chr01	55207388	.	G	A	96.5	.	DP=4;VDB=0.0064;AF1=1;AC1=2;DP4=0,0,3,1;MQ=37;FQ=-39;EFF=DOWNSTREAM(MODIFIER|||||Sobic.001G335200|||PAC:28395479|),NON_SYNONYMOUS_CODING(MODERATE|MISSENSE|Gtg/Atg|V189M||Sobic.001G335300|||PAC:28399563|)	GT:PL:GQ	1/1:129,12,0:21
Chr01	55326249	.	G	A	72.0	.	DP=3;VDB=0.0245;AF1=1;AC1=2;DP4=0,0,2,1;MQ=37;FQ=-36;EFF=UTR_5_PRIME(MODIFIER|||||Sobic.001G337300|||PAC:28397557|1)	GT:PL:GQ	1/1:104,9,0:16
Chr01	55662876	.	G	A	42.8	.	DP=2;VDB=0.0028;AF1=1;AC1=2;DP4=0,0,1,1;MQ=37;FQ=-33;EFF=INTERGENIC(MODIFIER|||||||||),UPSTREAM(MODIFIER|||||Sobic.001G341300|||PAC:28400265|)	GT:PL:GQ	1/1:74,6,0:10
Chr01	55792916	.	G	A	42.8	.	DP=2;VDB=0.0231;AF1=1;AC1=2;DP4=0,0,1,1;MQ=37;FQ=-33;EFF=SYNONYMOUS_CODING(LOW|SILENT|ggC/ggT|G386||Sobic.001G342500|||PAC:28399057|)	GT:PL:GQ	1/1:74,6,0:10
Chr01	56119080	.	G	A	73.0	.	DP=3;VDB=0.0251;AF1=1;AC1=2;DP4=0,0,1,2;MQ=37;FQ=-36;EFF=INTERGENIC(MODIFIER|||||||||)	GT:PL:GQ	1/1:105,9,0:16
Chr01	56160656	.	G	A	166.0	.	DP=10;VDB=0.0493;AF1=1;AC1=2;DP4=0,0,9,1;MQ=36;FQ=-57;EFF=DOWNSTREAM(MODIFIER|||||Sobic.001G344900|||PAC:28398321|),INTERGENIC(MODIFIER|||||||||),UPSTREAM(MODIFIER|||||Sobic.001G344800|||PAC:28399335|)	GT:PL:GQ	1/1:199,30,0:57
Chr01	56451918	.	G	A	42.8	.	DP=2;VDB=0.0241;AF1=1;AC1=2;DP4=0,0,1,1;MQ=37;FQ=-33;EFF=DOWNSTREAM(MODIFIER|||||Sobic.001G347000|||PAC:28395613|),INTERGENIC(MODIFIER|||||||||),UPSTREAM(MODIFIER|||||Sobic.001G347100|||PAC:28395327|)	GT:PL:GQ	1/1:74,6,0:10
Chr01	57509288	.	C	T	70.0	.	DP=3;VDB=0.0243;AF1=1;AC1=2;DP4=0,0,2,1;MQ=36;FQ=-36;EFF=DOWNSTREAM(MODIFIER|||||Sobic.001G357100|||PAC:28397203|),INTERGENIC(MODIFIER|||||||||)	GT:PL:GQ	1/1:102,9,0:16
Chr01	57861209	.	C	T	73.0	.	DP=3;VDB=0.0139;AF1=1;AC1=2;DP4=0,0,1,2;MQ=37;FQ=-36;EFF=INTERGENIC(MODIFIER|||||||||),UPSTREAM(MODIFIER|||||Sobic.001G360700|||PAC:28396126|)	GT:PL:GQ	1/1:105,9,0:16
Chr01	58017171	.	C	T	73.0	.	DP=3;VDB=0.0113;AF1=1;AC1=2;DP4=0,0,1,2;MQ=37;FQ=-36;EFF=INTRON(MODIFIER|||||Sobic.001G362300|||PAC:28396960|6),INTRON(MODIFIER|||||Sobic.001G362300|||PAC:28396961|7),UPSTREAM(MODIFIER|||||Sobic.001G362200|||PAC:28398211|)	GT:PL:GQ	1/1:105,9,0:16
Chr01	58339494	.	C	T	72.0	.	DP=3;VDB=0.0227;AF1=1;AC1=2;DP4=0,0,2,1;MQ=37;FQ=-36;EFF=DOWNSTREAM(MODIFIER|||||Sobic.001G366500|||PAC:28400664|),INTERGENIC(MODIFIER|||||||||),UPSTREAM(MODIFIER|||||Sobic.001G366600|||PAC:28395777|),UPSTREAM(MODIFIER|||||Sobic.001G366600|||PAC:28395778|),UPSTREAM(MODIFIER|||||Sobic.001G366600|||PAC:28395779|)	GT:PL:GQ	1/1:104,9,0:16
Chr01	58369150	.	C	T	54.0	.	DP=3;VDB=0.0266;AF1=1;AC1=2;DP4=0,0,2,1;MQ=32;FQ=-36;EFF=INTRON(MODIFIER|||||Sobic.001G366800|||PAC:28397629|13)	GT:PL:GQ	1/1:86,9,0:16
Chr01	58842826	.	C	T	127.0	.	DP=5;VDB=0.0284;AF1=1;AC1=2;DP4=0,0,3,2;MQ=37;FQ=-42;EFF=START_LOST(HIGH|MISSENSE|atG/atA|M1I||Sobic.001G372200|||PAC:28397439|),START_LOST(HIGH|MISSENSE|atG/atA|M1I||Sobic.001G372200|||PAC:28397440|)	GT:PL:GQ	1/1:160,15,0:27
Chr01	58886562	.	C	T	73.0	.	DP=3;VDB=0.0203;AF1=1;AC1=2;DP4=0,0,1,2;MQ=37;FQ=-36;EFF=INTERGENIC(MODIFIER|||||||||),UPSTREAM(MODIFIER|||||Sobic.001G372700|||PAC:28398260|),UPSTREAM(MODIFIER|||||Sobic.001G372800|||PAC:28395574|),UPSTREAM(MODIFIER|||||Sobic.001G372800|||PAC:28395575|)	GT:PL:GQ	1/1:105,9,0:16
Chr01	58911318	.	C	T	134.0	.	DP=6;VDB=0.0239;AF1=1;AC1=2;DP4=0,0,1,5;MQ=37;FQ=-45;EFF=INTRON(MODIFIER|||||Sobic.001G373000|||PAC:28400128|14),UPSTREAM(MODIFIER|||||Sobic.001G373100|||PAC:28397131|)	GT:PL:GQ	1/1:167,18,0:33
Chr01	59009839	.	C	T	136.0	.	DP=6;VDB=0.0469;AF1=1;AC1=2;DP4=0,0,1,5;MQ=37;FQ=-45;EFF=INTRON(MODIFIER|||||Sobic.001G373800|||PAC:28399919|9)	GT:PL:GQ	1/1:169,18,0:33
Chr01	59187421	.	C	T	42.8	.	DP=2;VDB=0.0159;AF1=1;AC1=2;DP4=0,0,1,1;MQ=37;FQ=-33;EFF=DOWNSTREAM(MODIFIER|||||Sobic.001G375100|||PAC:28398905|),INTERGENIC(MODIFIER|||||||||),UPSTREAM(MODIFIER|||||Sobic.001G375200|||PAC:28398038|),UPSTREAM(MODIFIER|||||Sobic.001G375300|||PAC:28398795|)	GT:PL:GQ	1/1:74,6,0:10
Chr01	59425266	.	C	T	72.0	.	DP=3;VDB=0.0281;AF1=1;AC1=2;DP4=0,0,2,1;MQ=37;FQ=-36;EFF=INTRON(MODIFIER|||||Sobic.001G378100|||PAC:28397177|9)	GT:PL:GQ	1/1:104,9,0:16
Chr01	59881707	.	C	T	115.0	.	DP=5;VDB=0.0162;AF1=1;AC1=2;DP4=0,0,2,3;MQ=35;FQ=-42;EFF=DOWNSTREAM(MODIFIER|||||Sobic.001G383200|||PAC:28397043|),DOWNSTREAM(MODIFIER|||||Sobic.001G383200|||PAC:28397044|),DOWNSTREAM(MODIFIER|||||Sobic.001G383200|||PAC:28397045|),INTRON(MODIFIER|||||Sobic.001G383100|||PAC:28396829|5)	GT:PL:GQ	1/1:148,15,0:27
Chr01	60088173	.	C	T	96.5	.	DP=4;VDB=0.0329;AF1=1;AC1=2;DP4=0,0,3,1;MQ=37;FQ=-39;EFF=DOWNSTREAM(MODIFIER|||||Sobic.001G385300|||PAC:28396364|),NON_SYNONYMOUS_CODING(MODERATE|MISSENSE|Gaa/Aaa|E1702K||Sobic.001G385400|||PAC:28395643|)	GT:PL:GQ	1/1:129,12,0:21
Chr01	60157783	.	C	T	69.0	.	DP=3;VDB=0.0284;AF1=1;AC1=2;DP4=0,0,2,1;MQ=37;FQ=-36;EFF=DOWNSTREAM(MODIFIER|||||Sobic.001G386000|||PAC:28398580|),INTERGENIC(MODIFIER|||||||||)	GT:PL:GQ	1/1:101,9,0:16
Chr01	60351638	.	C	T	70.0	.	DP=3;VDB=0.0279;AF1=1;AC1=2;DP4=0,0,2,1;MQ=36;FQ=-36;EFF=DOWNSTREAM(MODIFIER|||||Sobic.001G388300|||PAC:28395412|),DOWNSTREAM(MODIFIER|||||Sobic.001G388600|||PAC:28397617|),NON_SYNONYMOUS_CODING(MODERATE|MISSENSE|Ggc/Agc|G66S||Sobic.001G388400|||PAC:28400933|),NON_SYNONYMOUS_CODING(MODERATE|MISSENSE|Ggc/Agc|G66S||Sobic.001G388400|||PAC:28400934|),UPSTREAM(MODIFIER|||||Sobic.001G388500|||PAC:28397…	GT:PL:GQ	1/1:102,9,0:16
Chr01	60354865	.	C	T	42.8	.	DP=2;VDB=0.0219;AF1=1;AC1=2;DP4=0,0,1,1;MQ=37;FQ=-33;EFF=UPSTREAM(MODIFIER|||||Sobic.001G388400|||PAC:28400933|),UPSTREAM(MODIFIER|||||Sobic.001G388400|||PAC:28400934|),UPSTREAM(MODIFIER|||||Sobic.001G388500|||PAC:28397357|),UPSTREAM(MODIFIER|||||Sobic.001G388700|||PAC:28400254|),UTR_5_PRIME(MODIFIER|||||Sobic.001G388600|||PAC:28397617|1)	GT:PL:GQ	1/1:74,6,0:10
Chr01	60479524	.	C	T	73.0	.	DP=3;VDB=0.0284;AF1=1;AC1=2;DP4=0,0,1,2;MQ=37;FQ=-36;EFF=DOWNSTREAM(MODIFIER|||||Sobic.001G390200|||PAC:28394733|),DOWNSTREAM(MODIFIER|||||Sobic.001G390200|||PAC:28394734|),DOWNSTREAM(MODIFIER|||||Sobic.001G390200|||PAC:28394735|),INTRON(MODIFIER|||||Sobic.001G390300|||PAC:28398015|1)	GT:PL:GQ	1/1:105,9,0:16
Chr01	60610924	.	C	T	40.8	.	DP=2;VDB=0.0137;AF1=1;AC1=2;DP4=0,0,1,1;MQ=36;FQ=-33;EFF=UTR_5_PRIME(MODIFIER|||||Sobic.001G391500|||PAC:28396887|1)	GT:PL:GQ	1/1:72,6,0:10
Chr01	60643939	.	C	T	127.0	.	DP=5;VDB=0.0505;AF1=1;AC1=2;DP4=0,0,3,2;MQ=37;FQ=-42;EFF=DOWNSTREAM(MODIFIER|||||Sobic.001G391800|||PAC:28395557|),DOWNSTREAM(MODIFIER|||||Sobic.001G391900|||PAC:28400363|),DOWNSTREAM(MODIFIER|||||Sobic.001G392000|||PAC:28394612|),INTERGENIC(MODIFIER|||||||||),UPSTREAM(MODIFIER|||||Sobic.001G391700|||PAC:28400624|)	GT:PL:GQ	1/1:160,15,0:27
Chr01	60713699	.	C	T	42.8	.	DP=2;VDB=0.0144;AF1=1;AC1=2;DP4=0,0,1,1;MQ=37;FQ=-33;EFF=DOWNSTREAM(MODIFIER|||||Sobic.001G392700|||PAC:28396229|),NON_SYNONYMOUS_CODING(MODERATE|MISSENSE|Gtg/Atg|V34M||Sobic.001G392800|||PAC:28396584|),UPSTREAM(MODIFIER|||||Sobic.001G392900|||PAC:28400277|),UPSTREAM(MODIFIER|||||Sobic.001G392900|||PAC:28400278|)	GT:PL:GQ	1/1:74,6,0:10
Chr01	60809461	.	C	T	192.0	.	DP=8;VDB=0.0239;AF1=1;AC1=2;DP4=0,0,3,5;MQ=37;FQ=-51;EFF=INTRON(MODIFIER|||||Sobic.001G393700|||PAC:28396648|6)	GT:PL:GQ	1/1:225,24,0:45
Chr01	60877426	.	C	T	189.0	.	DP=8;VDB=0.0368;AF1=1;AC1=2;DP4=0,0,3,5;MQ=37;FQ=-51;EFF=INTRON(MODIFIER|||||Sobic.001G394600|||PAC:28398266|7),UPSTREAM(MODIFIER|||||Sobic.001G394700|||PAC:28395274|),UPSTREAM(MODIFIER|||||Sobic.001G394800|||PAC:28398777|)	GT:PL:GQ	1/1:222,24,0:45
Chr01	61311579	.	C	T	222.0	.	DP=12;VDB=0.0387;AF1=1;AC1=2;DP4=0,0,7,5;MQ=37;FQ=-63;EFF=NON_SYNONYMOUS_CODING(MODERATE|MISSENSE|tCg/tTg|S757L||Sobic.001G399200|||PAC:28394739|)	GT:PL:GQ	1/1:255,36,0:69
Chr01	61452236	.	C	T	42.8	.	DP=2;VDB=0.0172;AF1=1;AC1=2;DP4=0,0,1,1;MQ=37;FQ=-33;EFF=DOWNSTREAM(MODIFIER|||||Sobic.001G401000|||PAC:28396631|),INTERGENIC(MODIFIER|||||||||),UPSTREAM(MODIFIER|||||Sobic.001G400900|||PAC:28397053|)	GT:PL:GQ	1/1:74,6,0:10
Chr01	62782630	.	C	T	73.0	.	DP=3;VDB=0.0125;AF1=1;AC1=2;DP4=0,0,1,2;MQ=37;FQ=-36;EFF=DOWNSTREAM(MODIFIER|||||Sobic.001G419000|||PAC:28397233|),DOWNSTREAM(MODIFIER|||||Sobic.001G419100|||PAC:28400893|),INTERGENIC(MODIFIER|||||||||)	GT:PL:GQ	1/1:105,9,0:16
Chr01	63188011	.	C	T	151.0	.	DP=6;VDB=0.0058;AF1=1;AC1=2;DP4=0,0,3,3;MQ=37;FQ=-45;EFF=DOWNSTREAM(MODIFIER|||||Sobic.001G423100|||PAC:28395634|),DOWNSTREAM(MODIFIER|||||Sobic.001G423300|||PAC:28397275|),NON_SYNONYMOUS_CODING(MODERATE|MISSENSE|Gca/Aca|A276T||Sobic.001G423200|||PAC:28398430|),UPSTREAM(MODIFIER|||||Sobic.001G423000|||PAC:28395894|),UPSTREAM(MODIFIER|||||Sobic.001G423000|||PAC:28395895|),UPSTREAM(MODIFIER|||||Sob…	GT:PL:GQ	1/1:184,18,0:33
Chr01	63290824	.	C	T	96.5	.	DP=4;VDB=0.0410;AF1=1;AC1=2;DP4=0,0,3,1;MQ=37;FQ=-39;EFF=DOWNSTREAM(MODIFIER|||||Sobic.001G424500|||PAC:28394650|),DOWNSTREAM(MODIFIER|||||Sobic.001G424500|||PAC:28394651|),INTERGENIC(MODIFIER|||||||||),UPSTREAM(MODIFIER|||||Sobic.001G424600|||PAC:28399927|),UPSTREAM(MODIFIER|||||Sobic.001G424600|||PAC:28399928|)	GT:PL:GQ	1/1:129,12,0:21
Chr01	63388141	.	C	T	72.0	.	DP=3;VDB=0.0284;AF1=1;AC1=2;DP4=0,0,2,1;MQ=37;FQ=-36;EFF=DOWNSTREAM(MODIFIER|||||Sobic.001G426200|||PAC:28395453|),INTRON(MODIFIER|||||Sobic.001G426100|||PAC:28395530|2),UPSTREAM(MODIFIER|||||Sobic.001G426000|||PAC:28395026|)	GT:PL:GQ	1/1:104,9,0:16
Chr01	63493243	.	C	T	145.0	.	DP=6;VDB=0.0284;AF1=1;AC1=2;DP4=0,0,2,4;MQ=37;FQ=-45;EFF=UTR_3_PRIME(MODIFIER|||||Sobic.001G427600|||PAC:28395329|1)	GT:PL:GQ	1/1:178,18,0:33
Chr01	63553831	.	C	T	72.0	.	DP=3;VDB=0.0282;AF1=1;AC1=2;DP4=0,0,2,1;MQ=37;FQ=-36;EFF=INTERGENIC(MODIFIER|||||||||),UPSTREAM(MODIFIER|||||Sobic.001G428300|||PAC:28396702|),UPSTREAM(MODIFIER|||||Sobic.001G428400|||PAC:28400814|)	GT:PL:GQ	1/1:104,9,0:16
Chr01	64002645	.	C	T	119.0	.	DP=5;VDB=0.0282;AF1=1;AC1=2;DP4=0,0,1,4;MQ=37;FQ=-42;EFF=INTERGENIC(MODIFIER|||||||||),UPSTREAM(MODIFIER|||||Sobic.001G433300|||PAC:28395514|),UPSTREAM(MODIFIER|||||Sobic.001G433400|||PAC:28397829|)	GT:PL:GQ	1/1:152,15,0:27
Chr01	64077482	.	C	T	27.8	.	DP=2;VDB=0.0213;AF1=1;AC1=2;DP4=0,0,1,1;MQ=30;FQ=-33;EFF=DOWNSTREAM(MODIFIER|||||Sobic.001G434100|||PAC:28396640|),INTERGENIC(MODIFIER|||||||||)	GT:PL:GQ	1/1:59,6,0:10
Chr01	64102025	.	C	T	97.5	.	DP=4;VDB=0.0400;AF1=1;AC1=2;DP4=0,0,1,3;MQ=37;FQ=-39;EFF=INTRON(MODIFIER|||||Sobic.001G434200|||PAC:28398179|6)	GT:PL:GQ	1/1:130,12,0:21
Chr01	64162070	.	C	T	92.5	.	DP=4;VDB=0.0363;AF1=1;AC1=2;DP4=0,0,1,3;MQ=36;FQ=-39;EFF=DOWNSTREAM(MODIFIER|||||Sobic.001G434800|||PAC:28398440|),NON_SYNONYMOUS_CODING(MODERATE|MISSENSE|gCa/gTa|A21V||Sobic.001G434900|||PAC:28398845|)	GT:PL:GQ	1/1:125,12,0:21
Chr01	64183197	.	C	T	103.0	.	DP=4;VDB=0.0306;AF1=1;AC1=2;DP4=0,0,2,2;MQ=37;FQ=-39;EFF=DOWNSTREAM(MODIFIER|||||Sobic.001G435100|||PAC:28399851|),INTERGENIC(MODIFIER|||||||||),UPSTREAM(MODIFIER|||||Sobic.001G435200|||PAC:28400165|)	GT:PL:GQ	1/1:135,12,0:21
Chr01	65185182	.	C	T	134.0	.	DP=6;VDB=0.0387;AF1=1;AC1=2;DP4=0,0,3,3;MQ=34;FQ=-45;EFF=SYNONYMOUS_CODING(LOW|SILENT|tcG/tcA|S199||Sobic.001G446800|||PAC:28399653|)	GT:PL:GQ	1/1:167,18,0:33
Chr01	65339849	.	C	T	40.8	.	DP=2;VDB=0.0191;AF1=1;AC1=2;DP4=0,0,1,1;MQ=36;FQ=-33;EFF=DOWNSTREAM(MODIFIER|||||Sobic.001G448000|||PAC:28400330|),INTERGENIC(MODIFIER|||||||||),UPSTREAM(MODIFIER|||||Sobic.001G447900|||PAC:28400794|)	GT:PL:GQ	1/1:72,6,0:10
Chr01	65433666	.	C	T	40.8	.	DP=2;VDB=0.0213;AF1=1;AC1=2;DP4=0,0,1,1;MQ=36;FQ=-33;EFF=INTRON(MODIFIER|||||Sobic.001G449000|||PAC:28397382|1),UPSTREAM(MODIFIER|||||Sobic.001G448900|||PAC:28400233|)	GT:PL:GQ	1/1:72,6,0:10
Chr01	65584392	.	C	T	72.0	.	DP=3;VDB=0.0253;AF1=1;AC1=2;DP4=0,0,2,1;MQ=37;FQ=-36;EFF=DOWNSTREAM(MODIFIER|||||Sobic.001G451000|||PAC:28400575|),INTRON(MODIFIER|||||Sobic.001G450800|||PAC:28397372|3),UPSTREAM(MODIFIER|||||Sobic.001G450900|||PAC:28400076|)	GT:PL:GQ	1/1:104,9,0:16
Chr01	65605876	.	C	T	42.8	.	DP=2;VDB=0.0159;AF1=1;AC1=2;DP4=0,0,1,1;MQ=37;FQ=-33;EFF=DOWNSTREAM(MODIFIER|||||Sobic.001G451100|||PAC:28397581|),DOWNSTREAM(MODIFIER|||||Sobic.001G451100|||PAC:28397582|),INTERGENIC(MODIFIER|||||||||)	GT:PL:GQ	1/1:74,6,0:10
Chr01	65821780	.	C	T	116.0	.	DP=5;VDB=0.0487;AF1=1;AC1=2;DP4=0,0,2,3;MQ=35;FQ=-42;EFF=INTERGENIC(MODIFIER|||||||||),UPSTREAM(MODIFIER|||||Sobic.001G453500|||PAC:28397603|),UPSTREAM(MODIFIER|||||Sobic.001G453600|||PAC:28398776|)	GT:PL:GQ	1/1:149,15,0:27
Chr01	65910931	.	C	T	177.0	.	DP=9;VDB=0.0472;AF1=1;AC1=2;DP4=0,0,7,2;MQ=35;FQ=-54;EFF=DOWNSTREAM(MODIFIER|||||Sobic.001G454700|||PAC:28399284|),DOWNSTREAM(MODIFIER|||||Sobic.001G454700|||PAC:28399285|),NON_SYNONYMOUS_CODING(MODERATE|MISSENSE|Ggc/Agc|G402S||Sobic.001G454500|||PAC:28394697|),UPSTREAM(MODIFIER|||||Sobic.001G454600|||PAC:28398222|)	GT:PL:GQ	1/1:210,27,0:51
Chr01	66055297	.	C	T	158.0	.	DP=8;VDB=0.0408;AF1=1;AC1=2;DP4=0,0,1,7;MQ=37;FQ=-51;EFF=INTERGENIC(MODIFIER|||||||||)	GT:PL:GQ	1/1:191,24,0:45
Chr01	66098088	.	C	T	95.5	.	DP=4;VDB=0.0163;AF1=1;AC1=2;DP4=0,0,3,1;MQ=37;FQ=-39;EFF=DOWNSTREAM(MODIFIER|||||Sobic.001G456400|||PAC:28397599|),NON_SYNONYMOUS_CODING(MODERATE|MISSENSE|Gta/Ata|V386I||Sobic.001G456500|||PAC:28400897|)	GT:PL:GQ	1/1:128,12,0:21
Chr01	66831875	.	C	T	73.0	.	DP=3;VDB=0.0260;AF1=1;AC1=2;DP4=0,0,1,2;MQ=37;FQ=-36;EFF=INTRON(MODIFIER|||||Sobic.001G466900|||PAC:28394786|2),UPSTREAM(MODIFIER|||||Sobic.001G466800|||PAC:28397313|)	GT:PL:GQ	1/1:105,9,0:16
Chr01	66957246	.	C	T	162.0	.	DP=7;VDB=0.0239;AF1=1;AC1=2;DP4=0,0,3,4;MQ=35;FQ=-48;EFF=DOWNSTREAM(MODIFIER|||||Sobic.001G468500|||PAC:28395994|),UTR_5_PRIME(MODIFIER|||||Sobic.001G468400|||PAC:28395047|1)	GT:PL:GQ	1/1:195,21,0:39
Chr01	67647995	.	C	T	42.8	.	DP=2;VDB=0.0109;AF1=1;AC1=2;DP4=0,0,1,1;MQ=37;FQ=-33;EFF=DOWNSTREAM(MODIFIER|||||Sobic.001G476200|||PAC:28397243|),INTERGENIC(MODIFIER|||||||||)	GT:PL:GQ	1/1:74,6,0:10
Chr01	67648414	.	C	T	125.0	.	DP=5;VDB=0.0504;AF1=1;AC1=2;DP4=0,0,2,3;MQ=37;FQ=-42;EFF=DOWNSTREAM(MODIFIER|||||Sobic.001G476200|||PAC:28397243|),INTERGENIC(MODIFIER|||||||||)	GT:PL:GQ	1/1:158,15,0:27
Chr01	68166787	.	C	T	103.0	.	DP=4;VDB=0.0338;AF1=1;AC1=2;DP4=0,0,2,2;MQ=37;FQ=-39;EFF=INTERGENIC(MODIFIER|||||||||),UPSTREAM(MODIFIER|||||Sobic.001G481900|||PAC:28399074|)	GT:PL:GQ	1/1:135,12,0:21
Chr01	68198085	.	C	T	93.5	.	DP=4;VDB=0.0191;AF1=1;AC1=2;DP4=0,0,3,1;MQ=36;FQ=-39;EFF=DOWNSTREAM(MODIFIER|||||Sobic.001G482200|||PAC:28397536|),DOWNSTREAM(MODIFIER|||||Sobic.001G482200|||PAC:28397537|),DOWNSTREAM(MODIFIER|||||Sobic.001G482200|||PAC:28397538|),DOWNSTREAM(MODIFIER|||||Sobic.001G482200|||PAC:28397539|),INTRON(MODIFIER|||||Sobic.001G482100|||PAC:28400572|1)	GT:PL:GQ	1/1:126,12,0:21
Chr01	68741299	.	C	T	73.0	.	DP=3;VDB=0.0258;AF1=1;AC1=2;DP4=0,0,1,2;MQ=37;FQ=-36;EFF=INTERGENIC(MODIFIER|||||||||),UPSTREAM(MODIFIER|||||Sobic.001G489000|||PAC:28400021|)	GT:PL:GQ	1/1:105,9,0:16
Chr01	69083454	.	G	A	42.8	.	DP=2;VDB=0.0081;AF1=1;AC1=2;DP4=0,0,1,1;MQ=37;FQ=-33;EFF=INTERGENIC(MODIFIER|||||||||),UPSTREAM(MODIFIER|||||Sobic.001G493700|||PAC:28396665|)	GT:PL:GQ	1/1:74,6,0:10
Chr01	69295263	.	G	A	27.8	.	DP=2;VDB=0.0109;AF1=1;AC1=2;DP4=0,0,1,1;MQ=30;FQ=-33;EFF=UPSTREAM(MODIFIER|||||Sobic.001G495300|||PAC:28400559|),UTR_3_PRIME(MODIFIER|||||Sobic.001G495400|||PAC:28397091|2)	GT:PL:GQ	1/1:59,6,0:10
Chr01	69497362	.	G	A	94.5	.	DP=4;VDB=0.0369;AF1=1;AC1=2;DP4=0,0,3,1;MQ=37;FQ=-39;EFF=DOWNSTREAM(MODIFIER|||||Sobic.001G496800|||PAC:28396199|),INTERGENIC(MODIFIER|||||||||),UPSTREAM(MODIFIER|||||Sobic.001G496900|||PAC:28398880|)	GT:PL:GQ	1/1:127,12,0:21
Chr01	69589220	.	G	A	59.0	.	DP=3;VDB=0.0253;AF1=1;AC1=2;DP4=0,0,2,1;MQ=33;FQ=-36;EFF=DOWNSTREAM(MODIFIER|||||Sobic.001G498000|||PAC:28399767|),INTERGENIC(MODIFIER|||||||||),UPSTREAM(MODIFIER|||||Sobic.001G497900|||PAC:28398058|)	GT:PL:GQ	1/1:91,9,0:16
Chr01	69644342	.	G	A	73.0	.	DP=3;VDB=0.0064;AF1=1;AC1=2;DP4=0,0,1,2;MQ=37;FQ=-36;EFF=DOWNSTREAM(MODIFIER|||||Sobic.001G498700|||PAC:28395052|),INTRON(MODIFIER|||||Sobic.001G498600|||PAC:28400980|2),INTRON(MODIFIER|||||Sobic.001G498600|||PAC:28400981|2)	GT:PL:GQ	1/1:105,9,0:16
Chr01	69960050	.	G	A	27.8	.	DP=2;VDB=0.0206;AF1=1;AC1=2;DP4=0,0,1,1;MQ=30;FQ=-33;EFF=DOWNSTREAM(MODIFIER|||||Sobic.001G502900|||PAC:28399809|),INTERGENIC(MODIFIER|||||||||)	GT:PL:GQ	1/1:59,6,0:10
Chr01	70773660	.	G	A	125.0	.	DP=5;VDB=0.0319;AF1=1;AC1=2;DP4=0,0,3,2;MQ=37;FQ=-42;EFF=INTERGENIC(MODIFIER|||||||||),UPSTREAM(MODIFIER|||||Sobic.001G511900|||PAC:28399187|)	GT:PL:GQ	1/1:158,15,0:27
Chr01	70782907	.	G	A	72.0	.	DP=3;VDB=0.0234;AF1=1;AC1=2;DP4=0,0,2,1;MQ=37;FQ=-36;EFF=INTRON(MODIFIER|||||Sobic.001G512000|||PAC:28398453|1)	GT:PL:GQ	1/1:104,9,0:16
Chr01	70995456	.	G	A	96.5	.	DP=4;VDB=0.0138;AF1=1;AC1=2;DP4=0,0,3,1;MQ=37;FQ=-39;EFF=DOWNSTREAM(MODIFIER|||||Sobic.001G514700|||PAC:28397726|),INTERGENIC(MODIFIER|||||||||),UPSTREAM(MODIFIER|||||Sobic.001G514800|||PAC:28397750|)	GT:PL:GQ	1/1:129,12,0:21
Chr01	71104634	.	G	A	184.0	.	DP=8;VDB=0.0505;AF1=1;AC1=2;DP4=0,0,4,4;MQ=35;FQ=-51;EFF=DOWNSTREAM(MODIFIER|||||Sobic.001G516300|||PAC:28397570|),INTERGENIC(MODIFIER|||||||||),UPSTREAM(MODIFIER|||||Sobic.001G516200|||PAC:28395918|)	GT:PL:GQ	1/1:217,24,0:45
Chr01	71432784	.	G	A	42.8	.	DP=2;VDB=0.0178;AF1=1;AC1=2;DP4=0,0,1,1;MQ=37;FQ=-33;EFF=INTRON(MODIFIER|||||Sobic.001G520800|||PAC:28398350|4),SYNONYMOUS_CODING(LOW|SILENT|gaC/gaT|D499||Sobic.001G520900|||PAC:28400830|),UPSTREAM(MODIFIER|||||Sobic.001G520700|||PAC:28399803|)	GT:PL:GQ	1/1:74,6,0:10
Chr01	71680997	.	G	A	42.8	.	DP=2;VDB=0.0137;AF1=1;AC1=2;DP4=0,0,1,1;MQ=37;FQ=-33;EFF=INTERGENIC(MODIFIER|||||||||),UPSTREAM(MODIFIER|||||Sobic.001G524000|||PAC:28399709|),UPSTREAM(MODIFIER|||||Sobic.001G524000|||PAC:28399710|)	GT:PL:GQ	1/1:74,6,0:10
Chr01	71736230	.	G	A	96.5	.	DP=4;VDB=0.0417;AF1=1;AC1=2;DP4=0,0,3,1;MQ=37;FQ=-39;EFF=DOWNSTREAM(MODIFIER|||||Sobic.001G524900|||PAC:28396919|),DOWNSTREAM(MODIFIER|||||Sobic.001G524900|||PAC:28396920|),DOWNSTREAM(MODIFIER|||||Sobic.001G525100|||PAC:28394613|),UTR_5_PRIME(MODIFIER|||||Sobic.001G525000|||PAC:28395628|1)	GT:PL:GQ	1/1:129,12,0:21
Chr01	71830127	.	G	A	162.0	.	DP=7;VDB=0.0408;AF1=1;AC1=2;DP4=0,0,5,2;MQ=37;FQ=-48;EFF=DOWNSTREAM(MODIFIER|||||Sobic.001G526100|||PAC:28396841|),DOWNSTREAM(MODIFIER|||||Sobic.001G526100|||PAC:28396842|),INTRON(MODIFIER|||||Sobic.001G526200|||PAC:28397030|2)	GT:PL:GQ	1/1:195,21,0:39
Chr01	71980077	.	G	A	40.8	.	DP=2;VDB=0.0244;AF1=1;AC1=2;DP4=0,0,1,1;MQ=36;FQ=-33;EFF=DOWNSTREAM(MODIFIER|||||Sobic.001G527700|||PAC:28395007|),INTERGENIC(MODIFIER|||||||||),UPSTREAM(MODIFIER|||||Sobic.001G527600|||PAC:28398059|)	GT:PL:GQ	1/1:72,6,0:10
Chr01	72056254	.	G	A	42.8	.	DP=2;VDB=0.0109;AF1=1;AC1=2;DP4=0,0,1,1;MQ=37;FQ=-33;EFF=INTERGENIC(MODIFIER|||||||||),UPSTREAM(MODIFIER|||||Sobic.001G528300|||PAC:28397187|)	GT:PL:GQ	1/1:74,6,0:10
Chr01	72336180	.	G	A	125.0	.	DP=5;VDB=0.0469;AF1=1;AC1=2;DP4=0,0,3,2;MQ=37;FQ=-42;EFF=INTRON(MODIFIER|||||Sobic.001G532000|||PAC:28398849|2),UPSTREAM(MODIFIER|||||Sobic.001G531900|||PAC:28396556|)	GT:PL:GQ	1/1:158,15,0:27
Chr01	72726767	.	G	A	73.0	.	DP=3;VDB=0.0284;AF1=1;AC1=2;DP4=0,0,1,2;MQ=37;FQ=-36;EFF=DOWNSTREAM(MODIFIER|||||Sobic.001G535700|||PAC:28395351|),INTRON(MODIFIER|||||Sobic.001G535500|||PAC:28400911|14)	GT:PL:GQ	1/1:105,9,0:16
Chr01	73490997	.	G	A	72.0	.	DP=3;VDB=0.0243;AF1=1;AC1=2;DP4=0,0,2,1;MQ=37;FQ=-36;EFF=DOWNSTREAM(MODIFIER|||||Sobic.001G542600|||PAC:28400921|),DOWNSTREAM(MODIFIER|||||Sobic.001G542600|||PAC:28400922|),INTERGENIC(MODIFIER|||||||||)	GT:PL:GQ	1/1:104,9,0:16
Chr02	560772	.	C	T	40.8	.	DP=2;VDB=0.0119;AF1=1;AC1=2;DP4=0,0,1,1;MQ=36;FQ=-33;EFF=INTERGENIC(MODIFIER|||||||||),UPSTREAM(MODIFIER|||||Sobic.002G005400|||PAC:28381287|),UPSTREAM(MODIFIER|||||Sobic.002G005500|||PAC:28382787|)	GT:PL:GQ	1/1:72,6,0:10
Chr02	1274441	.	C	T	71.0	.	DP=3;VDB=0.0203;AF1=1;AC1=2;DP4=0,0,2,1;MQ=36;FQ=-36;EFF=DOWNSTREAM(MODIFIER|||||Sobic.002G014400|||PAC:28381706|),INTERGENIC(MODIFIER|||||||||)	GT:PL:GQ	1/1:103,9,0:16
Chr02	1327962	.	C	T	72.0	.	DP=3;VDB=0.0080;AF1=1;AC1=2;DP4=0,0,2,1;MQ=37;FQ=-36;EFF=NON_SYNONYMOUS_CODING(MODERATE|MISSENSE|cGc/cAc|R219H||Sobic.002G015000|||PAC:28379644|)	GT:PL:GQ	1/1:104,9,0:16
Chr02	1701551	.	C	T	94.5	.	DP=4;VDB=0.0282;AF1=1;AC1=2;DP4=0,0,3,1;MQ=37;FQ=-39;EFF=DOWNSTREAM(MODIFIER|||||Sobic.002G018800|||PAC:28380375|),INTERGENIC(MODIFIER|||||||||),UPSTREAM(MODIFIER|||||Sobic.002G018700|||PAC:28380737|)	GT:PL:GQ	1/1:127,12,0:21
Chr02	2155855	.	C	T	119.0	.	DP=5;VDB=0.0408;AF1=1;AC1=2;DP4=0,0,1,4;MQ=37;FQ=-42;EFF=DOWNSTREAM(MODIFIER|||||Sobic.002G023000|||PAC:28383331|),NON_SYNONYMOUS_CODING(MODERATE|MISSENSE|cGt/cAt|R61H||Sobic.002G023100|||PAC:28381489|)	GT:PL:GQ	1/1:152,15,0:27
Chr02	2197682	.	C	T	83.5	.	DP=4;VDB=0.0414;AF1=1;AC1=2;DP4=0,0,1,3;MQ=33;FQ=-39;EFF=DOWNSTREAM(MODIFIER|||||Sobic.002G023600|||PAC:28379980|),DOWNSTREAM(MODIFIER|||||Sobic.002G023600|||PAC:28379981|),INTRON(MODIFIER|||||Sobic.002G023500|||PAC:28383547|1)	GT:PL:GQ	1/1:116,12,0:21
Chr02	2355059	.	C	T	66.0	.	DP=3;VDB=0.0217;AF1=1;AC1=2;DP4=0,0,1,2;MQ=36;FQ=-36;EFF=DOWNSTREAM(MODIFIER|||||Sobic.002G025000|||PAC:28383384|),INTERGENIC(MODIFIER|||||||||),UPSTREAM(MODIFIER|||||Sobic.002G024900|||PAC:28379687|)	GT:PL:GQ	1/1:98,9,0:16
Chr02	2628122	.	C	T	73.0	.	DP=3;VDB=0.0258;AF1=1;AC1=2;DP4=0,0,1,2;MQ=37;FQ=-36;EFF=DOWNSTREAM(MODIFIER|||||Sobic.002G028000|||PAC:28383307|),INTERGENIC(MODIFIER|||||||||),UPSTREAM(MODIFIER|||||Sobic.002G028100|||PAC:28381240|)	GT:PL:GQ	1/1:105,9,0:16
Chr02	2803697	.	C	T	27.8	.	DP=2;VDB=0.0194;AF1=1;AC1=2;DP4=0,0,1,1;MQ=30;FQ=-33;EFF=DOWNSTREAM(MODIFIER|||||Sobic.002G029900|||PAC:28382319|),INTRON(MODIFIER|||||Sobic.002G029800|||PAC:28381153|9)	GT:PL:GQ	1/1:59,6,0:10
Chr02	2814431	.	C	T	101.0	.	DP=4;VDB=0.0421;AF1=1;AC1=2;DP4=0,0,2,2;MQ=37;FQ=-39;EFF=DOWNSTREAM(MODIFIER|||||Sobic.002G030000|||PAC:28379563|),DOWNSTREAM(MODIFIER|||||Sobic.002G030100|||PAC:28381212|),INTERGENIC(MODIFIER|||||||||),UPSTREAM(MODIFIER|||||Sobic.002G029900|||PAC:28382319|)	GT:PL:GQ	1/1:133,12,0:21
Chr02	2854529	.	C	T	71.0	.	DP=3;VDB=0.0203;AF1=1;AC1=2;DP4=0,0,1,2;MQ=36;FQ=-36;EFF=DOWNSTREAM(MODIFIER|||||Sobic.002G030800|||PAC:28380627|),INTRON(MODIFIER|||||Sobic.002G030900|||PAC:28383126|1)	GT:PL:GQ	1/1:103,9,0:16
Chr02	3077458	.	G	A	73.0	.	DP=3;VDB=0.0080;AF1=1;AC1=2;DP4=0,0,1,2;MQ=37;FQ=-36;EFF=INTRON(MODIFIER|||||Sobic.002G033500|||PAC:28383123|1),UPSTREAM(MODIFIER|||||Sobic.002G033400|||PAC:28382624|)	GT:PL:GQ	1/1:105,9,0:16
Chr02	3115608	.	C	T	95.5	.	DP=4;VDB=0.0191;AF1=1;AC1=2;DP4=0,0,1,3;MQ=37;FQ=-39;EFF=DOWNSTREAM(MODIFIER|||||Sobic.002G033700|||PAC:28382944|),NON_SYNONYMOUS_CODING(MODERATE|MISSENSE|gGg/gAg|G100E||Sobic.002G033800|||PAC:28382193|),UPSTREAM(MODIFIER|||||Sobic.002G033900|||PAC:28379295|),UPSTREAM(MODIFIER|||||Sobic.002G034000|||PAC:28383129|)	GT:PL:GQ	1/1:128,12,0:21
Chr02	3292052	.	C	T	40.8	.	DP=2;VDB=0.0219;AF1=1;AC1=2;DP4=0,0,1,1;MQ=36;FQ=-33;EFF=DOWNSTREAM(MODIFIER|||||Sobic.002G035100|||PAC:28380782|),INTERGENIC(MODIFIER|||||||||),UPSTREAM(MODIFIER|||||Sobic.002G035200|||PAC:28379715|)	GT:PL:GQ	1/1:72,6,0:10
Chr02	3970039	.	C	T	128.0	.	DP=5;VDB=0.0504;AF1=1;AC1=2;DP4=0,0,2,3;MQ=37;FQ=-42;EFF=INTRON(MODIFIER|||||Sobic.002G041100|||PAC:28382947|6)	GT:PL:GQ	1/1:161,15,0:27
Chr02	4234713	.	C	T	70.0	.	DP=3;VDB=0.0265;AF1=1;AC1=2;DP4=0,0,2,1;MQ=36;FQ=-36;EFF=DOWNSTREAM(MODIFIER|||||Sobic.002G044700|||PAC:28383819|),DOWNSTREAM(MODIFIER|||||Sobic.002G044800|||PAC:28379612|),INTERGENIC(MODIFIER|||||||||)	GT:PL:GQ	1/1:102,9,0:16
Chr02	4281407	.	C	T	101.0	.	DP=4;VDB=0.0220;AF1=1;AC1=2;DP4=0,0,2,2;MQ=37;FQ=-39;EFF=DOWNSTREAM(MODIFIER|||||Sobic.002G045300|||PAC:28382010|),SYNONYMOUS_CODING(LOW|SILENT|ctC/ctT|L44||Sobic.002G045200|||PAC:28382189|)	GT:PL:GQ	1/1:133,12,0:21
Chr02	4523955	.	G	A	58.0	.	DP=3;VDB=0.0217;AF1=1;AC1=2;DP4=0,0,2,1;MQ=32;FQ=-36;EFF=DOWNSTREAM(MODIFIER|||||Sobic.002G048000|||PAC:28379493|),DOWNSTREAM(MODIFIER|||||Sobic.002G048000|||PAC:28379494|),INTERGENIC(MODIFIER|||||||||),UPSTREAM(MODIFIER|||||Sobic.002G047900|||PAC:28380511|)	GT:PL:GQ	1/1:90,9,0:16
Chr02	4844592	.	G	A	40.8	.	DP=2;VDB=0.0194;AF1=1;AC1=2;DP4=0,0,1,1;MQ=36;FQ=-33;EFF=INTERGENIC(MODIFIER|||||||||)	GT:PL:GQ	1/1:72,6,0:10
Chr02	4983282	.	G	A	126.0	.	DP=6;VDB=0.0408;AF1=1;AC1=2;DP4=0,0,4,2;MQ=33;FQ=-45;EFF=DOWNSTREAM(MODIFIER|||||Sobic.002G052300|||PAC:28380899|),NON_SYNONYMOUS_CODING(MODERATE|MISSENSE|Gag/Aag|E332K||Sobic.002G052400|||PAC:28381981|),UPSTREAM(MODIFIER|||||Sobic.002G052500|||PAC:28381754|)	GT:PL:GQ	1/1:159,18,0:33
Chr02	5311940	.	G	A	40.8	.	DP=2;VDB=0.0181;AF1=1;AC1=2;DP4=0,0,1,1;MQ=36;FQ=-33;EFF=DOWNSTREAM(MODIFIER|||||Sobic.002G055500|||PAC:28382808|),NON_SYNONYMOUS_CODING(MODERATE|MISSENSE|aCg/aTg|T255M||Sobic.002G055600|||PAC:28382432|)	GT:PL:GQ	1/1:72,6,0:10
Chr02	5315823	.	C	T	69.0	.	DP=3;VDB=0.0227;AF1=1;AC1=2;DP4=0,0,1,2;MQ=37;FQ=-36;EFF=INTERGENIC(MODIFIER|||||||||),UPSTREAM(MODIFIER|||||Sobic.002G055600|||PAC:28382432|),UPSTREAM(MODIFIER|||||Sobic.002G055700|||PAC:28379359|)	GT:PL:GQ	1/1:101,9,0:16
Chr02	5419027	.	G	A	73.0	.	DP=3;VDB=0.0182;AF1=1;AC1=2;DP4=0,0,1,2;MQ=37;FQ=-36;EFF=INTERGENIC(MODIFIER|||||||||)	GT:PL:GQ	1/1:105,9,0:16
Chr02	5557044	.	G	A	71.0	.	DP=3;VDB=0.0270;AF1=1;AC1=2;DP4=0,0,1,2;MQ=36;FQ=-36;EFF=DOWNSTREAM(MODIFIER|||||Sobic.002G057000|||PAC:28383085|),DOWNSTREAM(MODIFIER|||||Sobic.002G057100|||PAC:28381159|),INTERGENIC(MODIFIER|||||||||),UPSTREAM(MODIFIER|||||Sobic.002G057200|||PAC:28381131|)	GT:PL:GQ	1/1:103,9,0:16
Chr02	6218916	.	G	A	70.0	.	DP=3;VDB=0.0095;AF1=1;AC1=2;DP4=0,0,2,1;MQ=36;FQ=-36;EFF=INTERGENIC(MODIFIER|||||||||),UPSTREAM(MODIFIER|||||Sobic.002G063600|||PAC:28381530|),UPSTREAM(MODIFIER|||||Sobic.002G063700|||PAC:28379905|)	GT:PL:GQ	1/1:102,9,0:16
Chr02	6308262	.	G	A	96.5	.	DP=4;VDB=0.0385;AF1=1;AC1=2;DP4=0,0,3,1;MQ=37;FQ=-39;EFF=INTERGENIC(MODIFIER|||||||||)	GT:PL:GQ	1/1:129,12,0:21
Chr02	6527930	.	G	A	60.0	.	DP=3;VDB=0.0283;AF1=1;AC1=2;DP4=0,0,1,2;MQ=33;FQ=-36;EFF=INTRON(MODIFIER|||||Sobic.002G065900|||PAC:28379768|12)	GT:PL:GQ	1/1:92,9,0:16
Chr02	6646479	.	G	A	134.0	.	DP=6;VDB=0.0469;AF1=1;AC1=2;DP4=0,0,4,2;MQ=34;FQ=-45;EFF=INTERGENIC(MODIFIER|||||||||)	GT:PL:GQ	1/1:167,18,0:33
Chr02	6660204	.	G	A	72.0	.	DP=3;VDB=0.0253;AF1=1;AC1=2;DP4=0,0,2,1;MQ=37;FQ=-36;EFF=INTERGENIC(MODIFIER|||||||||),UPSTREAM(MODIFIER|||||Sobic.002G067100|||PAC:28379948|)	GT:PL:GQ	1/1:104,9,0:16
Chr02	6823773	.	G	A	71.0	.	DP=3;VDB=0.0270;AF1=1;AC1=2;DP4=0,0,1,2;MQ=36;FQ=-36;EFF=DOWNSTREAM(MODIFIER|||||Sobic.002G068800|||PAC:28383745|),INTERGENIC(MODIFIER|||||||||),UPSTREAM(MODIFIER|||||Sobic.002G068700|||PAC:28383072|)	GT:PL:GQ	1/1:103,9,0:16
Chr02	6956407	.	G	A	146.0	.	DP=6;VDB=0.0487;AF1=1;AC1=2;DP4=0,0,2,4;MQ=37;FQ=-45;EFF=DOWNSTREAM(MODIFIER|||||Sobic.002G069500|||PAC:28383270|),DOWNSTREAM(MODIFIER|||||Sobic.002G069500|||PAC:28383271|),DOWNSTREAM(MODIFIER|||||Sobic.002G069500|||PAC:28383272|),INTERGENIC(MODIFIER|||||||||)	GT:PL:GQ	1/1:179,18,0:33
Chr02	7249692	.	G	A	73.0	.	DP=3;VDB=0.0095;AF1=1;AC1=2;DP4=0,0,1,2;MQ=37;FQ=-36;EFF=INTRON(MODIFIER|||||Sobic.002G071500|||PAC:28379118|3),INTRON(MODIFIER|||||Sobic.002G071500|||PAC:28379119|3)	GT:PL:GQ	1/1:105,9,0:16
Chr02	7522101	.	G	A	188.0	.	DP=8;VDB=0.0199;AF1=1;AC1=2;DP4=0,0,5,3;MQ=37;FQ=-51;EFF=INTERGENIC(MODIFIER|||||||||)	GT:PL:GQ	1/1:221,24,0:45
Chr02	7890085	.	G	A	130.0	.	DP=6;VDB=0.0445;AF1=1;AC1=2;DP4=0,0,5,1;MQ=37;FQ=-45;EFF=DOWNSTREAM(MODIFIER|||||Sobic.002G075800|||PAC:28379947|),DOWNSTREAM(MODIFIER|||||Sobic.002G076000|||PAC:28379366|),INTRON(MODIFIER|||||Sobic.002G075900|||PAC:28379078|12)	GT:PL:GQ	1/1:163,18,0:33
Chr02	8603217	.	G	A	60.0	.	DP=3;VDB=0.0153;AF1=1;AC1=2;DP4=0,0,2,1;MQ=33;FQ=-36;EFF=INTERGENIC(MODIFIER|||||||||)	GT:PL:GQ	1/1:92,9,0:16
Chr02	8670163	.	G	A	27.8	.	DP=2;VDB=0.0197;AF1=1;AC1=2;DP4=0,0,1,1;MQ=30;FQ=-33;EFF=DOWNSTREAM(MODIFIER|||||Sobic.002G081500|||PAC:28381005|),DOWNSTREAM(MODIFIER|||||Sobic.002G081500|||PAC:28381006|),SYNONYMOUS_CODING(LOW|SILENT|ccC/ccT|P28||Sobic.002G081400|||PAC:28382072|)	GT:PL:GQ	1/1:59,6,0:10
Chr02	9084428	.	G	A	73.0	.	DP=3;VDB=0.0253;AF1=1;AC1=2;DP4=0,0,1,2;MQ=37;FQ=-36;EFF=INTERGENIC(MODIFIER|||||||||),UPSTREAM(MODIFIER|||||Sobic.002G085300|||PAC:28380837|),UPSTREAM(MODIFIER|||||Sobic.002G085400|||PAC:28382906|)	GT:PL:GQ	1/1:105,9,0:16
Chr02	9500179	.	G	A	103.0	.	DP=4;VDB=0.0094;AF1=1;AC1=2;DP4=0,0,2,2;MQ=37;FQ=-39;EFF=INTERGENIC(MODIFIER|||||||||),UPSTREAM(MODIFIER|||||Sobic.002G090800|||PAC:28383775|),UPSTREAM(MODIFIER|||||Sobic.002G090800|||PAC:28383776|)	GT:PL:GQ	1/1:135,12,0:21
Chr02	9520638	.	G	A	38.8	.	DP=2;VDB=0.0197;AF1=1;AC1=2;DP4=0,0,1,1;MQ=35;FQ=-33;EFF=INTERGENIC(MODIFIER|||||||||)	GT:PL:GQ	1/1:70,6,0:10
Chr02	10598673	.	G	A	38.8	.	DP=2;VDB=0.0134;AF1=1;AC1=2;DP4=0,0,1,1;MQ=36;FQ=-33;EFF=DOWNSTREAM(MODIFIER|||||Sobic.002G099000|||PAC:28379810|),SYNONYMOUS_CODING(LOW|SILENT|gtC/gtT|V525||Sobic.002G098900|||PAC:28379223|)	GT:PL:GQ	1/1:70,6,0:10
Chr02	10797499	.	C	T	43.0	.	DP=3;VDB=0.0245;AF1=1;AC1=2;DP4=0,0,1,2;MQ=27;FQ=-36;EFF=INTERGENIC(MODIFIER|||||||||)	GT:PL:GQ	1/1:75,9,0:16
Chr02	11085899	.	G	A	40.8	.	DP=2;VDB=0.0172;AF1=1;AC1=2;DP4=0,0,1,1;MQ=36;FQ=-33;EFF=SYNONYMOUS_CODING(LOW|SILENT|ttG/ttA|L332||Sobic.002G100100|||PAC:28382917|)	GT:PL:GQ	1/1:72,6,0:10
Chr02	11149193	.	G	A	60.0	.	DP=3;VDB=0.0194;AF1=1;AC1=2;DP4=0,0,1,2;MQ=33;FQ=-36;EFF=INTERGENIC(MODIFIER|||||||||)	GT:PL:GQ	1/1:92,9,0:16
Chr02	11431042	.	G	A	35.5	.	DP=4;VDB=0.0210;AF1=1;AC1=2;DP4=0,0,1,3;MQ=20;FQ=-39;EFF=INTERGENIC(MODIFIER|||||||||),UPSTREAM(MODIFIER|||||Sobic.002G101200|||PAC:28381867|)	GT:PL:GQ	1/1:68,12,0:21
Chr02	11495276	.	G	A	97.5	.	DP=4;VDB=0.0414;AF1=1;AC1=2;DP4=0,0,1,3;MQ=37;FQ=-39;EFF=DOWNSTREAM(MODIFIER|||||Sobic.002G101600|||PAC:28382941|),DOWNSTREAM(MODIFIER|||||Sobic.002G101600|||PAC:28382942|),DOWNSTREAM(MODIFIER|||||Sobic.002G101600|||PAC:28382943|),INTERGENIC(MODIFIER|||||||||)	GT:PL:GQ	1/1:130,12,0:21
Chr02	11605232	.	G	A	87.5	.	DP=4;VDB=0.0386;AF1=1;AC1=2;DP4=0,0,2,2;MQ=34;FQ=-39;EFF=INTERGENIC(MODIFIER|||||||||)	GT:PL:GQ	1/1:120,12,0:21
Chr02	11944810	.	G	A	101.0	.	DP=4;VDB=0.0310;AF1=1;AC1=2;DP4=0,0,2,2;MQ=37;FQ=-39;EFF=INTERGENIC(MODIFIER|||||||||)	GT:PL:GQ	1/1:133,12,0:21
Chr02	12860752	.	G	A	72.0	.	DP=3;VDB=0.0203;AF1=1;AC1=2;DP4=0,0,2,1;MQ=37;FQ=-36;EFF=INTERGENIC(MODIFIER|||||||||)	GT:PL:GQ	1/1:104,9,0:16
Chr02	12918634	.	G	A	126.0	.	DP=5;VDB=0.0493;AF1=1;AC1=2;DP4=0,0,2,3;MQ=37;FQ=-42;EFF=DOWNSTREAM(MODIFIER|||||Sobic.002G107300|||PAC:28378932|),INTRON(MODIFIER|||||Sobic.002G107200|||PAC:28382912|8)	GT:PL:GQ	1/1:159,15,0:27
Chr02	13110024	.	G	A	70.0	.	DP=3;VDB=0.0283;AF1=1;AC1=2;DP4=0,0,1,2;MQ=36;FQ=-36;EFF=INTERGENIC(MODIFIER|||||||||)	GT:PL:GQ	1/1:102,9,0:16
Chr02	13247974	.	G	A	42.8	.	DP=2;VDB=0.0122;AF1=1;AC1=2;DP4=0,0,1,1;MQ=37;FQ=-33;EFF=DOWNSTREAM(MODIFIER|||||Sobic.002G108900|||PAC:28381411|),INTRON(MODIFIER|||||Sobic.002G109000|||PAC:28383400|3)	GT:PL:GQ	1/1:74,6,0:10
Chr02	13307388	.	G	A	73.0	.	DP=3;VDB=0.0153;AF1=1;AC1=2;DP4=0,0,1,2;MQ=37;FQ=-36;EFF=UTR_3_PRIME(MODIFIER|||||Sobic.002G109300|||PAC:28382894|8),UTR_3_PRIME(MODIFIER|||||Sobic.002G109300|||PAC:28382895|7)	GT:PL:GQ	1/1:105,9,0:16
Chr02	13344360	.	G	A	90.5	.	DP=4;VDB=0.0414;AF1=1;AC1=2;DP4=0,0,2,2;MQ=34;FQ=-39;EFF=INTERGENIC(MODIFIER|||||||||)	GT:PL:GQ	1/1:123,12,0:21
Chr02	14024531	.	G	A	72.0	.	DP=3;VDB=0.0095;AF1=1;AC1=2;DP4=0,0,2,1;MQ=37;FQ=-36;EFF=INTRON(MODIFIER|||||Sobic.002G114800|||PAC:28380095|9)	GT:PL:GQ	1/1:104,9,0:16
Chr02	14178827	.	G	A	103.0	.	DP=4;VDB=0.0421;AF1=1;AC1=2;DP4=0,0,2,2;MQ=37;FQ=-39;EFF=DOWNSTREAM(MODIFIER|||||Sobic.002G115400|||PAC:28383227|),INTERGENIC(MODIFIER|||||||||)	GT:PL:GQ	1/1:135,12,0:21
Chr02	14193572	.	G	A	56.0	.	DP=3;VDB=0.0260;AF1=1;AC1=2;DP4=0,0,1,2;MQ=32;FQ=-36;EFF=INTERGENIC(MODIFIER|||||||||)	GT:PL:GQ	1/1:88,9,0:16
Chr02	14434062	.	G	A	199.0	.	DP=9;VDB=0.0487;AF1=1;AC1=2;DP4=0,0,5,4;MQ=35;FQ=-54;EFF=INTERGENIC(MODIFIER|||||||||)	GT:PL:GQ	1/1:232,27,0:51
Chr02	14880423	.	G	A	125.0	.	DP=5;VDB=0.0058;AF1=1;AC1=2;DP4=0,0,2,3;MQ=37;FQ=-42;EFF=INTERGENIC(MODIFIER|||||||||)	GT:PL:GQ	1/1:158,15,0:27
Chr02	16408667	.	G	A	127.0	.	DP=5;VDB=0.0445;AF1=1;AC1=2;DP4=0,0,3,2;MQ=37;FQ=-42;EFF=DOWNSTREAM(MODIFIER|||||Sobic.002G123000|||PAC:28381503|),INTRON(MODIFIER|||||Sobic.002G123000|||PAC:28381502|8),UPSTREAM(MODIFIER|||||Sobic.002G122900|||PAC:28382501|)	GT:PL:GQ	1/1:160,15,0:27
Chr02	16646379	.	G	A	95.5	.	DP=4;VDB=0.0417;AF1=1;AC1=2;DP4=0,0,1,3;MQ=37;FQ=-39;EFF=INTERGENIC(MODIFIER|||||||||)	GT:PL:GQ	1/1:128,12,0:21
Chr02	16767711	.	G	A	42.8	.	DP=2;VDB=0.0125;AF1=1;AC1=2;DP4=0,0,1,1;MQ=37;FQ=-33;EFF=INTERGENIC(MODIFIER|||||||||)	GT:PL:GQ	1/1:74,6,0:10
Chr02	17009315	.	G	A	103.0	.	DP=4;VDB=0.0400;AF1=1;AC1=2;DP4=0,0,2,2;MQ=37;FQ=-39;EFF=INTRON(MODIFIER|||||Sobic.002G125800|||PAC:28383364|1),INTRON(MODIFIER|||||Sobic.002G125800|||PAC:28383365|1)	GT:PL:GQ	1/1:135,12,0:21
Chr02	17213989	.	G	A	97.5	.	DP=4;VDB=0.0369;AF1=1;AC1=2;DP4=0,0,1,3;MQ=37;FQ=-39;EFF=INTERGENIC(MODIFIER|||||||||)	GT:PL:GQ	1/1:130,12,0:21
Chr02	17711298	.	G	A	60.0	.	DP=3;VDB=0.0225;AF1=1;AC1=2;DP4=0,0,2,1;MQ=33;FQ=-36;EFF=UTR_3_PRIME(MODIFIER|||||Sobic.002G128100|||PAC:28383906|6)	GT:PL:GQ	1/1:92,9,0:16
Chr02	18531996	.	G	A	27.8	.	DP=2;VDB=0.0131;AF1=1;AC1=2;DP4=0,0,1,1;MQ=30;FQ=-33;EFF=DOWNSTREAM(MODIFIER|||||Sobic.002G130400|||PAC:28381760|),DOWNSTREAM(MODIFIER|||||Sobic.002G130700|||PAC:28379719|),INTERGENIC(MODIFIER|||||||||),UPSTREAM(MODIFIER|||||Sobic.002G130500|||PAC:28379774|),UPSTREAM(MODIFIER|||||Sobic.002G130600|||PAC:28379106|)	GT:PL:GQ	1/1:59,6,0:10
Chr02	18798253	.	G	A	103.0	.	DP=4;VDB=0.0094;AF1=1;AC1=2;DP4=0,0,2,2;MQ=37;FQ=-39;EFF=INTERGENIC(MODIFIER|||||||||),UPSTREAM(MODIFIER|||||Sobic.002G132000|||PAC:28382646|),UPSTREAM(MODIFIER|||||Sobic.002G132000|||PAC:28382647|),UPSTREAM(MODIFIER|||||Sobic.002G132000|||PAC:28382648|),UPSTREAM(MODIFIER|||||Sobic.002G132100|||PAC:28383421|)	GT:PL:GQ	1/1:135,12,0:21
Chr02	19222226	.	G	A	70.5	.	DP=4;VDB=0.0363;AF1=1;AC1=2;DP4=0,0,1,3;MQ=30;FQ=-39;EFF=INTERGENIC(MODIFIER|||||||||)	GT:PL:GQ	1/1:103,12,0:21
Chr02	19896805	.	G	A	30.1	.	DP=7;VDB=0.0445;AF1=1;AC1=2;DP4=0,0,6,1;MQ=15;FQ=-48;EFF=INTERGENIC(MODIFIER|||||||||)	GT:PL:GQ	1/1:63,21,0:39
Chr02	20013461	.	G	A	185.0	.	DP=12;VDB=0.0408;AF1=1;AC1=2;DP4=0,0,10,2;MQ=32;FQ=-63;EFF=SYNONYMOUS_CODING(LOW|SILENT|aaG/aaA|K132||Sobic.002G134700|||PAC:28381532|)	GT:PL:GQ	1/1:218,36,0:69
Chr02	20179127	.	G	A	70.0	.	DP=3;VDB=0.0283;AF1=1;AC1=2;DP4=0,0,1,2;MQ=36;FQ=-36;EFF=DOWNSTREAM(MODIFIER|||||Sobic.002G135300|||PAC:28382500|),INTERGENIC(MODIFIER|||||||||)	GT:PL:GQ	1/1:102,9,0:16
Chr02	20316320	.	G	A	53.1	.	DP=6;VDB=0.0368;AF1=1;AC1=2;DP4=0,0,4,2;MQ=20;FQ=-45;EFF=INTERGENIC(MODIFIER|||||||||)	GT:PL:GQ	1/1:86,18,0:33
Chr02	20831137	.	G	A	103.0	.	DP=4;VDB=0.0306;AF1=1;AC1=2;DP4=0,0,2,2;MQ=37;FQ=-39;EFF=INTERGENIC(MODIFIER|||||||||),UPSTREAM(MODIFIER|||||Sobic.002G137000|||PAC:28380217|)	GT:PL:GQ	1/1:135,12,0:21
Chr02	20899688	.	G	A	73.0	.	DP=3;VDB=0.0180;AF1=1;AC1=2;DP4=0,0,1,2;MQ=37;FQ=-36;EFF=INTERGENIC(MODIFIER|||||||||)	GT:PL:GQ	1/1:105,9,0:16
Chr02	21491044	.	G	A	42.8	.	DP=2;VDB=0.0244;AF1=1;AC1=2;DP4=0,0,1,1;MQ=37;FQ=-33;EFF=INTERGENIC(MODIFIER|||||||||)	GT:PL:GQ	1/1:74,6,0:10
Chr02	22142362	.	G	A	136.0	.	DP=6;VDB=0.0408;AF1=1;AC1=2;DP4=0,0,4,2;MQ=35;FQ=-45;EFF=INTERGENIC(MODIFIER|||||||||)	GT:PL:GQ	1/1:169,18,0:33
Chr02	22381256	.	G	A	115.0	.	DP=5;VDB=0.0445;AF1=1;AC1=2;DP4=0,0,2,3;MQ=35;FQ=-42;EFF=INTERGENIC(MODIFIER|||||||||)	GT:PL:GQ	1/1:148,15,0:27
Chr02	22603953	.	G	A	70.0	.	DP=3;VDB=0.0284;AF1=1;AC1=2;DP4=0,0,1,2;MQ=36;FQ=-36;EFF=INTRON(MODIFIER|||||Sobic.002G140800|||PAC:28380499|1)	GT:PL:GQ	1/1:102,9,0:16
Chr02	22640372	.	G	A	42.8	.	DP=2;VDB=0.0206;AF1=1;AC1=2;DP4=0,0,1,1;MQ=37;FQ=-33;EFF=INTERGENIC(MODIFIER|||||||||),UPSTREAM(MODIFIER|||||Sobic.002G140900|||PAC:28382447|)	GT:PL:GQ	1/1:74,6,0:10
Chr02	23203973	.	G	A	133.0	.	DP=6;VDB=0.0043;AF1=1;AC1=2;DP4=0,0,1,5;MQ=37;FQ=-45;EFF=INTERGENIC(MODIFIER|||||||||)	GT:PL:GQ	1/1:166,18,0:33
Chr02	23638678	.	G	A	97.5	.	DP=4;VDB=0.0163;AF1=1;AC1=2;DP4=0,0,1,3;MQ=37;FQ=-39;EFF=INTERGENIC(MODIFIER|||||||||)	GT:PL:GQ	1/1:130,12,0:21
Chr02	23728462	.	G	A	60.0	.	DP=3;VDB=0.0225;AF1=1;AC1=2;DP4=0,0,2,1;MQ=33;FQ=-36;EFF=DOWNSTREAM(MODIFIER|||||Sobic.002G142900|||PAC:28383074|),INTERGENIC(MODIFIER|||||||||)	GT:PL:GQ	1/1:92,9,0:16
Chr02	24055222	.	G	A	73.0	.	DP=3;VDB=0.0227;AF1=1;AC1=2;DP4=0,0,1,2;MQ=37;FQ=-36;EFF=INTERGENIC(MODIFIER|||||||||)	GT:PL:GQ	1/1:105,9,0:16
Chr02	24108238	.	G	A	94.5	.	DP=4;VDB=0.0363;AF1=1;AC1=2;DP4=0,0,3,1;MQ=37;FQ=-39;EFF=INTERGENIC(MODIFIER|||||||||)	GT:PL:GQ	1/1:127,12,0:21
Chr02	25401363	.	G	A	40.8	.	DP=2;VDB=0.0169;AF1=1;AC1=2;DP4=0,0,1,1;MQ=36;FQ=-33;EFF=INTERGENIC(MODIFIER|||||||||)	GT:PL:GQ	1/1:72,6,0:10
Chr02	25465430	.	G	A	70.0	.	DP=3;VDB=0.0251;AF1=1;AC1=2;DP4=0,0,2,1;MQ=36;FQ=-36;EFF=INTERGENIC(MODIFIER|||||||||)	GT:PL:GQ	1/1:102,9,0:16
Chr02	25611081	.	G	A	38.0	.	DP=3;VDB=0.0203;AF1=1;AC1=2;DP4=0,0,1,2;MQ=26;FQ=-36;EFF=INTERGENIC(MODIFIER|||||||||)	GT:PL:GQ	1/1:70,9,0:16
Chr02	25756927	.	G	A	55.3	.	DP=5;VDB=0.0493;AF1=1;AC1=2;DP4=0,0,1,4;MQ=22;FQ=-42;EFF=INTERGENIC(MODIFIER|||||||||)	GT:PL:GQ	1/1:88,15,0:27
Chr02	25905340	.	G	A	73.0	.	DP=3;VDB=0.0180;AF1=1;AC1=2;DP4=0,0,1,2;MQ=37;FQ=-36;EFF=INTERGENIC(MODIFIER|||||||||)	GT:PL:GQ	1/1:105,9,0:16
Chr02	25983346	.	G	A	128.0	.	DP=9;VDB=0.0505;AF1=1;AC1=2;DP4=0,0,1,8;MQ=30;FQ=-54;EFF=INTERGENIC(MODIFIER|||||||||)	GT:PL:GQ	1/1:161,27,0:51
Chr02	25998862	.	G	A	25.0	.	DP=3;VDB=0.0110;AF1=1;AC1=2;DP4=0,0,1,2;MQ=20;FQ=-36;EFF=INTERGENIC(MODIFIER|||||||||)	GT:PL:GQ	1/1:57,9,0:15
Chr02	26244964	.	G	A	73.0	.	DP=3;VDB=0.0214;AF1=1;AC1=2;DP4=0,0,1,2;MQ=37;FQ=-36;EFF=INTERGENIC(MODIFIER|||||||||)	GT:PL:GQ	1/1:105,9,0:16
Chr02	26398552	.	G	A	103.0	.	DP=4;VDB=0.0250;AF1=1;AC1=2;DP4=0,0,2,2;MQ=37;FQ=-39;EFF=INTERGENIC(MODIFIER|||||||||)	GT:PL:GQ	1/1:135,12,0:21
Chr02	26672116	.	G	A	101.0	.	DP=4;VDB=0.0369;AF1=1;AC1=2;DP4=0,0,2,2;MQ=37;FQ=-39;EFF=INTERGENIC(MODIFIER|||||||||)	GT:PL:GQ	1/1:133,12,0:21
Chr02	27263059	.	G	A	128.0	.	DP=5;VDB=0.0319;AF1=1;AC1=2;DP4=0,0,2,3;MQ=37;FQ=-42;EFF=INTERGENIC(MODIFIER|||||||||)	GT:PL:GQ	1/1:161,15,0:27
Chr02	27349368	.	G	A	42.8	.	DP=2;VDB=0.0228;AF1=1;AC1=2;DP4=0,0,1,1;MQ=37;FQ=-33;EFF=INTERGENIC(MODIFIER|||||||||)	GT:PL:GQ	1/1:74,6,0:10
Chr02	27577821	.	G	A	95.3	.	DP=5;VDB=0.0354;AF1=1;AC1=2;DP4=0,0,2,3;MQ=33;FQ=-42;EFF=DOWNSTREAM(MODIFIER|||||Sobic.002G145200|||PAC:28380008|),INTERGENIC(MODIFIER|||||||||)	GT:PL:GQ	1/1:128,15,0:27
Chr02	28827253	.	G	A	46.5	.	DP=4;VDB=0.0310;AF1=1;AC1=2;DP4=0,0,2,2;MQ=23;FQ=-39;EFF=INTERGENIC(MODIFIER|||||||||)	GT:PL:GQ	1/1:79,12,0:21
Chr02	29403137	.	G	A	103.0	.	DP=4;VDB=0.0369;AF1=1;AC1=2;DP4=0,0,2,2;MQ=37;FQ=-39;EFF=INTERGENIC(MODIFIER|||||||||)	GT:PL:GQ	1/1:135,12,0:21
Chr02	29415186	.	G	A	150.0	.	DP=6;VDB=0.0487;AF1=1;AC1=2;DP4=0,0,3,3;MQ=37;FQ=-45;EFF=INTERGENIC(MODIFIER|||||||||)	GT:PL:GQ	1/1:183,18,0:33
Chr02	29457854	.	G	A	59.0	.	DP=3;VDB=0.0048;AF1=1;AC1=2;DP4=0,0,2,1;MQ=33;FQ=-36;EFF=INTERGENIC(MODIFIER|||||||||)	GT:PL:GQ	1/1:91,9,0:16
Chr02	29549519	.	G	A	167.0	.	DP=8;VDB=0.0239;AF1=1;AC1=2;DP4=0,0,4,4;MQ=33;FQ=-51;EFF=INTERGENIC(MODIFIER|||||||||)	GT:PL:GQ	1/1:200,24,0:45
Chr02	29792456	.	G	A	68.5	.	DP=4;VDB=0.0144;AF1=1;AC1=2;DP4=0,0,2,2;MQ=29;FQ=-39;EFF=INTERGENIC(MODIFIER|||||||||)	GT:PL:GQ	1/1:101,12,0:21
Chr02	30414839	.	G	A	77.5	.	DP=4;VDB=0.0163;AF1=1;AC1=2;DP4=0,0,3,1;MQ=32;FQ=-39;EFF=INTERGENIC(MODIFIER|||||||||)	GT:PL:GQ	1/1:110,12,0:21
Chr02	30607076	.	G	A	128.0	.	DP=5;VDB=0.0472;AF1=1;AC1=2;DP4=0,0,2,3;MQ=37;FQ=-42;EFF=INTERGENIC(MODIFIER|||||||||)	GT:PL:GQ	1/1:161,15,0:27
Chr02	30725547	.	G	A	72.0	.	DP=3;VDB=0.0203;AF1=1;AC1=2;DP4=0,0,2,1;MQ=37;FQ=-36;EFF=INTERGENIC(MODIFIER|||||||||)	GT:PL:GQ	1/1:104,9,0:16
Chr02	30849075	.	G	A	78.5	.	DP=4;VDB=0.0191;AF1=1;AC1=2;DP4=0,0,2,2;MQ=31;FQ=-39;EFF=INTERGENIC(MODIFIER|||||||||)	GT:PL:GQ	1/1:111,12,0:21
Chr02	31016224	.	G	A	70.0	.	DP=3;VDB=0.0125;AF1=1;AC1=2;DP4=0,0,2,1;MQ=36;FQ=-36;EFF=INTERGENIC(MODIFIER|||||||||)	GT:PL:GQ	1/1:102,9,0:16
Chr02	31358380	.	G	A	43.0	.	DP=3;VDB=0.0064;AF1=1;AC1=2;DP4=0,0,1,2;MQ=27;FQ=-36;EFF=INTERGENIC(MODIFIER|||||||||)	GT:PL:GQ	1/1:75,9,0:16
Chr02	31596148	.	G	A	42.8	.	DP=2;VDB=0.0231;AF1=1;AC1=2;DP4=0,0,1,1;MQ=37;FQ=-33;EFF=INTERGENIC(MODIFIER|||||||||)	GT:PL:GQ	1/1:74,6,0:10
Chr02	34568716	.	G	A	122.0	.	DP=6;VDB=0.0499;AF1=1;AC1=2;DP4=0,0,3,3;MQ=32;FQ=-45;EFF=INTERGENIC(MODIFIER|||||||||)	GT:PL:GQ	1/1:155,18,0:33
Chr02	36822549	.	G	A	38.8	.	DP=2;VDB=0.0156;AF1=1;AC1=2;DP4=0,0,1,1;MQ=35;FQ=-33;EFF=INTERGENIC(MODIFIER|||||||||)	GT:PL:GQ	1/1:70,6,0:10
Chr02	36829265	.	G	A	73.0	.	DP=3;VDB=0.0217;AF1=1;AC1=2;DP4=0,0,1,2;MQ=37;FQ=-36;EFF=INTERGENIC(MODIFIER|||||||||)	GT:PL:GQ	1/1:105,9,0:16
Chr02	37931619	.	G	A	70.0	.	DP=3;VDB=0.0245;AF1=1;AC1=2;DP4=0,0,1,2;MQ=36;FQ=-36;EFF=INTERGENIC(MODIFIER|||||||||)	GT:PL:GQ	1/1:102,9,0:16
Chr02	39012622	.	G	A	72.0	.	DP=3;VDB=0.0271;AF1=1;AC1=2;DP4=0,0,2,1;MQ=37;FQ=-36;EFF=INTERGENIC(MODIFIER|||||||||)	GT:PL:GQ	1/1:104,9,0:16
Chr02	39338058	.	G	A	97.5	.	DP=4;VDB=0.0363;AF1=1;AC1=2;DP4=0,0,1,3;MQ=37;FQ=-39;EFF=INTERGENIC(MODIFIER|||||||||)	GT:PL:GQ	1/1:130,12,0:21
Chr02	39502961	.	C	T	56.0	.	DP=3;VDB=0.0276;AF1=1;AC1=2;DP4=0,0,2,1;MQ=32;FQ=-36;EFF=INTERGENIC(MODIFIER|||||||||)	GT:PL:GQ	1/1:88,9,0:16
Chr02	39648618	.	G	A	42.8	.	DP=2;VDB=0.0234;AF1=1;AC1=2;DP4=0,0,1,1;MQ=37;FQ=-33;EFF=INTERGENIC(MODIFIER|||||||||)	GT:PL:GQ	1/1:74,6,0:10
Chr02	39715543	.	G	A	42.8	.	DP=2;VDB=0.0016;AF1=1;AC1=2;DP4=0,0,1,1;MQ=37;FQ=-33;EFF=INTERGENIC(MODIFIER|||||||||)	GT:PL:GQ	1/1:74,6,0:10
Chr02	39886965	.	G	A	43.5	.	DP=4;VDB=0.0329;AF1=1;AC1=2;DP4=0,0,1,3;MQ=26;FQ=-39;EFF=INTERGENIC(MODIFIER|||||||||)	GT:PL:GQ	1/1:76,12,0:21
Chr02	40028768	.	G	A	60.0	.	DP=3;VDB=0.0284;AF1=1;AC1=2;DP4=0,0,1,2;MQ=33;FQ=-36;EFF=INTERGENIC(MODIFIER|||||||||)	GT:PL:GQ	1/1:92,9,0:16
Chr02	40533937	.	G	A	99.3	.	DP=5;VDB=0.0469;AF1=1;AC1=2;DP4=0,0,2,3;MQ=31;FQ=-42;EFF=INTERGENIC(MODIFIER|||||||||)	GT:PL:GQ	1/1:132,15,0:27
Chr02	40617278	.	G	A	40.8	.	DP=2;VDB=0.0059;AF1=1;AC1=2;DP4=0,0,1,1;MQ=36;FQ=-33;EFF=INTERGENIC(MODIFIER|||||||||)	GT:PL:GQ	1/1:72,6,0:10
Chr02	40642093	.	G	A	77.3	.	DP=5;VDB=0.0186;AF1=1;AC1=2;DP4=0,0,3,2;MQ=26;FQ=-42;EFF=INTERGENIC(MODIFIER|||||||||)	GT:PL:GQ	1/1:110,15,0:27
Chr02	42118138	.	G	A	70.5	.	DP=4;VDB=0.0400;AF1=1;AC1=2;DP4=0,0,2,2;MQ=29;FQ=-39;EFF=INTERGENIC(MODIFIER|||||||||)	GT:PL:GQ	1/1:103,12,0:21
Chr02	42780376	.	G	A	39.0	.	DP=3;VDB=0.0083;AF1=1;AC1=2;DP4=0,0,2,1;MQ=30;FQ=-36;EFF=INTERGENIC(MODIFIER|||||||||)	GT:PL:GQ	1/1:71,9,0:16
Chr02	42905934	.	G	A	73.5	.	DP=4;VDB=0.0350;AF1=1;AC1=2;DP4=0,0,3,1;MQ=31;FQ=-39;EFF=INTERGENIC(MODIFIER|||||||||)	GT:PL:GQ	1/1:106,12,0:21
Chr02	43445675	.	G	A	28.8	.	DP=2;VDB=0.0037;AF1=1;AC1=2;DP4=0,0,1,1;MQ=31;FQ=-33;EFF=INTERGENIC(MODIFIER|||||||||)	GT:PL:GQ	1/1:60,6,0:10
Chr02	43740425	.	G	A	40.8	.	DP=2;VDB=0.0231;AF1=1;AC1=2;DP4=0,0,1,1;MQ=36;FQ=-33;EFF=INTERGENIC(MODIFIER|||||||||)	GT:PL:GQ	1/1:72,6,0:10
Chr02	44039328	.	G	A	60.0	.	DP=3;VDB=0.0276;AF1=1;AC1=2;DP4=0,0,2,1;MQ=33;FQ=-36;EFF=INTERGENIC(MODIFIER|||||||||)	GT:PL:GQ	1/1:92,9,0:16
Chr02	44451705	.	G	A	72.0	.	DP=3;VDB=0.0253;AF1=1;AC1=2;DP4=0,0,2,1;MQ=37;FQ=-36;EFF=INTERGENIC(MODIFIER|||||||||)	GT:PL:GQ	1/1:104,9,0:16
Chr02	44604244	.	G	A	136.0	.	DP=6;VDB=0.0368;AF1=1;AC1=2;DP4=0,0,1,5;MQ=37;FQ=-45;EFF=INTERGENIC(MODIFIER|||||||||)	GT:PL:GQ	1/1:169,18,0:33
Chr02	45068907	.	G	A	142.0	.	DP=6;VDB=0.0354;AF1=1;AC1=2;DP4=0,0,3,3;MQ=35;FQ=-45;EFF=INTRON(MODIFIER|||||Sobic.002G151500|||PAC:28379841|10),INTRON(MODIFIER|||||Sobic.002G151500|||PAC:28379842|10),INTRON(MODIFIER|||||Sobic.002G151500|||PAC:28379843|10),INTRON(MODIFIER|||||Sobic.002G151500|||PAC:28379844|10),INTRON(MODIFIER|||||Sobic.002G151500|||PAC:28379845|10),INTRON(MODIFIER|||||Sobic.002G151500|||PAC:28379846|10),INTRON…	GT:PL:GQ	1/1:175,18,0:33
Chr02	45342022	.	G	A	66.0	.	DP=3;VDB=0.0266;AF1=1;AC1=2;DP4=0,0,2,1;MQ=35;FQ=-36;EFF=INTERGENIC(MODIFIER|||||||||)	GT:PL:GQ	1/1:98,9,0:16
Chr02	45814522	.	G	A	42.8	.	DP=2;VDB=0.0247;AF1=1;AC1=2;DP4=0,0,1,1;MQ=37;FQ=-33;EFF=INTERGENIC(MODIFIER|||||||||)	GT:PL:GQ	1/1:74,6,0:10
Chr02	46168492	.	G	A	127.0	.	DP=5;VDB=0.0387;AF1=1;AC1=2;DP4=0,0,3,2;MQ=37;FQ=-42;EFF=INTERGENIC(MODIFIER|||||||||)	GT:PL:GQ	1/1:160,15,0:27
Chr02	47149351	.	G	A	82.5	.	DP=4;VDB=0.0220;AF1=1;AC1=2;DP4=0,0,1,3;MQ=34;FQ=-39;EFF=INTERGENIC(MODIFIER|||||||||),UPSTREAM(MODIFIER|||||Sobic.002G155200|||PAC:28380364|),UPSTREAM(MODIFIER|||||Sobic.002G155200|||PAC:28380365|)	GT:PL:GQ	1/1:115,12,0:21
Chr02	47283930	.	G	A	72.0	.	DP=3;VDB=0.0225;AF1=1;AC1=2;DP4=0,0,2,1;MQ=37;FQ=-36;EFF=INTERGENIC(MODIFIER|||||||||),UPSTREAM(MODIFIER|||||Sobic.002G155600|||PAC:28380896|)	GT:PL:GQ	1/1:104,9,0:16
Chr02	48253689	.	G	A	20.3	.	DP=5;VDB=0.0007;AF1=1;AC1=2;DP4=0,0,3,2;MQ=13;FQ=-42;EFF=INTERGENIC(MODIFIER|||||||||)	GT:PL:GQ	1/1:53,15,0:26
Chr02	48363125	.	G	A	146.0	.	DP=6;VDB=0.0487;AF1=1;AC1=2;DP4=0,0,3,3;MQ=36;FQ=-45;EFF=INTERGENIC(MODIFIER|||||||||)	GT:PL:GQ	1/1:179,18,0:33
Chr02	48555671	.	G	A	49.0	.	DP=8;VDB=0.0199;AF1=1;AC1=2;DP4=0,0,2,6;MQ=16;FQ=-51;EFF=INTERGENIC(MODIFIER|||||||||)	GT:PL:GQ	1/1:82,24,0:45
Chr02	48923966	.	G	A	42.8	.	DP=2;VDB=0.0116;AF1=1;AC1=2;DP4=0,0,1,1;MQ=37;FQ=-33;EFF=INTERGENIC(MODIFIER|||||||||)	GT:PL:GQ	1/1:74,6,0:10
Chr02	49187276	.	G	A	42.8	.	DP=2;VDB=0.0216;AF1=1;AC1=2;DP4=0,0,1,1;MQ=37;FQ=-33;EFF=UPSTREAM(MODIFIER|||||Sobic.002G159000|||PAC:28379884|),UTR_5_PRIME(MODIFIER|||||Sobic.002G159000|||PAC:28379885|1)	GT:PL:GQ	1/1:74,6,0:10
Chr02	49639448	.	G	A	71.0	.	DP=3;VDB=0.0270;AF1=1;AC1=2;DP4=0,0,2,1;MQ=36;FQ=-36;EFF=INTERGENIC(MODIFIER|||||||||),UPSTREAM(MODIFIER|||||Sobic.002G160600|||PAC:28383099|)	GT:PL:GQ	1/1:103,9,0:16
Chr02	50604766	.	G	A	89.3	.	DP=5;VDB=0.0493;AF1=1;AC1=2;DP4=0,0,2,3;MQ=29;FQ=-42;EFF=INTERGENIC(MODIFIER|||||||||)	GT:PL:GQ	1/1:122,15,0:27
Chr02	51564769	.	G	A	72.0	.	DP=3;VDB=0.0194;AF1=1;AC1=2;DP4=0,0,2,1;MQ=37;FQ=-36;EFF=INTERGENIC(MODIFIER|||||||||),UPSTREAM(MODIFIER|||||Sobic.002G165300|||PAC:28383148|),UPSTREAM(MODIFIER|||||Sobic.002G165300|||PAC:28383149|),UPSTREAM(MODIFIER|||||Sobic.002G165400|||PAC:28379718|)	GT:PL:GQ	1/1:104,9,0:16
Chr02	51566782	.	G	A	42.8	.	DP=2;VDB=0.0116;AF1=1;AC1=2;DP4=0,0,1,1;MQ=37;FQ=-33;EFF=INTERGENIC(MODIFIER|||||||||),UPSTREAM(MODIFIER|||||Sobic.002G165300|||PAC:28383148|),UPSTREAM(MODIFIER|||||Sobic.002G165300|||PAC:28383149|),UPSTREAM(MODIFIER|||||Sobic.002G165400|||PAC:28379718|)	GT:PL:GQ	1/1:74,6,0:10
Chr02	51596569	.	G	A	64.3	.	DP=5;VDB=0.0043;AF1=1;AC1=2;DP4=0,0,4,1;MQ=26;FQ=-42;EFF=INTERGENIC(MODIFIER|||||||||)	GT:PL:GQ	1/1:97,15,0:27
Chr02	51712557	.	G	A	76.5	.	DP=4;VDB=0.0125;AF1=1;AC1=2;DP4=0,0,2,2;MQ=31;FQ=-39;EFF=INTRON(MODIFIER|||||Sobic.002G165800|||PAC:28381110|6)	GT:PL:GQ	1/1:109,12,0:21
Chr02	52204267	.	G	A	107.0	.	DP=5;VDB=0.0354;AF1=1;AC1=2;DP4=0,0,4,1;MQ=35;FQ=-42;EFF=INTERGENIC(MODIFIER|||||||||)	GT:PL:GQ	1/1:140,15,0:27
Chr02	52409618	.	G	A	82.5	.	DP=4;VDB=0.0386;AF1=1;AC1=2;DP4=0,0,3,1;MQ=33;FQ=-39;EFF=INTERGENIC(MODIFIER|||||||||)	GT:PL:GQ	1/1:115,12,0:21
Chr02	52641952	.	G	A	132.0	.	DP=6;VDB=0.0445;AF1=1;AC1=2;DP4=0,0,5,1;MQ=37;FQ=-45;EFF=INTERGENIC(MODIFIER|||||||||)	GT:PL:GQ	1/1:165,18,0:33
Chr02	52843973	.	G	A	106.0	.	DP=6;VDB=0.0408;AF1=1;AC1=2;DP4=0,0,2,4;MQ=28;FQ=-45;EFF=INTERGENIC(MODIFIER|||||||||)	GT:PL:GQ	1/1:139,18,0:33
Chr02	53776263	.	G	A	110.0	.	DP=6;VDB=0.0505;AF1=1;AC1=2;DP4=0,0,3,3;MQ=29;FQ=-45;EFF=INTERGENIC(MODIFIER|||||||||)	GT:PL:GQ	1/1:143,18,0:33
Chr02	53961576	.	G	A	96.1	.	DP=7;VDB=0.0408;AF1=1;AC1=2;DP4=0,0,3,4;MQ=24;FQ=-48;EFF=INTERGENIC(MODIFIER|||||||||)	GT:PL:GQ	1/1:129,21,0:39
Chr02	53969573	.	G	A	65.3	.	DP=5;VDB=0.0250;AF1=1;AC1=2;DP4=0,0,3,2;MQ=23;FQ=-42;EFF=INTERGENIC(MODIFIER|||||||||)	GT:PL:GQ	1/1:98,15,0:27
Chr02	53988497	.	G	A	40.8	.	DP=2;VDB=0.0063;AF1=1;AC1=2;DP4=0,0,1,1;MQ=36;FQ=-33;EFF=DOWNSTREAM(MODIFIER|||||Sobic.002G170500|||PAC:28381346|),SYNONYMOUS_CODING(LOW|SILENT|gaG/gaA|E131||Sobic.002G170400|||PAC:28380744|)	GT:PL:GQ	1/1:72,6,0:10
Chr02	54258707	.	G	A	97.5	.	DP=4;VDB=0.0220;AF1=1;AC1=2;DP4=0,0,1,3;MQ=37;FQ=-39;EFF=INTERGENIC(MODIFIER|||||||||),UPSTREAM(MODIFIER|||||Sobic.002G171200|||PAC:28381969|),UPSTREAM(MODIFIER|||||Sobic.002G171200|||PAC:28381970|)	GT:PL:GQ	1/1:130,12,0:21
Chr02	54611163	.	G	A	94.5	.	DP=4;VDB=0.0012;AF1=1;AC1=2;DP4=0,0,3,1;MQ=37;FQ=-39;EFF=INTRON(MODIFIER|||||Sobic.002G173100|||PAC:28383264|1),UPSTREAM(MODIFIER|||||Sobic.002G173000|||PAC:28381102|)	GT:PL:GQ	1/1:127,12,0:21
Chr02	55077967	.	G	A	85.1	.	DP=6;VDB=0.0282;AF1=1;AC1=2;DP4=0,0,2,4;MQ=25;FQ=-45;EFF=INTERGENIC(MODIFIER|||||||||)	GT:PL:GQ	1/1:118,18,0:33
Chr02	56259448	.	G	A	80.5	.	DP=4;VDB=0.0414;AF1=1;AC1=2;DP4=0,0,3,1;MQ=34;FQ=-39;EFF=INTERGENIC(MODIFIER|||||||||),UPSTREAM(MODIFIER|||||Sobic.002G181500|||PAC:28378864|)	GT:PL:GQ	1/1:113,12,0:21
Chr02	56421831	.	G	A	95.1	.	DP=6;VDB=0.0499;AF1=1;AC1=2;DP4=0,0,1,5;MQ=28;FQ=-45;EFF=INTERGENIC(MODIFIER|||||||||)	GT:PL:GQ	1/1:128,18,0:33
Chr02	56721443	.	G	A	96.5	.	DP=4;VDB=0.0420;AF1=1;AC1=2;DP4=0,0,3,1;MQ=37;FQ=-39;EFF=DOWNSTREAM(MODIFIER|||||Sobic.002G184100|||PAC:28382460|),INTERGENIC(MODIFIER|||||||||),UPSTREAM(MODIFIER|||||Sobic.002G184200|||PAC:28382655|)	GT:PL:GQ	1/1:129,12,0:21
Chr02	56828040	.	G	A	151.0	.	DP=7;VDB=0.0469;AF1=1;AC1=2;DP4=0,0,5,2;MQ=35;FQ=-48;EFF=UTR_3_PRIME(MODIFIER|||||Sobic.002G184600|||PAC:28379309|4)	GT:PL:GQ	1/1:184,21,0:39
Chr02	57186032	.	G	A	42.8	.	DP=2;VDB=0.0203;AF1=1;AC1=2;DP4=0,0,1,1;MQ=37;FQ=-33;EFF=INTRON(MODIFIER|||||Sobic.002G187800|||PAC:28381292|4),INTRON(MODIFIER|||||Sobic.002G187800|||PAC:28381293|4)	GT:PL:GQ	1/1:74,6,0:10
Chr02	57522017	.	G	A	101.0	.	DP=4;VDB=0.0125;AF1=1;AC1=2;DP4=0,0,2,2;MQ=37;FQ=-39;EFF=INTRON(MODIFIER|||||Sobic.002G189400|||PAC:28383103|9),INTRON(MODIFIER|||||Sobic.002G189400|||PAC:28383104|9),INTRON(MODIFIER|||||Sobic.002G189400|||PAC:28383105|8)	GT:PL:GQ	1/1:133,12,0:21
Chr02	57858105	.	G	A	103.0	.	DP=4;VDB=0.0191;AF1=1;AC1=2;DP4=0,0,2,2;MQ=37;FQ=-39;EFF=INTERGENIC(MODIFIER|||||||||),UPSTREAM(MODIFIER|||||Sobic.002G192400|||PAC:28380807|),UPSTREAM(MODIFIER|||||Sobic.002G192500|||PAC:28381916|)	GT:PL:GQ	1/1:135,12,0:21
Chr02	58207633	.	G	A	103.0	.	DP=4;VDB=0.0282;AF1=1;AC1=2;DP4=0,0,2,2;MQ=37;FQ=-39;EFF=INTRON(MODIFIER|||||Sobic.002G194600|||PAC:28380966|1)	GT:PL:GQ	1/1:135,12,0:21
Chr02	58319301	.	G	A	98.5	.	DP=4;VDB=0.0094;AF1=1;AC1=2;DP4=0,0,2,2;MQ=36;FQ=-39;EFF=DOWNSTREAM(MODIFIER|||||Sobic.002G195200|||PAC:28379446|),INTERGENIC(MODIFIER|||||||||),UPSTREAM(MODIFIER|||||Sobic.002G195300|||PAC:28378936|)	GT:PL:GQ	1/1:131,12,0:21
Chr02	58521215	.	G	A	152.0	.	DP=6;VDB=0.0325;AF1=1;AC1=2;DP4=0,0,3,3;MQ=37;FQ=-45;EFF=DOWNSTREAM(MODIFIER|||||Sobic.002G196400|||PAC:28381425|),DOWNSTREAM(MODIFIER|||||Sobic.002G196500|||PAC:28379576|),INTERGENIC(MODIFIER|||||||||),UPSTREAM(MODIFIER|||||Sobic.002G196300|||PAC:28380041|)	GT:PL:GQ	1/1:185,18,0:33
Chr02	58569073	.	G	A	103.0	.	DP=4;VDB=0.0400;AF1=1;AC1=2;DP4=0,0,2,2;MQ=37;FQ=-39;EFF=DOWNSTREAM(MODIFIER|||||Sobic.002G196900|||PAC:28379636|),INTRON(MODIFIER|||||Sobic.002G196800|||PAC:28382772|10),INTRON(MODIFIER|||||Sobic.002G196800|||PAC:28382773|10)	GT:PL:GQ	1/1:135,12,0:21
Chr02	58753255	.	G	A	95.5	.	DP=4;VDB=0.0402;AF1=1;AC1=2;DP4=0,0,1,3;MQ=37;FQ=-39;EFF=INTERGENIC(MODIFIER|||||||||)	GT:PL:GQ	1/1:128,12,0:21
Chr02	58906962	.	G	A	70.0	.	DP=3;VDB=0.0192;AF1=1;AC1=2;DP4=0,0,1,2;MQ=36;FQ=-36;EFF=INTERGENIC(MODIFIER|||||||||)	GT:PL:GQ	1/1:102,9,0:16
Chr02	59185545	.	G	A	42.8	.	DP=2;VDB=0.0116;AF1=1;AC1=2;DP4=0,0,1,1;MQ=37;FQ=-33;EFF=INTERGENIC(MODIFIER|||||||||),UPSTREAM(MODIFIER|||||Sobic.002G202400|||PAC:28382960|)	GT:PL:GQ	1/1:74,6,0:10
Chr02	60082370	.	G	A	79.5	.	DP=4;VDB=0.0234;AF1=1;AC1=2;DP4=0,0,3,1;MQ=32;FQ=-39;EFF=DOWNSTREAM(MODIFIER|||||Sobic.002G209300|||PAC:28382054|),INTRON(MODIFIER|||||Sobic.002G209200|||PAC:28382739|1),UPSTREAM(MODIFIER|||||Sobic.002G209200|||PAC:28382740|)	GT:PL:GQ	1/1:112,12,0:21
Chr02	60672227	.	G	A	28.5	.	DP=4;VDB=0.0306;AF1=1;AC1=2;DP4=0,0,1,3;MQ=18;FQ=-39;EFF=INTERGENIC(MODIFIER|||||||||),UPSTREAM(MODIFIER|||||Sobic.002G214900|||PAC:28383642|)	GT:PL:GQ	1/1:61,12,0:21
Chr02	60853351	.	G	A	68.0	.	DP=3;VDB=0.0270;AF1=1;AC1=2;DP4=0,0,1,2;MQ=36;FQ=-36;EFF=DOWNSTREAM(MODIFIER|||||Sobic.002G216700|||PAC:28379583|),INTERGENIC(MODIFIER|||||||||)	GT:PL:GQ	1/1:100,9,0:16
Chr02	60910622	.	G	A	149.0	.	DP=6;VDB=0.0418;AF1=1;AC1=2;DP4=0,0,3,3;MQ=36;FQ=-45;EFF=INTERGENIC(MODIFIER|||||||||)	GT:PL:GQ	1/1:182,18,0:33
Chr02	60989080	.	G	A	42.8	.	DP=2;VDB=0.0209;AF1=1;AC1=2;DP4=0,0,1,1;MQ=37;FQ=-33;EFF=DOWNSTREAM(MODIFIER|||||Sobic.002G218100|||PAC:28382495|),UPSTREAM(MODIFIER|||||Sobic.002G218300|||PAC:28380704|),UTR_5_PRIME(MODIFIER|||||Sobic.002G218200|||PAC:28381140|1)	GT:PL:GQ	1/1:74,6,0:10
Chr02	61411640	.	G	A	42.8	.	DP=2;VDB=0.0128;AF1=1;AC1=2;DP4=0,0,1,1;MQ=37;FQ=-33;EFF=DOWNSTREAM(MODIFIER|||||Sobic.002G223100|||PAC:28381743|),INTRON(MODIFIER|||||Sobic.002G222900|||PAC:28382361|1),UPSTREAM(MODIFIER|||||Sobic.002G223000|||PAC:28383060|)	GT:PL:GQ	1/1:74,6,0:10
Chr02	62288575	.	G	A	95.5	.	DP=4;VDB=0.0281;AF1=1;AC1=2;DP4=0,0,3,1;MQ=37;FQ=-39;EFF=UTR_5_PRIME(MODIFIER|||||Sobic.002G232200|||PAC:28382421|1)	GT:PL:GQ	1/1:128,12,0:21
Chr02	63460306	.	G	A	72.0	.	DP=3;VDB=0.0214;AF1=1;AC1=2;DP4=0,0,2,1;MQ=37;FQ=-36;EFF=DOWNSTREAM(MODIFIER|||||Sobic.002G246800|||PAC:28379427|),NON_SYNONYMOUS_CODING(MODERATE|MISSENSE|gGc/gAc|G898D||Sobic.002G246700|||PAC:28379485|)	GT:PL:GQ	1/1:104,9,0:16
Chr02	63749759	.	C	T	40.8	.	DP=2;VDB=0.0134;AF1=1;AC1=2;DP4=0,0,1,1;MQ=36;FQ=-33;EFF=DOWNSTREAM(MODIFIER|||||Sobic.002G250800|||PAC:28382485|),INTERGENIC(MODIFIER|||||||||),UPSTREAM(MODIFIER|||||Sobic.002G250700|||PAC:28379044|)	GT:PL:GQ	1/1:72,6,0:10
Chr02	64497176	.	G	A	73.0	.	DP=3;VDB=0.0203;AF1=1;AC1=2;DP4=0,0,1,2;MQ=37;FQ=-36;EFF=INTERGENIC(MODIFIER|||||||||),UPSTREAM(MODIFIER|||||Sobic.002G260100|||PAC:28379822|)	GT:PL:GQ	1/1:105,9,0:16
Chr02	64602589	.	G	A	114.0	.	DP=5;VDB=0.0199;AF1=1;AC1=2;DP4=0,0,3,2;MQ=35;FQ=-42;EFF=DOWNSTREAM(MODIFIER|||||Sobic.002G261300|||PAC:28381426|),INTERGENIC(MODIFIER|||||||||)	GT:PL:GQ	1/1:147,15,0:27
Chr02	64887313	.	G	A	73.0	.	DP=3;VDB=0.0270;AF1=1;AC1=2;DP4=0,0,1,2;MQ=37;FQ=-36;EFF=INTRON(MODIFIER|||||Sobic.002G264600|||PAC:28380139|17)	GT:PL:GQ	1/1:105,9,0:16
Chr02	65150173	.	G	A	126.0	.	DP=5;VDB=0.0354;AF1=1;AC1=2;DP4=0,0,2,3;MQ=37;FQ=-42;EFF=DOWNSTREAM(MODIFIER|||||Sobic.002G267300|||PAC:28381470|),DOWNSTREAM(MODIFIER|||||Sobic.002G267400|||PAC:28379695|),INTERGENIC(MODIFIER|||||||||),UPSTREAM(MODIFIER|||||Sobic.002G267200|||PAC:28381528|),UPSTREAM(MODIFIER|||||Sobic.002G267200|||PAC:28381529|)	GT:PL:GQ	1/1:159,15,0:27
Chr02	65354736	.	G	A	68.0	.	DP=3;VDB=0.0260;AF1=1;AC1=2;DP4=0,0,2,1;MQ=36;FQ=-36;EFF=DOWNSTREAM(MODIFIER|||||Sobic.002G270000|||PAC:28383493|),DOWNSTREAM(MODIFIER|||||Sobic.002G270000|||PAC:28383494|),INTERGENIC(MODIFIER|||||||||)	GT:PL:GQ	1/1:100,9,0:16
Chr02	65362739	.	G	A	146.0	.	DP=7;VDB=0.0504;AF1=1;AC1=2;DP4=0,0,1,6;MQ=36;FQ=-48;EFF=INTERGENIC(MODIFIER|||||||||),UPSTREAM(MODIFIER|||||Sobic.002G270000|||PAC:28383493|),UPSTREAM(MODIFIER|||||Sobic.002G270000|||PAC:28383494|),UPSTREAM(MODIFIER|||||Sobic.002G270100|||PAC:28382031|)	GT:PL:GQ	1/1:179,21,0:39
Chr02	65390086	.	G	A	40.8	.	DP=2;VDB=0.0219;AF1=1;AC1=2;DP4=0,0,1,1;MQ=36;FQ=-33;EFF=DOWNSTREAM(MODIFIER|||||Sobic.002G270600|||PAC:28378951|),INTERGENIC(MODIFIER|||||||||),UPSTREAM(MODIFIER|||||Sobic.002G270500|||PAC:28382353|)	GT:PL:GQ	1/1:72,6,0:10
Chr02	66026844	.	G	A	70.0	.	DP=3;VDB=0.0279;AF1=1;AC1=2;DP4=0,0,2,1;MQ=36;FQ=-36;EFF=DOWNSTREAM(MODIFIER|||||Sobic.002G278300|||PAC:28380321|),DOWNSTREAM(MODIFIER|||||Sobic.002G278500|||PAC:28382814|),INTERGENIC(MODIFIER|||||||||),UPSTREAM(MODIFIER|||||Sobic.002G278400|||PAC:28383619|)	GT:PL:GQ	1/1:102,9,0:16
Chr02	66030798	.	G	A	98.5	.	DP=4;VDB=0.0310;AF1=1;AC1=2;DP4=0,0,2,2;MQ=36;FQ=-39;EFF=INTRON(MODIFIER|||||Sobic.002G278500|||PAC:28382814|1),UPSTREAM(MODIFIER|||||Sobic.002G278400|||PAC:28383619|)	GT:PL:GQ	1/1:131,12,0:21
Chr02	66134931	.	G	A	58.0	.	DP=3;VDB=0.0270;AF1=1;AC1=2;DP4=0,0,2,1;MQ=33;FQ=-36;EFF=SYNONYMOUS_CODING(LOW|SILENT|acG/acA|T713||Sobic.002G279900|||PAC:28382564|),UPSTREAM(MODIFIER|||||Sobic.002G280000|||PAC:28383767|),UPSTREAM(MODIFIER|||||Sobic.002G280100|||PAC:28382760|)	GT:PL:GQ	1/1:90,9,0:16
Chr02	66297369	.	G	A	70.0	.	DP=3;VDB=0.0251;AF1=1;AC1=2;DP4=0,0,2,1;MQ=36;FQ=-36;EFF=NON_SYNONYMOUS_CODING(MODERATE|MISSENSE|Ctc/Ttc|L202F||Sobic.002G281800|||PAC:28383254|),UPSTREAM(MODIFIER|||||Sobic.002G281700|||PAC:28381997|)	GT:PL:GQ	1/1:102,9,0:16
Chr02	66721128	.	G	A	101.0	.	DP=4;VDB=0.0402;AF1=1;AC1=2;DP4=0,0,2,2;MQ=37;FQ=-39;EFF=INTERGENIC(MODIFIER|||||||||),UPSTREAM(MODIFIER|||||Sobic.002G288800|||PAC:28380707|)	GT:PL:GQ	1/1:133,12,0:21
Chr02	67049357	.	G	A	128.0	.	DP=5;VDB=0.0499;AF1=1;AC1=2;DP4=0,0,2,3;MQ=37;FQ=-42;EFF=DOWNSTREAM(MODIFIER|||||Sobic.002G293100|||PAC:28378947|),DOWNSTREAM(MODIFIER|||||Sobic.002G293100|||PAC:28378948|),INTERGENIC(MODIFIER|||||||||),UPSTREAM(MODIFIER|||||Sobic.002G293000|||PAC:28380550|)	GT:PL:GQ	1/1:161,15,0:27
Chr02	67120126	.	G	A	125.0	.	DP=5;VDB=0.0445;AF1=1;AC1=2;DP4=0,0,3,2;MQ=37;FQ=-42;EFF=INTRON(MODIFIER|||||Sobic.002G293600|||PAC:28379798|6),UPSTREAM(MODIFIER|||||Sobic.002G293500|||PAC:28382920|)	GT:PL:GQ	1/1:158,15,0:27
Chr02	67390483	.	G	A	85.5	.	DP=4;VDB=0.0021;AF1=1;AC1=2;DP4=0,0,3,1;MQ=34;FQ=-39;EFF=DOWNSTREAM(MODIFIER|||||Sobic.002G298200|||PAC:28383237|),NON_SYNONYMOUS_CODING(MODERATE|MISSENSE|Gta/Ata|V235I||Sobic.002G298100|||PAC:28382089|)	GT:PL:GQ	1/1:118,12,0:21
Chr02	67428758	.	G	A	128.0	.	DP=5;VDB=0.0078;AF1=1;AC1=2;DP4=0,0,2,3;MQ=37;FQ=-42;EFF=DOWNSTREAM(MODIFIER|||||Sobic.002G298900|||PAC:28379578|),INTRON(MODIFIER|||||Sobic.002G298800|||PAC:28379813|4),UPSTREAM(MODIFIER|||||Sobic.002G298700|||PAC:28381052|)	GT:PL:GQ	1/1:161,15,0:27
Chr02	67515699	.	G	A	101.0	.	DP=4;VDB=0.0250;AF1=1;AC1=2;DP4=0,0,2,2;MQ=37;FQ=-39;EFF=INTERGENIC(MODIFIER|||||||||)	GT:PL:GQ	1/1:133,12,0:21
Chr02	68030223	.	G	A	103.0	.	DP=4;VDB=0.0402;AF1=1;AC1=2;DP4=0,0,2,2;MQ=37;FQ=-39;EFF=DOWNSTREAM(MODIFIER|||||Sobic.002G305000|||PAC:28383954|),DOWNSTREAM(MODIFIER|||||Sobic.002G305000|||PAC:28383955|),NON_SYNONYMOUS_CODING(MODERATE|MISSENSE|Ggg/Agg|G266R||Sobic.002G305100|||PAC:28383320|),UPSTREAM(MODIFIER|||||Sobic.002G305200|||PAC:28380649|)	GT:PL:GQ	1/1:135,12,0:21
Chr02	68105698	.	G	A	127.0	.	DP=5;VDB=0.0487;AF1=1;AC1=2;DP4=0,0,3,2;MQ=37;FQ=-42;EFF=DOWNSTREAM(MODIFIER|||||Sobic.002G306500|||PAC:28379794|),INTRON(MODIFIER|||||Sobic.002G306600|||PAC:28379033|6),INTRON(MODIFIER|||||Sobic.002G306600|||PAC:28379034|6),INTRON(MODIFIER|||||Sobic.002G306600|||PAC:28379035|6)	GT:PL:GQ	1/1:160,15,0:27
Chr02	68609155	.	G	A	40.8	.	DP=2;VDB=0.0228;AF1=1;AC1=2;DP4=0,0,1,1;MQ=36;FQ=-33;EFF=DOWNSTREAM(MODIFIER|||||Sobic.002G313000|||PAC:28383804|),INTERGENIC(MODIFIER|||||||||),UPSTREAM(MODIFIER|||||Sobic.002G312900|||PAC:28379605|)	GT:PL:GQ	1/1:72,6,0:10
Chr02	68733286	.	G	A	103.0	.	DP=4;VDB=0.0220;AF1=1;AC1=2;DP4=0,0,2,2;MQ=37;FQ=-39;EFF=UTR_3_PRIME(MODIFIER|||||Sobic.002G313800|||PAC:28381448|1)	GT:PL:GQ	1/1:135,12,0:21
Chr02	68750728	.	G	A	73.0	.	DP=3;VDB=0.0064;AF1=1;AC1=2;DP4=0,0,1,2;MQ=37;FQ=-36;EFF=INTERGENIC(MODIFIER|||||||||),UPSTREAM(MODIFIER|||||Sobic.002G313900|||PAC:28381432|),UPSTREAM(MODIFIER|||||Sobic.002G314000|||PAC:28382978|),UPSTREAM(MODIFIER|||||Sobic.002G314100|||PAC:28381945|)	GT:PL:GQ	1/1:105,9,0:16
Chr02	69025307	.	G	A	97.5	.	DP=4;VDB=0.0386;AF1=1;AC1=2;DP4=0,0,1,3;MQ=37;FQ=-39;EFF=INTERGENIC(MODIFIER|||||||||),UPSTREAM(MODIFIER|||||Sobic.002G318100|||PAC:28381221|)	GT:PL:GQ	1/1:130,12,0:21
Chr02	69148161	.	G	A	149.0	.	DP=6;VDB=0.0444;AF1=1;AC1=2;DP4=0,0,3,3;MQ=36;FQ=-45;EFF=DOWNSTREAM(MODIFIER|||||Sobic.002G320000|||PAC:28383186|),DOWNSTREAM(MODIFIER|||||Sobic.002G320200|||PAC:28383245|),NON_SYNONYMOUS_CODING(MODERATE|MISSENSE|cGa/cAa|R120Q||Sobic.002G320100|||PAC:28381279|)	GT:PL:GQ	1/1:182,18,0:33
Chr02	69323093	.	C	T	191.0	.	DP=8;VDB=0.0325;AF1=1;AC1=2;DP4=0,0,3,5;MQ=37;FQ=-51;EFF=DOWNSTREAM(MODIFIER|||||Sobic.002G322000|||PAC:28379328|),INTERGENIC(MODIFIER|||||||||),UPSTREAM(MODIFIER|||||Sobic.002G321900|||PAC:28380120|)	GT:PL:GQ	1/1:224,24,0:45
Chr02	69543112	.	C	T	114.0	.	DP=5;VDB=0.0408;AF1=1;AC1=2;DP4=0,0,4,1;MQ=37;FQ=-42;EFF=DOWNSTREAM(MODIFIER|||||Sobic.002G325200|||PAC:28382328|),INTRON(MODIFIER|||||Sobic.002G325300|||PAC:28383440|7),UPSTREAM(MODIFIER|||||Sobic.002G325400|||PAC:28380489|)	GT:PL:GQ	1/1:147,15,0:27
Chr02	69681844	.	C	T	125.0	.	DP=5;VDB=0.0078;AF1=1;AC1=2;DP4=0,0,3,2;MQ=37;FQ=-42;EFF=DOWNSTREAM(MODIFIER|||||Sobic.002G327200|||PAC:28383742|),DOWNSTREAM(MODIFIER|||||Sobic.002G327300|||PAC:28379704|),INTRON(MODIFIER|||||Sobic.002G327400|||PAC:28383153|1),UPSTREAM(MODIFIER|||||Sobic.002G327500|||PAC:28382181|)	GT:PL:GQ	1/1:158,15,0:27
Chr02	70055477	.	C	T	139.0	.	DP=7;VDB=0.0505;AF1=1;AC1=2;DP4=0,0,6,1;MQ=35;FQ=-48;EFF=INTERGENIC(MODIFIER|||||||||)	GT:PL:GQ	1/1:172,21,0:39
Chr02	70094376	.	C	T	42.8	.	DP=2;VDB=0.0056;AF1=1;AC1=2;DP4=0,0,1,1;MQ=37;FQ=-33;EFF=DOWNSTREAM(MODIFIER|||||Sobic.002G332600|||PAC:28380394|),INTERGENIC(MODIFIER|||||||||),UPSTREAM(MODIFIER|||||Sobic.002G332700|||PAC:28383761|)	GT:PL:GQ	1/1:74,6,0:10
Chr02	70355063	.	C	T	94.5	.	DP=4;VDB=0.0402;AF1=1;AC1=2;DP4=0,0,3,1;MQ=37;FQ=-39;EFF=DOWNSTREAM(MODIFIER|||||Sobic.002G335900|||PAC:28381736|),DOWNSTREAM(MODIFIER|||||Sobic.002G335900|||PAC:28381737|),INTERGENIC(MODIFIER|||||||||)	GT:PL:GQ	1/1:127,12,0:21
Chr02	70372135	.	C	T	42.8	.	DP=2;VDB=0.0022;AF1=1;AC1=2;DP4=0,0,1,1;MQ=37;FQ=-33;EFF=DOWNSTREAM(MODIFIER|||||Sobic.002G336000|||PAC:28379364|),INTERGENIC(MODIFIER|||||||||)	GT:PL:GQ	1/1:74,6,0:10
Chr02	70404828	.	C	T	71.0	.	DP=3;VDB=0.0258;AF1=1;AC1=2;DP4=0,0,2,1;MQ=36;FQ=-36;EFF=DOWNSTREAM(MODIFIER|||||Sobic.002G336500|||PAC:28380477|),INTRON(MODIFIER|||||Sobic.002G336600|||PAC:28383997|6),INTRON(MODIFIER|||||Sobic.002G336600|||PAC:28383998|6)	GT:PL:GQ	1/1:103,9,0:16
Chr02	70991321	.	C	T	125.0	.	DP=5;VDB=0.0058;AF1=1;AC1=2;DP4=0,0,3,2;MQ=37;FQ=-42;EFF=INTERGENIC(MODIFIER|||||||||),UPSTREAM(MODIFIER|||||Sobic.002G343900|||PAC:28381825|)	GT:PL:GQ	1/1:158,15,0:27
Chr02	71029888	.	C	T	103.0	.	DP=4;VDB=0.0306;AF1=1;AC1=2;DP4=0,0,2,2;MQ=37;FQ=-39;EFF=INTERGENIC(MODIFIER|||||||||)	GT:PL:GQ	1/1:135,12,0:21
Chr02	71266730	.	C	T	73.0	.	DP=3;VDB=0.0064;AF1=1;AC1=2;DP4=0,0,1,2;MQ=37;FQ=-36;EFF=INTRON(MODIFIER|||||Sobic.002G347600|||PAC:28379349|1),UPSTREAM(MODIFIER|||||Sobic.002G347700|||PAC:28382369|),UPSTREAM(MODIFIER|||||Sobic.002G347700|||PAC:28382370|)	GT:PL:GQ	1/1:105,9,0:16
Chr02	71268050	.	C	T	42.8	.	DP=2;VDB=0.0228;AF1=1;AC1=2;DP4=0,0,1,1;MQ=37;FQ=-33;EFF=INTERGENIC(MODIFIER|||||||||),UPSTREAM(MODIFIER|||||Sobic.002G347600|||PAC:28379349|),UPSTREAM(MODIFIER|||||Sobic.002G347700|||PAC:28382369|),UPSTREAM(MODIFIER|||||Sobic.002G347700|||PAC:28382370|)	GT:PL:GQ	1/1:74,6,0:10
Chr02	71306173	.	C	T	42.8	.	DP=2;VDB=0.0219;AF1=1;AC1=2;DP4=0,0,1,1;MQ=37;FQ=-33;EFF=DOWNSTREAM(MODIFIER|||||Sobic.002G348000|||PAC:28379326|),INTERGENIC(MODIFIER|||||||||),UPSTREAM(MODIFIER|||||Sobic.002G348100|||PAC:28379381|)	GT:PL:GQ	1/1:74,6,0:10
Chr02	71624909	.	C	T	48.3	.	DP=5;VDB=0.0368;AF1=1;AC1=2;DP4=0,0,1,4;MQ=21;FQ=-42;EFF=INTERGENIC(MODIFIER|||||||||),UPSTREAM(MODIFIER|||||Sobic.002G353400|||PAC:28382490|)	GT:PL:GQ	1/1:81,15,0:27
Chr02	71664342	.	C	T	72.0	.	DP=3;VDB=0.0266;AF1=1;AC1=2;DP4=0,0,2,1;MQ=37;FQ=-36;EFF=DOWNSTREAM(MODIFIER|||||Sobic.002G353700|||PAC:28382248|),INTERGENIC(MODIFIER|||||||||)	GT:PL:GQ	1/1:104,9,0:16
Chr02	71700259	.	C	T	71.0	.	DP=3;VDB=0.0095;AF1=1;AC1=2;DP4=0,0,2,1;MQ=36;FQ=-36;EFF=INTERGENIC(MODIFIER|||||||||),UPSTREAM(MODIFIER|||||Sobic.002G353900|||PAC:28379685|)	GT:PL:GQ	1/1:103,9,0:16
Chr02	72401223	.	C	T	103.0	.	DP=4;VDB=0.0363;AF1=1;AC1=2;DP4=0,0,2,2;MQ=37;FQ=-39;EFF=INTRON(MODIFIER|||||Sobic.002G363100|||PAC:28383541|1),INTRON(MODIFIER|||||Sobic.002G363100|||PAC:28383542|2)	GT:PL:GQ	1/1:135,12,0:21
Chr02	72494221	.	G	A	102.0	.	DP=5;VDB=0.0368;AF1=1;AC1=2;DP4=0,0,3,2;MQ=32;FQ=-42;EFF=SYNONYMOUS_CODING(LOW|SILENT|Ctg/Ttg|L135||Sobic.002G364600|||PAC:28380939|),UPSTREAM(MODIFIER|||||Sobic.002G364500|||PAC:28382550|)	GT:PL:GQ	1/1:135,15,0:27
Chr02	72724552	.	C	T	175.0	.	DP=8;VDB=0.0469;AF1=1;AC1=2;DP4=0,0,2,6;MQ=37;FQ=-51;EFF=NON_SYNONYMOUS_CODING(MODERATE|MISSENSE|tCt/tTt|S400F||Sobic.002G367700|||PAC:28383310|),UPSTREAM(MODIFIER|||||Sobic.002G367800|||PAC:28383462|)	GT:PL:GQ	1/1:208,24,0:45
Chr02	72831506	.	G	A	23.8	.	DP=2;VDB=0.0028;AF1=1;AC1=2;DP4=0,0,1,1;MQ=29;FQ=-33;EFF=NON_SYNONYMOUS_CODING(MODERATE|MISSENSE|Ctt/Ttt|L35F||Sobic.002G369400|||PAC:28382659|),UPSTREAM(MODIFIER|||||Sobic.002G369500|||PAC:28382411|)	GT:PL:GQ	1/1:55,6,0:10
Chr02	72908765	.	C	T	40.8	.	DP=2;VDB=0.0116;AF1=1;AC1=2;DP4=0,0,1,1;MQ=36;FQ=-33;EFF=DOWNSTREAM(MODIFIER|||||Sobic.002G370300|||PAC:28383107|),DOWNSTREAM(MODIFIER|||||Sobic.002G370300|||PAC:28383108|),INTRON(MODIFIER|||||Sobic.002G370200|||PAC:28383341|1)	GT:PL:GQ	1/1:72,6,0:10
Chr02	72986060	.	C	T	42.8	.	DP=2;VDB=0.0209;AF1=1;AC1=2;DP4=0,0,1,1;MQ=37;FQ=-33;EFF=DOWNSTREAM(MODIFIER|||||Sobic.002G371500|||PAC:28379348|),INTRON(MODIFIER|||||Sobic.002G371600|||PAC:28379876|10),INTRON(MODIFIER|||||Sobic.002G371600|||PAC:28379877|10),INTRON(MODIFIER|||||Sobic.002G371600|||PAC:28379878|10),UPSTREAM(MODIFIER|||||Sobic.002G371700|||PAC:28379334|)	GT:PL:GQ	1/1:74,6,0:10
Chr02	73622226	.	C	T	186.0	.	DP=8;VDB=0.0199;AF1=1;AC1=2;DP4=0,0,5,3;MQ=37;FQ=-51;EFF=DOWNSTREAM(MODIFIER|||||Sobic.002G380500|||PAC:28380396|),DOWNSTREAM(MODIFIER|||||Sobic.002G380500|||PAC:28380397|),DOWNSTREAM(MODIFIER|||||Sobic.002G380500|||PAC:28380398|),DOWNSTREAM(MODIFIER|||||Sobic.002G380500|||PAC:28380399|),DOWNSTREAM(MODIFIER|||||Sobic.002G380700|||PAC:28382529|),INTRON(MODIFIER|||||Sobic.002G380600|||PAC:28380822|…	GT:PL:GQ	1/1:219,24,0:45
Chr02	73636707	.	C	T	42.8	.	DP=2;VDB=0.0216;AF1=1;AC1=2;DP4=0,0,1,1;MQ=37;FQ=-33;EFF=INTERGENIC(MODIFIER|||||||||)	GT:PL:GQ	1/1:74,6,0:10
Chr02	73877708	.	C	T	97.5	.	DP=4;VDB=0.0350;AF1=1;AC1=2;DP4=0,0,1,3;MQ=37;FQ=-39;EFF=DOWNSTREAM(MODIFIER|||||Sobic.002G383500|||PAC:28381657|),INTERGENIC(MODIFIER|||||||||),UPSTREAM(MODIFIER|||||Sobic.002G383600|||PAC:28383556|),UPSTREAM(MODIFIER|||||Sobic.002G383600|||PAC:28383557|)	GT:PL:GQ	1/1:130,12,0:21
Chr02	73958506	.	C	T	91.1	.	DP=6;VDB=0.0162;AF1=1;AC1=2;DP4=0,0,5,1;MQ=31;FQ=-45;EFF=INTRON(MODIFIER|||||Sobic.002G385100|||PAC:28379783|2),UPSTREAM(MODIFIER|||||Sobic.002G385000|||PAC:28380512|),UPSTREAM(MODIFIER|||||Sobic.002G385200|||PAC:28381252|)	GT:PL:GQ	1/1:124,18,0:33
Chr02	74418936	.	C	T	70.0	.	DP=3;VDB=0.0279;AF1=1;AC1=2;DP4=0,0,1,2;MQ=36;FQ=-36;EFF=DOWNSTREAM(MODIFIER|||||Sobic.002G391900|||PAC:28378890|),INTERGENIC(MODIFIER|||||||||),UPSTREAM(MODIFIER|||||Sobic.002G391800|||PAC:28379580|)	GT:PL:GQ	1/1:102,9,0:16
Chr02	74564849	.	C	T	153.0	.	DP=8;VDB=0.0387;AF1=1;AC1=2;DP4=0,0,7,1;MQ=36;FQ=-51;EFF=INTRON(MODIFIER|||||Sobic.002G393200|||PAC:28383211|1)	GT:PL:GQ	1/1:186,24,0:45
Chr02	74590202	.	C	T	103.0	.	DP=4;VDB=0.0282;AF1=1;AC1=2;DP4=0,0,2,2;MQ=37;FQ=-39;EFF=INTERGENIC(MODIFIER|||||||||),UPSTREAM(MODIFIER|||||Sobic.002G393500|||PAC:28382674|),UPSTREAM(MODIFIER|||||Sobic.002G393600|||PAC:28381865|)	GT:PL:GQ	1/1:135,12,0:21
Chr02	74941743	.	C	T	27.8	.	DP=2;VDB=0.0209;AF1=1;AC1=2;DP4=0,0,1,1;MQ=30;FQ=-33;EFF=DOWNSTREAM(MODIFIER|||||Sobic.002G398500|||PAC:28382190|),NON_SYNONYMOUS_CODING(MODERATE|MISSENSE|Gag/Aag|E339K||Sobic.002G398600|||PAC:28383127|)	GT:PL:GQ	1/1:59,6,0:10
Chr02	74990053	.	C	T	98.5	.	DP=4;VDB=0.0420;AF1=1;AC1=2;DP4=0,0,2,2;MQ=36;FQ=-39;EFF=DOWNSTREAM(MODIFIER|||||Sobic.002G399300|||PAC:28382403|),INTERGENIC(MODIFIER|||||||||)	GT:PL:GQ	1/1:131,12,0:21
Chr02	75034901	.	C	T	71.0	.	DP=3;VDB=0.0253;AF1=1;AC1=2;DP4=0,0,2,1;MQ=36;FQ=-36;EFF=DOWNSTREAM(MODIFIER|||||Sobic.002G399900|||PAC:28379709|),INTRON(MODIFIER|||||Sobic.002G399800|||PAC:28383569|1)	GT:PL:GQ	1/1:103,9,0:16
Chr02	75291468	.	C	T	170.0	.	DP=7;VDB=0.0472;AF1=1;AC1=2;DP4=0,0,4,3;MQ=37;FQ=-48;EFF=INTRON(MODIFIER|||||Sobic.002G403100|||PAC:28383817|2)	GT:PL:GQ	1/1:203,21,0:39
Chr02	75358746	.	C	T	127.0	.	DP=5;VDB=0.0408;AF1=1;AC1=2;DP4=0,0,3,2;MQ=37;FQ=-42;EFF=DOWNSTREAM(MODIFIER|||||Sobic.002G403800|||PAC:28381155|),INTERGENIC(MODIFIER|||||||||)	GT:PL:GQ	1/1:160,15,0:27
Chr02	75528508	.	C	T	96.5	.	DP=4;VDB=0.0417;AF1=1;AC1=2;DP4=0,0,3,1;MQ=37;FQ=-39;EFF=DOWNSTREAM(MODIFIER|||||Sobic.002G406000|||PAC:28383878|),INTRON(MODIFIER|||||Sobic.002G405900|||PAC:28382862|1),UPSTREAM(MODIFIER|||||Sobic.002G406100|||PAC:28380354|),UPSTREAM(MODIFIER|||||Sobic.002G406100|||PAC:28380355|),UPSTREAM(MODIFIER|||||Sobic.002G406100|||PAC:28380356|)	GT:PL:GQ	1/1:129,12,0:21
Chr02	75608841	.	C	T	42.8	.	DP=2;VDB=0.0113;AF1=1;AC1=2;DP4=0,0,1,1;MQ=37;FQ=-33;EFF=INTRON(MODIFIER|||||Sobic.002G407200|||PAC:28382654|1),UPSTREAM(MODIFIER|||||Sobic.002G407300|||PAC:28380508|)	GT:PL:GQ	1/1:74,6,0:10
Chr02	75701005	.	C	T	73.0	.	DP=3;VDB=0.0281;AF1=1;AC1=2;DP4=0,0,1,2;MQ=37;FQ=-36;EFF=DOWNSTREAM(MODIFIER|||||Sobic.002G408600|||PAC:28382630|),DOWNSTREAM(MODIFIER|||||Sobic.002G408600|||PAC:28382631|),DOWNSTREAM(MODIFIER|||||Sobic.002G408700|||PAC:28382536|),INTERGENIC(MODIFIER|||||||||),UPSTREAM(MODIFIER|||||Sobic.002G408500|||PAC:28379137|)	GT:PL:GQ	1/1:105,9,0:16
Chr02	75956358	.	C	T	40.8	.	DP=2;VDB=0.0109;AF1=1;AC1=2;DP4=0,0,1,1;MQ=36;FQ=-33;EFF=NON_SYNONYMOUS_CODING(MODERATE|MISSENSE|Ctt/Ttt|L1091F||Sobic.002G411600|||PAC:28379314|)	GT:PL:GQ	1/1:72,6,0:10
Chr02	76018727	.	C	T	101.0	.	DP=4;VDB=0.0115;AF1=1;AC1=2;DP4=0,0,2,2;MQ=37;FQ=-39;EFF=INTRON(MODIFIER|||||Sobic.002G412700|||PAC:28383344|14),UPSTREAM(MODIFIER|||||Sobic.002G412800|||PAC:28378905|)	GT:PL:GQ	1/1:133,12,0:21
Chr02	76113506	.	C	T	188.0	.	DP=8;VDB=0.0162;AF1=1;AC1=2;DP4=0,0,3,5;MQ=37;FQ=-51;EFF=DOWNSTREAM(MODIFIER|||||Sobic.002G414200|||PAC:28379027|),INTERGENIC(MODIFIER|||||||||),UPSTREAM(MODIFIER|||||Sobic.002G414300|||PAC:28383707|)	GT:PL:GQ	1/1:221,24,0:45
Chr02	76397150	.	C	T	60.0	.	DP=3;VDB=0.0270;AF1=1;AC1=2;DP4=0,0,1,2;MQ=33;FQ=-36;EFF=DOWNSTREAM(MODIFIER|||||Sobic.002G417200|||PAC:28380270|),INTERGENIC(MODIFIER|||||||||)	GT:PL:GQ	1/1:92,9,0:16
Chr02	76896501	.	C	T	160.0	.	DP=7;VDB=0.0043;AF1=1;AC1=2;DP4=0,0,4,3;MQ=35;FQ=-48;EFF=DOWNSTREAM(MODIFIER|||||Sobic.002G422100|||PAC:28381765|),DOWNSTREAM(MODIFIER|||||Sobic.002G422100|||PAC:28381766|),DOWNSTREAM(MODIFIER|||||Sobic.002G422100|||PAC:28381767|),INTRON(MODIFIER|||||Sobic.002G422000|||PAC:28383109|1)	GT:PL:GQ	1/1:193,21,0:39
Chr02	77476719	.	C	T	136.0	.	DP=6;VDB=0.0487;AF1=1;AC1=2;DP4=0,0,1,5;MQ=37;FQ=-45;EFF=SYNONYMOUS_CODING(LOW|SILENT|taC/taT|Y125||Sobic.002G429300|||PAC:28382228|),UPSTREAM(MODIFIER|||||Sobic.002G429300|||PAC:28382229|)	GT:PL:GQ	1/1:169,18,0:33
Chr02	77672395	.	C	T	27.8	.	DP=2;VDB=0.0122;AF1=1;AC1=2;DP4=0,0,1,1;MQ=30;FQ=-33;EFF=INTERGENIC(MODIFIER|||||||||),UPSTREAM(MODIFIER|||||Sobic.002G431500|||PAC:28381588|),UPSTREAM(MODIFIER|||||Sobic.002G431600|||PAC:28380862|),UPSTREAM(MODIFIER|||||Sobic.002G431600|||PAC:28380863|),UPSTREAM(MODIFIER|||||Sobic.002G431600|||PAC:28380864|),UPSTREAM(MODIFIER|||||Sobic.002G431600|||PAC:28380865|)	GT:PL:GQ	1/1:59,6,0:10
Chr03	29925	.	G	A	171.0	.	DP=7;VDB=0.0469;AF1=1;AC1=2;DP4=0,0,3,4;MQ=37;FQ=-48;EFF=DOWNSTREAM(MODIFIER|||||Sobic.003G000100|||PAC:28384776|),INTERGENIC(MODIFIER|||||||||)	GT:PL:GQ	1/1:204,21,0:39
Chr03	357362	.	G	A	194.0	.	DP=8;VDB=0.0493;AF1=1;AC1=2;DP4=0,0,4,4;MQ=37;FQ=-51;EFF=SYNONYMOUS_CODING(LOW|SILENT|tgC/tgT|C330||Sobic.003G003600|||PAC:28385721|),SYNONYMOUS_CODING(LOW|SILENT|tgC/tgT|C330||Sobic.003G003600|||PAC:28385722|)	GT:PL:GQ	1/1:227,24,0:45
Chr03	944021	.	G	A	148.0	.	DP=6;VDB=0.0487;AF1=1;AC1=2;DP4=0,0,2,4;MQ=37;FQ=-45;EFF=DOWNSTREAM(MODIFIER|||||Sobic.003G010800|||PAC:28385547|),DOWNSTREAM(MODIFIER|||||Sobic.003G010800|||PAC:28385548|),INTERGENIC(MODIFIER|||||||||)	GT:PL:GQ	1/1:181,18,0:33
Chr03	974530	.	G	A	116.0	.	DP=5;VDB=0.0505;AF1=1;AC1=2;DP4=0,0,4,1;MQ=37;FQ=-42;EFF=DOWNSTREAM(MODIFIER|||||Sobic.003G011000|||PAC:28385108|),INTRON(MODIFIER|||||Sobic.003G011100|||PAC:28386674|3),SYNONYMOUS_CODING(LOW|SILENT|taC/taT|Y212||Sobic.003G011100|||PAC:28386675|)	GT:PL:GQ	1/1:149,15,0:27
Chr03	1803314	.	C	T	42.8	.	DP=2;VDB=0.0222;AF1=1;AC1=2;DP4=0,0,1,1;MQ=37;FQ=-33;EFF=DOWNSTREAM(MODIFIER|||||Sobic.003G021100|||PAC:28388154|),INTERGENIC(MODIFIER|||||||||),UPSTREAM(MODIFIER|||||Sobic.003G021000|||PAC:28387338|)	GT:PL:GQ	1/1:74,6,0:10
Chr03	1818160	.	C	T	72.0	.	DP=3;VDB=0.0266;AF1=1;AC1=2;DP4=0,0,2,1;MQ=37;FQ=-36;EFF=INTERGENIC(MODIFIER|||||||||),UPSTREAM(MODIFIER|||||Sobic.003G021200|||PAC:28385455|),UPSTREAM(MODIFIER|||||Sobic.003G021300|||PAC:28384853|)	GT:PL:GQ	1/1:104,9,0:16
Chr03	2002640	.	G	A	125.0	.	DP=5;VDB=0.0505;AF1=1;AC1=2;DP4=0,0,3,2;MQ=37;FQ=-42;EFF=DOWNSTREAM(MODIFIER|||||Sobic.003G023200|||PAC:28386082|),NON_SYNONYMOUS_CODING(MODERATE|MISSENSE|Cct/Tct|P393S||Sobic.003G023300|||PAC:28386749|)	GT:PL:GQ	1/1:158,15,0:27
Chr03	2006175	.	G	A	101.0	.	DP=4;VDB=0.0400;AF1=1;AC1=2;DP4=0,0,2,2;MQ=37;FQ=-39;EFF=DOWNSTREAM(MODIFIER|||||Sobic.003G023400|||PAC:28384669|),DOWNSTREAM(MODIFIER|||||Sobic.003G023400|||PAC:28384670|),DOWNSTREAM(MODIFIER|||||Sobic.003G023400|||PAC:28384671|),DOWNSTREAM(MODIFIER|||||Sobic.003G023400|||PAC:28384672|),INTRON(MODIFIER|||||Sobic.003G023300|||PAC:28386749|1)	GT:PL:GQ	1/1:133,12,0:21
Chr03	2641776	.	G	A	72.0	.	DP=3;VDB=0.0281;AF1=1;AC1=2;DP4=0,0,2,1;MQ=37;FQ=-36;EFF=INTRON(MODIFIER|||||Sobic.003G029800|||PAC:28387524|14)	GT:PL:GQ	1/1:104,9,0:16
Chr03	3135241	.	G	A	187.0	.	DP=9;VDB=0.0487;AF1=1;AC1=2;DP4=0,0,2,7;MQ=37;FQ=-54;EFF=DOWNSTREAM(MODIFIER|||||Sobic.003G034300|||PAC:28384368|),INTERGENIC(MODIFIER|||||||||)	GT:PL:GQ	1/1:220,27,0:51
Chr03	4119376	.	G	A	114.0	.	DP=5;VDB=0.0284;AF1=1;AC1=2;DP4=0,0,4,1;MQ=37;FQ=-42;EFF=DOWNSTREAM(MODIFIER|||||Sobic.003G044900|||PAC:28386401|),DOWNSTREAM(MODIFIER|||||Sobic.003G044900|||PAC:28386402|),INTERGENIC(MODIFIER|||||||||)	GT:PL:GQ	1/1:147,15,0:27
Chr03	4179274	.	G	A	42.8	.	DP=2;VDB=0.0247;AF1=1;AC1=2;DP4=0,0,1,1;MQ=37;FQ=-33;EFF=UTR_5_PRIME(MODIFIER|||||Sobic.003G045700|||PAC:28386676|1)	GT:PL:GQ	1/1:74,6,0:10
Chr03	4244533	.	G	A	101.0	.	DP=4;VDB=0.0187;AF1=1;AC1=2;DP4=0,0,2,2;MQ=37;FQ=-39;EFF=INTRON(MODIFIER|||||Sobic.003G046400|||PAC:28388849|10),INTRON(MODIFIER|||||Sobic.003G046400|||PAC:28388850|10),INTRON(MODIFIER|||||Sobic.003G046400|||PAC:28388851|10),INTRON(MODIFIER|||||Sobic.003G046400|||PAC:28388852|10),INTRON(MODIFIER|||||Sobic.003G046400|||PAC:28388853|10),INTRON(MODIFIER|||||Sobic.003G046400|||PAC:28388854|10)	GT:PL:GQ	1/1:133,12,0:21
Chr03	5244465	.	G	A	40.8	.	DP=2;VDB=0.0128;AF1=1;AC1=2;DP4=0,0,1,1;MQ=36;FQ=-33;EFF=INTRON(MODIFIER|||||Sobic.003G059400|||PAC:28387123|23)	GT:PL:GQ	1/1:72,6,0:10
Chr03	5761268	.	G	A	23.8	.	DP=2;VDB=0.0222;AF1=1;AC1=2;DP4=0,0,1,1;MQ=29;FQ=-33;EFF=DOWNSTREAM(MODIFIER|||||Sobic.003G068000|||PAC:28388300|),INTERGENIC(MODIFIER|||||||||)	GT:PL:GQ	1/1:55,6,0:10
Chr03	6092686	.	G	A	97.5	.	DP=4;VDB=0.0400;AF1=1;AC1=2;DP4=0,0,1,3;MQ=37;FQ=-39;EFF=NON_SYNONYMOUS_CODING(MODERATE|MISSENSE|Gat/Aat|D226N||Sobic.003G071600|||PAC:28389045|),UPSTREAM(MODIFIER|||||Sobic.003G071700|||PAC:28386484|),UPSTREAM(MODIFIER|||||Sobic.003G071700|||PAC:28386485|)	GT:PL:GQ	1/1:130,12,0:21
Chr03	6390095	.	G	A	116.0	.	DP=5;VDB=0.0445;AF1=1;AC1=2;DP4=0,0,4,1;MQ=37;FQ=-42;EFF=START_GAINED(LOW|||||Sobic.003G075300|||PAC:28385217|1)	GT:PL:GQ	1/1:149,15,0:27
Chr03	6404105	.	G	A	73.0	.	DP=3;VDB=0.0266;AF1=1;AC1=2;DP4=0,0,1,2;MQ=37;FQ=-36;EFF=INTRON(MODIFIER|||||Sobic.003G075500|||PAC:28386977|1)	GT:PL:GQ	1/1:105,9,0:16
Chr03	6813485	.	G	A	90.5	.	DP=4;VDB=0.0414;AF1=1;AC1=2;DP4=0,0,2,2;MQ=34;FQ=-39;EFF=SYNONYMOUS_CODING(LOW|SILENT|gaC/gaT|D523||Sobic.003G079400|||PAC:28387326|),SYNONYMOUS_CODING(LOW|SILENT|gaC/gaT|D523||Sobic.003G079400|||PAC:28387327|),UPSTREAM(MODIFIER|||||Sobic.003G079300|||PAC:28384196|)	GT:PL:GQ	1/1:123,12,0:21
Chr03	6818833	.	G	A	40.8	.	DP=2;VDB=0.0200;AF1=1;AC1=2;DP4=0,0,1,1;MQ=36;FQ=-33;EFF=DOWNSTREAM(MODIFIER|||||Sobic.003G079500|||PAC:28388100|),INTERGENIC(MODIFIER|||||||||),UPSTREAM(MODIFIER|||||Sobic.003G079400|||PAC:28387326|),UPSTREAM(MODIFIER|||||Sobic.003G079400|||PAC:28387327|)	GT:PL:GQ	1/1:72,6,0:10
Chr03	6956853	.	G	A	70.0	.	DP=3;VDB=0.0227;AF1=1;AC1=2;DP4=0,0,1,2;MQ=36;FQ=-36;EFF=DOWNSTREAM(MODIFIER|||||Sobic.003G080900|||PAC:28387978|),INTERGENIC(MODIFIER|||||||||)	GT:PL:GQ	1/1:102,9,0:16
Chr03	7293741	.	G	A	79.5	.	DP=4;VDB=0.0310;AF1=1;AC1=2;DP4=0,0,3,1;MQ=33;FQ=-39;EFF=DOWNSTREAM(MODIFIER|||||Sobic.003G084500|||PAC:28384571|),INTERGENIC(MODIFIER|||||||||)	GT:PL:GQ	1/1:112,12,0:21
Chr03	7371593	.	G	A	97.5	.	DP=4;VDB=0.0417;AF1=1;AC1=2;DP4=0,0,2,2;MQ=36;FQ=-39;EFF=DOWNSTREAM(MODIFIER|||||Sobic.003G085600|||PAC:28387114|),INTERGENIC(MODIFIER|||||||||)	GT:PL:GQ	1/1:130,12,0:21
Chr03	7709294	.	G	A	67.0	.	DP=4;VDB=0.0107;AF1=1;AC1=2;DP4=0,0,3,1;MQ=37;FQ=-36;EFF=DOWNSTREAM(MODIFIER|||||Sobic.003G088600|||PAC:28386508|),DOWNSTREAM(MODIFIER|||||Sobic.003G088600|||PAC:28386509|),SYNONYMOUS_CODING(LOW|SILENT|ctG/ctA|L486||Sobic.003G088500|||PAC:28384158|)	GT:PL:GQ	1/1:99,9,0:16
Chr03	7827227	.	G	A	189.0	.	DP=8;VDB=0.0445;AF1=1;AC1=2;DP4=0,0,4,4;MQ=37;FQ=-51;EFF=DOWNSTREAM(MODIFIER|||||Sobic.003G089500|||PAC:28385474|),DOWNSTREAM(MODIFIER|||||Sobic.003G089600|||PAC:28389230|),INTERGENIC(MODIFIER|||||||||),UPSTREAM(MODIFIER|||||Sobic.003G089700|||PAC:28386974|)	GT:PL:GQ	1/1:222,24,0:45
Chr03	8056298	.	G	A	106.0	.	DP=5;VDB=0.0319;AF1=1;AC1=2;DP4=0,0,1,4;MQ=34;FQ=-42;EFF=DOWNSTREAM(MODIFIER|||||Sobic.003G092500|||PAC:28388244|),DOWNSTREAM(MODIFIER|||||Sobic.003G092500|||PAC:28388245|),DOWNSTREAM(MODIFIER|||||Sobic.003G092500|||PAC:28388246|),INTRON(MODIFIER|||||Sobic.003G092600|||PAC:28389146|1)	GT:PL:GQ	1/1:139,15,0:27
Chr03	8171407	.	G	A	94.5	.	DP=4;VDB=0.0115;AF1=1;AC1=2;DP4=0,0,3,1;MQ=37;FQ=-39;EFF=INTERGENIC(MODIFIER|||||||||),UPSTREAM(MODIFIER|||||Sobic.003G093600|||PAC:28387911|),UPSTREAM(MODIFIER|||||Sobic.003G093700|||PAC:28388285|),UPSTREAM(MODIFIER|||||Sobic.003G093800|||PAC:28386463|)	GT:PL:GQ	1/1:127,12,0:21
Chr03	9345044	.	G	A	125.0	.	DP=5;VDB=0.0325;AF1=1;AC1=2;DP4=0,0,2,3;MQ=37;FQ=-42;EFF=DOWNSTREAM(MODIFIER|||||Sobic.003G104200|||PAC:28384047|),DOWNSTREAM(MODIFIER|||||Sobic.003G104300|||PAC:28388253|),SYNONYMOUS_CODING(LOW|SILENT|acG/acA|T92||Sobic.003G104400|||PAC:28386375|),UPSTREAM(MODIFIER|||||Sobic.003G104500|||PAC:28386417|)	GT:PL:GQ	1/1:158,15,0:27
Chr03	9848026	.	C	T	40.8	.	DP=2;VDB=0.0181;AF1=1;AC1=2;DP4=0,0,1,1;MQ=36;FQ=-33;EFF=DOWNSTREAM(MODIFIER|||||Sobic.003G108800|||PAC:28384861|),UTR_5_PRIME(MODIFIER|||||Sobic.003G108700|||PAC:28387227|1),UTR_5_PRIME(MODIFIER|||||Sobic.003G108700|||PAC:28387228|1)	GT:PL:GQ	1/1:72,6,0:10
Chr03	10460309	.	C	T	186.0	.	DP=8;VDB=0.0368;AF1=1;AC1=2;DP4=0,0,3,5;MQ=36;FQ=-51;EFF=INTRON(MODIFIER|||||Sobic.003G115900|||PAC:28388624|24),INTRON(MODIFIER|||||Sobic.003G115900|||PAC:28388625|23)	GT:PL:GQ	1/1:219,24,0:45
Chr03	10750008	.	C	T	115.0	.	DP=5;VDB=0.0418;AF1=1;AC1=2;DP4=0,0,1,4;MQ=36;FQ=-42;EFF=NON_SYNONYMOUS_CODING(MODERATE|MISSENSE|tCc/tTc|S297F||Sobic.003G118600|||PAC:28386906|)	GT:PL:GQ	1/1:148,15,0:27
Chr03	10771061	.	C	T	127.0	.	DP=5;VDB=0.0354;AF1=1;AC1=2;DP4=0,0,3,2;MQ=37;FQ=-42;EFF=INTRON(MODIFIER|||||Sobic.003G118800|||PAC:28385558|1),UPSTREAM(MODIFIER|||||Sobic.003G118900|||PAC:28388488|)	GT:PL:GQ	1/1:160,15,0:27
Chr03	10829264	.	C	T	95.3	.	DP=5;VDB=0.0162;AF1=1;AC1=2;DP4=0,0,1,4;MQ=32;FQ=-42;EFF=INTERGENIC(MODIFIER|||||||||),UPSTREAM(MODIFIER|||||Sobic.003G119500|||PAC:28384846|)	GT:PL:GQ	1/1:128,15,0:27
Chr03	10939944	.	C	T	40.8	.	DP=2;VDB=0.0234;AF1=1;AC1=2;DP4=0,0,1,1;MQ=36;FQ=-33;EFF=DOWNSTREAM(MODIFIER|||||Sobic.003G120200|||PAC:28386309|),INTERGENIC(MODIFIER|||||||||),UPSTREAM(MODIFIER|||||Sobic.003G120100|||PAC:28385565|),UPSTREAM(MODIFIER|||||Sobic.003G120300|||PAC:28387917|)	GT:PL:GQ	1/1:72,6,0:10
Chr03	11532227	.	C	T	72.0	.	DP=3;VDB=0.0180;AF1=1;AC1=2;DP4=0,0,2,1;MQ=37;FQ=-36;EFF=INTERGENIC(MODIFIER|||||||||)	GT:PL:GQ	1/1:104,9,0:16
Chr03	11628923	.	C	T	103.0	.	DP=4;VDB=0.0402;AF1=1;AC1=2;DP4=0,0,2,2;MQ=37;FQ=-39;EFF=DOWNSTREAM(MODIFIER|||||Sobic.003G126700|||PAC:28386918|),INTERGENIC(MODIFIER|||||||||),UPSTREAM(MODIFIER|||||Sobic.003G126800|||PAC:28386825|)	GT:PL:GQ	1/1:135,12,0:21
Chr03	11828074	.	C	T	73.0	.	DP=3;VDB=0.0243;AF1=1;AC1=2;DP4=0,0,1,2;MQ=37;FQ=-36;EFF=INTERGENIC(MODIFIER|||||||||)	GT:PL:GQ	1/1:105,9,0:16
Chr03	12323953	.	C	T	101.0	.	DP=4;VDB=0.0369;AF1=1;AC1=2;DP4=0,0,2,2;MQ=37;FQ=-39;EFF=INTRON(MODIFIER|||||Sobic.003G131300|||PAC:28387972|1),UPSTREAM(MODIFIER|||||Sobic.003G131200|||PAC:28388013|),UPSTREAM(MODIFIER|||||Sobic.003G131200|||PAC:28388014|),UPSTREAM(MODIFIER|||||Sobic.003G131400|||PAC:28385919|)	GT:PL:GQ	1/1:133,12,0:21
Chr03	13910788	.	C	T	79.5	.	DP=4;VDB=0.0282;AF1=1;AC1=2;DP4=0,0,1,3;MQ=33;FQ=-39;EFF=INTERGENIC(MODIFIER|||||||||)	GT:PL:GQ	1/1:112,12,0:21
Chr03	15160330	.	C	T	97.5	.	DP=4;VDB=0.0338;AF1=1;AC1=2;DP4=0,0,1,3;MQ=37;FQ=-39;EFF=SYNONYMOUS_CODING(LOW|SILENT|aaG/aaA|K64||Sobic.003G146600|||PAC:28389166|),SYNONYMOUS_CODING(LOW|SILENT|aaG/aaA|K64||Sobic.003G146600|||PAC:28389167|)	GT:PL:GQ	1/1:130,12,0:21
Chr03	15502819	.	C	T	63.3	.	DP=5;VDB=0.0001;AF1=1;AC1=2;DP4=0,0,3,2;MQ=23;FQ=-42;EFF=INTERGENIC(MODIFIER|||||||||)	GT:PL:GQ	1/1:96,15,0:27
Chr03	15681755	.	C	T	125.0	.	DP=5;VDB=0.0022;AF1=1;AC1=2;DP4=0,0,2,3;MQ=37;FQ=-42;EFF=DOWNSTREAM(MODIFIER|||||Sobic.003G149000|||PAC:28387472|),INTERGENIC(MODIFIER|||||||||)	GT:PL:GQ	1/1:158,15,0:27
Chr03	15787681	.	C	T	78.5	.	DP=4;VDB=0.0410;AF1=1;AC1=2;DP4=0,0,1,3;MQ=32;FQ=-39;EFF=INTERGENIC(MODIFIER|||||||||),UPSTREAM(MODIFIER|||||Sobic.003G149700|||PAC:28386767|)	GT:PL:GQ	1/1:111,12,0:21
Chr03	15806111	.	C	T	136.0	.	DP=6;VDB=0.0325;AF1=1;AC1=2;DP4=0,0,1,5;MQ=37;FQ=-45;EFF=DOWNSTREAM(MODIFIER|||||Sobic.003G149800|||PAC:28387656|),DOWNSTREAM(MODIFIER|||||Sobic.003G149800|||PAC:28387657|),DOWNSTREAM(MODIFIER|||||Sobic.003G149900|||PAC:28387198|),INTRON(MODIFIER|||||Sobic.003G149800|||PAC:28387652|11),INTRON(MODIFIER|||||Sobic.003G149800|||PAC:28387653|11),INTRON(MODIFIER|||||Sobic.003G149800|||PAC:28387654|12),…	GT:PL:GQ	1/1:169,18,0:33
Chr03	15901717	.	C	T	58.0	.	DP=3;VDB=0.0279;AF1=1;AC1=2;DP4=0,0,1,2;MQ=32;FQ=-36;EFF=UPSTREAM(MODIFIER|||||Sobic.003G151000|||PAC:28386905|),UTR_5_PRIME(MODIFIER|||||Sobic.003G150900|||PAC:28385988|1)	GT:PL:GQ	1/1:90,9,0:16
Chr03	17143643	.	C	T	42.8	.	DP=2;VDB=0.0213;AF1=1;AC1=2;DP4=0,0,1,1;MQ=37;FQ=-33;EFF=DOWNSTREAM(MODIFIER|||||Sobic.003G156000|||PAC:28386585|),INTERGENIC(MODIFIER|||||||||)	GT:PL:GQ	1/1:74,6,0:10
Chr03	17375338	.	C	T	67.5	.	DP=4;VDB=0.0369;AF1=1;AC1=2;DP4=0,0,2,2;MQ=29;FQ=-39;EFF=DOWNSTREAM(MODIFIER|||||Sobic.003G156900|||PAC:28385210|),INTERGENIC(MODIFIER|||||||||)	GT:PL:GQ	1/1:100,12,0:21
Chr03	17584355	.	C	T	42.8	.	DP=2;VDB=0.0131;AF1=1;AC1=2;DP4=0,0,1,1;MQ=37;FQ=-33;EFF=INTERGENIC(MODIFIER|||||||||),UPSTREAM(MODIFIER|||||Sobic.003G157300|||PAC:28385349|),UPSTREAM(MODIFIER|||||Sobic.003G157300|||PAC:28385350|),UPSTREAM(MODIFIER|||||Sobic.003G157300|||PAC:28385351|)	GT:PL:GQ	1/1:74,6,0:10
Chr03	17962142	.	C	T	125.0	.	DP=5;VDB=0.0408;AF1=1;AC1=2;DP4=0,0,2,3;MQ=37;FQ=-42;EFF=INTERGENIC(MODIFIER|||||||||)	GT:PL:GQ	1/1:158,15,0:27
Chr03	18003927	.	C	T	70.0	.	DP=3;VDB=0.0275;AF1=1;AC1=2;DP4=0,0,2,1;MQ=36;FQ=-36;EFF=DOWNSTREAM(MODIFIER|||||Sobic.003G158000|||PAC:28386880|),INTRON(MODIFIER|||||Sobic.003G158100|||PAC:28385388|6),INTRON(MODIFIER|||||Sobic.003G158100|||PAC:28385390|6),UTR_3_PRIME(MODIFIER|||||Sobic.003G158100|||PAC:28385389|7),UTR_3_PRIME(MODIFIER|||||Sobic.003G158100|||PAC:28385391|7)	GT:PL:GQ	1/1:102,9,0:16
Chr03	18008531	.	C	T	125.0	.	DP=5;VDB=0.0472;AF1=1;AC1=2;DP4=0,0,3,2;MQ=37;FQ=-42;EFF=NON_SYNONYMOUS_CODING(MODERATE|MISSENSE|Gac/Aac|D116N||Sobic.003G158100|||PAC:28385388|),NON_SYNONYMOUS_CODING(MODERATE|MISSENSE|Gac/Aac|D116N||Sobic.003G158100|||PAC:28385389|),NON_SYNONYMOUS_CODING(MODERATE|MISSENSE|Gac/Aac|D116N||Sobic.003G158100|||PAC:28385390|),NON_SYNONYMOUS_CODING(MODERATE|MISSENSE|Gac/Aac|D116N||Sobic.003G158100|||P…	GT:PL:GQ	1/1:158,15,0:27
Chr03	18180499	.	C	T	178.0	.	DP=8;VDB=0.0239;AF1=1;AC1=2;DP4=0,0,5,3;MQ=35;FQ=-51;EFF=INTERGENIC(MODIFIER|||||||||)	GT:PL:GQ	1/1:211,24,0:45
Chr03	18185012	.	C	T	84.5	.	DP=4;VDB=0.0417;AF1=1;AC1=2;DP4=0,0,3,1;MQ=34;FQ=-39;EFF=INTERGENIC(MODIFIER|||||||||)	GT:PL:GQ	1/1:117,12,0:21
Chr03	18229703	.	C	T	104.0	.	DP=6;VDB=0.0493;AF1=1;AC1=2;DP4=0,0,5,1;MQ=31;FQ=-45;EFF=DOWNSTREAM(MODIFIER|||||Sobic.003G158700|||PAC:28389202|),INTERGENIC(MODIFIER|||||||||)	GT:PL:GQ	1/1:137,18,0:33
Chr03	18358688	.	G	A	37.5	.	DP=4;VDB=0.0048;AF1=1;AC1=2;DP4=0,0,2,2;MQ=19;FQ=-39;EFF=INTERGENIC(MODIFIER|||||||||)	GT:PL:GQ	1/1:70,12,0:21
Chr03	18442257	.	C	T	96.5	.	DP=4;VDB=0.0306;AF1=1;AC1=2;DP4=0,0,3,1;MQ=37;FQ=-39;EFF=INTERGENIC(MODIFIER|||||||||)	GT:PL:GQ	1/1:129,12,0:21
Chr03	18457374	.	C	T	73.0	.	DP=3;VDB=0.0265;AF1=1;AC1=2;DP4=0,0,1,2;MQ=37;FQ=-36;EFF=NON_SYNONYMOUS_CODING(MODERATE|MISSENSE|atG/atA|M254I||Sobic.003G159600|||PAC:28384129|),START_LOST(HIGH|MISSENSE|atG/atA|M1I||Sobic.003G159600|||PAC:28384130|)	GT:PL:GQ	1/1:105,9,0:16
Chr03	18653613	.	C	T	69.5	.	DP=4;VDB=0.0386;AF1=1;AC1=2;DP4=0,0,3,1;MQ=30;FQ=-39;EFF=INTERGENIC(MODIFIER|||||||||)	GT:PL:GQ	1/1:102,12,0:21
Chr03	18696533	.	C	T	28.8	.	DP=2;VDB=0.0216;AF1=1;AC1=2;DP4=0,0,1,1;MQ=31;FQ=-33;EFF=INTERGENIC(MODIFIER|||||||||)	GT:PL:GQ	1/1:60,6,0:10
Chr03	18904057	.	C	T	58.3	.	DP=5;VDB=0.0418;AF1=1;AC1=2;DP4=0,0,3,2;MQ=23;FQ=-42;EFF=INTERGENIC(MODIFIER|||||||||)	GT:PL:GQ	1/1:91,15,0:27
Chr03	19120477	.	C	T	177.0	.	DP=8;VDB=0.0239;AF1=1;AC1=2;DP4=0,0,5,3;MQ=35;FQ=-51;EFF=DOWNSTREAM(MODIFIER|||||Sobic.003G160500|||PAC:28387928|),DOWNSTREAM(MODIFIER|||||Sobic.003G160500|||PAC:28387929|),INTERGENIC(MODIFIER|||||||||)	GT:PL:GQ	1/1:210,24,0:45
Chr03	19184479	.	C	T	174.0	.	DP=7;VDB=0.0472;AF1=1;AC1=2;DP4=0,0,3,4;MQ=37;FQ=-48;EFF=INTERGENIC(MODIFIER|||||||||)	GT:PL:GQ	1/1:207,21,0:39
Chr03	19440051	.	C	T	103.0	.	DP=4;VDB=0.0138;AF1=1;AC1=2;DP4=0,0,2,2;MQ=37;FQ=-39;EFF=INTERGENIC(MODIFIER|||||||||)	GT:PL:GQ	1/1:135,12,0:21
Chr03	19457751	.	C	T	68.0	.	DP=3;VDB=0.0282;AF1=1;AC1=2;DP4=0,0,2,1;MQ=36;FQ=-36;EFF=DOWNSTREAM(MODIFIER|||||Sobic.003G161800|||PAC:28388497|),INTERGENIC(MODIFIER|||||||||)	GT:PL:GQ	1/1:100,9,0:16
Chr03	19982824	.	C	T	38.5	.	DP=4;VDB=0.0076;AF1=1;AC1=2;DP4=0,0,3,1;MQ=26;FQ=-39;EFF=INTERGENIC(MODIFIER|||||||||)	GT:PL:GQ	1/1:71,12,0:21
Chr03	20055330	.	C	T	95.5	.	DP=4;VDB=0.0369;AF1=1;AC1=2;DP4=0,0,1,3;MQ=37;FQ=-39;EFF=DOWNSTREAM(MODIFIER|||||Sobic.003G162900|||PAC:28386833|),INTERGENIC(MODIFIER|||||||||)	GT:PL:GQ	1/1:128,12,0:21
Chr03	20311932	.	C	T	191.0	.	DP=8;VDB=0.0444;AF1=1;AC1=2;DP4=0,0,4,4;MQ=37;FQ=-51;EFF=INTERGENIC(MODIFIER|||||||||)	GT:PL:GQ	1/1:224,24,0:45
Chr03	20373306	.	C	T	42.8	.	DP=2;VDB=0.0206;AF1=1;AC1=2;DP4=0,0,1,1;MQ=37;FQ=-33;EFF=NON_SYNONYMOUS_CODING(MODERATE|MISSENSE|Gct/Act|A76T||Sobic.003G163200|||PAC:28385003|)	GT:PL:GQ	1/1:74,6,0:10
Chr03	20791141	.	C	T	73.0	.	DP=3;VDB=0.0110;AF1=1;AC1=2;DP4=0,0,1,2;MQ=37;FQ=-36;EFF=INTRON(MODIFIER|||||Sobic.003G164200|||PAC:28388227|9)	GT:PL:GQ	1/1:105,9,0:16
Chr03	20881307	.	C	T	70.0	.	DP=3;VDB=0.0243;AF1=1;AC1=2;DP4=0,0,2,1;MQ=36;FQ=-36;EFF=DOWNSTREAM(MODIFIER|||||Sobic.003G164300|||PAC:28388377|),INTERGENIC(MODIFIER|||||||||)	GT:PL:GQ	1/1:102,9,0:16
Chr03	21249636	.	C	T	42.8	.	DP=2;VDB=0.0128;AF1=1;AC1=2;DP4=0,0,1,1;MQ=37;FQ=-33;EFF=INTERGENIC(MODIFIER|||||||||)	GT:PL:GQ	1/1:74,6,0:10
Chr03	22041511	.	C	T	55.0	.	DP=3;VDB=0.0234;AF1=1;AC1=2;DP4=0,0,1,2;MQ=32;FQ=-36;EFF=INTERGENIC(MODIFIER|||||||||)	GT:PL:GQ	1/1:87,9,0:16
Chr03	22168472	.	C	T	75.5	.	DP=4;VDB=0.0386;AF1=1;AC1=2;DP4=0,0,2,2;MQ=30;FQ=-39;EFF=INTERGENIC(MODIFIER|||||||||)	GT:PL:GQ	1/1:108,12,0:21
Chr03	22454074	.	C	T	113.0	.	DP=5;VDB=0.0354;AF1=1;AC1=2;DP4=0,0,2,3;MQ=34;FQ=-42;EFF=INTERGENIC(MODIFIER|||||||||)	GT:PL:GQ	1/1:146,15,0:27
Chr03	22550393	.	C	T	52.1	.	DP=6;VDB=0.0319;AF1=1;AC1=2;DP4=0,0,2,4;MQ=20;FQ=-45;EFF=INTERGENIC(MODIFIER|||||||||),UPSTREAM(MODIFIER|||||Sobic.003G165500|||PAC:28386689|)	GT:PL:GQ	1/1:85,18,0:33
Chr03	23266544	.	C	T	159.0	.	DP=9;VDB=0.0505;AF1=1;AC1=2;DP4=0,0,6,3;MQ=30;FQ=-54;EFF=INTERGENIC(MODIFIER|||||||||)	GT:PL:GQ	1/1:192,27,0:51
Chr03	23267738	.	C	T	107.0	.	DP=5;VDB=0.0499;AF1=1;AC1=2;DP4=0,0,4,1;MQ=35;FQ=-42;EFF=INTERGENIC(MODIFIER|||||||||)	GT:PL:GQ	1/1:140,15,0:27
Chr03	23415744	.	C	T	112.0	.	DP=5;VDB=0.0408;AF1=1;AC1=2;DP4=0,0,2,3;MQ=34;FQ=-42;EFF=INTERGENIC(MODIFIER|||||||||)	GT:PL:GQ	1/1:145,15,0:27
Chr03	23670137	.	C	T	54.3	.	DP=5;VDB=0.0418;AF1=1;AC1=2;DP4=0,0,2,3;MQ=22;FQ=-42;EFF=INTERGENIC(MODIFIER|||||||||),UPSTREAM(MODIFIER|||||Sobic.003G165800|||PAC:28389316|)	GT:PL:GQ	1/1:87,15,0:27
Chr03	23851646	.	C	T	118.0	.	DP=7;VDB=0.0199;AF1=1;AC1=2;DP4=0,0,5,2;MQ=30;FQ=-48;EFF=INTERGENIC(MODIFIER|||||||||)	GT:PL:GQ	1/1:151,21,0:39
Chr03	24078067	.	C	T	65.1	.	DP=6;VDB=0.0499;AF1=1;AC1=2;DP4=0,0,1,5;MQ=22;FQ=-45;EFF=INTERGENIC(MODIFIER|||||||||)	GT:PL:GQ	1/1:98,18,0:33
Chr03	24432884	.	C	T	67.5	.	DP=4;VDB=0.0210;AF1=1;AC1=2;DP4=0,0,2,2;MQ=29;FQ=-39;EFF=INTERGENIC(MODIFIER|||||||||)	GT:PL:GQ	1/1:100,12,0:21
Chr03	24800380	.	C	T	68.1	.	DP=6;VDB=0.0199;AF1=1;AC1=2;DP4=0,0,3,3;MQ=21;FQ=-45;EFF=INTERGENIC(MODIFIER|||||||||)	GT:PL:GQ	1/1:101,18,0:33
Chr03	24909314	.	C	T	73.0	.	DP=3;VDB=0.0139;AF1=1;AC1=2;DP4=0,0,1,2;MQ=37;FQ=-36;EFF=INTERGENIC(MODIFIER|||||||||)	GT:PL:GQ	1/1:105,9,0:16
Chr03	25687892	.	C	T	40.8	.	DP=2;VDB=0.0113;AF1=1;AC1=2;DP4=0,0,1,1;MQ=36;FQ=-33;EFF=INTRON(MODIFIER|||||Sobic.003G166500|||PAC:28388552|5),INTRON(MODIFIER|||||Sobic.003G166500|||PAC:28388553|5)	GT:PL:GQ	1/1:72,6,0:10
Chr03	25836698	.	C	T	73.0	.	DP=3;VDB=0.0271;AF1=1;AC1=2;DP4=0,0,1,2;MQ=37;FQ=-36;EFF=INTERGENIC(MODIFIER|||||||||)	GT:PL:GQ	1/1:105,9,0:16
Chr03	25867562	.	C	T	74.5	.	DP=4;VDB=0.0417;AF1=1;AC1=2;DP4=0,0,3,1;MQ=31;FQ=-39;EFF=INTERGENIC(MODIFIER|||||||||)	GT:PL:GQ	1/1:107,12,0:21
Chr03	25989437	.	C	T	65.5	.	DP=4;VDB=0.0281;AF1=1;AC1=2;DP4=0,0,3,1;MQ=29;FQ=-39;EFF=INTERGENIC(MODIFIER|||||||||)	GT:PL:GQ	1/1:98,12,0:21
Chr03	26028145	.	C	T	71.0	.	DP=3;VDB=0.0095;AF1=1;AC1=2;DP4=0,0,1,2;MQ=36;FQ=-36;EFF=INTERGENIC(MODIFIER|||||||||)	GT:PL:GQ	1/1:103,9,0:16
Chr03	26242698	.	C	T	151.0	.	DP=6;VDB=0.0387;AF1=1;AC1=2;DP4=0,0,3,3;MQ=37;FQ=-45;EFF=INTERGENIC(MODIFIER|||||||||)	GT:PL:GQ	1/1:184,18,0:33
Chr03	26266701	.	C	T	28.8	.	DP=2;VDB=0.0216;AF1=1;AC1=2;DP4=0,0,1,1;MQ=31;FQ=-33;EFF=INTERGENIC(MODIFIER|||||||||)	GT:PL:GQ	1/1:60,6,0:10
Chr03	26432242	.	C	T	97.5	.	DP=4;VDB=0.0191;AF1=1;AC1=2;DP4=0,0,1,3;MQ=37;FQ=-39;EFF=INTERGENIC(MODIFIER|||||||||),UPSTREAM(MODIFIER|||||Sobic.003G167100|||PAC:28389360|)	GT:PL:GQ	1/1:130,12,0:21
Chr03	26548565	.	C	T	113.0	.	DP=5;VDB=0.0282;AF1=1;AC1=2;DP4=0,0,3,2;MQ=34;FQ=-42;EFF=INTERGENIC(MODIFIER|||||||||)	GT:PL:GQ	1/1:146,15,0:27
Chr03	26733403	.	C	T	73.0	.	DP=3;VDB=0.0284;AF1=1;AC1=2;DP4=0,0,1,2;MQ=37;FQ=-36;EFF=INTERGENIC(MODIFIER|||||||||)	GT:PL:GQ	1/1:105,9,0:16
Chr03	27652074	.	C	T	124.0	.	DP=5;VDB=0.0493;AF1=1;AC1=2;DP4=0,0,2,3;MQ=36;FQ=-42;EFF=INTERGENIC(MODIFIER|||||||||)	GT:PL:GQ	1/1:157,15,0:27
Chr03	27722313	.	G	A	42.8	.	DP=2;VDB=0.0119;AF1=1;AC1=2;DP4=0,0,1,1;MQ=37;FQ=-33;EFF=INTERGENIC(MODIFIER|||||||||)	GT:PL:GQ	1/1:74,6,0:10
Chr03	27781233	.	G	A	25.8	.	DP=2;VDB=0.0216;AF1=1;AC1=2;DP4=0,0,1,1;MQ=29;FQ=-33;EFF=INTERGENIC(MODIFIER|||||||||)	GT:PL:GQ	1/1:57,6,0:10
Chr03	27953089	.	C	T	93.5	.	DP=4;VDB=0.0420;AF1=1;AC1=2;DP4=0,0,1,3;MQ=36;FQ=-39;EFF=INTRON(MODIFIER|||||Sobic.003G167900|||PAC:28385758|1),INTRON(MODIFIER|||||Sobic.003G167900|||PAC:28385759|1)	GT:PL:GQ	1/1:126,12,0:21
Chr03	28681280	.	C	T	147.0	.	DP=7;VDB=0.0444;AF1=1;AC1=2;DP4=0,0,1,6;MQ=37;FQ=-48;EFF=INTERGENIC(MODIFIER|||||||||)	GT:PL:GQ	1/1:180,21,0:39
Chr03	28696902	.	C	T	139.0	.	DP=6;VDB=0.0129;AF1=1;AC1=2;DP4=0,0,3,3;MQ=35;FQ=-45;EFF=INTERGENIC(MODIFIER|||||||||)	GT:PL:GQ	1/1:172,18,0:33
Chr03	28714634	.	C	T	144.0	.	DP=6;VDB=0.0319;AF1=1;AC1=2;DP4=0,0,4,2;MQ=37;FQ=-45;EFF=INTERGENIC(MODIFIER|||||||||)	GT:PL:GQ	1/1:177,18,0:33
Chr03	29140825	.	C	T	149.0	.	DP=6;VDB=0.0505;AF1=1;AC1=2;DP4=0,0,3,3;MQ=36;FQ=-45;EFF=INTRON(MODIFIER|||||Sobic.003G169600|||PAC:28386494|5),INTRON(MODIFIER|||||Sobic.003G169600|||PAC:28386495|5),INTRON(MODIFIER|||||Sobic.003G169600|||PAC:28386496|5),INTRON(MODIFIER|||||Sobic.003G169600|||PAC:28386497|5)	GT:PL:GQ	1/1:182,18,0:33
Chr03	29492012	.	C	T	73.0	.	DP=3;VDB=0.0225;AF1=1;AC1=2;DP4=0,0,1,2;MQ=37;FQ=-36;EFF=INTERGENIC(MODIFIER|||||||||)	GT:PL:GQ	1/1:105,9,0:16
Chr03	29621147	.	C	T	145.0	.	DP=6;VDB=0.0282;AF1=1;AC1=2;DP4=0,0,4,2;MQ=37;FQ=-45;EFF=INTERGENIC(MODIFIER|||||||||)	GT:PL:GQ	1/1:178,18,0:33
Chr03	30293837	.	C	T	95.5	.	DP=4;VDB=0.0400;AF1=1;AC1=2;DP4=0,0,1,3;MQ=37;FQ=-39;EFF=INTRON(MODIFIER|||||Sobic.003G170200|||PAC:28388118|1)	GT:PL:GQ	1/1:128,12,0:21
Chr03	30346579	.	C	T	73.0	.	DP=3;VDB=0.0243;AF1=1;AC1=2;DP4=0,0,1,2;MQ=37;FQ=-36;EFF=INTERGENIC(MODIFIER|||||||||)	GT:PL:GQ	1/1:105,9,0:16
Chr03	30898841	.	C	T	107.0	.	DP=5;VDB=0.0469;AF1=1;AC1=2;DP4=0,0,4,1;MQ=35;FQ=-42;EFF=INTERGENIC(MODIFIER|||||||||),UPSTREAM(MODIFIER|||||Sobic.003G170400|||PAC:28387415|),UPSTREAM(MODIFIER|||||Sobic.003G170400|||PAC:28387416|)	GT:PL:GQ	1/1:140,15,0:27
Chr03	31035846	.	C	T	101.0	.	DP=4;VDB=0.0400;AF1=1;AC1=2;DP4=0,0,2,2;MQ=37;FQ=-39;EFF=INTERGENIC(MODIFIER|||||||||)	GT:PL:GQ	1/1:133,12,0:21
Chr03	31328170	.	C	T	73.0	.	DP=3;VDB=0.0180;AF1=1;AC1=2;DP4=0,0,1,2;MQ=37;FQ=-36;EFF=INTERGENIC(MODIFIER|||||||||)	GT:PL:GQ	1/1:105,9,0:16
Chr03	31555978	.	C	T	115.0	.	DP=5;VDB=0.0444;AF1=1;AC1=2;DP4=0,0,1,4;MQ=36;FQ=-42;EFF=INTRON(MODIFIER|||||Sobic.003G170700|||PAC:28386007|8),INTRON(MODIFIER|||||Sobic.003G170700|||PAC:28386008|8),INTRON(MODIFIER|||||Sobic.003G170700|||PAC:28386009|8)	GT:PL:GQ	1/1:148,15,0:27
Chr03	31711815	.	C	T	80.3	.	DP=5;VDB=0.0022;AF1=1;AC1=2;DP4=0,0,2,3;MQ=26;FQ=-42;EFF=INTERGENIC(MODIFIER|||||||||)	GT:PL:GQ	1/1:113,15,0:27
Chr03	31787060	.	C	T	125.0	.	DP=5;VDB=0.0444;AF1=1;AC1=2;DP4=0,0,3,2;MQ=37;FQ=-42;EFF=INTERGENIC(MODIFIER|||||||||)	GT:PL:GQ	1/1:158,15,0:27
Chr03	32098233	.	C	T	139.0	.	DP=6;VDB=0.0162;AF1=1;AC1=2;DP4=0,0,2,4;MQ=35;FQ=-45;EFF=INTERGENIC(MODIFIER|||||||||)	GT:PL:GQ	1/1:172,18,0:33
Chr03	32286121	.	C	T	72.5	.	DP=4;VDB=0.0363;AF1=1;AC1=2;DP4=0,0,3,1;MQ=31;FQ=-39;EFF=INTERGENIC(MODIFIER|||||||||)	GT:PL:GQ	1/1:105,12,0:21
Chr03	32625458	.	G	A	130.0	.	DP=7;VDB=0.0408;AF1=1;AC1=2;DP4=0,0,4,3;MQ=29;FQ=-48;EFF=INTERGENIC(MODIFIER|||||||||)	GT:PL:GQ	1/1:163,21,0:39
Chr03	32837888	.	G	A	42.8	.	DP=2;VDB=0.0225;AF1=1;AC1=2;DP4=0,0,1,1;MQ=37;FQ=-33;EFF=INTERGENIC(MODIFIER|||||||||)	GT:PL:GQ	1/1:74,6,0:10
Chr03	32955907	.	G	A	40.8	.	DP=2;VDB=0.0150;AF1=1;AC1=2;DP4=0,0,1,1;MQ=36;FQ=-33;EFF=INTERGENIC(MODIFIER|||||||||)	GT:PL:GQ	1/1:72,6,0:10
Chr03	33196962	.	G	A	47.0	.	DP=3;VDB=0.0282;AF1=1;AC1=2;DP4=0,0,1,2;MQ=28;FQ=-36;EFF=INTERGENIC(MODIFIER|||||||||)	GT:PL:GQ	1/1:79,9,0:16
Chr03	33205188	.	G	A	60.5	.	DP=4;VDB=0.0417;AF1=1;AC1=2;DP4=0,0,3,1;MQ=27;FQ=-39;EFF=INTERGENIC(MODIFIER|||||||||)	GT:PL:GQ	1/1:93,12,0:21
Chr03	33210675	.	G	A	82.0	.	DP=8;VDB=0.0469;AF1=1;AC1=2;DP4=0,0,3,5;MQ=20;FQ=-51;EFF=INTERGENIC(MODIFIER|||||||||)	GT:PL:GQ	1/1:115,24,0:45
Chr03	33367998	.	G	A	72.0	.	DP=3;VDB=0.0203;AF1=1;AC1=2;DP4=0,0,2,1;MQ=37;FQ=-36;EFF=INTERGENIC(MODIFIER|||||||||)	GT:PL:GQ	1/1:104,9,0:16
Chr03	33416403	.	G	A	103.0	.	DP=4;VDB=0.0282;AF1=1;AC1=2;DP4=0,0,2,2;MQ=37;FQ=-39;EFF=INTERGENIC(MODIFIER|||||||||)	GT:PL:GQ	1/1:135,12,0:21
Chr03	33684564	.	G	A	91.3	.	DP=5;VDB=0.0368;AF1=1;AC1=2;DP4=0,0,2,3;MQ=30;FQ=-42;EFF=INTERGENIC(MODIFIER|||||||||)	GT:PL:GQ	1/1:124,15,0:27
Chr03	33885636	.	G	A	56.3	.	DP=5;VDB=0.0199;AF1=1;AC1=2;DP4=0,0,3,2;MQ=22;FQ=-42;EFF=INTERGENIC(MODIFIER|||||||||)	GT:PL:GQ	1/1:89,15,0:27
Chr03	33899438	.	G	A	95.3	.	DP=5;VDB=0.0282;AF1=1;AC1=2;DP4=0,0,3,2;MQ=30;FQ=-42;EFF=INTERGENIC(MODIFIER|||||||||)	GT:PL:GQ	1/1:128,15,0:27
Chr03	33922803	.	G	A	95.5	.	DP=4;VDB=0.0250;AF1=1;AC1=2;DP4=0,0,1,3;MQ=37;FQ=-39;EFF=INTERGENIC(MODIFIER|||||||||)	GT:PL:GQ	1/1:128,12,0:21
Chr03	34106383	.	G	A	103.0	.	DP=4;VDB=0.0210;AF1=1;AC1=2;DP4=0,0,2,2;MQ=37;FQ=-39;EFF=INTERGENIC(MODIFIER|||||||||)	GT:PL:GQ	1/1:135,12,0:21
Chr03	34134271	.	G	A	78.1	.	DP=6;VDB=0.0418;AF1=1;AC1=2;DP4=0,0,2,4;MQ=24;FQ=-45;EFF=INTERGENIC(MODIFIER|||||||||)	GT:PL:GQ	1/1:111,18,0:33
Chr03	34134974	.	G	A	151.0	.	DP=7;VDB=0.0487;AF1=1;AC1=2;DP4=0,0,4,3;MQ=33;FQ=-48;EFF=INTERGENIC(MODIFIER|||||||||)	GT:PL:GQ	1/1:184,21,0:39
Chr03	34678852	.	G	A	74.1	.	DP=7;VDB=0.0199;AF1=1;AC1=2;DP4=0,0,2,5;MQ=20;FQ=-48;EFF=INTERGENIC(MODIFIER|||||||||)	GT:PL:GQ	1/1:107,21,0:39
Chr03	34691737	.	C	T	83.5	.	DP=4;VDB=0.0094;AF1=1;AC1=2;DP4=0,0,2,2;MQ=32;FQ=-39;EFF=INTERGENIC(MODIFIER|||||||||)	GT:PL:GQ	1/1:116,12,0:21
Chr03	34780696	.	G	A	168.0	.	DP=8;VDB=0.0472;AF1=1;AC1=2;DP4=0,0,2,6;MQ=35;FQ=-51;EFF=INTERGENIC(MODIFIER|||||||||)	GT:PL:GQ	1/1:201,24,0:45
Chr03	34864728	.	G	A	116.0	.	DP=6;VDB=0.0472;AF1=1;AC1=2;DP4=0,0,2,4;MQ=31;FQ=-45;EFF=INTERGENIC(MODIFIER|||||||||)	GT:PL:GQ	1/1:149,18,0:33
Chr03	34881464	.	G	A	106.0	.	DP=5;VDB=0.0387;AF1=1;AC1=2;DP4=0,0,2,3;MQ=32;FQ=-42;EFF=INTERGENIC(MODIFIER|||||||||)	GT:PL:GQ	1/1:139,15,0:27
Chr03	35577020	.	G	A	74.3	.	DP=5;VDB=0.0469;AF1=1;AC1=2;DP4=0,0,2,3;MQ=26;FQ=-42;EFF=INTERGENIC(MODIFIER|||||||||)	GT:PL:GQ	1/1:107,15,0:27
Chr03	36062686	.	G	A	43.0	.	DP=3;VDB=0.0284;AF1=1;AC1=2;DP4=0,0,2,1;MQ=30;FQ=-36;EFF=INTERGENIC(MODIFIER|||||||||)	GT:PL:GQ	1/1:75,9,0:16
Chr03	36165390	.	G	A	64.5	.	DP=4;VDB=0.0350;AF1=1;AC1=2;DP4=0,0,1,3;MQ=29;FQ=-39;EFF=INTERGENIC(MODIFIER|||||||||)	GT:PL:GQ	1/1:97,12,0:21
Chr03	36250353	.	G	A	23.8	.	DP=2;VDB=0.0247;AF1=1;AC1=2;DP4=0,0,1,1;MQ=29;FQ=-33;EFF=INTERGENIC(MODIFIER|||||||||)	GT:PL:GQ	1/1:55,6,0:10
Chr03	37163562	.	G	A	84.5	.	DP=4;VDB=0.0417;AF1=1;AC1=2;DP4=0,0,1,3;MQ=34;FQ=-39;EFF=DOWNSTREAM(MODIFIER|||||Sobic.003G171400|||PAC:28389044|),INTERGENIC(MODIFIER|||||||||)	GT:PL:GQ	1/1:117,12,0:21
Chr03	37514967	.	G	A	69.0	.	DP=3;VDB=0.0095;AF1=1;AC1=2;DP4=0,0,1,2;MQ=37;FQ=-36;EFF=INTERGENIC(MODIFIER|||||||||)	GT:PL:GQ	1/1:101,9,0:16
Chr03	37847803	.	G	A	70.0	.	DP=3;VDB=0.0156;AF1=1;AC1=2;DP4=0,0,2,1;MQ=36;FQ=-36;EFF=INTERGENIC(MODIFIER|||||||||)	GT:PL:GQ	1/1:102,9,0:16
Chr03	37903519	.	G	A	42.8	.	DP=2;VDB=0.0078;AF1=1;AC1=2;DP4=0,0,1,1;MQ=37;FQ=-33;EFF=INTERGENIC(MODIFIER|||||||||)	GT:PL:GQ	1/1:74,6,0:10
Chr03	37936990	.	G	A	123.0	.	DP=6;VDB=0.0499;AF1=1;AC1=2;DP4=0,0,5,1;MQ=35;FQ=-45;EFF=INTERGENIC(MODIFIER|||||||||)	GT:PL:GQ	1/1:156,18,0:33
Chr03	38614142	.	G	A	149.0	.	DP=6;VDB=0.0445;AF1=1;AC1=2;DP4=0,0,2,4;MQ=37;FQ=-45;EFF=INTERGENIC(MODIFIER|||||||||)	GT:PL:GQ	1/1:182,18,0:33
Chr03	38623699	.	G	A	101.0	.	DP=4;VDB=0.0144;AF1=1;AC1=2;DP4=0,0,2,2;MQ=37;FQ=-39;EFF=INTERGENIC(MODIFIER|||||||||)	GT:PL:GQ	1/1:133,12,0:21
Chr03	38777005	.	G	A	25.0	.	DP=3;VDB=0.0236;AF1=1;AC1=2;DP4=0,0,1,2;MQ=21;FQ=-36;EFF=INTRON(MODIFIER|||||Sobic.003G173400|||PAC:28384697|11),INTRON(MODIFIER|||||Sobic.003G173400|||PAC:28384698|11),INTRON(MODIFIER|||||Sobic.003G173400|||PAC:28384699|10)	GT:PL:GQ	1/1:57,9,0:15
Chr03	38878997	.	G	A	44.0	.	DP=3;VDB=0.0251;AF1=1;AC1=2;DP4=0,0,1,2;MQ=28;FQ=-36;EFF=INTERGENIC(MODIFIER|||||||||)	GT:PL:GQ	1/1:76,9,0:16
Chr03	39002711	.	G	A	96.5	.	DP=4;VDB=0.0386;AF1=1;AC1=2;DP4=0,0,3,1;MQ=37;FQ=-39;EFF=DOWNSTREAM(MODIFIER|||||Sobic.003G173500|||PAC:28384195|),INTERGENIC(MODIFIER|||||||||)	GT:PL:GQ	1/1:129,12,0:21
Chr03	39045148	.	G	A	123.0	.	DP=5;VDB=0.0199;AF1=1;AC1=2;DP4=0,0,2,3;MQ=36;FQ=-42;EFF=INTERGENIC(MODIFIER|||||||||)	GT:PL:GQ	1/1:156,15,0:27
Chr03	39541250	.	G	A	41.0	.	DP=3;VDB=0.0282;AF1=1;AC1=2;DP4=0,0,1,2;MQ=29;FQ=-36;EFF=INTERGENIC(MODIFIER|||||||||)	GT:PL:GQ	1/1:73,9,0:16
Chr03	39566533	.	G	A	40.8	.	DP=2;VDB=0.0197;AF1=1;AC1=2;DP4=0,0,1,1;MQ=36;FQ=-33;EFF=INTERGENIC(MODIFIER|||||||||)	GT:PL:GQ	1/1:72,6,0:10
Chr03	39860150	.	G	A	26.0	.	DP=3;VDB=0.0095;AF1=1;AC1=2;DP4=0,0,2,1;MQ=23;FQ=-36;EFF=INTERGENIC(MODIFIER|||||||||)	GT:PL:GQ	1/1:58,9,0:16
Chr03	40064600	.	G	A	34.5	.	DP=4;VDB=0.0385;AF1=1;AC1=2;DP4=0,0,3,1;MQ=20;FQ=-39;EFF=INTERGENIC(MODIFIER|||||||||)	GT:PL:GQ	1/1:67,12,0:21
Chr03	40185095	.	G	A	73.0	.	DP=3;VDB=0.0282;AF1=1;AC1=2;DP4=0,0,1,2;MQ=37;FQ=-36;EFF=INTERGENIC(MODIFIER|||||||||)	GT:PL:GQ	1/1:105,9,0:16
Chr03	40512035	.	G	A	40.8	.	DP=2;VDB=0.0159;AF1=1;AC1=2;DP4=0,0,1,1;MQ=36;FQ=-33;EFF=INTERGENIC(MODIFIER|||||||||)	GT:PL:GQ	1/1:72,6,0:10
Chr03	40606529	.	G	A	37.5	.	DP=4;VDB=0.0250;AF1=1;AC1=2;DP4=0,0,2,2;MQ=22;FQ=-39;EFF=INTERGENIC(MODIFIER|||||||||)	GT:PL:GQ	1/1:70,12,0:21
Chr03	40783248	.	G	A	42.8	.	DP=2;VDB=0.0097;AF1=1;AC1=2;DP4=0,0,1,1;MQ=37;FQ=-33;EFF=INTERGENIC(MODIFIER|||||||||)	GT:PL:GQ	1/1:74,6,0:10
Chr03	40872191	.	G	A	145.0	.	DP=6;VDB=0.0472;AF1=1;AC1=2;DP4=0,0,4,2;MQ=37;FQ=-45;EFF=INTERGENIC(MODIFIER|||||||||)	GT:PL:GQ	1/1:178,18,0:33
Chr03	41025682	.	G	A	122.0	.	DP=7;VDB=0.0282;AF1=1;AC1=2;DP4=0,0,1,6;MQ=31;FQ=-48;EFF=INTERGENIC(MODIFIER|||||||||)	GT:PL:GQ	1/1:155,21,0:39
Chr03	41168393	.	G	A	42.8	.	DP=2;VDB=0.0097;AF1=1;AC1=2;DP4=0,0,1,1;MQ=37;FQ=-33;EFF=INTERGENIC(MODIFIER|||||||||)	GT:PL:GQ	1/1:74,6,0:10
Chr03	41644753	.	G	A	65.3	.	DP=5;VDB=0.0239;AF1=1;AC1=2;DP4=0,0,1,4;MQ=26;FQ=-42;EFF=INTERGENIC(MODIFIER|||||||||)	GT:PL:GQ	1/1:98,15,0:27
Chr03	41744244	.	G	A	69.5	.	DP=4;VDB=0.0163;AF1=1;AC1=2;DP4=0,0,3,1;MQ=31;FQ=-39;EFF=INTERGENIC(MODIFIER|||||||||)	GT:PL:GQ	1/1:102,12,0:21
Chr03	41835386	.	G	A	86.5	.	DP=4;VDB=0.0421;AF1=1;AC1=2;DP4=0,0,1,3;MQ=34;FQ=-39;EFF=INTERGENIC(MODIFIER|||||||||)	GT:PL:GQ	1/1:119,12,0:21
Chr03	42220641	.	G	A	82.5	.	DP=4;VDB=0.0400;AF1=1;AC1=2;DP4=0,0,3,1;MQ=34;FQ=-39;EFF=INTERGENIC(MODIFIER|||||||||)	GT:PL:GQ	1/1:115,12,0:21
Chr03	42235012	.	G	A	40.8	.	DP=2;VDB=0.0103;AF1=1;AC1=2;DP4=0,0,1,1;MQ=36;FQ=-33;EFF=INTERGENIC(MODIFIER|||||||||)	GT:PL:GQ	1/1:72,6,0:10
Chr03	42364721	.	G	A	46.3	.	DP=5;VDB=0.0058;AF1=1;AC1=2;DP4=0,0,3,2;MQ=20;FQ=-42;EFF=INTERGENIC(MODIFIER|||||||||)	GT:PL:GQ	1/1:79,15,0:27
Chr03	42510839	.	G	A	166.0	.	DP=7;VDB=0.0505;AF1=1;AC1=2;DP4=0,0,2,5;MQ=37;FQ=-48;EFF=INTERGENIC(MODIFIER|||||||||)	GT:PL:GQ	1/1:199,21,0:39
Chr03	42891602	.	G	A	152.0	.	DP=6;VDB=0.0387;AF1=1;AC1=2;DP4=0,0,3,3;MQ=37;FQ=-45;EFF=INTERGENIC(MODIFIER|||||||||)	GT:PL:GQ	1/1:185,18,0:33
Chr03	43279516	.	G	A	46.0	.	DP=3;VDB=0.0258;AF1=1;AC1=2;DP4=0,0,2,1;MQ=28;FQ=-36;EFF=INTERGENIC(MODIFIER|||||||||)	GT:PL:GQ	1/1:78,9,0:16
Chr03	43341990	.	G	A	74.5	.	DP=4;VDB=0.0338;AF1=1;AC1=2;DP4=0,0,1,3;MQ=31;FQ=-39;EFF=INTERGENIC(MODIFIER|||||||||)	GT:PL:GQ	1/1:107,12,0:21
Chr03	43452820	.	G	A	70.0	.	DP=3;VDB=0.0234;AF1=1;AC1=2;DP4=0,0,1,2;MQ=36;FQ=-36;EFF=INTERGENIC(MODIFIER|||||||||)	GT:PL:GQ	1/1:102,9,0:16
Chr03	43640283	.	G	A	72.0	.	DP=3;VDB=0.0225;AF1=1;AC1=2;DP4=0,0,2,1;MQ=37;FQ=-36;EFF=INTERGENIC(MODIFIER|||||||||)	GT:PL:GQ	1/1:104,9,0:16
Chr03	43712615	.	G	A	77.3	.	DP=5;VDB=0.0078;AF1=1;AC1=2;DP4=0,0,4,1;MQ=28;FQ=-42;EFF=INTERGENIC(MODIFIER|||||||||)	GT:PL:GQ	1/1:110,15,0:27
Chr03	43848681	.	G	A	90.5	.	DP=4;VDB=0.0306;AF1=1;AC1=2;DP4=0,0,2,2;MQ=34;FQ=-39;EFF=INTERGENIC(MODIFIER|||||||||)	GT:PL:GQ	1/1:123,12,0:21
Chr03	44372519	.	G	A	89.5	.	DP=4;VDB=0.0369;AF1=1;AC1=2;DP4=0,0,2,2;MQ=34;FQ=-39;EFF=NON_SYNONYMOUS_CODING(MODERATE|MISSENSE|Gcc/Acc|A50T||Sobic.003G175900|||PAC:28386909|)	GT:PL:GQ	1/1:122,12,0:21
Chr03	44742110	.	G	A	72.0	.	DP=3;VDB=0.0214;AF1=1;AC1=2;DP4=0,0,2,1;MQ=37;FQ=-36;EFF=INTERGENIC(MODIFIER|||||||||)	GT:PL:GQ	1/1:104,9,0:16
Chr03	45104510	.	G	A	151.0	.	DP=6;VDB=0.0472;AF1=1;AC1=2;DP4=0,0,3,3;MQ=37;FQ=-45;EFF=INTERGENIC(MODIFIER|||||||||)	GT:PL:GQ	1/1:184,18,0:33
Chr03	45136355	.	G	A	85.5	.	DP=4;VDB=0.0400;AF1=1;AC1=2;DP4=0,0,3,1;MQ=34;FQ=-39;EFF=INTERGENIC(MODIFIER|||||||||)	GT:PL:GQ	1/1:118,12,0:21
Chr03	45233693	.	G	A	42.8	.	DP=2;VDB=0.0219;AF1=1;AC1=2;DP4=0,0,1,1;MQ=37;FQ=-33;EFF=INTERGENIC(MODIFIER|||||||||)	GT:PL:GQ	1/1:74,6,0:10
Chr03	45681407	.	G	A	97.5	.	DP=4;VDB=0.0258;AF1=1;AC1=2;DP4=0,0,1,3;MQ=37;FQ=-39;EFF=INTERGENIC(MODIFIER|||||||||)	GT:PL:GQ	1/1:130,12,0:21
Chr03	45796079	.	G	A	47.0	.	DP=3;VDB=0.0279;AF1=1;AC1=2;DP4=0,0,1,2;MQ=28;FQ=-36;EFF=INTERGENIC(MODIFIER|||||||||)	GT:PL:GQ	1/1:79,9,0:16
Chr03	45980569	.	G	A	97.5	.	DP=4;VDB=0.0138;AF1=1;AC1=2;DP4=0,0,1,3;MQ=37;FQ=-39;EFF=INTERGENIC(MODIFIER|||||||||)	GT:PL:GQ	1/1:130,12,0:21
Chr03	46180286	.	G	A	40.8	.	DP=2;VDB=0.0228;AF1=1;AC1=2;DP4=0,0,1,1;MQ=36;FQ=-33;EFF=INTERGENIC(MODIFIER|||||||||)	GT:PL:GQ	1/1:72,6,0:10
Chr03	47292326	.	G	A	32.0	.	DP=3;VDB=0.0125;AF1=1;AC1=2;DP4=0,0,2,1;MQ=23;FQ=-36;EFF=INTERGENIC(MODIFIER|||||||||)	GT:PL:GQ	1/1:64,9,0:16
Chr03	47440511	.	G	A	152.0	.	DP=6;VDB=0.0487;AF1=1;AC1=2;DP4=0,0,3,3;MQ=37;FQ=-45;EFF=INTRON(MODIFIER|||||Sobic.003G180900|||PAC:28388068|2)	GT:PL:GQ	1/1:185,18,0:33
Chr03	47553111	.	G	A	114.0	.	DP=5;VDB=0.0472;AF1=1;AC1=2;DP4=0,0,4,1;MQ=37;FQ=-42;EFF=DOWNSTREAM(MODIFIER|||||Sobic.003G181000|||PAC:28385299|),INTERGENIC(MODIFIER|||||||||)	GT:PL:GQ	1/1:147,15,0:27
Chr03	48039601	.	G	A	127.0	.	DP=5;VDB=0.0031;AF1=1;AC1=2;DP4=0,0,3,2;MQ=37;FQ=-42;EFF=DOWNSTREAM(MODIFIER|||||Sobic.003G182200|||PAC:28387867|),INTRON(MODIFIER|||||Sobic.003G182300|||PAC:28384974|7)	GT:PL:GQ	1/1:160,15,0:27
Chr03	48338561	.	G	A	146.0	.	DP=6;VDB=0.0487;AF1=1;AC1=2;DP4=0,0,2,4;MQ=36;FQ=-45;EFF=INTERGENIC(MODIFIER|||||||||)	GT:PL:GQ	1/1:179,18,0:33
Chr03	48483419	.	G	A	73.0	.	DP=3;VDB=0.0243;AF1=1;AC1=2;DP4=0,0,1,2;MQ=37;FQ=-36;EFF=INTERGENIC(MODIFIER|||||||||),UPSTREAM(MODIFIER|||||Sobic.003G183000|||PAC:28387540|)	GT:PL:GQ	1/1:105,9,0:16
Chr03	48723861	.	G	A	119.0	.	DP=5;VDB=0.0487;AF1=1;AC1=2;DP4=0,0,1,4;MQ=37;FQ=-42;EFF=INTERGENIC(MODIFIER|||||||||)	GT:PL:GQ	1/1:152,15,0:27
Chr03	49641541	.	G	A	128.0	.	DP=5;VDB=0.0199;AF1=1;AC1=2;DP4=0,0,2,3;MQ=37;FQ=-42;EFF=INTERGENIC(MODIFIER|||||||||)	GT:PL:GQ	1/1:161,15,0:27
Chr03	49748729	.	G	A	59.5	.	DP=4;VDB=0.0163;AF1=1;AC1=2;DP4=0,0,1,3;MQ=27;FQ=-39;EFF=INTERGENIC(MODIFIER|||||||||)	GT:PL:GQ	1/1:92,12,0:21
Chr03	49999853	.	G	A	96.1	.	DP=6;VDB=0.0387;AF1=1;AC1=2;DP4=0,0,3,3;MQ=27;FQ=-45;EFF=INTERGENIC(MODIFIER|||||||||)	GT:PL:GQ	1/1:129,18,0:33
Chr03	50032679	.	G	A	72.5	.	DP=4;VDB=0.0220;AF1=1;AC1=2;DP4=0,0,1,3;MQ=30;FQ=-39;EFF=INTERGENIC(MODIFIER|||||||||)	GT:PL:GQ	1/1:105,12,0:21
Chr03	50183039	.	G	A	27.0	.	DP=3;VDB=0.0153;AF1=1;AC1=2;DP4=0,0,2,1;MQ=21;FQ=-36;EFF=INTERGENIC(MODIFIER|||||||||)	GT:PL:GQ	1/1:59,9,0:16
Chr03	50392841	.	G	A	142.0	.	DP=6;VDB=0.0445;AF1=1;AC1=2;DP4=0,0,4,2;MQ=37;FQ=-45;EFF=INTERGENIC(MODIFIER|||||||||),UPSTREAM(MODIFIER|||||Sobic.003G186300|||PAC:28385915|)	GT:PL:GQ	1/1:175,18,0:33
Chr03	50679344	.	G	A	72.0	.	DP=3;VDB=0.0266;AF1=1;AC1=2;DP4=0,0,2,1;MQ=37;FQ=-36;EFF=INTRON(MODIFIER|||||Sobic.003G187500|||PAC:28388308|9),UPSTREAM(MODIFIER|||||Sobic.003G187600|||PAC:28384595|)	GT:PL:GQ	1/1:104,9,0:16
Chr03	50772574	.	G	A	96.5	.	DP=4;VDB=0.0258;AF1=1;AC1=2;DP4=0,0,3,1;MQ=37;FQ=-39;EFF=INTERGENIC(MODIFIER|||||||||)	GT:PL:GQ	1/1:129,12,0:21
Chr03	50921998	.	G	A	91.5	.	DP=4;VDB=0.0187;AF1=1;AC1=2;DP4=0,0,1,3;MQ=37;FQ=-39;EFF=NON_SYNONYMOUS_CODING(MODERATE|MISSENSE|Cgc/Tgc|R767C||Sobic.003G189500|||PAC:28385437|),UPSTREAM(MODIFIER|||||Sobic.003G189300|||PAC:28387748|),UPSTREAM(MODIFIER|||||Sobic.003G189400|||PAC:28384321|)	GT:PL:GQ	1/1:124,12,0:21
Chr03	51236146	.	G	A	73.0	.	DP=3;VDB=0.0194;AF1=1;AC1=2;DP4=0,0,1,2;MQ=37;FQ=-36;EFF=NON_SYNONYMOUS_CODING(MODERATE|MISSENSE|Gca/Aca|A112T||Sobic.003G190600|||PAC:28384981|)	GT:PL:GQ	1/1:105,9,0:16
Chr03	51309366	.	G	A	93.5	.	DP=4;VDB=0.0421;AF1=1;AC1=2;DP4=0,0,3,1;MQ=37;FQ=-39;EFF=NON_SYNONYMOUS_CODING(MODERATE|MISSENSE|Cca/Tca|P550S||Sobic.003G191700|||PAC:28386988|),UPSTREAM(MODIFIER|||||Sobic.003G191600|||PAC:28387990|)	GT:PL:GQ	1/1:126,12,0:21
Chr03	51754615	.	C	T	34.0	.	DP=3;VDB=0.0098;AF1=1;AC1=2;DP4=0,0,1,2;MQ=26;FQ=-36;EFF=INTERGENIC(MODIFIER|||||||||)	GT:PL:GQ	1/1:66,9,0:16
Chr03	52097691	.	C	T	26.8	.	DP=2;VDB=0.0047;AF1=1;AC1=2;DP4=0,0,1,1;MQ=30;FQ=-33;EFF=INTERGENIC(MODIFIER|||||||||)	GT:PL:GQ	1/1:58,6,0:10
Chr03	52320479	.	C	T	170.0	.	DP=7;VDB=0.0505;AF1=1;AC1=2;DP4=0,0,4,3;MQ=37;FQ=-48;EFF=INTERGENIC(MODIFIER|||||||||)	GT:PL:GQ	1/1:203,21,0:39
Chr03	52641233	.	C	T	116.0	.	DP=5;VDB=0.0129;AF1=1;AC1=2;DP4=0,0,1,4;MQ=37;FQ=-42;EFF=DOWNSTREAM(MODIFIER|||||Sobic.003G199200|||PAC:28387864|),INTERGENIC(MODIFIER|||||||||)	GT:PL:GQ	1/1:149,15,0:27
Chr03	52692749	.	C	T	40.8	.	DP=2;VDB=0.0194;AF1=1;AC1=2;DP4=0,0,1,1;MQ=36;FQ=-33;EFF=INTERGENIC(MODIFIER|||||||||),UPSTREAM(MODIFIER|||||Sobic.003G199800|||PAC:28389029|),UPSTREAM(MODIFIER|||||Sobic.003G199800|||PAC:28389030|),UPSTREAM(MODIFIER|||||Sobic.003G199800|||PAC:28389031|),UPSTREAM(MODIFIER|||||Sobic.003G199800|||PAC:28389032|)	GT:PL:GQ	1/1:72,6,0:10
Chr03	52871656	.	C	T	125.0	.	DP=5;VDB=0.0199;AF1=1;AC1=2;DP4=0,0,2,3;MQ=37;FQ=-42;EFF=DOWNSTREAM(MODIFIER|||||Sobic.003G200800|||PAC:28388211|),INTERGENIC(MODIFIER|||||||||),UPSTREAM(MODIFIER|||||Sobic.003G200700|||PAC:28387383|)	GT:PL:GQ	1/1:158,15,0:27
Chr03	53783269	.	C	T	128.0	.	DP=5;VDB=0.0162;AF1=1;AC1=2;DP4=0,0,2,3;MQ=37;FQ=-42;EFF=DOWNSTREAM(MODIFIER|||||Sobic.003G207000|||PAC:28387594|),INTERGENIC(MODIFIER|||||||||)	GT:PL:GQ	1/1:161,15,0:27
Chr03	54189188	.	C	T	48.3	.	DP=5;VDB=0.0325;AF1=1;AC1=2;DP4=0,0,3,2;MQ=19;FQ=-42;EFF=INTERGENIC(MODIFIER|||||||||)	GT:PL:GQ	1/1:81,15,0:27
Chr03	54299327	.	C	T	72.0	.	DP=3;VDB=0.0281;AF1=1;AC1=2;DP4=0,0,2,1;MQ=37;FQ=-36;EFF=INTRON(MODIFIER|||||Sobic.003G210700|||PAC:28388983|1)	GT:PL:GQ	1/1:104,9,0:16
Chr03	54303432	.	C	T	72.0	.	DP=3;VDB=0.0284;AF1=1;AC1=2;DP4=0,0,2,1;MQ=37;FQ=-36;EFF=UTR_3_PRIME(MODIFIER|||||Sobic.003G210700|||PAC:28388983|4)	GT:PL:GQ	1/1:104,9,0:16
Chr03	54365557	.	C	T	194.0	.	DP=9;VDB=0.0444;AF1=1;AC1=2;DP4=0,0,2,7;MQ=37;FQ=-54;EFF=UTR_5_PRIME(MODIFIER|||||Sobic.003G210800|||PAC:28386637|1)	GT:PL:GQ	1/1:227,27,0:51
Chr03	54805757	.	C	T	25.8	.	DP=2;VDB=0.0244;AF1=1;AC1=2;DP4=0,0,1,1;MQ=29;FQ=-33;EFF=DOWNSTREAM(MODIFIER|||||Sobic.003G213600|||PAC:28384385|),DOWNSTREAM(MODIFIER|||||Sobic.003G213900|||PAC:28386143|),NON_SYNONYMOUS_CODING(MODERATE|MISSENSE|Gtg/Atg|V67M||Sobic.003G213700|||PAC:28385655|),UPSTREAM(MODIFIER|||||Sobic.003G213800|||PAC:28389254|),UPSTREAM(MODIFIER|||||Sobic.003G213800|||PAC:28389255|)	GT:PL:GQ	1/1:57,6,0:10
Chr03	55004990	.	C	T	113.0	.	DP=5;VDB=0.0199;AF1=1;AC1=2;DP4=0,0,3,2;MQ=34;FQ=-42;EFF=DOWNSTREAM(MODIFIER|||||Sobic.003G215200|||PAC:28386671|),INTERGENIC(MODIFIER|||||||||)	GT:PL:GQ	1/1:146,15,0:27
Chr03	55215988	.	C	T	125.0	.	DP=5;VDB=0.0325;AF1=1;AC1=2;DP4=0,0,3,2;MQ=37;FQ=-42;EFF=DOWNSTREAM(MODIFIER|||||Sobic.003G216600|||PAC:28384123|),DOWNSTREAM(MODIFIER|||||Sobic.003G216600|||PAC:28384124|),INTRON(MODIFIER|||||Sobic.003G216700|||PAC:28389124|2)	GT:PL:GQ	1/1:158,15,0:27
Chr03	55710203	.	C	T	72.0	.	DP=3;VDB=0.0214;AF1=1;AC1=2;DP4=0,0,2,1;MQ=37;FQ=-36;EFF=INTRON(MODIFIER|||||Sobic.003G221400|||PAC:28387239|3)	GT:PL:GQ	1/1:104,9,0:16
Chr03	56034484	.	C	T	104.0	.	DP=5;VDB=0.0217;AF1=1;AC1=2;DP4=0,0,1,4;MQ=35;FQ=-42;EFF=DOWNSTREAM(MODIFIER|||||Sobic.003G224200|||PAC:28386015|),INTERGENIC(MODIFIER|||||||||)	GT:PL:GQ	1/1:137,15,0:27
Chr03	56691317	.	C	T	46.0	.	DP=3;VDB=0.0169;AF1=1;AC1=2;DP4=0,0,2,1;MQ=28;FQ=-36;EFF=INTERGENIC(MODIFIER|||||||||)	GT:PL:GQ	1/1:78,9,0:16
Chr03	56823243	.	C	T	46.0	.	DP=3;VDB=0.0284;AF1=1;AC1=2;DP4=0,0,2,1;MQ=28;FQ=-36;EFF=INTERGENIC(MODIFIER|||||||||)	GT:PL:GQ	1/1:78,9,0:16
Chr03	57686273	.	C	T	40.8	.	DP=2;VDB=0.0219;AF1=1;AC1=2;DP4=0,0,1,1;MQ=36;FQ=-33;EFF=INTERGENIC(MODIFIER|||||||||),UPSTREAM(MODIFIER|||||Sobic.003G237200|||PAC:28387892|)	GT:PL:GQ	1/1:72,6,0:10
Chr03	58537190	.	C	T	42.8	.	DP=2;VDB=0.0119;AF1=1;AC1=2;DP4=0,0,1,1;MQ=37;FQ=-33;EFF=INTERGENIC(MODIFIER|||||||||),UPSTREAM(MODIFIER|||||Sobic.003G246200|||PAC:28388513|),UPSTREAM(MODIFIER|||||Sobic.003G246300|||PAC:28388869|)	GT:PL:GQ	1/1:74,6,0:10
Chr03	58901402	.	C	T	42.8	.	DP=2;VDB=0.0106;AF1=1;AC1=2;DP4=0,0,1,1;MQ=37;FQ=-33;EFF=DOWNSTREAM(MODIFIER|||||Sobic.003G250300|||PAC:28386426|),INTRON(MODIFIER|||||Sobic.003G250400|||PAC:28384872|3),INTRON(MODIFIER|||||Sobic.003G250400|||PAC:28384873|3)	GT:PL:GQ	1/1:74,6,0:10
Chr03	58991305	.	C	T	70.0	.	DP=3;VDB=0.0169;AF1=1;AC1=2;DP4=0,0,2,1;MQ=36;FQ=-36;EFF=DOWNSTREAM(MODIFIER|||||Sobic.003G251400|||PAC:28388061|),DOWNSTREAM(MODIFIER|||||Sobic.003G251500|||PAC:28384825|),SYNONYMOUS_CODING(LOW|SILENT|cgG/cgA|R768||Sobic.003G251600|||PAC:28387522|),UPSTREAM(MODIFIER|||||Sobic.003G251300|||PAC:28387734|)	GT:PL:GQ	1/1:102,9,0:16
Chr03	59651924	.	C	T	103.0	.	DP=4;VDB=0.0220;AF1=1;AC1=2;DP4=0,0,2,2;MQ=37;FQ=-39;EFF=DOWNSTREAM(MODIFIER|||||Sobic.003G258300|||PAC:28385127|),DOWNSTREAM(MODIFIER|||||Sobic.003G258300|||PAC:28385128|),DOWNSTREAM(MODIFIER|||||Sobic.003G258300|||PAC:28385129|),DOWNSTREAM(MODIFIER|||||Sobic.003G258300|||PAC:28385130|),DOWNSTREAM(MODIFIER|||||Sobic.003G258300|||PAC:28385131|),DOWNSTREAM(MODIFIER|||||Sobic.003G258300|||PAC:28385…	GT:PL:GQ	1/1:135,12,0:21
Chr03	59930338	.	C	T	113.0	.	DP=5;VDB=0.0284;AF1=1;AC1=2;DP4=0,0,4,1;MQ=37;FQ=-42;EFF=DOWNSTREAM(MODIFIER|||||Sobic.003G261300|||PAC:28388282|),SYNONYMOUS_CODING(LOW|SILENT|aaC/aaT|N282||Sobic.003G261200|||PAC:28388191|)	GT:PL:GQ	1/1:146,15,0:27
Chr03	60156661	.	C	T	40.8	.	DP=2;VDB=0.0188;AF1=1;AC1=2;DP4=0,0,1,1;MQ=36;FQ=-33;EFF=DOWNSTREAM(MODIFIER|||||Sobic.003G264100|||PAC:28386948|),UTR_5_PRIME(MODIFIER|||||Sobic.003G264200|||PAC:28385199|1)	GT:PL:GQ	1/1:72,6,0:10
Chr03	60761396	.	C	T	103.0	.	DP=4;VDB=0.0402;AF1=1;AC1=2;DP4=0,0,2,2;MQ=37;FQ=-39;EFF=DOWNSTREAM(MODIFIER|||||Sobic.003G270700|||PAC:28384823|),NON_SYNONYMOUS_CODING(MODERATE|MISSENSE|Cct/Tct|P279S||Sobic.003G270600|||PAC:28386361|)	GT:PL:GQ	1/1:135,12,0:21
Chr03	60791749	.	C	T	42.8	.	DP=2;VDB=0.0116;AF1=1;AC1=2;DP4=0,0,1,1;MQ=37;FQ=-33;EFF=INTERGENIC(MODIFIER|||||||||),UPSTREAM(MODIFIER|||||Sobic.003G271100|||PAC:28385152|)	GT:PL:GQ	1/1:74,6,0:10
Chr03	61041994	.	C	T	96.5	.	DP=4;VDB=0.0363;AF1=1;AC1=2;DP4=0,0,3,1;MQ=37;FQ=-39;EFF=INTERGENIC(MODIFIER|||||||||),UPSTREAM(MODIFIER|||||Sobic.003G274000|||PAC:28387621|),UPSTREAM(MODIFIER|||||Sobic.003G274000|||PAC:28387622|)	GT:PL:GQ	1/1:129,12,0:21
Chr03	61269588	.	C	T	117.0	.	DP=6;VDB=0.0469;AF1=1;AC1=2;DP4=0,0,3,3;MQ=32;FQ=-45;EFF=DOWNSTREAM(MODIFIER|||||Sobic.003G275900|||PAC:28386752|),DOWNSTREAM(MODIFIER|||||Sobic.003G276000|||PAC:28384890|),INTERGENIC(MODIFIER|||||||||)	GT:PL:GQ	1/1:150,18,0:33
Chr03	61306840	.	C	T	108.0	.	DP=5;VDB=0.0504;AF1=1;AC1=2;DP4=0,0,1,4;MQ=35;FQ=-42;EFF=DOWNSTREAM(MODIFIER|||||Sobic.003G276400|||PAC:28388034|),DOWNSTREAM(MODIFIER|||||Sobic.003G276700|||PAC:28389184|),INTRON(MODIFIER|||||Sobic.003G276400|||PAC:28388035|13),SYNONYMOUS_CODING(LOW|SILENT|ctG/ctA|L271||Sobic.003G276500|||PAC:28385562|),UPSTREAM(MODIFIER|||||Sobic.003G276600|||PAC:28384858|)	GT:PL:GQ	1/1:141,15,0:27
Chr03	61310216	.	C	T	70.0	.	DP=3;VDB=0.0284;AF1=1;AC1=2;DP4=0,0,1,2;MQ=36;FQ=-36;EFF=DOWNSTREAM(MODIFIER|||||Sobic.003G276400|||PAC:28388034|),DOWNSTREAM(MODIFIER|||||Sobic.003G276400|||PAC:28388035|),DOWNSTREAM(MODIFIER|||||Sobic.003G276700|||PAC:28389184|),INTERGENIC(MODIFIER|||||||||),UPSTREAM(MODIFIER|||||Sobic.003G276500|||PAC:28385562|),UPSTREAM(MODIFIER|||||Sobic.003G276600|||PAC:28384858|)	GT:PL:GQ	1/1:102,9,0:16
Chr03	61335981	.	C	T	73.0	.	DP=3;VDB=0.0276;AF1=1;AC1=2;DP4=0,0,1,2;MQ=37;FQ=-36;EFF=DOWNSTREAM(MODIFIER|||||Sobic.003G277300|||PAC:28387566|),INTERGENIC(MODIFIER|||||||||),UPSTREAM(MODIFIER|||||Sobic.003G277200|||PAC:28386678|),UPSTREAM(MODIFIER|||||Sobic.003G277200|||PAC:28386679|),UPSTREAM(MODIFIER|||||Sobic.003G277400|||PAC:28387121|)	GT:PL:GQ	1/1:105,9,0:16
Chr03	61844850	.	G	A	152.0	.	DP=6;VDB=0.0445;AF1=1;AC1=2;DP4=0,0,3,3;MQ=37;FQ=-45;EFF=DOWNSTREAM(MODIFIER|||||Sobic.003G284500|||PAC:28385633|),INTRON(MODIFIER|||||Sobic.003G284300|||PAC:28388023|2),UPSTREAM(MODIFIER|||||Sobic.003G284400|||PAC:28388547|)	GT:PL:GQ	1/1:185,18,0:33
Chr03	61965298	.	G	A	73.0	.	DP=3;VDB=0.0234;AF1=1;AC1=2;DP4=0,0,1,2;MQ=37;FQ=-36;EFF=INTERGENIC(MODIFIER|||||||||)	GT:PL:GQ	1/1:105,9,0:16
Chr03	62039174	.	G	A	101.0	.	DP=4;VDB=0.0386;AF1=1;AC1=2;DP4=0,0,2,2;MQ=37;FQ=-39;EFF=DOWNSTREAM(MODIFIER|||||Sobic.003G287000|||PAC:28388349|),INTRON(MODIFIER|||||Sobic.003G287100|||PAC:28386550|6)	GT:PL:GQ	1/1:133,12,0:21
Chr03	62342520	.	G	A	127.0	.	DP=5;VDB=0.0493;AF1=1;AC1=2;DP4=0,0,3,2;MQ=37;FQ=-42;EFF=DOWNSTREAM(MODIFIER|||||Sobic.003G290700|||PAC:28388178|),UTR_3_PRIME(MODIFIER|||||Sobic.003G290600|||PAC:28386731|2)	GT:PL:GQ	1/1:160,15,0:27
Chr03	62378986	.	G	A	190.0	.	DP=8;VDB=0.0505;AF1=1;AC1=2;DP4=0,0,4,4;MQ=37;FQ=-51;EFF=DOWNSTREAM(MODIFIER|||||Sobic.003G290900|||PAC:28386305|),INTRON(MODIFIER|||||Sobic.003G290800|||PAC:28387002|8)	GT:PL:GQ	1/1:223,24,0:45
Chr03	62633793	.	G	A	73.0	.	DP=3;VDB=0.0243;AF1=1;AC1=2;DP4=0,0,1,2;MQ=37;FQ=-36;EFF=INTERGENIC(MODIFIER|||||||||),UPSTREAM(MODIFIER|||||Sobic.003G293600|||PAC:28388052|)	GT:PL:GQ	1/1:105,9,0:16
Chr03	62637007	.	G	A	27.8	.	DP=2;VDB=0.0216;AF1=1;AC1=2;DP4=0,0,1,1;MQ=30;FQ=-33;EFF=INTERGENIC(MODIFIER|||||||||)	GT:PL:GQ	1/1:59,6,0:10
Chr03	62946227	.	G	A	48.0	.	DP=3;VDB=0.0203;AF1=1;AC1=2;DP4=0,0,1,2;MQ=31;FQ=-36;EFF=INTERGENIC(MODIFIER|||||||||),UPSTREAM(MODIFIER|||||Sobic.003G297200|||PAC:28384551|),UPSTREAM(MODIFIER|||||Sobic.003G297300|||PAC:28385621|)	GT:PL:GQ	1/1:80,9,0:16
Chr03	63293920	.	C	T	116.0	.	DP=5;VDB=0.0469;AF1=1;AC1=2;DP4=0,0,2,3;MQ=35;FQ=-42;EFF=NON_SYNONYMOUS_CODING(MODERATE|MISSENSE|Gta/Ata|V134I||Sobic.003G301900|||PAC:28385054|),NON_SYNONYMOUS_CODING(MODERATE|MISSENSE|Gta/Ata|V239I||Sobic.003G301900|||PAC:28385053|)	GT:PL:GQ	1/1:149,15,0:27
Chr03	63300251	.	C	T	42.8	.	DP=2;VDB=0.0156;AF1=1;AC1=2;DP4=0,0,1,1;MQ=37;FQ=-33;EFF=INTERGENIC(MODIFIER|||||||||),UPSTREAM(MODIFIER|||||Sobic.003G301900|||PAC:28385053|),UPSTREAM(MODIFIER|||||Sobic.003G301900|||PAC:28385054|)	GT:PL:GQ	1/1:74,6,0:10
Chr03	63512136	.	C	T	71.0	.	DP=3;VDB=0.0153;AF1=1;AC1=2;DP4=0,0,1,2;MQ=36;FQ=-36;EFF=NON_SYNONYMOUS_CODING(MODERATE|MISSENSE|tGc/tAc|C46Y||Sobic.003G304700|||PAC:28387350|),UPSTREAM(MODIFIER|||||Sobic.003G304600|||PAC:28387213|),UPSTREAM(MODIFIER|||||Sobic.003G304800|||PAC:28386358|)	GT:PL:GQ	1/1:103,9,0:16
Chr03	63657115	.	C	T	72.0	.	DP=3;VDB=0.0282;AF1=1;AC1=2;DP4=0,0,2,1;MQ=37;FQ=-36;EFF=DOWNSTREAM(MODIFIER|||||Sobic.003G307300|||PAC:28389098|),DOWNSTREAM(MODIFIER|||||Sobic.003G307400|||PAC:28388799|),INTERGENIC(MODIFIER|||||||||),UPSTREAM(MODIFIER|||||Sobic.003G307100|||PAC:28389043|),UPSTREAM(MODIFIER|||||Sobic.003G307200|||PAC:28389303|),UPSTREAM(MODIFIER|||||Sobic.003G307200|||PAC:28389304|)	GT:PL:GQ	1/1:104,9,0:16
Chr03	63793819	.	C	T	152.0	.	DP=6;VDB=0.0387;AF1=1;AC1=2;DP4=0,0,3,3;MQ=37;FQ=-45;EFF=NON_SYNONYMOUS_CODING(MODERATE|MISSENSE|tCg/tTg|S358L||Sobic.003G309200|||PAC:28384485|),UPSTREAM(MODIFIER|||||Sobic.003G309300|||PAC:28386005|)	GT:PL:GQ	1/1:185,18,0:33
Chr03	64041985	.	C	T	127.0	.	DP=5;VDB=0.0418;AF1=1;AC1=2;DP4=0,0,3,2;MQ=37;FQ=-42;EFF=INTRON(MODIFIER|||||Sobic.003G312100|||PAC:28387147|1),UPSTREAM(MODIFIER|||||Sobic.003G312000|||PAC:28385386|)	GT:PL:GQ	1/1:160,15,0:27
Chr03	64073521	.	C	T	101.0	.	DP=4;VDB=0.0385;AF1=1;AC1=2;DP4=0,0,2,2;MQ=37;FQ=-39;EFF=INTERGENIC(MODIFIER|||||||||),UPSTREAM(MODIFIER|||||Sobic.003G312200|||PAC:28387582|)	GT:PL:GQ	1/1:133,12,0:21
Chr03	64191363	.	C	T	173.0	.	DP=7;VDB=0.0325;AF1=1;AC1=2;DP4=0,0,3,4;MQ=37;FQ=-48;EFF=DOWNSTREAM(MODIFIER|||||Sobic.003G313600|||PAC:28384203|),DOWNSTREAM(MODIFIER|||||Sobic.003G313700|||PAC:28385862|),NON_SYNONYMOUS_CODING(MODERATE|MISSENSE|Ggg/Agg|G41R||Sobic.003G313500|||PAC:28386079|)	GT:PL:GQ	1/1:206,21,0:39
Chr03	64299641	.	C	T	71.0	.	DP=3;VDB=0.0217;AF1=1;AC1=2;DP4=0,0,1,2;MQ=36;FQ=-36;EFF=DOWNSTREAM(MODIFIER|||||Sobic.003G314700|||PAC:28386538|),INTERGENIC(MODIFIER|||||||||)	GT:PL:GQ	1/1:103,9,0:16
Chr03	64506276	.	C	T	127.0	.	DP=5;VDB=0.0445;AF1=1;AC1=2;DP4=0,0,3,2;MQ=37;FQ=-42;EFF=INTRON(MODIFIER|||||Sobic.003G317100|||PAC:28385935|2),INTRON(MODIFIER|||||Sobic.003G317100|||PAC:28385936|1)	GT:PL:GQ	1/1:160,15,0:27
Chr03	64828250	.	C	T	27.8	.	DP=2;VDB=0.0053;AF1=1;AC1=2;DP4=0,0,1,1;MQ=30;FQ=-33;EFF=DOWNSTREAM(MODIFIER|||||Sobic.003G320200|||PAC:28386680|),DOWNSTREAM(MODIFIER|||||Sobic.003G320300|||PAC:28387901|),INTERGENIC(MODIFIER|||||||||),UPSTREAM(MODIFIER|||||Sobic.003G320400|||PAC:28386531|)	GT:PL:GQ	1/1:59,6,0:10
Chr03	64872677	.	C	T	42.8	.	DP=2;VDB=0.0200;AF1=1;AC1=2;DP4=0,0,1,1;MQ=37;FQ=-33;EFF=INTRON(MODIFIER|||||Sobic.003G320900|||PAC:28384940|2)	GT:PL:GQ	1/1:74,6,0:10
Chr03	65201165	.	C	T	152.0	.	DP=6;VDB=0.0325;AF1=1;AC1=2;DP4=0,0,3,3;MQ=37;FQ=-45;EFF=INTRON(MODIFIER|||||Sobic.003G325500|||PAC:28387288|1)	GT:PL:GQ	1/1:185,18,0:33
Chr03	65229626	.	C	T	27.8	.	DP=2;VDB=0.0175;AF1=1;AC1=2;DP4=0,0,1,1;MQ=30;FQ=-33;EFF=SYNONYMOUS_CODING(LOW|SILENT|ctC/ctT|L32||Sobic.003G325900|||PAC:28386166|),UPSTREAM(MODIFIER|||||Sobic.003G325800|||PAC:28384578|),UPSTREAM(MODIFIER|||||Sobic.003G326000|||PAC:28386312|)	GT:PL:GQ	1/1:59,6,0:10
Chr03	65252376	.	C	T	130.0	.	DP=9;VDB=0.0469;AF1=1;AC1=2;DP4=0,0,2,7;MQ=27;FQ=-54;EFF=DOWNSTREAM(MODIFIER|||||Sobic.003G326200|||PAC:28385996|),INTERGENIC(MODIFIER|||||||||),UPSTREAM(MODIFIER|||||Sobic.003G326300|||PAC:28385698|),UPSTREAM(MODIFIER|||||Sobic.003G326400|||PAC:28386989|)	GT:PL:GQ	1/1:163,27,0:51
Chr03	65563380	.	C	T	53.3	.	DP=5;VDB=0.0325;AF1=1;AC1=2;DP4=0,0,2,3;MQ=20;FQ=-42;EFF=INTERGENIC(MODIFIER|||||||||)	GT:PL:GQ	1/1:86,15,0:27
Chr03	65672261	.	C	T	192.0	.	DP=8;VDB=0.0408;AF1=1;AC1=2;DP4=0,0,3,5;MQ=37;FQ=-51;EFF=DOWNSTREAM(MODIFIER|||||Sobic.003G331700|||PAC:28385163|),DOWNSTREAM(MODIFIER|||||Sobic.003G331900|||PAC:28388846|),DOWNSTREAM(MODIFIER|||||Sobic.003G332000|||PAC:28384220|),INTERGENIC(MODIFIER|||||||||),UPSTREAM(MODIFIER|||||Sobic.003G331800|||PAC:28384178|)	GT:PL:GQ	1/1:225,24,0:45
Chr03	66076648	.	C	T	42.8	.	DP=2;VDB=0.0200;AF1=1;AC1=2;DP4=0,0,1,1;MQ=37;FQ=-33;EFF=INTERGENIC(MODIFIER|||||||||),UPSTREAM(MODIFIER|||||Sobic.003G337400|||PAC:28387077|),UPSTREAM(MODIFIER|||||Sobic.003G337500|||PAC:28385931|)	GT:PL:GQ	1/1:74,6,0:10
Chr03	66148131	.	C	T	98.5	.	DP=4;VDB=0.0250;AF1=1;AC1=2;DP4=0,0,2,2;MQ=36;FQ=-39;EFF=DOWNSTREAM(MODIFIER|||||Sobic.003G338200|||PAC:28384443|),INTERGENIC(MODIFIER|||||||||)	GT:PL:GQ	1/1:131,12,0:21
Chr03	66211592	.	G	A	72.0	.	DP=3;VDB=0.0192;AF1=1;AC1=2;DP4=0,0,2,1;MQ=37;FQ=-36;EFF=INTERGENIC(MODIFIER|||||||||),UPSTREAM(MODIFIER|||||Sobic.003G338800|||PAC:28387994|)	GT:PL:GQ	1/1:104,9,0:16
Chr03	66609600	.	C	T	73.0	.	DP=3;VDB=0.0142;AF1=1;AC1=2;DP4=0,0,1,2;MQ=37;FQ=-36;EFF=INTERGENIC(MODIFIER|||||||||),UPSTREAM(MODIFIER|||||Sobic.003G344500|||PAC:28386168|)	GT:PL:GQ	1/1:105,9,0:16
Chr03	66674723	.	C	T	135.0	.	DP=6;VDB=0.0368;AF1=1;AC1=2;DP4=0,0,2,4;MQ=35;FQ=-45;EFF=INTERGENIC(MODIFIER|||||||||),UPSTREAM(MODIFIER|||||Sobic.003G345200|||PAC:28384100|)	GT:PL:GQ	1/1:168,18,0:33
Chr03	66719623	.	C	T	40.8	.	DP=2;VDB=0.0222;AF1=1;AC1=2;DP4=0,0,1,1;MQ=36;FQ=-33;EFF=INTRON(MODIFIER|||||Sobic.003G346000|||PAC:28387882|1),INTRON(MODIFIER|||||Sobic.003G346000|||PAC:28387883|1),INTRON(MODIFIER|||||Sobic.003G346000|||PAC:28387884|1),INTRON(MODIFIER|||||Sobic.003G346000|||PAC:28387885|1)	GT:PL:GQ	1/1:72,6,0:10
Chr03	66740014	.	C	T	91.5	.	DP=4;VDB=0.0400;AF1=1;AC1=2;DP4=0,0,1,3;MQ=36;FQ=-39;EFF=INTRON(MODIFIER|||||Sobic.003G346400|||PAC:28387852|1),UPSTREAM(MODIFIER|||||Sobic.003G346300|||PAC:28388706|)	GT:PL:GQ	1/1:124,12,0:21
Chr03	66939218	.	C	T	148.0	.	DP=6;VDB=0.0487;AF1=1;AC1=2;DP4=0,0,2,4;MQ=37;FQ=-45;EFF=INTRON(MODIFIER|||||Sobic.003G349300|||PAC:28388141|2),UPSTREAM(MODIFIER|||||Sobic.003G349200|||PAC:28385028|)	GT:PL:GQ	1/1:181,18,0:33
Chr03	66960280	.	C	T	73.0	.	DP=3;VDB=0.0236;AF1=1;AC1=2;DP4=0,0,1,2;MQ=37;FQ=-36;EFF=INTERGENIC(MODIFIER|||||||||),UPSTREAM(MODIFIER|||||Sobic.003G349600|||PAC:28385211|)	GT:PL:GQ	1/1:105,9,0:16
Chr03	66970349	.	C	T	73.0	.	DP=3;VDB=0.0281;AF1=1;AC1=2;DP4=0,0,1,2;MQ=37;FQ=-36;EFF=INTERGENIC(MODIFIER|||||||||)	GT:PL:GQ	1/1:105,9,0:16
Chr03	67156435	.	C	T	151.0	.	DP=6;VDB=0.0408;AF1=1;AC1=2;DP4=0,0,3,3;MQ=37;FQ=-45;EFF=SYNONYMOUS_CODING(LOW|SILENT|gtG/gtA|V442||Sobic.003G352500|||PAC:28387921|)	GT:PL:GQ	1/1:184,18,0:33
Chr03	67186611	.	C	T	125.0	.	DP=5;VDB=0.0418;AF1=1;AC1=2;DP4=0,0,3,2;MQ=37;FQ=-42;EFF=DOWNSTREAM(MODIFIER|||||Sobic.003G352800|||PAC:28388506|),INTERGENIC(MODIFIER|||||||||),UPSTREAM(MODIFIER|||||Sobic.003G352700|||PAC:28385887|)	GT:PL:GQ	1/1:158,15,0:27
Chr03	67220060	.	C	T	128.0	.	DP=5;VDB=0.0505;AF1=1;AC1=2;DP4=0,0,2,3;MQ=37;FQ=-42;EFF=DOWNSTREAM(MODIFIER|||||Sobic.003G353100|||PAC:28384554|),INTERGENIC(MODIFIER|||||||||),UPSTREAM(MODIFIER|||||Sobic.003G353200|||PAC:28385007|)	GT:PL:GQ	1/1:161,15,0:27
Chr03	67339151	.	C	T	125.0	.	DP=5;VDB=0.0445;AF1=1;AC1=2;DP4=0,0,2,3;MQ=37;FQ=-42;EFF=DOWNSTREAM(MODIFIER|||||Sobic.003G354600|||PAC:28386062|),DOWNSTREAM(MODIFIER|||||Sobic.003G354600|||PAC:28386063|),DOWNSTREAM(MODIFIER|||||Sobic.003G354600|||PAC:28386064|),INTERGENIC(MODIFIER|||||||||),UPSTREAM(MODIFIER|||||Sobic.003G354500|||PAC:28384653|)	GT:PL:GQ	1/1:158,15,0:27
Chr03	67370603	.	C	T	125.0	.	DP=5;VDB=0.0418;AF1=1;AC1=2;DP4=0,0,3,2;MQ=37;FQ=-42;EFF=INTERGENIC(MODIFIER|||||||||)	GT:PL:GQ	1/1:158,15,0:27
Chr03	67485080	.	C	T	103.0	.	DP=4;VDB=0.0414;AF1=1;AC1=2;DP4=0,0,2,2;MQ=37;FQ=-39;EFF=INTRON(MODIFIER|||||Sobic.003G356300|||PAC:28388071|4)	GT:PL:GQ	1/1:135,12,0:21
Chr03	68052617	.	C	T	101.0	.	DP=4;VDB=0.0414;AF1=1;AC1=2;DP4=0,0,2,2;MQ=37;FQ=-39;EFF=NON_SYNONYMOUS_CODING(MODERATE|MISSENSE|Cgc/Tgc|R41C||Sobic.003G363000|||PAC:28388533|),UPSTREAM(MODIFIER|||||Sobic.003G362900|||PAC:28386013|)	GT:PL:GQ	1/1:133,12,0:21
Chr03	68435666	.	C	T	42.8	.	DP=2;VDB=0.0247;AF1=1;AC1=2;DP4=0,0,1,1;MQ=37;FQ=-33;EFF=INTRON(MODIFIER|||||Sobic.003G368400|||PAC:28388352|4)	GT:PL:GQ	1/1:74,6,0:10
Chr03	68845315	.	C	T	72.0	.	DP=3;VDB=0.0266;AF1=1;AC1=2;DP4=0,0,2,1;MQ=37;FQ=-36;EFF=INTERGENIC(MODIFIER|||||||||),UPSTREAM(MODIFIER|||||Sobic.003G372900|||PAC:28386443|)	GT:PL:GQ	1/1:104,9,0:16
Chr03	69243190	.	C	T	42.8	.	DP=2;VDB=0.0209;AF1=1;AC1=2;DP4=0,0,1,1;MQ=37;FQ=-33;EFF=SYNONYMOUS_CODING(LOW|SILENT|caG/caA|Q176||Sobic.003G378100|||PAC:28384540|)	GT:PL:GQ	1/1:74,6,0:10
Chr03	69443779	.	C	T	73.0	.	DP=3;VDB=0.0225;AF1=1;AC1=2;DP4=0,0,1,2;MQ=37;FQ=-36;EFF=INTERGENIC(MODIFIER|||||||||),UPSTREAM(MODIFIER|||||Sobic.003G380600|||PAC:28384928|)	GT:PL:GQ	1/1:105,9,0:16
Chr03	69517236	.	C	T	73.0	.	DP=3;VDB=0.0113;AF1=1;AC1=2;DP4=0,0,1,2;MQ=37;FQ=-36;EFF=DOWNSTREAM(MODIFIER|||||Sobic.003G381500|||PAC:28387964|),DOWNSTREAM(MODIFIER|||||Sobic.003G381500|||PAC:28387965|),SYNONYMOUS_CODING(LOW|SILENT|agG/agA|R356||Sobic.003G381600|||PAC:28386045|),SYNONYMOUS_CODING(LOW|SILENT|agG/agA|R418||Sobic.003G381600|||PAC:28386044|)	GT:PL:GQ	1/1:105,9,0:16
Chr03	69551315	.	C	T	149.0	.	DP=6;VDB=0.0282;AF1=1;AC1=2;DP4=0,0,2,4;MQ=37;FQ=-45;EFF=DOWNSTREAM(MODIFIER|||||Sobic.003G382000|||PAC:28389062|),INTRON(MODIFIER|||||Sobic.003G381900|||PAC:28387177|5),UPSTREAM(MODIFIER|||||Sobic.003G381800|||PAC:28386232|)	GT:PL:GQ	1/1:182,18,0:33
Chr03	69808811	.	C	T	72.0	.	DP=3;VDB=0.0245;AF1=1;AC1=2;DP4=0,0,2,1;MQ=37;FQ=-36;EFF=DOWNSTREAM(MODIFIER|||||Sobic.003G385400|||PAC:28387571|),DOWNSTREAM(MODIFIER|||||Sobic.003G385400|||PAC:28387572|),DOWNSTREAM(MODIFIER|||||Sobic.003G385400|||PAC:28387573|),SYNONYMOUS_CODING(LOW|SILENT|Cta/Tta|L232||Sobic.003G385300|||PAC:28388069|)	GT:PL:GQ	1/1:104,9,0:16
Chr03	70132551	.	C	T	146.0	.	DP=6;VDB=0.0408;AF1=1;AC1=2;DP4=0,0,4,2;MQ=37;FQ=-45;EFF=DOWNSTREAM(MODIFIER|||||Sobic.003G389900|||PAC:28386089|),INTRON(MODIFIER|||||Sobic.003G389800|||PAC:28386228|9),INTRON(MODIFIER|||||Sobic.003G389800|||PAC:28386229|9),INTRON(MODIFIER|||||Sobic.003G389800|||PAC:28386230|9)	GT:PL:GQ	1/1:179,18,0:33
Chr03	70308331	.	C	T	45.0	.	DP=3;VDB=0.0279;AF1=1;AC1=2;DP4=0,0,1,2;MQ=28;FQ=-36;EFF=DOWNSTREAM(MODIFIER|||||Sobic.003G391600|||PAC:28385010|),DOWNSTREAM(MODIFIER|||||Sobic.003G391800|||PAC:28387536|),INTERGENIC(MODIFIER|||||||||),UPSTREAM(MODIFIER|||||Sobic.003G391700|||PAC:28388216|)	GT:PL:GQ	1/1:77,9,0:16
Chr03	70647182	.	C	T	103.0	.	DP=4;VDB=0.0414;AF1=1;AC1=2;DP4=0,0,2,2;MQ=37;FQ=-39;EFF=DOWNSTREAM(MODIFIER|||||Sobic.003G395900|||PAC:28388313|),INTRON(MODIFIER|||||Sobic.003G396000|||PAC:28387093|9)	GT:PL:GQ	1/1:135,12,0:21
Chr03	70652956	.	C	T	114.0	.	DP=5;VDB=0.0445;AF1=1;AC1=2;DP4=0,0,2,3;MQ=34;FQ=-42;EFF=DOWNSTREAM(MODIFIER|||||Sobic.003G396100|||PAC:28384906|),INTERGENIC(MODIFIER|||||||||),UPSTREAM(MODIFIER|||||Sobic.003G396000|||PAC:28387093|)	GT:PL:GQ	1/1:147,15,0:27
Chr03	70893873	.	C	T	133.0	.	DP=6;VDB=0.0445;AF1=1;AC1=2;DP4=0,0,1,5;MQ=37;FQ=-45;EFF=SYNONYMOUS_CODING(LOW|SILENT|ctC/ctT|L224||Sobic.003G400000|||PAC:28387260|),UPSTREAM(MODIFIER|||||Sobic.003G399900|||PAC:28385917|),UPSTREAM(MODIFIER|||||Sobic.003G399900|||PAC:28385918|),UPSTREAM(MODIFIER|||||Sobic.003G400100|||PAC:28388731|),UPSTREAM(MODIFIER|||||Sobic.003G400100|||PAC:28388732|)	GT:PL:GQ	1/1:166,18,0:33
Chr03	71128032	.	C	T	146.0	.	DP=7;VDB=0.0408;AF1=1;AC1=2;DP4=0,0,1,6;MQ=37;FQ=-48;EFF=DOWNSTREAM(MODIFIER|||||Sobic.003G403200|||PAC:28388907|),INTRON(MODIFIER|||||Sobic.003G403000|||PAC:28388116|4),UPSTREAM(MODIFIER|||||Sobic.003G403100|||PAC:28385713|)	GT:PL:GQ	1/1:179,21,0:39
Chr03	71153390	.	C	T	73.0	.	DP=3;VDB=0.0279;AF1=1;AC1=2;DP4=0,0,1,2;MQ=37;FQ=-36;EFF=DOWNSTREAM(MODIFIER|||||Sobic.003G403400|||PAC:28389049|),INTERGENIC(MODIFIER|||||||||),UPSTREAM(MODIFIER|||||Sobic.003G403500|||PAC:28385215|)	GT:PL:GQ	1/1:105,9,0:16
Chr03	71241650	.	C	T	60.0	.	DP=3;VDB=0.0284;AF1=1;AC1=2;DP4=0,0,1,2;MQ=33;FQ=-36;EFF=SYNONYMOUS_CODING(LOW|SILENT|Ctg/Ttg|L149||Sobic.003G404600|||PAC:28384359|),UPSTREAM(MODIFIER|||||Sobic.003G404500|||PAC:28389368|),UPSTREAM(MODIFIER|||||Sobic.003G404700|||PAC:28386404|)	GT:PL:GQ	1/1:92,9,0:16
Chr03	71560830	.	G	A	58.0	.	DP=3;VDB=0.0270;AF1=1;AC1=2;DP4=0,0,1,2;MQ=32;FQ=-36;EFF=DOWNSTREAM(MODIFIER|||||Sobic.003G407600|||PAC:28385923|),INTERGENIC(MODIFIER|||||||||)	GT:PL:GQ	1/1:90,9,0:16
Chr03	72367160	.	C	T	42.8	.	DP=2;VDB=0.0197;AF1=1;AC1=2;DP4=0,0,1,1;MQ=37;FQ=-33;EFF=DOWNSTREAM(MODIFIER|||||Sobic.003G417700|||PAC:28385653|),INTERGENIC(MODIFIER|||||||||),UPSTREAM(MODIFIER|||||Sobic.003G417600|||PAC:28388174|)	GT:PL:GQ	1/1:74,6,0:10
Chr03	72529905	.	C	T	72.0	.	DP=3;VDB=0.0203;AF1=1;AC1=2;DP4=0,0,2,1;MQ=37;FQ=-36;EFF=DOWNSTREAM(MODIFIER|||||Sobic.003G419700|||PAC:28387801|),INTERGENIC(MODIFIER|||||||||),UPSTREAM(MODIFIER|||||Sobic.003G419800|||PAC:28385615|)	GT:PL:GQ	1/1:104,9,0:16
Chr03	72632825	.	C	T	93.5	.	DP=4;VDB=0.0250;AF1=1;AC1=2;DP4=0,0,1,3;MQ=37;FQ=-39;EFF=DOWNSTREAM(MODIFIER|||||Sobic.003G421000|||PAC:28386217|),INTERGENIC(MODIFIER|||||||||),UPSTREAM(MODIFIER|||||Sobic.003G421100|||PAC:28385756|)	GT:PL:GQ	1/1:126,12,0:21
Chr03	72687458	.	C	T	71.0	.	DP=3;VDB=0.0279;AF1=1;AC1=2;DP4=0,0,2,1;MQ=36;FQ=-36;EFF=DOWNSTREAM(MODIFIER|||||Sobic.003G421400|||PAC:28385186|),DOWNSTREAM(MODIFIER|||||Sobic.003G421700|||PAC:28386520|),INTERGENIC(MODIFIER|||||||||),UPSTREAM(MODIFIER|||||Sobic.003G421500|||PAC:28387958|),UPSTREAM(MODIFIER|||||Sobic.003G421600|||PAC:28384507|)	GT:PL:GQ	1/1:103,9,0:16
Chr03	72935701	.	C	T	40.8	.	DP=2;VDB=0.0213;AF1=1;AC1=2;DP4=0,0,1,1;MQ=36;FQ=-33;EFF=INTERGENIC(MODIFIER|||||||||)	GT:PL:GQ	1/1:72,6,0:10
Chr03	73017956	.	C	T	138.0	.	DP=6;VDB=0.0504;AF1=1;AC1=2;DP4=0,0,2,4;MQ=35;FQ=-45;EFF=DOWNSTREAM(MODIFIER|||||Sobic.003G425800|||PAC:28386965|),INTRON(MODIFIER|||||Sobic.003G425600|||PAC:28384110|2),INTRON(MODIFIER|||||Sobic.003G425600|||PAC:28384111|1),UPSTREAM(MODIFIER|||||Sobic.003G425700|||PAC:28387585|)	GT:PL:GQ	1/1:171,18,0:33
Chr03	73310254	.	C	T	211.0	.	DP=10;VDB=0.0368;AF1=1;AC1=2;DP4=0,0,7,3;MQ=37;FQ=-57;EFF=INTERGENIC(MODIFIER|||||||||),UPSTREAM(MODIFIER|||||Sobic.003G429900|||PAC:28389219|)	GT:PL:GQ	1/1:244,30,0:57
Chr03	73493998	.	C	T	86.5	.	DP=4;VDB=0.0410;AF1=1;AC1=2;DP4=0,0,1,3;MQ=34;FQ=-39;EFF=DOWNSTREAM(MODIFIER|||||Sobic.003G432200|||PAC:28384888|),DOWNSTREAM(MODIFIER|||||Sobic.003G432200|||PAC:28384889|),SYNONYMOUS_CODING(LOW|SILENT|ttC/ttT|F670||Sobic.003G432300|||PAC:28388974|)	GT:PL:GQ	1/1:119,12,0:21
Chr03	73600179	.	C	T	113.0	.	DP=5;VDB=0.0387;AF1=1;AC1=2;DP4=0,0,1,4;MQ=36;FQ=-42;EFF=SYNONYMOUS_CODING(LOW|SILENT|gaC/gaT|D48||Sobic.003G434100|||PAC:28387413|),UPSTREAM(MODIFIER|||||Sobic.003G434200|||PAC:28384167|)	GT:PL:GQ	1/1:146,15,0:27
Chr03	73650511	.	C	T	133.0	.	DP=6;VDB=0.0284;AF1=1;AC1=2;DP4=0,0,1,5;MQ=37;FQ=-45;EFF=DOWNSTREAM(MODIFIER|||||Sobic.003G434800|||PAC:28384390|),DOWNSTREAM(MODIFIER|||||Sobic.003G434900|||PAC:28384112|),DOWNSTREAM(MODIFIER|||||Sobic.003G434900|||PAC:28384113|),INTERGENIC(MODIFIER|||||||||)	GT:PL:GQ	1/1:166,18,0:33
Chr03	73735252	.	C	T	96.5	.	DP=4;VDB=0.0410;AF1=1;AC1=2;DP4=0,0,3,1;MQ=37;FQ=-39;EFF=UPSTREAM(MODIFIER|||||Sobic.003G435900|||PAC:28388844|),UTR_3_PRIME(MODIFIER|||||Sobic.003G436000|||PAC:28384712|2)	GT:PL:GQ	1/1:129,12,0:21
Chr03	74342250	.	C	T	73.0	.	DP=3;VDB=0.0284;AF1=1;AC1=2;DP4=0,0,1,2;MQ=37;FQ=-36;EFF=DOWNSTREAM(MODIFIER|||||Sobic.003G445400|||PAC:28388682|),DOWNSTREAM(MODIFIER|||||Sobic.003G445400|||PAC:28388683|),INTERGENIC(MODIFIER|||||||||),UPSTREAM(MODIFIER|||||Sobic.003G445200|||PAC:28388593|),UPSTREAM(MODIFIER|||||Sobic.003G445300|||PAC:28387241|),UPSTREAM(MODIFIER|||||Sobic.003G445300|||PAC:28387242|)	GT:PL:GQ	1/1:105,9,0:16
Chr03	74360711	.	C	T	73.0	.	DP=3;VDB=0.0281;AF1=1;AC1=2;DP4=0,0,1,2;MQ=37;FQ=-36;EFF=INTERGENIC(MODIFIER|||||||||),UPSTREAM(MODIFIER|||||Sobic.003G445500|||PAC:28384163|),UPSTREAM(MODIFIER|||||Sobic.003G445600|||PAC:28386949|)	GT:PL:GQ	1/1:105,9,0:16
Chr04	594692	.	C	T	189.0	.	DP=8;VDB=0.0472;AF1=1;AC1=2;DP4=0,0,3,5;MQ=37;FQ=-51;EFF=DOWNSTREAM(MODIFIER|||||Sobic.004G006700|||PAC:28373267|),SYNONYMOUS_CODING(LOW|SILENT|tcG/tcA|S447||Sobic.004G006600|||PAC:28375486|),SYNONYMOUS_CODING(LOW|SILENT|tcG/tcA|S448||Sobic.004G006600|||PAC:28375485|),SYNONYMOUS_CODING(LOW|SILENT|tcG/tcA|S454||Sobic.004G006600|||PAC:28375480|),SYNONYMOUS_CODING(LOW|SILENT|tcG/tcA|S454||Sobic.004G…	GT:PL:GQ	1/1:222,24,0:45
Chr04	650858	.	C	T	125.0	.	DP=5;VDB=0.0505;AF1=1;AC1=2;DP4=0,0,3,2;MQ=37;FQ=-42;EFF=INTERGENIC(MODIFIER|||||||||)	GT:PL:GQ	1/1:158,15,0:27
Chr04	714702	.	C	T	73.0	.	DP=3;VDB=0.0125;AF1=1;AC1=2;DP4=0,0,1,2;MQ=37;FQ=-36;EFF=DOWNSTREAM(MODIFIER|||||Sobic.004G007900|||PAC:28371939|),INTRON(MODIFIER|||||Sobic.004G007800|||PAC:28375227|1)	GT:PL:GQ	1/1:105,9,0:16
Chr04	927895	.	C	T	42.8	.	DP=2;VDB=0.0069;AF1=1;AC1=2;DP4=0,0,1,1;MQ=37;FQ=-33;EFF=DOWNSTREAM(MODIFIER|||||Sobic.004G010700|||PAC:28373744|),DOWNSTREAM(MODIFIER|||||Sobic.004G010800|||PAC:28372833|),INTERGENIC(MODIFIER|||||||||)	GT:PL:GQ	1/1:74,6,0:10
Chr04	1046702	.	C	T	58.0	.	DP=3;VDB=0.0225;AF1=1;AC1=2;DP4=0,0,1,2;MQ=33;FQ=-36;EFF=DOWNSTREAM(MODIFIER|||||Sobic.004G012400|||PAC:28373199|),INTERGENIC(MODIFIER|||||||||),UPSTREAM(MODIFIER|||||Sobic.004G012300|||PAC:28375008|)	GT:PL:GQ	1/1:90,9,0:16
Chr04	1231525	.	C	T	95.5	.	DP=4;VDB=0.0369;AF1=1;AC1=2;DP4=0,0,1,3;MQ=37;FQ=-39;EFF=DOWNSTREAM(MODIFIER|||||Sobic.004G015000|||PAC:28374087|),INTERGENIC(MODIFIER|||||||||)	GT:PL:GQ	1/1:128,12,0:21
Chr04	2026976	.	C	T	103.0	.	DP=4;VDB=0.0021;AF1=1;AC1=2;DP4=0,0,2,2;MQ=37;FQ=-39;EFF=DOWNSTREAM(MODIFIER|||||Sobic.004G024600|||PAC:28372630|),DOWNSTREAM(MODIFIER|||||Sobic.004G024800|||PAC:28375468|),DOWNSTREAM(MODIFIER|||||Sobic.004G024800|||PAC:28375469|),DOWNSTREAM(MODIFIER|||||Sobic.004G024800|||PAC:28375470|),DOWNSTREAM(MODIFIER|||||Sobic.004G024800|||PAC:28375471|),INTRON(MODIFIER|||||Sobic.004G024700|||PAC:28372387|…	GT:PL:GQ	1/1:135,12,0:21
Chr04	2197743	.	C	T	117.0	.	DP=5;VDB=0.0505;AF1=1;AC1=2;DP4=0,0,1,4;MQ=37;FQ=-42;EFF=DOWNSTREAM(MODIFIER|||||Sobic.004G027200|||PAC:28372411|),INTRON(MODIFIER|||||Sobic.004G027300|||PAC:28375575|6)	GT:PL:GQ	1/1:150,15,0:27
Chr04	2821931	.	C	T	44.0	.	DP=3;VDB=0.0276;AF1=1;AC1=2;DP4=0,0,2,1;MQ=27;FQ=-36;EFF=INTERGENIC(MODIFIER|||||||||),UPSTREAM(MODIFIER|||||Sobic.004G034800|||PAC:28374618|),UPSTREAM(MODIFIER|||||Sobic.004G034800|||PAC:28374619|)	GT:PL:GQ	1/1:76,9,0:16
Chr04	2893308	.	C	T	162.0	.	DP=7;VDB=0.0504;AF1=1;AC1=2;DP4=0,0,5,2;MQ=37;FQ=-48;EFF=UTR_3_PRIME(MODIFIER|||||Sobic.004G035500|||PAC:28375622|5)	GT:PL:GQ	1/1:195,21,0:39
Chr04	3760610	.	C	T	188.0	.	DP=8;VDB=0.0408;AF1=1;AC1=2;DP4=0,0,5,3;MQ=37;FQ=-51;EFF=DOWNSTREAM(MODIFIER|||||Sobic.004G045400|||PAC:28373477|),DOWNSTREAM(MODIFIER|||||Sobic.004G045600|||PAC:28374165|),INTERGENIC(MODIFIER|||||||||),UPSTREAM(MODIFIER|||||Sobic.004G045500|||PAC:28373821|)	GT:PL:GQ	1/1:221,24,0:45
Chr04	3791994	.	C	T	101.0	.	DP=4;VDB=0.0400;AF1=1;AC1=2;DP4=0,0,2,2;MQ=37;FQ=-39;EFF=DOWNSTREAM(MODIFIER|||||Sobic.004G046000|||PAC:28375627|),DOWNSTREAM(MODIFIER|||||Sobic.004G046200|||PAC:28372951|),INTERGENIC(MODIFIER|||||||||),UPSTREAM(MODIFIER|||||Sobic.004G046100|||PAC:28372588|)	GT:PL:GQ	1/1:133,12,0:21
Chr04	4002087	.	C	T	94.5	.	DP=4;VDB=0.0028;AF1=1;AC1=2;DP4=0,0,3,1;MQ=37;FQ=-39;EFF=DOWNSTREAM(MODIFIER|||||Sobic.004G049200|||PAC:28375891|),NON_SYNONYMOUS_CODING(MODERATE|MISSENSE|Cgc/Tgc|R497C||Sobic.004G049300|||PAC:28374659|)	GT:PL:GQ	1/1:127,12,0:21
Chr04	4074972	.	C	T	40.8	.	DP=2;VDB=0.0244;AF1=1;AC1=2;DP4=0,0,1,1;MQ=36;FQ=-33;EFF=DOWNSTREAM(MODIFIER|||||Sobic.004G050200|||PAC:28372258|),SYNONYMOUS_CODING(LOW|SILENT|ctG/ctA|L582||Sobic.004G050300|||PAC:28374681|),UPSTREAM(MODIFIER|||||Sobic.004G050400|||PAC:28372040|)	GT:PL:GQ	1/1:72,6,0:10
Chr04	4428704	.	G	A	95.5	.	DP=4;VDB=0.0310;AF1=1;AC1=2;DP4=0,0,3,1;MQ=37;FQ=-39;EFF=DOWNSTREAM(MODIFIER|||||Sobic.004G054400|||PAC:28375204|),INTRON(MODIFIER|||||Sobic.004G054300|||PAC:28375413|7),UPSTREAM(MODIFIER|||||Sobic.004G054200|||PAC:28372393|)	GT:PL:GQ	1/1:128,12,0:21
Chr04	4557877	.	G	A	97.5	.	DP=4;VDB=0.0386;AF1=1;AC1=2;DP4=0,0,1,3;MQ=37;FQ=-39;EFF=INTERGENIC(MODIFIER|||||||||),UPSTREAM(MODIFIER|||||Sobic.004G056400|||PAC:28375331|)	GT:PL:GQ	1/1:130,12,0:21
Chr04	4978010	.	C	T	176.0	.	DP=8;VDB=0.0499;AF1=1;AC1=2;DP4=0,0,6,2;MQ=37;FQ=-51;EFF=INTRON(MODIFIER|||||Sobic.004G061400|||PAC:28375770|11),INTRON(MODIFIER|||||Sobic.004G061400|||PAC:28375771|11)	GT:PL:GQ	1/1:209,24,0:45
Chr04	4990580	.	G	A	128.0	.	DP=5;VDB=0.0186;AF1=1;AC1=2;DP4=0,0,2,3;MQ=37;FQ=-42;EFF=DOWNSTREAM(MODIFIER|||||Sobic.004G061500|||PAC:28375206|),INTERGENIC(MODIFIER|||||||||)	GT:PL:GQ	1/1:161,15,0:27
Chr04	5014309	.	G	A	38.8	.	DP=2;VDB=0.0125;AF1=1;AC1=2;DP4=0,0,1,1;MQ=35;FQ=-33;EFF=DOWNSTREAM(MODIFIER|||||Sobic.004G062000|||PAC:28376022|),DOWNSTREAM(MODIFIER|||||Sobic.004G062000|||PAC:28376023|),INTERGENIC(MODIFIER|||||||||),UPSTREAM(MODIFIER|||||Sobic.004G061900|||PAC:28375489|)	GT:PL:GQ	1/1:70,6,0:10
Chr04	5935521	.	G	A	85.5	.	DP=4;VDB=0.0417;AF1=1;AC1=2;DP4=0,0,3,1;MQ=34;FQ=-39;EFF=NON_SYNONYMOUS_CODING(MODERATE|MISSENSE|aCc/aTc|T36I||Sobic.004G073300|||PAC:28373336|)	GT:PL:GQ	1/1:118,12,0:21
Chr04	6085084	.	G	A	167.0	.	DP=7;VDB=0.0078;AF1=1;AC1=2;DP4=0,0,2,5;MQ=37;FQ=-48;EFF=INTERGENIC(MODIFIER|||||||||),UPSTREAM(MODIFIER|||||Sobic.004G075000|||PAC:28374168|)	GT:PL:GQ	1/1:200,21,0:39
Chr04	6167916	.	G	A	98.5	.	DP=4;VDB=0.0234;AF1=1;AC1=2;DP4=0,0,2,2;MQ=36;FQ=-39;EFF=INTERGENIC(MODIFIER|||||||||),UPSTREAM(MODIFIER|||||Sobic.004G075600|||PAC:28373798|)	GT:PL:GQ	1/1:131,12,0:21
Chr04	6253901	.	G	A	126.0	.	DP=5;VDB=0.0284;AF1=1;AC1=2;DP4=0,0,2,3;MQ=37;FQ=-42;EFF=INTERGENIC(MODIFIER|||||||||),UPSTREAM(MODIFIER|||||Sobic.004G076400|||PAC:28375258|)	GT:PL:GQ	1/1:159,15,0:27
Chr04	6467239	.	G	A	58.0	.	DP=3;VDB=0.0275;AF1=1;AC1=2;DP4=0,0,2,1;MQ=32;FQ=-36;EFF=INTERGENIC(MODIFIER|||||||||)	GT:PL:GQ	1/1:90,9,0:16
Chr04	6538001	.	G	A	115.0	.	DP=5;VDB=0.0354;AF1=1;AC1=2;DP4=0,0,1,4;MQ=36;FQ=-42;EFF=DOWNSTREAM(MODIFIER|||||Sobic.004G079100|||PAC:28374702|),DOWNSTREAM(MODIFIER|||||Sobic.004G079100|||PAC:28374703|),INTRON(MODIFIER|||||Sobic.004G079000|||PAC:28374261|8)	GT:PL:GQ	1/1:148,15,0:27
Chr04	6651869	.	G	A	116.0	.	DP=5;VDB=0.0504;AF1=1;AC1=2;DP4=0,0,1,4;MQ=37;FQ=-42;EFF=DOWNSTREAM(MODIFIER|||||Sobic.004G080600|||PAC:28375799|),DOWNSTREAM(MODIFIER|||||Sobic.004G080600|||PAC:28375800|),INTERGENIC(MODIFIER|||||||||),UPSTREAM(MODIFIER|||||Sobic.004G080800|||PAC:28373138|)	GT:PL:GQ	1/1:149,15,0:27
Chr04	6654850	.	G	A	116.0	.	DP=5;VDB=0.0217;AF1=1;AC1=2;DP4=0,0,2,3;MQ=35;FQ=-42;EFF=DOWNSTREAM(MODIFIER|||||Sobic.004G080600|||PAC:28375799|),DOWNSTREAM(MODIFIER|||||Sobic.004G080600|||PAC:28375800|),INTERGENIC(MODIFIER|||||||||),UPSTREAM(MODIFIER|||||Sobic.004G080800|||PAC:28373138|)	GT:PL:GQ	1/1:149,15,0:27
Chr04	6855534	.	G	A	97.5	.	DP=4;VDB=0.0350;AF1=1;AC1=2;DP4=0,0,1,3;MQ=37;FQ=-39;EFF=DOWNSTREAM(MODIFIER|||||Sobic.004G083100|||PAC:28375149|),INTRON(MODIFIER|||||Sobic.004G083000|||PAC:28371741|7)	GT:PL:GQ	1/1:130,12,0:21
Chr04	6972439	.	G	A	42.8	.	DP=2;VDB=0.0128;AF1=1;AC1=2;DP4=0,0,1,1;MQ=37;FQ=-33;EFF=INTRON(MODIFIER|||||Sobic.004G084000|||PAC:28373020|1)	GT:PL:GQ	1/1:74,6,0:10
Chr04	7056110	.	G	A	58.3	.	DP=5;VDB=0.0354;AF1=1;AC1=2;DP4=0,0,4,1;MQ=23;FQ=-42;EFF=INTERGENIC(MODIFIER|||||||||)	GT:PL:GQ	1/1:91,15,0:27
Chr04	7199525	.	G	A	97.5	.	DP=4;VDB=0.0417;AF1=1;AC1=2;DP4=0,0,1,3;MQ=37;FQ=-39;EFF=INTERGENIC(MODIFIER|||||||||)	GT:PL:GQ	1/1:130,12,0:21
Chr04	8028183	.	G	A	42.8	.	DP=2;VDB=0.0241;AF1=1;AC1=2;DP4=0,0,1,1;MQ=37;FQ=-33;EFF=INTRON(MODIFIER|||||Sobic.004G093500|||PAC:28373256|2),UPSTREAM(MODIFIER|||||Sobic.004G093600|||PAC:28371860|)	GT:PL:GQ	1/1:74,6,0:10
Chr04	8083499	.	C	T	38.8	.	DP=2;VDB=0.0225;AF1=1;AC1=2;DP4=0,0,1,1;MQ=35;FQ=-33;EFF=INTERGENIC(MODIFIER|||||||||),UPSTREAM(MODIFIER|||||Sobic.004G094000|||PAC:28375467|)	GT:PL:GQ	1/1:70,6,0:10
Chr04	8278238	.	C	T	71.0	.	DP=3;VDB=0.0095;AF1=1;AC1=2;DP4=0,0,1,2;MQ=36;FQ=-36;EFF=DOWNSTREAM(MODIFIER|||||Sobic.004G095100|||PAC:28375638|),INTERGENIC(MODIFIER|||||||||)	GT:PL:GQ	1/1:103,9,0:16
Chr04	8296825	.	C	T	106.0	.	DP=5;VDB=0.0186;AF1=1;AC1=2;DP4=0,0,2,3;MQ=34;FQ=-42;EFF=INTRON(MODIFIER|||||Sobic.004G095200|||PAC:28372202|24)	GT:PL:GQ	1/1:139,15,0:27
Chr04	8310943	.	C	T	42.8	.	DP=2;VDB=0.0116;AF1=1;AC1=2;DP4=0,0,1,1;MQ=37;FQ=-33;EFF=DOWNSTREAM(MODIFIER|||||Sobic.004G095200|||PAC:28372202|),DOWNSTREAM(MODIFIER|||||Sobic.004G095300|||PAC:28375488|),INTERGENIC(MODIFIER|||||||||)	GT:PL:GQ	1/1:74,6,0:10
Chr04	8492647	.	C	T	123.0	.	DP=5;VDB=0.0487;AF1=1;AC1=2;DP4=0,0,3,2;MQ=36;FQ=-42;EFF=INTERGENIC(MODIFIER|||||||||)	GT:PL:GQ	1/1:156,15,0:27
Chr04	8598840	.	C	T	101.0	.	DP=4;VDB=0.0115;AF1=1;AC1=2;DP4=0,0,2,2;MQ=37;FQ=-39;EFF=INTERGENIC(MODIFIER|||||||||),UPSTREAM(MODIFIER|||||Sobic.004G096900|||PAC:28372913|)	GT:PL:GQ	1/1:133,12,0:21
Chr04	8908560	.	G	A	95.5	.	DP=4;VDB=0.0220;AF1=1;AC1=2;DP4=0,0,1,3;MQ=37;FQ=-39;EFF=INTRON(MODIFIER|||||Sobic.004G099600|||PAC:28375050|2)	GT:PL:GQ	1/1:128,12,0:21
Chr04	9017679	.	C	T	67.0	.	DP=3;VDB=0.0282;AF1=1;AC1=2;DP4=0,0,1,2;MQ=36;FQ=-36;EFF=INTERGENIC(MODIFIER|||||||||)	GT:PL:GQ	1/1:99,9,0:16
Chr04	9217033	.	C	T	28.8	.	DP=2;VDB=0.0125;AF1=1;AC1=2;DP4=0,0,1,1;MQ=31;FQ=-33;EFF=INTERGENIC(MODIFIER|||||||||)	GT:PL:GQ	1/1:60,6,0:10
Chr04	9544681	.	C	T	65.1	.	DP=6;VDB=0.0445;AF1=1;AC1=2;DP4=0,0,2,4;MQ=20;FQ=-45;EFF=INTERGENIC(MODIFIER|||||||||)	GT:PL:GQ	1/1:98,18,0:33
Chr04	9562968	.	C	T	94.5	.	DP=4;VDB=0.0258;AF1=1;AC1=2;DP4=0,0,3,1;MQ=37;FQ=-39;EFF=INTERGENIC(MODIFIER|||||||||)	GT:PL:GQ	1/1:127,12,0:21
Chr04	9662209	.	C	T	148.0	.	DP=8;VDB=0.0444;AF1=1;AC1=2;DP4=0,0,6,2;MQ=32;FQ=-51;EFF=INTERGENIC(MODIFIER|||||||||)	GT:PL:GQ	1/1:181,24,0:45
Chr04	9917719	.	C	T	71.0	.	DP=3;VDB=0.0095;AF1=1;AC1=2;DP4=0,0,2,1;MQ=36;FQ=-36;EFF=INTERGENIC(MODIFIER|||||||||)	GT:PL:GQ	1/1:103,9,0:16
Chr04	10283848	.	C	T	145.0	.	DP=6;VDB=0.0325;AF1=1;AC1=2;DP4=0,0,4,2;MQ=37;FQ=-45;EFF=DOWNSTREAM(MODIFIER|||||Sobic.004G107300|||PAC:28373473|),DOWNSTREAM(MODIFIER|||||Sobic.004G107300|||PAC:28373474|),INTERGENIC(MODIFIER|||||||||)	GT:PL:GQ	1/1:178,18,0:33
Chr04	10408151	.	C	T	64.5	.	DP=4;VDB=0.0414;AF1=1;AC1=2;DP4=0,0,2,2;MQ=27;FQ=-39;EFF=INTRON(MODIFIER|||||Sobic.004G108100|||PAC:28374936|3)	GT:PL:GQ	1/1:97,12,0:21
Chr04	10496252	.	C	T	96.5	.	DP=4;VDB=0.0329;AF1=1;AC1=2;DP4=0,0,3,1;MQ=37;FQ=-39;EFF=INTERGENIC(MODIFIER|||||||||)	GT:PL:GQ	1/1:129,12,0:21
Chr04	10774503	.	C	T	103.0	.	DP=4;VDB=0.0061;AF1=1;AC1=2;DP4=0,0,2,2;MQ=37;FQ=-39;EFF=INTERGENIC(MODIFIER|||||||||)	GT:PL:GQ	1/1:135,12,0:21
Chr04	10789205	.	C	T	82.5	.	DP=4;VDB=0.0250;AF1=1;AC1=2;DP4=0,0,3,1;MQ=33;FQ=-39;EFF=INTERGENIC(MODIFIER|||||||||)	GT:PL:GQ	1/1:115,12,0:21
Chr04	11094974	.	C	T	68.0	.	DP=3;VDB=0.0153;AF1=1;AC1=2;DP4=0,0,2,1;MQ=36;FQ=-36;EFF=DOWNSTREAM(MODIFIER|||||Sobic.004G111600|||PAC:28373674|),DOWNSTREAM(MODIFIER|||||Sobic.004G111800|||PAC:28375018|),START_GAINED(LOW|||||Sobic.004G111700|||PAC:28373746|1)	GT:PL:GQ	1/1:100,9,0:16
Chr04	11117021	.	C	T	152.0	.	DP=6;VDB=0.0239;AF1=1;AC1=2;DP4=0,0,3,3;MQ=37;FQ=-45;EFF=INTERGENIC(MODIFIER|||||||||),UPSTREAM(MODIFIER|||||Sobic.004G112000|||PAC:28373329|)	GT:PL:GQ	1/1:185,18,0:33
Chr04	11311763	.	C	T	25.8	.	DP=2;VDB=0.0228;AF1=1;AC1=2;DP4=0,0,1,1;MQ=29;FQ=-33;EFF=DOWNSTREAM(MODIFIER|||||Sobic.004G113600|||PAC:28372245|),INTERGENIC(MODIFIER|||||||||)	GT:PL:GQ	1/1:57,6,0:10
Chr04	11523841	.	C	T	89.1	.	DP=7;VDB=0.0444;AF1=1;AC1=2;DP4=0,0,1,6;MQ=28;FQ=-48;EFF=INTERGENIC(MODIFIER|||||||||)	GT:PL:GQ	1/1:122,21,0:39
Chr04	11774463	.	C	T	58.0	.	DP=3;VDB=0.0139;AF1=1;AC1=2;DP4=0,0,2,1;MQ=32;FQ=-36;EFF=INTERGENIC(MODIFIER|||||||||)	GT:PL:GQ	1/1:90,9,0:16
Chr04	11811701	.	C	T	42.8	.	DP=2;VDB=0.0078;AF1=1;AC1=2;DP4=0,0,1,1;MQ=37;FQ=-33;EFF=INTERGENIC(MODIFIER|||||||||)	GT:PL:GQ	1/1:74,6,0:10
Chr04	13243691	.	G	A	54.0	.	DP=3;VDB=0.0153;AF1=1;AC1=2;DP4=0,0,2,1;MQ=31;FQ=-36;EFF=INTERGENIC(MODIFIER|||||||||)	GT:PL:GQ	1/1:86,9,0:16
Chr04	16667892	.	C	T	42.8	.	DP=2;VDB=0.0203;AF1=1;AC1=2;DP4=0,0,1,1;MQ=37;FQ=-33;EFF=INTERGENIC(MODIFIER|||||||||)	GT:PL:GQ	1/1:74,6,0:10
Chr04	16826006	.	C	T	70.0	.	DP=3;VDB=0.0258;AF1=1;AC1=2;DP4=0,0,1,2;MQ=36;FQ=-36;EFF=INTERGENIC(MODIFIER|||||||||)	GT:PL:GQ	1/1:102,9,0:16
Chr04	17280312	.	C	T	53.0	.	DP=3;VDB=0.0236;AF1=1;AC1=2;DP4=0,0,2,1;MQ=32;FQ=-36;EFF=INTERGENIC(MODIFIER|||||||||)	GT:PL:GQ	1/1:85,9,0:16
Chr04	17559554	.	C	T	20.6	.	DP=4;VDB=0.0021;AF1=1;AC1=2;DP4=0,0,1,3;MQ=17;FQ=-39;EFF=INTERGENIC(MODIFIER|||||||||)	GT:PL:GQ	1/1:53,12,0:21
Chr04	17634665	.	C	T	96.5	.	DP=4;VDB=0.0281;AF1=1;AC1=2;DP4=0,0,3,1;MQ=37;FQ=-39;EFF=INTERGENIC(MODIFIER|||||||||)	GT:PL:GQ	1/1:129,12,0:21
Chr04	20449039	.	C	T	94.5	.	DP=4;VDB=0.0338;AF1=1;AC1=2;DP4=0,0,1,3;MQ=36;FQ=-39;EFF=INTERGENIC(MODIFIER|||||||||)	GT:PL:GQ	1/1:127,12,0:21
Chr04	20899341	.	C	T	26.8	.	DP=2;VDB=0.0191;AF1=1;AC1=2;DP4=0,0,1,1;MQ=30;FQ=-33;EFF=INTERGENIC(MODIFIER|||||||||)	GT:PL:GQ	1/1:58,6,0:10
Chr04	21506742	.	C	T	27.8	.	DP=2;VDB=0.0166;AF1=1;AC1=2;DP4=0,0,1,1;MQ=30;FQ=-33;EFF=INTERGENIC(MODIFIER|||||||||)	GT:PL:GQ	1/1:59,6,0:10
Chr04	25053634	.	C	T	90.5	.	DP=4;VDB=0.0410;AF1=1;AC1=2;DP4=0,0,2,2;MQ=34;FQ=-39;EFF=INTERGENIC(MODIFIER|||||||||)	GT:PL:GQ	1/1:123,12,0:21
Chr04	25134696	.	C	T	42.8	.	DP=2;VDB=0.0119;AF1=1;AC1=2;DP4=0,0,1,1;MQ=37;FQ=-33;EFF=INTERGENIC(MODIFIER|||||||||)	GT:PL:GQ	1/1:74,6,0:10
Chr04	26702273	.	C	T	73.0	.	DP=3;VDB=0.0095;AF1=1;AC1=2;DP4=0,0,1,2;MQ=37;FQ=-36;EFF=INTRON(MODIFIER|||||Sobic.004G135200|||PAC:28374944|11),INTRON(MODIFIER|||||Sobic.004G135200|||PAC:28374945|11)	GT:PL:GQ	1/1:105,9,0:16
Chr04	26711305	.	C	T	71.0	.	DP=3;VDB=0.0282;AF1=1;AC1=2;DP4=0,0,2,1;MQ=36;FQ=-36;EFF=INTRON(MODIFIER|||||Sobic.004G135200|||PAC:28374944|11),INTRON(MODIFIER|||||Sobic.004G135200|||PAC:28374945|11),INTRON(MODIFIER|||||Sobic.004G135200|||PAC:28374946|11),INTRON(MODIFIER|||||Sobic.004G135200|||PAC:28374947|11)	GT:PL:GQ	1/1:103,9,0:16
Chr04	27802153	.	C	T	22.3	.	DP=5;VDB=0.0387;AF1=1;AC1=2;DP4=0,0,2,3;MQ=15;FQ=-42;EFF=INTERGENIC(MODIFIER|||||||||)	GT:PL:GQ	1/1:55,15,0:26
Chr04	32209575	.	C	T	40.8	.	DP=2;VDB=0.0237;AF1=1;AC1=2;DP4=0,0,1,1;MQ=36;FQ=-33;EFF=INTRON(MODIFIER|||||Sobic.004G135400|||PAC:28372478|9)	GT:PL:GQ	1/1:72,6,0:10
Chr04	33839116	.	C	T	28.8	.	DP=2;VDB=0.0234;AF1=1;AC1=2;DP4=0,0,1,1;MQ=31;FQ=-33;EFF=INTERGENIC(MODIFIER|||||||||)	GT:PL:GQ	1/1:60,6,0:10
Chr04	35778114	.	C	T	27.8	.	DP=2;VDB=0.0091;AF1=1;AC1=2;DP4=0,0,1,1;MQ=30;FQ=-33;EFF=INTERGENIC(MODIFIER|||||||||)	GT:PL:GQ	1/1:59,6,0:10
Chr04	38038488	.	C	T	72.0	.	DP=3;VDB=0.0270;AF1=1;AC1=2;DP4=0,0,2,1;MQ=37;FQ=-36;EFF=INTERGENIC(MODIFIER|||||||||)	GT:PL:GQ	1/1:104,9,0:16
Chr04	39721622	.	G	A	41.5	.	DP=4;VDB=0.0386;AF1=1;AC1=2;DP4=0,0,1,3;MQ=23;FQ=-39;EFF=INTERGENIC(MODIFIER|||||||||)	GT:PL:GQ	1/1:74,12,0:21
Chr04	41478980	.	C	T	40.8	.	DP=2;VDB=0.0234;AF1=1;AC1=2;DP4=0,0,1,1;MQ=36;FQ=-33;EFF=INTERGENIC(MODIFIER|||||||||)	GT:PL:GQ	1/1:72,6,0:10
Chr04	43719813	.	C	T	73.0	.	DP=3;VDB=0.0284;AF1=1;AC1=2;DP4=0,0,1,2;MQ=37;FQ=-36;EFF=INTERGENIC(MODIFIER|||||||||)	GT:PL:GQ	1/1:105,9,0:16
Chr04	44151976	.	C	T	20.8	.	DP=2;VDB=0.0109;AF1=1;AC1=2;DP4=0,0,1,1;MQ=28;FQ=-33;EFF=INTERGENIC(MODIFIER|||||||||)	GT:PL:GQ	1/1:52,6,0:10
Chr04	46722990	.	C	T	114.0	.	DP=5;VDB=0.0472;AF1=1;AC1=2;DP4=0,0,3,2;MQ=34;FQ=-42;EFF=INTERGENIC(MODIFIER|||||||||)	GT:PL:GQ	1/1:147,15,0:27
Chr04	47089136	.	C	T	30.0	.	DP=3;VDB=0.0083;AF1=1;AC1=2;DP4=0,0,2,1;MQ=22;FQ=-36;EFF=INTERGENIC(MODIFIER|||||||||)	GT:PL:GQ	1/1:62,9,0:16
Chr04	47103858	.	G	A	42.8	.	DP=2;VDB=0.0216;AF1=1;AC1=2;DP4=0,0,1,1;MQ=37;FQ=-33;EFF=INTERGENIC(MODIFIER|||||||||)	GT:PL:GQ	1/1:74,6,0:10
Chr04	48555064	.	C	T	95.5	.	DP=4;VDB=0.0220;AF1=1;AC1=2;DP4=0,0,1,3;MQ=37;FQ=-39;EFF=DOWNSTREAM(MODIFIER|||||Sobic.004G155800|||PAC:28373062|),INTERGENIC(MODIFIER|||||||||),UPSTREAM(MODIFIER|||||Sobic.004G155700|||PAC:28372817|)	GT:PL:GQ	1/1:128,12,0:21
Chr04	49530697	.	C	T	70.0	.	DP=3;VDB=0.0265;AF1=1;AC1=2;DP4=0,0,2,1;MQ=36;FQ=-36;EFF=INTERGENIC(MODIFIER|||||||||)	GT:PL:GQ	1/1:102,9,0:16
Chr04	50176751	.	C	T	42.8	.	DP=2;VDB=0.0244;AF1=1;AC1=2;DP4=0,0,1,1;MQ=37;FQ=-33;EFF=INTERGENIC(MODIFIER|||||||||)	GT:PL:GQ	1/1:74,6,0:10
Chr04	54099502	.	C	T	25.8	.	DP=2;VDB=0.0097;AF1=1;AC1=2;DP4=0,0,1,1;MQ=29;FQ=-33;EFF=DOWNSTREAM(MODIFIER|||||Sobic.004G197000|||PAC:28374678|),INTERGENIC(MODIFIER|||||||||)	GT:PL:GQ	1/1:57,6,0:10
Chr04	56105139	.	C	T	72.0	.	DP=3;VDB=0.0279;AF1=1;AC1=2;DP4=0,0,2,1;MQ=37;FQ=-36;EFF=INTERGENIC(MODIFIER|||||||||),UPSTREAM(MODIFIER|||||Sobic.004G218800|||PAC:28374987|)	GT:PL:GQ	1/1:104,9,0:16
Chr04	56483596	.	C	T	101.0	.	DP=4;VDB=0.0258;AF1=1;AC1=2;DP4=0,0,2,2;MQ=37;FQ=-39;EFF=DOWNSTREAM(MODIFIER|||||Sobic.004G221700|||PAC:28375717|),DOWNSTREAM(MODIFIER|||||Sobic.004G221800|||PAC:28373896|),INTERGENIC(MODIFIER|||||||||)	GT:PL:GQ	1/1:133,12,0:21
Chr04	56701774	.	C	T	103.0	.	DP=4;VDB=0.0220;AF1=1;AC1=2;DP4=0,0,2,2;MQ=37;FQ=-39;EFF=DOWNSTREAM(MODIFIER|||||Sobic.004G223500|||PAC:28373954|),INTERGENIC(MODIFIER|||||||||)	GT:PL:GQ	1/1:135,12,0:21
Chr04	56789966	.	C	T	167.0	.	DP=7;VDB=0.0325;AF1=1;AC1=2;DP4=0,0,4,3;MQ=36;FQ=-48;EFF=INTERGENIC(MODIFIER|||||||||),UPSTREAM(MODIFIER|||||Sobic.004G224400|||PAC:28372801|),UPSTREAM(MODIFIER|||||Sobic.004G224500|||PAC:28374100|)	GT:PL:GQ	1/1:200,21,0:39
Chr04	56839007	.	C	T	87.5	.	DP=4;VDB=0.0386;AF1=1;AC1=2;DP4=0,0,2,2;MQ=33;FQ=-39;EFF=INTERGENIC(MODIFIER|||||||||),UPSTREAM(MODIFIER|||||Sobic.004G225200|||PAC:28372099|)	GT:PL:GQ	1/1:120,12,0:21
Chr04	56939316	.	C	T	73.0	.	DP=3;VDB=0.0284;AF1=1;AC1=2;DP4=0,0,1,2;MQ=37;FQ=-36;EFF=SYNONYMOUS_CODING(LOW|SILENT|gtG/gtA|V607||Sobic.004G226600|||PAC:28372986|),UPSTREAM(MODIFIER|||||Sobic.004G226500|||PAC:28375373|)	GT:PL:GQ	1/1:105,9,0:16
Chr04	57008230	.	C	T	171.0	.	DP=7;VDB=0.0505;AF1=1;AC1=2;DP4=0,0,3,4;MQ=37;FQ=-48;EFF=DOWNSTREAM(MODIFIER|||||Sobic.004G227500|||PAC:28374220|),INTERGENIC(MODIFIER|||||||||)	GT:PL:GQ	1/1:204,21,0:39
Chr04	57033927	.	C	T	96.5	.	DP=4;VDB=0.0338;AF1=1;AC1=2;DP4=0,0,3,1;MQ=37;FQ=-39;EFF=DOWNSTREAM(MODIFIER|||||Sobic.004G227800|||PAC:28373664|),INTERGENIC(MODIFIER|||||||||),UPSTREAM(MODIFIER|||||Sobic.004G227900|||PAC:28373339|)	GT:PL:GQ	1/1:129,12,0:21
Chr04	57934113	.	C	T	42.8	.	DP=2;VDB=0.0134;AF1=1;AC1=2;DP4=0,0,1,1;MQ=37;FQ=-33;EFF=INTERGENIC(MODIFIER|||||||||),UPSTREAM(MODIFIER|||||Sobic.004G238100|||PAC:28375978|),UPSTREAM(MODIFIER|||||Sobic.004G238200|||PAC:28374764|)	GT:PL:GQ	1/1:74,6,0:10
Chr04	58402883	.	C	T	128.0	.	DP=5;VDB=0.0199;AF1=1;AC1=2;DP4=0,0,2,3;MQ=37;FQ=-42;EFF=DOWNSTREAM(MODIFIER|||||Sobic.004G242900|||PAC:28371743|),INTERGENIC(MODIFIER|||||||||),UPSTREAM(MODIFIER|||||Sobic.004G242700|||PAC:28372425|),UPSTREAM(MODIFIER|||||Sobic.004G242700|||PAC:28372426|),UPSTREAM(MODIFIER|||||Sobic.004G242800|||PAC:28374644|)	GT:PL:GQ	1/1:161,15,0:27
Chr04	58487579	.	C	T	40.8	.	DP=2;VDB=0.0191;AF1=1;AC1=2;DP4=0,0,1,1;MQ=36;FQ=-33;EFF=DOWNSTREAM(MODIFIER|||||Sobic.004G244100|||PAC:28374608|),INTERGENIC(MODIFIER|||||||||),UPSTREAM(MODIFIER|||||Sobic.004G244200|||PAC:28372477|)	GT:PL:GQ	1/1:72,6,0:10
Chr04	58729937	.	C	T	222.0	.	DP=10;VDB=0.0368;AF1=1;AC1=2;DP4=0,0,4,6;MQ=37;FQ=-57;EFF=DOWNSTREAM(MODIFIER|||||Sobic.004G246300|||PAC:28373217|),INTRON(MODIFIER|||||Sobic.004G246400|||PAC:28374577|4)	GT:PL:GQ	1/1:255,30,0:57
Chr04	58819082	.	C	T	83.5	.	DP=4;VDB=0.0061;AF1=1;AC1=2;DP4=0,0,1,3;MQ=33;FQ=-39;EFF=DOWNSTREAM(MODIFIER|||||Sobic.004G247500|||PAC:28373277|),INTERGENIC(MODIFIER|||||||||),UPSTREAM(MODIFIER|||||Sobic.004G247400|||PAC:28373031|)	GT:PL:GQ	1/1:116,12,0:21
Chr04	58962822	.	C	T	117.0	.	DP=5;VDB=0.0444;AF1=1;AC1=2;DP4=0,0,1,4;MQ=37;FQ=-42;EFF=INTRON(MODIFIER|||||Sobic.004G249600|||PAC:28372578|2)	GT:PL:GQ	1/1:150,15,0:27
Chr04	59106400	.	C	T	42.8	.	DP=2;VDB=0.0100;AF1=1;AC1=2;DP4=0,0,1,1;MQ=37;FQ=-33;EFF=DOWNSTREAM(MODIFIER|||||Sobic.004G251400|||PAC:28372636|),INTERGENIC(MODIFIER|||||||||),UPSTREAM(MODIFIER|||||Sobic.004G251500|||PAC:28371944|)	GT:PL:GQ	1/1:74,6,0:10
Chr04	59127398	.	C	T	70.0	.	DP=3;VDB=0.0283;AF1=1;AC1=2;DP4=0,0,1,2;MQ=36;FQ=-36;EFF=INTRON(MODIFIER|||||Sobic.004G252000|||PAC:28375556|5),INTRON(MODIFIER|||||Sobic.004G252000|||PAC:28375557|5),UPSTREAM(MODIFIER|||||Sobic.004G251900|||PAC:28373693|),UPSTREAM(MODIFIER|||||Sobic.004G251900|||PAC:28373694|),UPSTREAM(MODIFIER|||||Sobic.004G252100|||PAC:28372860|)	GT:PL:GQ	1/1:102,9,0:16
Chr04	60370908	.	G	A	72.0	.	DP=3;VDB=0.0281;AF1=1;AC1=2;DP4=0,0,2,1;MQ=37;FQ=-36;EFF=DOWNSTREAM(MODIFIER|||||Sobic.004G266100|||PAC:28371978|),INTRON(MODIFIER|||||Sobic.004G266000|||PAC:28375345|3)	GT:PL:GQ	1/1:104,9,0:16
Chr04	60447194	.	G	A	145.0	.	DP=6;VDB=0.0487;AF1=1;AC1=2;DP4=0,0,4,2;MQ=37;FQ=-45;EFF=SYNONYMOUS_CODING(LOW|SILENT|cgC/cgT|R94||Sobic.004G266900|||PAC:28373503|)	GT:PL:GQ	1/1:178,18,0:33
Chr04	60448545	.	G	A	70.0	.	DP=3;VDB=0.0284;AF1=1;AC1=2;DP4=0,0,2,1;MQ=36;FQ=-36;EFF=DOWNSTREAM(MODIFIER|||||Sobic.004G267000|||PAC:28372006|),INTERGENIC(MODIFIER|||||||||),UPSTREAM(MODIFIER|||||Sobic.004G266900|||PAC:28373503|)	GT:PL:GQ	1/1:102,9,0:16
Chr04	60583978	.	G	A	42.8	.	DP=2;VDB=0.0150;AF1=1;AC1=2;DP4=0,0,1,1;MQ=37;FQ=-33;EFF=DOWNSTREAM(MODIFIER|||||Sobic.004G268600|||PAC:28373375|),SYNONYMOUS_CODING(LOW|SILENT|ccG/ccA|P51||Sobic.004G268500|||PAC:28375273|)	GT:PL:GQ	1/1:74,6,0:10
Chr04	61071725	.	G	A	77.5	.	DP=4;VDB=0.0386;AF1=1;AC1=2;DP4=0,0,3,1;MQ=33;FQ=-39;EFF=INTERGENIC(MODIFIER|||||||||)	GT:PL:GQ	1/1:110,12,0:21
Chr04	61197791	.	G	A	60.0	.	DP=3;VDB=0.0245;AF1=1;AC1=2;DP4=0,0,2,1;MQ=33;FQ=-36;EFF=SYNONYMOUS_CODING(LOW|SILENT|tgC/tgT|C186||Sobic.004G275500|||PAC:28375011|)	GT:PL:GQ	1/1:92,9,0:16
Chr04	61292867	.	G	A	38.8	.	DP=2;VDB=0.0103;AF1=1;AC1=2;DP4=0,0,1,1;MQ=36;FQ=-33;EFF=INTRON(MODIFIER|||||Sobic.004G276400|||PAC:28372207|10),UPSTREAM(MODIFIER|||||Sobic.004G276400|||PAC:28372208|),UPSTREAM(MODIFIER|||||Sobic.004G276400|||PAC:28372209|)	GT:PL:GQ	1/1:70,6,0:10
Chr04	61609677	.	G	A	181.0	.	DP=8;VDB=0.0445;AF1=1;AC1=2;DP4=0,0,3,5;MQ=36;FQ=-51;EFF=DOWNSTREAM(MODIFIER|||||Sobic.004G280500|||PAC:28375532|),UTR_5_PRIME(MODIFIER|||||Sobic.004G280600|||PAC:28374138|1)	GT:PL:GQ	1/1:214,24,0:45
Chr04	62071995	.	G	A	60.0	.	DP=3;VDB=0.0258;AF1=1;AC1=2;DP4=0,0,2,1;MQ=33;FQ=-36;EFF=UTR_5_PRIME(MODIFIER|||||Sobic.004G285100|||PAC:28373715|1)	GT:PL:GQ	1/1:92,9,0:16
Chr04	62109327	.	G	A	96.5	.	DP=4;VDB=0.0281;AF1=1;AC1=2;DP4=0,0,3,1;MQ=37;FQ=-39;EFF=NON_SYNONYMOUS_CODING(MODERATE|MISSENSE|tCa/tTa|S371L||Sobic.004G285400|||PAC:28374961|),NON_SYNONYMOUS_CODING(MODERATE|MISSENSE|tCa/tTa|S371L||Sobic.004G285400|||PAC:28374962|),NON_SYNONYMOUS_CODING(MODERATE|MISSENSE|tCa/tTa|S371L||Sobic.004G285400|||PAC:28374963|),NON_SYNONYMOUS_CODING(MODERATE|MISSENSE|tCa/tTa|S372L||Sobic.004G285400|||P…	GT:PL:GQ	1/1:129,12,0:21
Chr04	62147817	.	G	A	152.0	.	DP=6;VDB=0.0078;AF1=1;AC1=2;DP4=0,0,3,3;MQ=37;FQ=-45;EFF=UPSTREAM(MODIFIER|||||Sobic.004G285700|||PAC:28372563|),UTR_3_PRIME(MODIFIER|||||Sobic.004G285800|||PAC:28373788|1)	GT:PL:GQ	1/1:185,18,0:33
Chr04	62157701	.	G	A	128.0	.	DP=5;VDB=0.0493;AF1=1;AC1=2;DP4=0,0,2,3;MQ=37;FQ=-42;EFF=INTERGENIC(MODIFIER|||||||||),UPSTREAM(MODIFIER|||||Sobic.004G285900|||PAC:28372170|),UPSTREAM(MODIFIER|||||Sobic.004G285900|||PAC:28372171|),UPSTREAM(MODIFIER|||||Sobic.004G286000|||PAC:28373137|)	GT:PL:GQ	1/1:161,15,0:27
Chr04	63991247	.	C	T	119.0	.	DP=5;VDB=0.0319;AF1=1;AC1=2;DP4=0,0,1,4;MQ=37;FQ=-42;EFF=UPSTREAM(MODIFIER|||||Sobic.004G309700|||PAC:28373200|),UPSTREAM(MODIFIER|||||Sobic.004G309700|||PAC:28373201|),UTR_3_PRIME(MODIFIER|||||Sobic.004G309800|||PAC:28374508|7),UTR_3_PRIME(MODIFIER|||||Sobic.004G309800|||PAC:28374509|6),UTR_3_PRIME(MODIFIER|||||Sobic.004G309800|||PAC:28374510|5)	GT:PL:GQ	1/1:152,15,0:27
Chr04	64241246	.	C	T	73.0	.	DP=3;VDB=0.0279;AF1=1;AC1=2;DP4=0,0,1,2;MQ=37;FQ=-36;EFF=DOWNSTREAM(MODIFIER|||||Sobic.004G312300|||PAC:28375435|),UTR_3_PRIME(MODIFIER|||||Sobic.004G312400|||PAC:28374771|28)	GT:PL:GQ	1/1:105,9,0:16
Chr04	65194214	.	C	T	42.8	.	DP=2;VDB=0.0188;AF1=1;AC1=2;DP4=0,0,1,1;MQ=37;FQ=-33;EFF=INTERGENIC(MODIFIER|||||||||),UPSTREAM(MODIFIER|||||Sobic.004G324100|||PAC:28373366|),UPSTREAM(MODIFIER|||||Sobic.004G324200|||PAC:28373993|)	GT:PL:GQ	1/1:74,6,0:10
Chr04	65514973	.	C	T	97.5	.	DP=4;VDB=0.0048;AF1=1;AC1=2;DP4=0,0,2,2;MQ=37;FQ=-39;EFF=INTERGENIC(MODIFIER|||||||||)	GT:PL:GQ	1/1:130,12,0:21
Chr04	65651453	.	C	T	96.5	.	DP=4;VDB=0.0282;AF1=1;AC1=2;DP4=0,0,3,1;MQ=37;FQ=-39;EFF=SYNONYMOUS_CODING(LOW|SILENT|gaG/gaA|E1025||Sobic.004G329400|||PAC:28375109|),SYNONYMOUS_CODING(LOW|SILENT|gaG/gaA|E1315||Sobic.004G329400|||PAC:28375108|),UPSTREAM(MODIFIER|||||Sobic.004G329300|||PAC:28372165|)	GT:PL:GQ	1/1:129,12,0:21
Chr04	65735656	.	C	T	70.0	.	DP=3;VDB=0.0253;AF1=1;AC1=2;DP4=0,0,1,2;MQ=36;FQ=-36;EFF=INTERGENIC(MODIFIER|||||||||),UPSTREAM(MODIFIER|||||Sobic.004G330900|||PAC:28371990|)	GT:PL:GQ	1/1:102,9,0:16
Chr04	66376466	.	C	T	125.0	.	DP=5;VDB=0.0487;AF1=1;AC1=2;DP4=0,0,3,2;MQ=37;FQ=-42;EFF=DOWNSTREAM(MODIFIER|||||Sobic.004G338600|||PAC:28375815|),INTERGENIC(MODIFIER|||||||||),UPSTREAM(MODIFIER|||||Sobic.004G338700|||PAC:28371956|)	GT:PL:GQ	1/1:158,15,0:27
Chr04	66417027	.	C	T	145.0	.	DP=6;VDB=0.0469;AF1=1;AC1=2;DP4=0,0,4,2;MQ=37;FQ=-45;EFF=DOWNSTREAM(MODIFIER|||||Sobic.004G339100|||PAC:28372356|),SYNONYMOUS_CODING(LOW|SILENT|agG/agA|R127||Sobic.004G339000|||PAC:28375022|),SYNONYMOUS_CODING(LOW|SILENT|agG/agA|R198||Sobic.004G339000|||PAC:28375021|),UPSTREAM(MODIFIER|||||Sobic.004G338900|||PAC:28375503|)	GT:PL:GQ	1/1:178,18,0:33
Chr04	66866397	.	C	T	163.0	.	DP=7;VDB=0.0472;AF1=1;AC1=2;DP4=0,0,3,4;MQ=35;FQ=-48;EFF=DOWNSTREAM(MODIFIER|||||Sobic.004G345600|||PAC:28375062|),DOWNSTREAM(MODIFIER|||||Sobic.004G345600|||PAC:28375063|),UTR_3_PRIME(MODIFIER|||||Sobic.004G345500|||PAC:28375906|4)	GT:PL:GQ	1/1:196,21,0:39
Chr04	66915370	.	C	T	70.0	.	DP=3;VDB=0.0032;AF1=1;AC1=2;DP4=0,0,1,2;MQ=36;FQ=-36;EFF=DOWNSTREAM(MODIFIER|||||Sobic.004G346400|||PAC:28375728|),NON_SYNONYMOUS_CODING(MODERATE|MISSENSE|aCg/aTg|T283M||Sobic.004G346500|||PAC:28371858|),UPSTREAM(MODIFIER|||||Sobic.004G346600|||PAC:28374174|)	GT:PL:GQ	1/1:102,9,0:16
Chr04	66943670	.	C	T	96.5	.	DP=4;VDB=0.0363;AF1=1;AC1=2;DP4=0,0,3,1;MQ=37;FQ=-39;EFF=INTERGENIC(MODIFIER|||||||||),UPSTREAM(MODIFIER|||||Sobic.004G347000|||PAC:28375411|)	GT:PL:GQ	1/1:129,12,0:21
Chr04	67355144	.	C	T	51.5	.	DP=4;VDB=0.0350;AF1=1;AC1=2;DP4=0,0,1,3;MQ=28;FQ=-39;EFF=DOWNSTREAM(MODIFIER|||||Sobic.004G351800|||PAC:28373125|),INTERGENIC(MODIFIER|||||||||)	GT:PL:GQ	1/1:84,12,0:21
Chr05	281105	.	G	A	127.0	.	DP=5;VDB=0.0469;AF1=1;AC1=2;DP4=0,0,3,2;MQ=37;FQ=-42;EFF=INTERGENIC(MODIFIER|||||||||),UPSTREAM(MODIFIER|||||Sobic.005G003300|||PAC:28391727|)	GT:PL:GQ	1/1:160,15,0:27
Chr05	408110	.	G	A	42.8	.	DP=2;VDB=0.0050;AF1=1;AC1=2;DP4=0,0,1,1;MQ=37;FQ=-33;EFF=DOWNSTREAM(MODIFIER|||||Sobic.005G004900|||PAC:28390162|),INTERGENIC(MODIFIER|||||||||),UPSTREAM(MODIFIER|||||Sobic.005G005000|||PAC:28391208|)	GT:PL:GQ	1/1:74,6,0:10
Chr05	508851	.	G	A	103.0	.	DP=4;VDB=0.0414;AF1=1;AC1=2;DP4=0,0,2,2;MQ=37;FQ=-39;EFF=INTERGENIC(MODIFIER|||||||||)	GT:PL:GQ	1/1:135,12,0:21
Chr05	634988	.	G	A	114.0	.	DP=5;VDB=0.0445;AF1=1;AC1=2;DP4=0,0,2,3;MQ=34;FQ=-42;EFF=DOWNSTREAM(MODIFIER|||||Sobic.005G007900|||PAC:28389997|),DOWNSTREAM(MODIFIER|||||Sobic.005G008100|||PAC:28389676|),INTERGENIC(MODIFIER|||||||||),UPSTREAM(MODIFIER|||||Sobic.005G008000|||PAC:28391985|),UPSTREAM(MODIFIER|||||Sobic.005G008000|||PAC:28391986|),UPSTREAM(MODIFIER|||||Sobic.005G008200|||PAC:28392162|)	GT:PL:GQ	1/1:147,15,0:27
Chr05	688106	.	G	A	113.0	.	DP=5;VDB=0.0445;AF1=1;AC1=2;DP4=0,0,2,3;MQ=34;FQ=-42;EFF=INTERGENIC(MODIFIER|||||||||)	GT:PL:GQ	1/1:146,15,0:27
Chr05	712339	.	G	A	123.0	.	DP=5;VDB=0.0469;AF1=1;AC1=2;DP4=0,0,3,2;MQ=36;FQ=-42;EFF=INTERGENIC(MODIFIER|||||||||),UPSTREAM(MODIFIER|||||Sobic.005G009000|||PAC:28391200|),UPSTREAM(MODIFIER|||||Sobic.005G009000|||PAC:28391201|)	GT:PL:GQ	1/1:156,15,0:27
Chr05	742150	.	G	A	101.0	.	DP=4;VDB=0.0138;AF1=1;AC1=2;DP4=0,0,2,2;MQ=37;FQ=-39;EFF=SYNONYMOUS_CODING(LOW|SILENT|agG/agA|R270||Sobic.005G009300|||PAC:28389897|),UPSTREAM(MODIFIER|||||Sobic.005G009200|||PAC:28390806|)	GT:PL:GQ	1/1:133,12,0:21
Chr05	833418	.	G	A	88.5	.	DP=4;VDB=0.0076;AF1=1;AC1=2;DP4=0,0,2,2;MQ=34;FQ=-39;EFF=DOWNSTREAM(MODIFIER|||||Sobic.005G009600|||PAC:28389639|),INTERGENIC(MODIFIER|||||||||)	GT:PL:GQ	1/1:121,12,0:21
Chr05	1198639	.	G	A	75.3	.	DP=5;VDB=0.0157;AF1=1;AC1=2;DP4=0,0,3,2;MQ=26;FQ=-42;EFF=INTERGENIC(MODIFIER|||||||||),UPSTREAM(MODIFIER|||||Sobic.005G013300|||PAC:28391775|)	GT:PL:GQ	1/1:108,15,0:27
Chr05	1290198	.	G	A	146.0	.	DP=7;VDB=0.0444;AF1=1;AC1=2;DP4=0,0,4,3;MQ=34;FQ=-48;EFF=INTERGENIC(MODIFIER|||||||||)	GT:PL:GQ	1/1:179,21,0:39
Chr05	1333395	.	G	A	73.0	.	DP=3;VDB=0.0282;AF1=1;AC1=2;DP4=0,0,1,2;MQ=37;FQ=-36;EFF=DOWNSTREAM(MODIFIER|||||Sobic.005G014800|||PAC:28391486|),INTRON(MODIFIER|||||Sobic.005G014700|||PAC:28392135|9),UPSTREAM(MODIFIER|||||Sobic.005G014600|||PAC:28391048|),UTR_3_PRIME(MODIFIER|||||Sobic.005G014700|||PAC:28392136|9)	GT:PL:GQ	1/1:105,9,0:16
Chr05	1597409	.	G	A	40.8	.	DP=2;VDB=0.0219;AF1=1;AC1=2;DP4=0,0,1,1;MQ=36;FQ=-33;EFF=DOWNSTREAM(MODIFIER|||||Sobic.005G017600|||PAC:28390010|),DOWNSTREAM(MODIFIER|||||Sobic.005G017900|||PAC:28391868|),INTERGENIC(MODIFIER|||||||||),UPSTREAM(MODIFIER|||||Sobic.005G017700|||PAC:28390344|),UPSTREAM(MODIFIER|||||Sobic.005G017800|||PAC:28389842|)	GT:PL:GQ	1/1:72,6,0:10
Chr05	1902221	.	G	A	133.0	.	DP=6;VDB=0.0387;AF1=1;AC1=2;DP4=0,0,1,5;MQ=37;FQ=-45;EFF=SYNONYMOUS_CODING(LOW|SILENT|caG/caA|Q574||Sobic.005G020300|||PAC:28391350|),SYNONYMOUS_CODING(LOW|SILENT|caG/caA|Q574||Sobic.005G020300|||PAC:28391351|),SYNONYMOUS_CODING(LOW|SILENT|caG/caA|Q574||Sobic.005G020300|||PAC:28391352|)	GT:PL:GQ	1/1:166,18,0:33
Chr05	2085598	.	G	A	125.0	.	DP=5;VDB=0.0217;AF1=1;AC1=2;DP4=0,0,3,2;MQ=37;FQ=-42;EFF=DOWNSTREAM(MODIFIER|||||Sobic.005G022800|||PAC:28391590|),DOWNSTREAM(MODIFIER|||||Sobic.005G022900|||PAC:28391414|),DOWNSTREAM(MODIFIER|||||Sobic.005G023000|||PAC:28391821|),INTERGENIC(MODIFIER|||||||||)	GT:PL:GQ	1/1:158,15,0:27
Chr05	2327196	.	G	A	70.0	.	DP=3;VDB=0.0217;AF1=1;AC1=2;DP4=0,0,1,2;MQ=36;FQ=-36;EFF=INTERGENIC(MODIFIER|||||||||)	GT:PL:GQ	1/1:102,9,0:16
Chr05	2329677	.	G	A	70.0	.	DP=3;VDB=0.0180;AF1=1;AC1=2;DP4=0,0,2,1;MQ=36;FQ=-36;EFF=INTERGENIC(MODIFIER|||||||||),UPSTREAM(MODIFIER|||||Sobic.005G026000|||PAC:28392034|)	GT:PL:GQ	1/1:102,9,0:16
Chr05	2500720	.	G	A	72.0	.	DP=3;VDB=0.0225;AF1=1;AC1=2;DP4=0,0,2,1;MQ=37;FQ=-36;EFF=INTERGENIC(MODIFIER|||||||||)	GT:PL:GQ	1/1:104,9,0:16
Chr05	2655188	.	G	A	42.8	.	DP=2;VDB=0.0231;AF1=1;AC1=2;DP4=0,0,1,1;MQ=37;FQ=-33;EFF=INTRON(MODIFIER|||||Sobic.005G029700|||PAC:28390286|1),INTRON(MODIFIER|||||Sobic.005G029700|||PAC:28390287|1)	GT:PL:GQ	1/1:74,6,0:10
Chr05	2876181	.	G	A	182.0	.	DP=8;VDB=0.0505;AF1=1;AC1=2;DP4=0,0,4,4;MQ=36;FQ=-51;EFF=DOWNSTREAM(MODIFIER|||||Sobic.005G031800|||PAC:28389950|),INTERGENIC(MODIFIER|||||||||)	GT:PL:GQ	1/1:215,24,0:45
Chr05	3444850	.	C	T	46.0	.	DP=3;VDB=0.0169;AF1=1;AC1=2;DP4=0,0,2,1;MQ=28;FQ=-36;EFF=INTERGENIC(MODIFIER|||||||||),UPSTREAM(MODIFIER|||||Sobic.005G037400|||PAC:28391307|),UPSTREAM(MODIFIER|||||Sobic.005G037400|||PAC:28391308|),UPSTREAM(MODIFIER|||||Sobic.005G037500|||PAC:28392172|)	GT:PL:GQ	1/1:78,9,0:16
Chr05	4332007	.	G	A	72.0	.	DP=3;VDB=0.0253;AF1=1;AC1=2;DP4=0,0,2,1;MQ=37;FQ=-36;EFF=INTERGENIC(MODIFIER|||||||||),UPSTREAM(MODIFIER|||||Sobic.005G045500|||PAC:28391611|)	GT:PL:GQ	1/1:104,9,0:16
Chr05	5248938	.	G	A	73.0	.	DP=3;VDB=0.0283;AF1=1;AC1=2;DP4=0,0,1,2;MQ=37;FQ=-36;EFF=INTERGENIC(MODIFIER|||||||||)	GT:PL:GQ	1/1:105,9,0:16
Chr05	5345407	.	G	A	42.8	.	DP=2;VDB=0.0109;AF1=1;AC1=2;DP4=0,0,1,1;MQ=37;FQ=-33;EFF=INTRON(MODIFIER|||||Sobic.005G053000|||PAC:28390196|3),UPSTREAM(MODIFIER|||||Sobic.005G052900|||PAC:28390544|)	GT:PL:GQ	1/1:74,6,0:10
Chr05	5508741	.	G	A	70.0	.	DP=3;VDB=0.0281;AF1=1;AC1=2;DP4=0,0,2,1;MQ=36;FQ=-36;EFF=DOWNSTREAM(MODIFIER|||||Sobic.005G054000|||PAC:28389877|),DOWNSTREAM(MODIFIER|||||Sobic.005G054000|||PAC:28389878|),DOWNSTREAM(MODIFIER|||||Sobic.005G054200|||PAC:28389556|),INTERGENIC(MODIFIER|||||||||),UPSTREAM(MODIFIER|||||Sobic.005G054100|||PAC:28391581|)	GT:PL:GQ	1/1:102,9,0:16
Chr05	5894888	.	G	A	132.0	.	DP=6;VDB=0.0368;AF1=1;AC1=2;DP4=0,0,5,1;MQ=37;FQ=-45;EFF=INTERGENIC(MODIFIER|||||||||),UPSTREAM(MODIFIER|||||Sobic.005G057300|||PAC:28390799|)	GT:PL:GQ	1/1:165,18,0:33
Chr05	5958601	.	G	A	32.1	.	DP=6;VDB=0.0239;AF1=1;AC1=2;DP4=0,0,4,2;MQ=14;FQ=-45;EFF=INTERGENIC(MODIFIER|||||||||)	GT:PL:GQ	1/1:65,18,0:33
Chr05	7124652	.	G	A	25.5	.	DP=4;VDB=0.0250;AF1=1;AC1=2;DP4=0,0,1,3;MQ=19;FQ=-39;EFF=INTERGENIC(MODIFIER|||||||||)	GT:PL:GQ	1/1:58,12,0:21
Chr05	7947680	.	G	A	70.0	.	DP=3;VDB=0.0153;AF1=1;AC1=2;DP4=0,0,1,2;MQ=36;FQ=-36;EFF=INTERGENIC(MODIFIER|||||||||)	GT:PL:GQ	1/1:102,9,0:16
Chr05	8220709	.	G	A	72.0	.	DP=3;VDB=0.0266;AF1=1;AC1=2;DP4=0,0,2,1;MQ=37;FQ=-36;EFF=INTERGENIC(MODIFIER|||||||||),UPSTREAM(MODIFIER|||||Sobic.005G070100|||PAC:28392096|)	GT:PL:GQ	1/1:104,9,0:16
Chr05	8538263	.	G	A	62.5	.	DP=4;VDB=0.0363;AF1=1;AC1=2;DP4=0,0,2,2;MQ=27;FQ=-39;EFF=DOWNSTREAM(MODIFIER|||||Sobic.005G071600|||PAC:28389747|),INTERGENIC(MODIFIER|||||||||)	GT:PL:GQ	1/1:95,12,0:21
Chr05	8770181	.	G	A	70.0	.	DP=3;VDB=0.0203;AF1=1;AC1=2;DP4=0,0,1,2;MQ=36;FQ=-36;EFF=DOWNSTREAM(MODIFIER|||||Sobic.005G072400|||PAC:28390664|),INTERGENIC(MODIFIER|||||||||)	GT:PL:GQ	1/1:102,9,0:16
Chr05	8792543	.	G	A	170.0	.	DP=7;VDB=0.0472;AF1=1;AC1=2;DP4=0,0,4,3;MQ=37;FQ=-48;EFF=DOWNSTREAM(MODIFIER|||||Sobic.005G072500|||PAC:28390109|),DOWNSTREAM(MODIFIER|||||Sobic.005G072600|||PAC:28390618|),INTERGENIC(MODIFIER|||||||||)	GT:PL:GQ	1/1:203,21,0:39
Chr05	9027581	.	G	A	113.0	.	DP=5;VDB=0.0325;AF1=1;AC1=2;DP4=0,0,1,4;MQ=36;FQ=-42;EFF=INTERGENIC(MODIFIER|||||||||),UPSTREAM(MODIFIER|||||Sobic.005G073800|||PAC:28389655|)	GT:PL:GQ	1/1:146,15,0:27
Chr05	9081806	.	G	A	42.8	.	DP=2;VDB=0.0222;AF1=1;AC1=2;DP4=0,0,1,1;MQ=37;FQ=-33;EFF=DOWNSTREAM(MODIFIER|||||Sobic.005G074300|||PAC:28391600|),INTERGENIC(MODIFIER|||||||||)	GT:PL:GQ	1/1:74,6,0:10
Chr05	9463632	.	G	A	147.0	.	DP=7;VDB=0.0319;AF1=1;AC1=2;DP4=0,0,1,6;MQ=37;FQ=-48;EFF=DOWNSTREAM(MODIFIER|||||Sobic.005G076200|||PAC:28390980|),INTERGENIC(MODIFIER|||||||||),UPSTREAM(MODIFIER|||||Sobic.005G076300|||PAC:28391579|)	GT:PL:GQ	1/1:180,21,0:39
Chr05	9852984	.	G	A	38.8	.	DP=2;VDB=0.0134;AF1=1;AC1=2;DP4=0,0,1,1;MQ=35;FQ=-33;EFF=INTERGENIC(MODIFIER|||||||||)	GT:PL:GQ	1/1:70,6,0:10
Chr05	10114519	.	G	A	40.8	.	DP=2;VDB=0.0241;AF1=1;AC1=2;DP4=0,0,1,1;MQ=36;FQ=-33;EFF=INTERGENIC(MODIFIER|||||||||),UPSTREAM(MODIFIER|||||Sobic.005G078500|||PAC:28390871|)	GT:PL:GQ	1/1:72,6,0:10
Chr05	10159466	.	G	A	34.5	.	DP=4;VDB=0.0414;AF1=1;AC1=2;DP4=0,0,3,1;MQ=20;FQ=-39;EFF=INTERGENIC(MODIFIER|||||||||)	GT:PL:GQ	1/1:67,12,0:21
Chr05	10263519	.	G	A	25.8	.	DP=2;VDB=0.0103;AF1=1;AC1=2;DP4=0,0,1,1;MQ=30;FQ=-33;EFF=DOWNSTREAM(MODIFIER|||||Sobic.005G078700|||PAC:28391965|),DOWNSTREAM(MODIFIER|||||Sobic.005G078700|||PAC:28391966|),INTERGENIC(MODIFIER|||||||||),UPSTREAM(MODIFIER|||||Sobic.005G078800|||PAC:28390665|)	GT:PL:GQ	1/1:57,6,0:10
Chr05	10438558	.	G	A	103.0	.	DP=4;VDB=0.0338;AF1=1;AC1=2;DP4=0,0,2,2;MQ=37;FQ=-39;EFF=INTERGENIC(MODIFIER|||||||||),UPSTREAM(MODIFIER|||||Sobic.005G079300|||PAC:28389734|),UPSTREAM(MODIFIER|||||Sobic.005G079300|||PAC:28389735|)	GT:PL:GQ	1/1:135,12,0:21
Chr05	11444760	.	G	A	127.0	.	DP=5;VDB=0.0445;AF1=1;AC1=2;DP4=0,0,3,2;MQ=37;FQ=-42;EFF=NON_SYNONYMOUS_CODING(MODERATE|MISSENSE|Ctt/Ttt|L321F||Sobic.005G084100|||PAC:28391704|)	GT:PL:GQ	1/1:160,15,0:27
Chr05	11537626	.	G	A	42.8	.	DP=2;VDB=0.0016;AF1=1;AC1=2;DP4=0,0,1,1;MQ=37;FQ=-33;EFF=INTERGENIC(MODIFIER|||||||||),UPSTREAM(MODIFIER|||||Sobic.005G084300|||PAC:28389772|)	GT:PL:GQ	1/1:74,6,0:10
Chr05	12169191	.	G	A	117.0	.	DP=5;VDB=0.0472;AF1=1;AC1=2;DP4=0,0,4,1;MQ=37;FQ=-42;EFF=INTERGENIC(MODIFIER|||||||||)	GT:PL:GQ	1/1:150,15,0:27
Chr05	12300811	.	G	A	137.0	.	DP=6;VDB=0.0469;AF1=1;AC1=2;DP4=0,0,2,4;MQ=35;FQ=-45;EFF=INTERGENIC(MODIFIER|||||||||)	GT:PL:GQ	1/1:170,18,0:33
Chr05	12468361	.	G	A	159.0	.	DP=8;VDB=0.0445;AF1=1;AC1=2;DP4=0,0,1,7;MQ=37;FQ=-51;EFF=INTERGENIC(MODIFIER|||||||||)	GT:PL:GQ	1/1:192,24,0:45
Chr05	12547697	.	G	A	27.8	.	DP=2;VDB=0.0172;AF1=1;AC1=2;DP4=0,0,1,1;MQ=30;FQ=-33;EFF=SYNONYMOUS_CODING(LOW|SILENT|gcC/gcT|A299||Sobic.005G087800|||PAC:28391297|)	GT:PL:GQ	1/1:59,6,0:10
Chr05	12720024	.	G	A	101.0	.	DP=4;VDB=0.0310;AF1=1;AC1=2;DP4=0,0,2,2;MQ=37;FQ=-39;EFF=INTERGENIC(MODIFIER|||||||||),UPSTREAM(MODIFIER|||||Sobic.005G088500|||PAC:28391652|)	GT:PL:GQ	1/1:133,12,0:21
Chr05	12952665	.	G	A	71.0	.	DP=3;VDB=0.0260;AF1=1;AC1=2;DP4=0,0,1,2;MQ=36;FQ=-36;EFF=DOWNSTREAM(MODIFIER|||||Sobic.005G089500|||PAC:28389672|),INTERGENIC(MODIFIER|||||||||),UPSTREAM(MODIFIER|||||Sobic.005G089600|||PAC:28391675|)	GT:PL:GQ	1/1:103,9,0:16
Chr05	13377870	.	G	A	126.0	.	DP=6;VDB=0.0499;AF1=1;AC1=2;DP4=0,0,2,4;MQ=33;FQ=-45;EFF=INTERGENIC(MODIFIER|||||||||)	GT:PL:GQ	1/1:159,18,0:33
Chr05	13466145	.	C	T	125.0	.	DP=5;VDB=0.0418;AF1=1;AC1=2;DP4=0,0,2,3;MQ=37;FQ=-42;EFF=INTERGENIC(MODIFIER|||||||||),UPSTREAM(MODIFIER|||||Sobic.005G090700|||PAC:28390620|),UPSTREAM(MODIFIER|||||Sobic.005G090800|||PAC:28391031|),UPSTREAM(MODIFIER|||||Sobic.005G090800|||PAC:28391032|)	GT:PL:GQ	1/1:158,15,0:27
Chr05	14008799	.	G	A	53.0	.	DP=3;VDB=0.0284;AF1=1;AC1=2;DP4=0,0,1,2;MQ=31;FQ=-36;EFF=INTERGENIC(MODIFIER|||||||||)	GT:PL:GQ	1/1:85,9,0:16
Chr05	14060240	.	G	A	72.0	.	DP=3;VDB=0.0271;AF1=1;AC1=2;DP4=0,0,2,1;MQ=37;FQ=-36;EFF=INTERGENIC(MODIFIER|||||||||)	GT:PL:GQ	1/1:104,9,0:16
Chr05	14085884	.	G	A	40.8	.	DP=2;VDB=0.0150;AF1=1;AC1=2;DP4=0,0,1,1;MQ=36;FQ=-33;EFF=INTERGENIC(MODIFIER|||||||||),UPSTREAM(MODIFIER|||||Sobic.005G092300|||PAC:28391626|)	GT:PL:GQ	1/1:72,6,0:10
Chr05	14254780	.	G	A	42.8	.	DP=2;VDB=0.0216;AF1=1;AC1=2;DP4=0,0,1,1;MQ=37;FQ=-33;EFF=INTERGENIC(MODIFIER|||||||||)	GT:PL:GQ	1/1:74,6,0:10
Chr05	14342522	.	C	T	25.8	.	DP=2;VDB=0.0222;AF1=1;AC1=2;DP4=0,0,1,1;MQ=29;FQ=-33;EFF=INTRON(MODIFIER|||||Sobic.005G092500|||PAC:28391444|17),INTRON(MODIFIER|||||Sobic.005G092500|||PAC:28391445|17)	GT:PL:GQ	1/1:57,6,0:10
Chr05	14826468	.	G	A	113.0	.	DP=5;VDB=0.0499;AF1=1;AC1=2;DP4=0,0,3,2;MQ=34;FQ=-42;EFF=INTERGENIC(MODIFIER|||||||||)	GT:PL:GQ	1/1:146,15,0:27
Chr05	16112335	.	G	A	152.0	.	DP=7;VDB=0.0487;AF1=1;AC1=2;DP4=0,0,4,3;MQ=34;FQ=-48;EFF=INTERGENIC(MODIFIER|||||||||)	GT:PL:GQ	1/1:185,21,0:39
Chr05	16657047	.	G	A	96.5	.	DP=4;VDB=0.0363;AF1=1;AC1=2;DP4=0,0,3,1;MQ=37;FQ=-39;EFF=INTERGENIC(MODIFIER|||||||||)	GT:PL:GQ	1/1:129,12,0:21
Chr05	16964844	.	G	A	131.0	.	DP=6;VDB=0.0162;AF1=1;AC1=2;DP4=0,0,5,1;MQ=36;FQ=-45;EFF=INTERGENIC(MODIFIER|||||||||)	GT:PL:GQ	1/1:164,18,0:33
Chr05	17202256	.	G	A	73.0	.	DP=3;VDB=0.0110;AF1=1;AC1=2;DP4=0,0,1,2;MQ=37;FQ=-36;EFF=INTERGENIC(MODIFIER|||||||||)	GT:PL:GQ	1/1:105,9,0:16
Chr05	17473817	.	G	A	55.0	.	DP=3;VDB=0.0236;AF1=1;AC1=2;DP4=0,0,2,1;MQ=32;FQ=-36;EFF=DOWNSTREAM(MODIFIER|||||Sobic.005G101700|||PAC:28389527|),INTERGENIC(MODIFIER|||||||||)	GT:PL:GQ	1/1:87,9,0:16
Chr05	17614708	.	G	A	136.0	.	DP=6;VDB=0.0239;AF1=1;AC1=2;DP4=0,0,2,4;MQ=35;FQ=-45;EFF=INTERGENIC(MODIFIER|||||||||)	GT:PL:GQ	1/1:169,18,0:33
Chr05	17663416	.	G	A	72.0	.	DP=3;VDB=0.0225;AF1=1;AC1=2;DP4=0,0,2,1;MQ=37;FQ=-36;EFF=INTERGENIC(MODIFIER|||||||||)	GT:PL:GQ	1/1:104,9,0:16
Chr05	17803131	.	G	A	151.0	.	DP=7;VDB=0.0129;AF1=1;AC1=2;DP4=0,0,5,2;MQ=35;FQ=-48;EFF=INTERGENIC(MODIFIER|||||||||)	GT:PL:GQ	1/1:184,21,0:39
Chr05	17842161	.	G	A	72.0	.	DP=3;VDB=0.0194;AF1=1;AC1=2;DP4=0,0,2,1;MQ=37;FQ=-36;EFF=DOWNSTREAM(MODIFIER|||||Sobic.005G102200|||PAC:28389480|),INTERGENIC(MODIFIER|||||||||)	GT:PL:GQ	1/1:104,9,0:16
Chr05	18528331	.	G	A	149.0	.	DP=6;VDB=0.0487;AF1=1;AC1=2;DP4=0,0,2,4;MQ=37;FQ=-45;EFF=DOWNSTREAM(MODIFIER|||||Sobic.005G103600|||PAC:28391784|),NON_SYNONYMOUS_CODING(MODERATE|MISSENSE|Gca/Aca|A79T||Sobic.005G103500|||PAC:28390185|)	GT:PL:GQ	1/1:182,18,0:33
Chr05	19000164	.	G	A	143.0	.	DP=6;VDB=0.0487;AF1=1;AC1=2;DP4=0,0,4,2;MQ=36;FQ=-45;EFF=INTERGENIC(MODIFIER|||||||||)	GT:PL:GQ	1/1:176,18,0:33
Chr05	19037526	.	G	A	42.8	.	DP=2;VDB=0.0025;AF1=1;AC1=2;DP4=0,0,1,1;MQ=37;FQ=-33;EFF=INTERGENIC(MODIFIER|||||||||),UPSTREAM(MODIFIER|||||Sobic.005G104800|||PAC:28391061|)	GT:PL:GQ	1/1:74,6,0:10
Chr05	19750590	.	G	A	83.5	.	DP=4;VDB=0.0363;AF1=1;AC1=2;DP4=0,0,1,3;MQ=34;FQ=-39;EFF=INTERGENIC(MODIFIER|||||||||)	GT:PL:GQ	1/1:116,12,0:21
Chr05	19975044	.	G	A	132.0	.	DP=6;VDB=0.0325;AF1=1;AC1=2;DP4=0,0,5,1;MQ=37;FQ=-45;EFF=INTRON(MODIFIER|||||Sobic.005G105900|||PAC:28389552|2),INTRON(MODIFIER|||||Sobic.005G105900|||PAC:28389553|2)	GT:PL:GQ	1/1:165,18,0:33
Chr05	20017781	.	G	A	70.0	.	DP=3;VDB=0.0169;AF1=1;AC1=2;DP4=0,0,2,1;MQ=36;FQ=-36;EFF=NON_SYNONYMOUS_CODING(MODERATE|MISSENSE|aGa/aAa|R756K||Sobic.005G106400|||PAC:28391799|),UPSTREAM(MODIFIER|||||Sobic.005G106300|||PAC:28390296|)	GT:PL:GQ	1/1:102,9,0:16
Chr05	20169093	.	G	A	70.0	.	DP=3;VDB=0.0052;AF1=1;AC1=2;DP4=0,0,2,1;MQ=36;FQ=-36;EFF=DOWNSTREAM(MODIFIER|||||Sobic.005G106900|||PAC:28391272|),DOWNSTREAM(MODIFIER|||||Sobic.005G106900|||PAC:28391273|),INTRON(MODIFIER|||||Sobic.005G106700|||PAC:28391062|25),INTRON(MODIFIER|||||Sobic.005G106700|||PAC:28391063|26),INTRON(MODIFIER|||||Sobic.005G106700|||PAC:28391064|21)	GT:PL:GQ	1/1:102,9,0:16
Chr05	20460362	.	G	A	34.5	.	DP=4;VDB=0.0191;AF1=1;AC1=2;DP4=0,0,2,2;MQ=22;FQ=-39;EFF=INTERGENIC(MODIFIER|||||||||)	GT:PL:GQ	1/1:67,12,0:21
Chr05	21159197	.	C	T	128.0	.	DP=5;VDB=0.0354;AF1=1;AC1=2;DP4=0,0,2,3;MQ=37;FQ=-42;EFF=INTRON(MODIFIER|||||Sobic.005G108800|||PAC:28391778|2)	GT:PL:GQ	1/1:161,15,0:27
Chr05	21297805	.	C	T	60.0	.	DP=3;VDB=0.0080;AF1=1;AC1=2;DP4=0,0,2,1;MQ=33;FQ=-36;EFF=INTERGENIC(MODIFIER|||||||||)	GT:PL:GQ	1/1:92,9,0:16
Chr05	21394889	.	C	T	102.0	.	DP=5;VDB=0.0505;AF1=1;AC1=2;DP4=0,0,2,3;MQ=32;FQ=-42;EFF=INTERGENIC(MODIFIER|||||||||)	GT:PL:GQ	1/1:135,15,0:27
Chr05	21507472	.	C	T	51.5	.	DP=4;VDB=0.0329;AF1=1;AC1=2;DP4=0,0,2,2;MQ=26;FQ=-39;EFF=INTERGENIC(MODIFIER|||||||||)	GT:PL:GQ	1/1:84,12,0:21
Chr05	21745119	.	G	A	72.0	.	DP=3;VDB=0.0214;AF1=1;AC1=2;DP4=0,0,2,1;MQ=37;FQ=-36;EFF=INTERGENIC(MODIFIER|||||||||)	GT:PL:GQ	1/1:104,9,0:16
Chr05	22029304	.	G	A	85.5	.	DP=4;VDB=0.0410;AF1=1;AC1=2;DP4=0,0,3,1;MQ=34;FQ=-39;EFF=INTERGENIC(MODIFIER|||||||||)	GT:PL:GQ	1/1:118,12,0:21
Chr05	22642085	.	C	T	72.0	.	DP=3;VDB=0.0276;AF1=1;AC1=2;DP4=0,0,2,1;MQ=37;FQ=-36;EFF=INTERGENIC(MODIFIER|||||||||)	GT:PL:GQ	1/1:104,9,0:16
Chr05	22690980	.	C	T	103.0	.	DP=4;VDB=0.0191;AF1=1;AC1=2;DP4=0,0,2,2;MQ=37;FQ=-39;EFF=INTERGENIC(MODIFIER|||||||||)	GT:PL:GQ	1/1:135,12,0:21
Chr05	23052784	.	G	A	60.0	.	DP=3;VDB=0.0214;AF1=1;AC1=2;DP4=0,0,1,2;MQ=33;FQ=-36;EFF=INTERGENIC(MODIFIER|||||||||)	GT:PL:GQ	1/1:92,9,0:16
Chr05	23578430	.	C	T	83.5	.	DP=4;VDB=0.0306;AF1=1;AC1=2;DP4=0,0,2,2;MQ=33;FQ=-39;EFF=INTERGENIC(MODIFIER|||||||||)	GT:PL:GQ	1/1:116,12,0:21
Chr05	23983478	.	C	T	116.0	.	DP=5;VDB=0.0487;AF1=1;AC1=2;DP4=0,0,2,3;MQ=35;FQ=-42;EFF=INTERGENIC(MODIFIER|||||||||)	GT:PL:GQ	1/1:149,15,0:27
Chr05	24362967	.	C	T	72.0	.	DP=3;VDB=0.0243;AF1=1;AC1=2;DP4=0,0,2,1;MQ=37;FQ=-36;EFF=INTERGENIC(MODIFIER|||||||||)	GT:PL:GQ	1/1:104,9,0:16
Chr05	25669044	.	C	T	128.0	.	DP=5;VDB=0.0418;AF1=1;AC1=2;DP4=0,0,2,3;MQ=37;FQ=-42;EFF=INTERGENIC(MODIFIER|||||||||)	GT:PL:GQ	1/1:161,15,0:27
Chr05	25916714	.	C	T	72.0	.	DP=3;VDB=0.0284;AF1=1;AC1=2;DP4=0,0,2,1;MQ=37;FQ=-36;EFF=INTRON(MODIFIER|||||Sobic.005G111000|||PAC:28389564|1),UTR_3_PRIME(MODIFIER|||||Sobic.005G111000|||PAC:28389565|2)	GT:PL:GQ	1/1:104,9,0:16
Chr05	26001913	.	G	A	70.0	.	DP=3;VDB=0.0279;AF1=1;AC1=2;DP4=0,0,2,1;MQ=36;FQ=-36;EFF=INTERGENIC(MODIFIER|||||||||)	GT:PL:GQ	1/1:102,9,0:16
Chr05	26421168	.	C	T	65.5	.	DP=4;VDB=0.0281;AF1=1;AC1=2;DP4=0,0,2,2;MQ=28;FQ=-39;EFF=INTERGENIC(MODIFIER|||||||||)	GT:PL:GQ	1/1:98,12,0:21
Chr05	26498980	.	C	T	150.0	.	DP=6;VDB=0.0487;AF1=1;AC1=2;DP4=0,0,3,3;MQ=37;FQ=-45;EFF=INTERGENIC(MODIFIER|||||||||)	GT:PL:GQ	1/1:183,18,0:33
Chr05	26564572	.	C	T	82.5	.	DP=4;VDB=0.0417;AF1=1;AC1=2;DP4=0,0,1,3;MQ=34;FQ=-39;EFF=INTERGENIC(MODIFIER|||||||||)	GT:PL:GQ	1/1:115,12,0:21
Chr05	26755553	.	C	T	42.8	.	DP=2;VDB=0.0153;AF1=1;AC1=2;DP4=0,0,1,1;MQ=37;FQ=-33;EFF=INTERGENIC(MODIFIER|||||||||)	GT:PL:GQ	1/1:74,6,0:10
Chr05	26985124	.	C	T	42.8	.	DP=2;VDB=0.0141;AF1=1;AC1=2;DP4=0,0,1,1;MQ=37;FQ=-33;EFF=DOWNSTREAM(MODIFIER|||||Sobic.005G111300|||PAC:28391021|),INTERGENIC(MODIFIER|||||||||)	GT:PL:GQ	1/1:74,6,0:10
Chr05	27119787	.	C	T	127.0	.	DP=5;VDB=0.0504;AF1=1;AC1=2;DP4=0,0,3,2;MQ=37;FQ=-42;EFF=INTERGENIC(MODIFIER|||||||||),UPSTREAM(MODIFIER|||||Sobic.005G111500|||PAC:28392013|)	GT:PL:GQ	1/1:160,15,0:27
Chr05	27491277	.	C	T	71.5	.	DP=4;VDB=0.0350;AF1=1;AC1=2;DP4=0,0,2,2;MQ=31;FQ=-39;EFF=INTERGENIC(MODIFIER|||||||||)	GT:PL:GQ	1/1:104,12,0:21
Chr05	27697629	.	C	T	79.5	.	DP=4;VDB=0.0165;AF1=1;AC1=2;DP4=0,0,1,3;MQ=33;FQ=-39;EFF=INTERGENIC(MODIFIER|||||||||)	GT:PL:GQ	1/1:112,12,0:21
Chr05	27806424	.	C	T	135.0	.	DP=6;VDB=0.0239;AF1=1;AC1=2;DP4=0,0,4,2;MQ=35;FQ=-45;EFF=INTERGENIC(MODIFIER|||||||||)	GT:PL:GQ	1/1:168,18,0:33
Chr05	27839440	.	C	T	126.0	.	DP=5;VDB=0.0250;AF1=1;AC1=2;DP4=0,0,2,3;MQ=37;FQ=-42;EFF=INTERGENIC(MODIFIER|||||||||)	GT:PL:GQ	1/1:159,15,0:27
Chr05	28316917	.	C	T	72.0	.	DP=3;VDB=0.0194;AF1=1;AC1=2;DP4=0,0,2,1;MQ=37;FQ=-36;EFF=INTERGENIC(MODIFIER|||||||||)	GT:PL:GQ	1/1:104,9,0:16
Chr05	28501471	.	C	T	116.0	.	DP=5;VDB=0.0505;AF1=1;AC1=2;DP4=0,0,1,4;MQ=37;FQ=-42;EFF=INTERGENIC(MODIFIER|||||||||)	GT:PL:GQ	1/1:149,15,0:27
Chr05	28580165	.	C	T	28.8	.	DP=2;VDB=0.0166;AF1=1;AC1=2;DP4=0,0,1,1;MQ=31;FQ=-33;EFF=INTERGENIC(MODIFIER|||||||||)	GT:PL:GQ	1/1:60,6,0:10
Chr05	28581878	.	C	T	97.5	.	DP=4;VDB=0.0414;AF1=1;AC1=2;DP4=0,0,1,3;MQ=37;FQ=-39;EFF=INTERGENIC(MODIFIER|||||||||)	GT:PL:GQ	1/1:130,12,0:21
Chr05	28999605	.	C	T	107.0	.	DP=5;VDB=0.0418;AF1=1;AC1=2;DP4=0,0,4,1;MQ=35;FQ=-42;EFF=INTERGENIC(MODIFIER|||||||||)	GT:PL:GQ	1/1:140,15,0:27
Chr05	29015035	.	C	T	58.0	.	DP=3;VDB=0.0142;AF1=1;AC1=2;DP4=0,0,2,1;MQ=33;FQ=-36;EFF=DOWNSTREAM(MODIFIER|||||Sobic.005G112400|||PAC:28391299|),INTERGENIC(MODIFIER|||||||||)	GT:PL:GQ	1/1:90,9,0:16
Chr05	29103668	.	C	T	163.0	.	DP=7;VDB=0.0058;AF1=1;AC1=2;DP4=0,0,2,5;MQ=37;FQ=-48;EFF=INTERGENIC(MODIFIER|||||||||)	GT:PL:GQ	1/1:196,21,0:39
Chr05	29177266	.	C	T	58.0	.	DP=3;VDB=0.0266;AF1=1;AC1=2;DP4=0,0,2,1;MQ=32;FQ=-36;EFF=INTERGENIC(MODIFIER|||||||||)	GT:PL:GQ	1/1:90,9,0:16
Chr05	29215102	.	C	T	150.0	.	DP=10;VDB=0.0444;AF1=1;AC1=2;DP4=0,0,3,7;MQ=28;FQ=-57;EFF=INTERGENIC(MODIFIER|||||||||)	GT:PL:GQ	1/1:183,30,0:57
Chr05	29334385	.	C	T	101.0	.	DP=4;VDB=0.0094;AF1=1;AC1=2;DP4=0,0,2,2;MQ=37;FQ=-39;EFF=INTERGENIC(MODIFIER|||||||||)	GT:PL:GQ	1/1:133,12,0:21
Chr05	29467956	.	C	T	40.3	.	DP=5;VDB=0.0408;AF1=1;AC1=2;DP4=0,0,4,1;MQ=20;FQ=-42;EFF=INTERGENIC(MODIFIER|||||||||)	GT:PL:GQ	1/1:73,15,0:27
Chr05	29723357	.	G	A	42.8	.	DP=2;VDB=0.0184;AF1=1;AC1=2;DP4=0,0,1,1;MQ=37;FQ=-33;EFF=INTERGENIC(MODIFIER|||||||||)	GT:PL:GQ	1/1:74,6,0:10
Chr05	29845445	.	C	T	42.0	.	DP=3;VDB=0.0265;AF1=1;AC1=2;DP4=0,0,2,1;MQ=27;FQ=-36;EFF=INTERGENIC(MODIFIER|||||||||)	GT:PL:GQ	1/1:74,9,0:16
Chr05	30498408	.	C	T	34.5	.	DP=4;VDB=0.0258;AF1=1;AC1=2;DP4=0,0,3,1;MQ=22;FQ=-39;EFF=INTERGENIC(MODIFIER|||||||||)	GT:PL:GQ	1/1:67,12,0:21
Chr05	30622819	.	C	T	42.8	.	DP=2;VDB=0.0144;AF1=1;AC1=2;DP4=0,0,1,1;MQ=37;FQ=-33;EFF=INTERGENIC(MODIFIER|||||||||)	GT:PL:GQ	1/1:74,6,0:10
Chr05	31112100	.	C	T	73.0	.	DP=3;VDB=0.0194;AF1=1;AC1=2;DP4=0,0,1,2;MQ=37;FQ=-36;EFF=INTERGENIC(MODIFIER|||||||||)	GT:PL:GQ	1/1:105,9,0:16
Chr05	31427561	.	C	T	116.0	.	DP=5;VDB=0.0239;AF1=1;AC1=2;DP4=0,0,4,1;MQ=37;FQ=-42;EFF=INTERGENIC(MODIFIER|||||||||)	GT:PL:GQ	1/1:149,15,0:27
Chr05	32114488	.	C	T	127.0	.	DP=5;VDB=0.0058;AF1=1;AC1=2;DP4=0,0,3,2;MQ=37;FQ=-42;EFF=INTERGENIC(MODIFIER|||||||||)	GT:PL:GQ	1/1:160,15,0:27
Chr05	32173064	.	C	T	94.5	.	DP=4;VDB=0.0400;AF1=1;AC1=2;DP4=0,0,3,1;MQ=37;FQ=-39;EFF=INTERGENIC(MODIFIER|||||||||)	GT:PL:GQ	1/1:127,12,0:21
Chr05	32200033	.	C	T	67.0	.	DP=3;VDB=0.0032;AF1=1;AC1=2;DP4=0,0,1,2;MQ=36;FQ=-36;EFF=INTERGENIC(MODIFIER|||||||||)	GT:PL:GQ	1/1:99,9,0:16
Chr05	32526606	.	C	T	71.0	.	DP=3;VDB=0.0192;AF1=1;AC1=2;DP4=0,0,1,2;MQ=36;FQ=-36;EFF=INTERGENIC(MODIFIER|||||||||)	GT:PL:GQ	1/1:103,9,0:16
Chr05	32744148	.	C	T	128.0	.	DP=5;VDB=0.0162;AF1=1;AC1=2;DP4=0,0,2,3;MQ=37;FQ=-42;EFF=INTERGENIC(MODIFIER|||||||||)	GT:PL:GQ	1/1:161,15,0:27
Chr05	33053684	.	C	T	40.8	.	DP=2;VDB=0.0113;AF1=1;AC1=2;DP4=0,0,1,1;MQ=36;FQ=-33;EFF=INTERGENIC(MODIFIER|||||||||)	GT:PL:GQ	1/1:72,6,0:10
Chr05	33189795	.	C	T	72.5	.	DP=4;VDB=0.0350;AF1=1;AC1=2;DP4=0,0,1,3;MQ=30;FQ=-39;EFF=INTERGENIC(MODIFIER|||||||||)	GT:PL:GQ	1/1:105,12,0:21
Chr05	33317128	.	C	T	40.8	.	DP=2;VDB=0.0241;AF1=1;AC1=2;DP4=0,0,1,1;MQ=36;FQ=-33;EFF=INTERGENIC(MODIFIER|||||||||)	GT:PL:GQ	1/1:72,6,0:10
Chr05	33927472	.	C	T	57.5	.	DP=4;VDB=0.0306;AF1=1;AC1=2;DP4=0,0,2,2;MQ=26;FQ=-39;EFF=INTERGENIC(MODIFIER|||||||||)	GT:PL:GQ	1/1:90,12,0:21
Chr05	34813405	.	C	T	98.3	.	DP=5;VDB=0.0368;AF1=1;AC1=2;DP4=0,0,2,3;MQ=32;FQ=-42;EFF=INTERGENIC(MODIFIER|||||||||)	GT:PL:GQ	1/1:131,15,0:27
Chr05	34837416	.	C	T	33.5	.	DP=4;VDB=0.0006;AF1=1;AC1=2;DP4=0,0,2,2;MQ=18;FQ=-39;EFF=INTERGENIC(MODIFIER|||||||||)	GT:PL:GQ	1/1:66,12,0:21
Chr05	34945103	.	C	T	154.0	.	DP=11;VDB=0.0325;AF1=1;AC1=2;DP4=0,0,6,5;MQ=27;FQ=-60;EFF=INTERGENIC(MODIFIER|||||||||)	GT:PL:GQ	1/1:187,33,0:63
Chr05	35504382	.	C	T	136.0	.	DP=6;VDB=0.0408;AF1=1;AC1=2;DP4=0,0,3,3;MQ=34;FQ=-45;EFF=INTERGENIC(MODIFIER|||||||||)	GT:PL:GQ	1/1:169,18,0:33
Chr05	35529553	.	C	T	72.0	.	DP=3;VDB=0.0139;AF1=1;AC1=2;DP4=0,0,2,1;MQ=37;FQ=-36;EFF=INTRON(MODIFIER|||||Sobic.005G115000|||PAC:28389854|2)	GT:PL:GQ	1/1:104,9,0:16
Chr05	35581790	.	C	T	90.5	.	DP=4;VDB=0.0061;AF1=1;AC1=2;DP4=0,0,2,2;MQ=34;FQ=-39;EFF=INTERGENIC(MODIFIER|||||||||)	GT:PL:GQ	1/1:123,12,0:21
Chr05	35593743	.	C	T	45.0	.	DP=3;VDB=0.0279;AF1=1;AC1=2;DP4=0,0,1,2;MQ=30;FQ=-36;EFF=INTERGENIC(MODIFIER|||||||||)	GT:PL:GQ	1/1:77,9,0:16
Chr05	35607234	.	C	T	176.0	.	DP=8;VDB=0.0282;AF1=1;AC1=2;DP4=0,0,2,6;MQ=36;FQ=-51;EFF=INTERGENIC(MODIFIER|||||||||)	GT:PL:GQ	1/1:209,24,0:45
Chr05	35779661	.	C	T	42.8	.	DP=2;VDB=0.0047;AF1=1;AC1=2;DP4=0,0,1,1;MQ=37;FQ=-33;EFF=INTERGENIC(MODIFIER|||||||||)	GT:PL:GQ	1/1:74,6,0:10
Chr05	35806658	.	C	T	60.0	.	DP=3;VDB=0.0245;AF1=1;AC1=2;DP4=0,0,1,2;MQ=33;FQ=-36;EFF=INTERGENIC(MODIFIER|||||||||)	GT:PL:GQ	1/1:92,9,0:16
Chr05	35929255	.	C	T	42.8	.	DP=2;VDB=0.0162;AF1=1;AC1=2;DP4=0,0,1,1;MQ=37;FQ=-33;EFF=INTERGENIC(MODIFIER|||||||||)	GT:PL:GQ	1/1:74,6,0:10
Chr05	36091265	.	C	T	21.3	.	DP=5;VDB=0.0282;AF1=1;AC1=2;DP4=0,0,3,2;MQ=13;FQ=-42;EFF=INTERGENIC(MODIFIER|||||||||)	GT:PL:GQ	1/1:54,15,0:26
Chr05	36833498	.	C	T	41.5	.	DP=4;VDB=0.0369;AF1=1;AC1=2;DP4=0,0,3,1;MQ=25;FQ=-39;EFF=INTERGENIC(MODIFIER|||||||||)	GT:PL:GQ	1/1:74,12,0:21
Chr05	36852084	.	G	A	86.5	.	DP=4;VDB=0.0191;AF1=1;AC1=2;DP4=0,0,3,1;MQ=34;FQ=-39;EFF=INTERGENIC(MODIFIER|||||||||)	GT:PL:GQ	1/1:119,12,0:21
Chr05	36899557	.	C	T	30.0	.	DP=3;VDB=0.0245;AF1=1;AC1=2;DP4=0,0,2,1;MQ=22;FQ=-36;EFF=INTERGENIC(MODIFIER|||||||||)	GT:PL:GQ	1/1:62,9,0:16
Chr05	37375827	.	G	A	145.0	.	DP=14;VDB=0.0493;AF1=1;AC1=2;DP4=0,0,7,7;MQ=23;FQ=-69;EFF=INTERGENIC(MODIFIER|||||||||)	GT:PL:GQ	1/1:178,42,0:81
Chr05	38404561	.	C	T	101.0	.	DP=5;VDB=0.0493;AF1=1;AC1=2;DP4=0,0,3,2;MQ=32;FQ=-42;EFF=INTERGENIC(MODIFIER|||||||||)	GT:PL:GQ	1/1:134,15,0:27
Chr05	40897339	.	G	A	93.3	.	DP=5;VDB=0.0129;AF1=1;AC1=2;DP4=0,0,3,2;MQ=29;FQ=-42;EFF=INTERGENIC(MODIFIER|||||||||)	GT:PL:GQ	1/1:126,15,0:27
Chr05	40912138	.	G	A	42.8	.	DP=2;VDB=0.0191;AF1=1;AC1=2;DP4=0,0,1,1;MQ=37;FQ=-33;EFF=INTERGENIC(MODIFIER|||||||||)	GT:PL:GQ	1/1:74,6,0:10
Chr05	41096851	.	G	A	144.0	.	DP=6;VDB=0.0031;AF1=1;AC1=2;DP4=0,0,2,4;MQ=36;FQ=-45;EFF=DOWNSTREAM(MODIFIER|||||Sobic.005G115800|||PAC:28389490|),INTERGENIC(MODIFIER|||||||||)	GT:PL:GQ	1/1:177,18,0:33
Chr05	41179857	.	G	A	90.5	.	DP=4;VDB=0.0008;AF1=1;AC1=2;DP4=0,0,3,1;MQ=36;FQ=-39;EFF=INTERGENIC(MODIFIER|||||||||)	GT:PL:GQ	1/1:123,12,0:21
Chr05	41228602	.	G	A	42.8	.	DP=2;VDB=0.0172;AF1=1;AC1=2;DP4=0,0,1,1;MQ=37;FQ=-33;EFF=INTERGENIC(MODIFIER|||||||||)	GT:PL:GQ	1/1:74,6,0:10
Chr05	41554019	.	G	A	76.5	.	DP=4;VDB=0.0363;AF1=1;AC1=2;DP4=0,0,2,2;MQ=30;FQ=-39;EFF=INTERGENIC(MODIFIER|||||||||)	GT:PL:GQ	1/1:109,12,0:21
Chr05	41643298	.	G	A	70.0	.	DP=3;VDB=0.0279;AF1=1;AC1=2;DP4=0,0,2,1;MQ=36;FQ=-36;EFF=INTRON(MODIFIER|||||Sobic.005G116500|||PAC:28390680|1)	GT:PL:GQ	1/1:102,9,0:16
Chr05	41782398	.	G	A	71.0	.	DP=3;VDB=0.0048;AF1=1;AC1=2;DP4=0,0,1,2;MQ=36;FQ=-36;EFF=INTERGENIC(MODIFIER|||||||||)	GT:PL:GQ	1/1:103,9,0:16
Chr05	42249676	.	G	A	60.0	.	DP=3;VDB=0.0265;AF1=1;AC1=2;DP4=0,0,1,2;MQ=33;FQ=-36;EFF=DOWNSTREAM(MODIFIER|||||Sobic.005G118300|||PAC:28391748|),DOWNSTREAM(MODIFIER|||||Sobic.005G118400|||PAC:28390506|),INTRON(MODIFIER|||||Sobic.005G118100|||PAC:28390583|1),UPSTREAM(MODIFIER|||||Sobic.005G118200|||PAC:28390765|)	GT:PL:GQ	1/1:92,9,0:16
Chr05	42256803	.	G	A	103.0	.	DP=4;VDB=0.0006;AF1=1;AC1=2;DP4=0,0,2,2;MQ=37;FQ=-39;EFF=INTRON(MODIFIER|||||Sobic.005G118400|||PAC:28390506|2),UPSTREAM(MODIFIER|||||Sobic.005G118300|||PAC:28391748|)	GT:PL:GQ	1/1:135,12,0:21
Chr05	42522700	.	G	A	162.0	.	DP=7;VDB=0.0368;AF1=1;AC1=2;DP4=0,0,5,2;MQ=37;FQ=-48;EFF=INTERGENIC(MODIFIER|||||||||)	GT:PL:GQ	1/1:195,21,0:39
Chr05	43314850	.	G	A	59.0	.	DP=3;VDB=0.0243;AF1=1;AC1=2;DP4=0,0,1,2;MQ=33;FQ=-36;EFF=INTERGENIC(MODIFIER|||||||||)	GT:PL:GQ	1/1:91,9,0:16
Chr05	43631107	.	G	A	44.0	.	DP=3;VDB=0.0266;AF1=1;AC1=2;DP4=0,0,2,1;MQ=28;FQ=-36;EFF=INTERGENIC(MODIFIER|||||||||)	GT:PL:GQ	1/1:76,9,0:16
Chr05	43892595	.	G	A	171.0	.	DP=7;VDB=0.0487;AF1=1;AC1=2;DP4=0,0,4,3;MQ=37;FQ=-48;EFF=INTERGENIC(MODIFIER|||||||||)	GT:PL:GQ	1/1:204,21,0:39
Chr05	43949064	.	G	A	59.0	.	DP=3;VDB=0.0217;AF1=1;AC1=2;DP4=0,0,2,1;MQ=33;FQ=-36;EFF=INTERGENIC(MODIFIER|||||||||)	GT:PL:GQ	1/1:91,9,0:16
Chr05	44576139	.	G	A	137.0	.	DP=6;VDB=0.0284;AF1=1;AC1=2;DP4=0,0,2,4;MQ=35;FQ=-45;EFF=INTERGENIC(MODIFIER|||||||||)	GT:PL:GQ	1/1:170,18,0:33
Chr05	44626819	.	G	A	82.3	.	DP=5;VDB=0.0472;AF1=1;AC1=2;DP4=0,0,2,3;MQ=27;FQ=-42;EFF=INTERGENIC(MODIFIER|||||||||)	GT:PL:GQ	1/1:115,15,0:27
Chr05	44802405	.	G	A	78.5	.	DP=4;VDB=0.0385;AF1=1;AC1=2;DP4=0,0,2,2;MQ=31;FQ=-39;EFF=INTERGENIC(MODIFIER|||||||||)	GT:PL:GQ	1/1:111,12,0:21
Chr05	44961954	.	G	A	95.5	.	DP=4;VDB=0.0414;AF1=1;AC1=2;DP4=0,0,1,3;MQ=37;FQ=-39;EFF=NON_SYNONYMOUS_CODING(MODERATE|MISSENSE|Cgc/Tgc|R38C||Sobic.005G124400|||PAC:28390208|)	GT:PL:GQ	1/1:128,12,0:21
Chr05	45093516	.	G	A	128.0	.	DP=5;VDB=0.0003;AF1=1;AC1=2;DP4=0,0,2,3;MQ=37;FQ=-42;EFF=NON_SYNONYMOUS_CODING(MODERATE|MISSENSE|Gcg/Acg|A211T||Sobic.005G124500|||PAC:28390011|)	GT:PL:GQ	1/1:161,15,0:27
Chr05	45174753	.	G	A	104.0	.	DP=5;VDB=0.0504;AF1=1;AC1=2;DP4=0,0,4,1;MQ=35;FQ=-42;EFF=DOWNSTREAM(MODIFIER|||||Sobic.005G125100|||PAC:28390234|),INTERGENIC(MODIFIER|||||||||)	GT:PL:GQ	1/1:137,15,0:27
Chr05	45344018	.	G	A	73.0	.	DP=3;VDB=0.0258;AF1=1;AC1=2;DP4=0,0,1,2;MQ=37;FQ=-36;EFF=INTERGENIC(MODIFIER|||||||||)	GT:PL:GQ	1/1:105,9,0:16
Chr05	46179939	.	G	A	87.5	.	DP=4;VDB=0.0094;AF1=1;AC1=2;DP4=0,0,2,2;MQ=33;FQ=-39;EFF=INTERGENIC(MODIFIER|||||||||)	GT:PL:GQ	1/1:120,12,0:21
Chr05	46425268	.	C	T	42.8	.	DP=2;VDB=0.0162;AF1=1;AC1=2;DP4=0,0,1,1;MQ=37;FQ=-33;EFF=INTERGENIC(MODIFIER|||||||||)	GT:PL:GQ	1/1:74,6,0:10
Chr05	46549755	.	G	A	119.0	.	DP=5;VDB=0.0162;AF1=1;AC1=2;DP4=0,0,1,4;MQ=37;FQ=-42;EFF=INTERGENIC(MODIFIER|||||||||),UPSTREAM(MODIFIER|||||Sobic.005G129600|||PAC:28391555|)	GT:PL:GQ	1/1:152,15,0:27
Chr05	46661214	.	G	A	70.0	.	DP=3;VDB=0.0225;AF1=1;AC1=2;DP4=0,0,2,1;MQ=36;FQ=-36;EFF=INTERGENIC(MODIFIER|||||||||)	GT:PL:GQ	1/1:102,9,0:16
Chr05	46749818	.	G	A	28.8	.	DP=2;VDB=0.0094;AF1=1;AC1=2;DP4=0,0,1,1;MQ=31;FQ=-33;EFF=INTERGENIC(MODIFIER|||||||||)	GT:PL:GQ	1/1:60,6,0:10
Chr05	47453504	.	C	T	38.8	.	DP=2;VDB=0.0128;AF1=1;AC1=2;DP4=0,0,1,1;MQ=35;FQ=-33;EFF=DOWNSTREAM(MODIFIER|||||Sobic.005G130700|||PAC:28390125|),INTERGENIC(MODIFIER|||||||||)	GT:PL:GQ	1/1:70,6,0:10
Chr05	47981631	.	G	A	161.0	.	DP=7;VDB=0.0505;AF1=1;AC1=2;DP4=0,0,2,5;MQ=36;FQ=-48;EFF=INTERGENIC(MODIFIER|||||||||)	GT:PL:GQ	1/1:194,21,0:39
Chr05	48075748	.	G	A	219.0	.	DP=10;VDB=0.0319;AF1=1;AC1=2;DP4=0,0,6,4;MQ=37;FQ=-57;EFF=DOWNSTREAM(MODIFIER|||||Sobic.005G132400|||PAC:28391803|),INTERGENIC(MODIFIER|||||||||)	GT:PL:GQ	1/1:252,30,0:57
Chr05	48268233	.	G	A	55.0	.	DP=3;VDB=0.0234;AF1=1;AC1=2;DP4=0,0,2,1;MQ=33;FQ=-36;EFF=INTERGENIC(MODIFIER|||||||||)	GT:PL:GQ	1/1:87,9,0:16
Chr05	48372134	.	G	A	60.5	.	DP=4;VDB=0.0386;AF1=1;AC1=2;DP4=0,0,2,2;MQ=28;FQ=-39;EFF=INTERGENIC(MODIFIER|||||||||)	GT:PL:GQ	1/1:93,12,0:21
Chr05	48448202	.	G	A	147.0	.	DP=6;VDB=0.0284;AF1=1;AC1=2;DP4=0,0,3,3;MQ=36;FQ=-45;EFF=INTERGENIC(MODIFIER|||||||||)	GT:PL:GQ	1/1:180,18,0:33
Chr05	48582770	.	G	A	103.0	.	DP=4;VDB=0.0420;AF1=1;AC1=2;DP4=0,0,2,2;MQ=37;FQ=-39;EFF=DOWNSTREAM(MODIFIER|||||Sobic.005G134400|||PAC:28390798|),INTERGENIC(MODIFIER|||||||||),UPSTREAM(MODIFIER|||||Sobic.005G134500|||PAC:28392128|),UPSTREAM(MODIFIER|||||Sobic.005G134500|||PAC:28392129|)	GT:PL:GQ	1/1:135,12,0:21
Chr05	48868311	.	G	A	42.8	.	DP=2;VDB=0.0194;AF1=1;AC1=2;DP4=0,0,1,1;MQ=37;FQ=-33;EFF=DOWNSTREAM(MODIFIER|||||Sobic.005G135300|||PAC:28389948|),DOWNSTREAM(MODIFIER|||||Sobic.005G135300|||PAC:28389949|),INTERGENIC(MODIFIER|||||||||),UPSTREAM(MODIFIER|||||Sobic.005G135200|||PAC:28390194|)	GT:PL:GQ	1/1:74,6,0:10
Chr05	49016305	.	G	A	72.5	.	DP=4;VDB=0.0417;AF1=1;AC1=2;DP4=0,0,3,1;MQ=32;FQ=-39;EFF=INTERGENIC(MODIFIER|||||||||),UPSTREAM(MODIFIER|||||Sobic.005G135900|||PAC:28390540|)	GT:PL:GQ	1/1:105,12,0:21
Chr05	49139345	.	G	A	70.0	.	DP=3;VDB=0.0128;AF1=1;AC1=2;DP4=0,0,1,2;MQ=36;FQ=-36;EFF=INTERGENIC(MODIFIER|||||||||)	GT:PL:GQ	1/1:102,9,0:16
Chr05	49518193	.	G	A	72.0	.	DP=3;VDB=0.0266;AF1=1;AC1=2;DP4=0,0,2,1;MQ=37;FQ=-36;EFF=INTERGENIC(MODIFIER|||||||||)	GT:PL:GQ	1/1:104,9,0:16
Chr05	49567833	.	G	A	28.8	.	DP=2;VDB=0.0097;AF1=1;AC1=2;DP4=0,0,1,1;MQ=31;FQ=-33;EFF=INTERGENIC(MODIFIER|||||||||)	GT:PL:GQ	1/1:60,6,0:10
Chr05	50063560	.	G	A	73.0	.	DP=3;VDB=0.0279;AF1=1;AC1=2;DP4=0,0,1,2;MQ=37;FQ=-36;EFF=DOWNSTREAM(MODIFIER|||||Sobic.005G140400|||PAC:28391257|),INTERGENIC(MODIFIER|||||||||)	GT:PL:GQ	1/1:105,9,0:16
Chr05	50149955	.	G	A	70.0	.	DP=3;VDB=0.0182;AF1=1;AC1=2;DP4=0,0,2,1;MQ=36;FQ=-36;EFF=INTRON(MODIFIER|||||Sobic.005G140500|||PAC:28390285|12)	GT:PL:GQ	1/1:102,9,0:16
Chr05	51143996	.	C	T	97.5	.	DP=4;VDB=0.0363;AF1=1;AC1=2;DP4=0,0,1,3;MQ=37;FQ=-39;EFF=INTERGENIC(MODIFIER|||||||||)	GT:PL:GQ	1/1:130,12,0:21
Chr05	51179881	.	G	A	69.0	.	DP=3;VDB=0.0182;AF1=1;AC1=2;DP4=0,0,1,2;MQ=36;FQ=-36;EFF=INTERGENIC(MODIFIER|||||||||)	GT:PL:GQ	1/1:101,9,0:16
Chr05	51199633	.	G	A	40.8	.	DP=2;VDB=0.0206;AF1=1;AC1=2;DP4=0,0,1,1;MQ=36;FQ=-33;EFF=INTRON(MODIFIER|||||Sobic.005G143700|||PAC:28390751|3),INTRON(MODIFIER|||||Sobic.005G143700|||PAC:28390752|3),INTRON(MODIFIER|||||Sobic.005G143700|||PAC:28390754|4),UTR_3_PRIME(MODIFIER|||||Sobic.005G143700|||PAC:28390750|4),UTR_3_PRIME(MODIFIER|||||Sobic.005G143700|||PAC:28390753|3)	GT:PL:GQ	1/1:72,6,0:10
Chr05	51601981	.	C	T	95.5	.	DP=4;VDB=0.0400;AF1=1;AC1=2;DP4=0,0,2,2;MQ=37;FQ=-39;EFF=INTERGENIC(MODIFIER|||||||||)	GT:PL:GQ	1/1:128,12,0:21
Chr05	51815215	.	G	A	42.8	.	DP=2;VDB=0.0150;AF1=1;AC1=2;DP4=0,0,1,1;MQ=37;FQ=-33;EFF=INTERGENIC(MODIFIER|||||||||),UPSTREAM(MODIFIER|||||Sobic.005G146600|||PAC:28391838|)	GT:PL:GQ	1/1:74,6,0:10
Chr05	51991903	.	C	T	189.0	.	DP=8;VDB=0.0472;AF1=1;AC1=2;DP4=0,0,3,5;MQ=37;FQ=-51;EFF=DOWNSTREAM(MODIFIER|||||Sobic.005G147400|||PAC:28390690|),INTERGENIC(MODIFIER|||||||||)	GT:PL:GQ	1/1:222,24,0:45
Chr05	52289841	.	C	T	222.0	.	DP=12;VDB=0.0499;AF1=1;AC1=2;DP4=0,0,7,5;MQ=37;FQ=-63;EFF=DOWNSTREAM(MODIFIER|||||Sobic.005G149800|||PAC:28392134|),INTERGENIC(MODIFIER|||||||||)	GT:PL:GQ	1/1:255,36,0:69
Chr05	52707289	.	C	T	25.0	.	DP=3;VDB=0.0253;AF1=1;AC1=2;DP4=0,0,1,2;MQ=20;FQ=-36;EFF=DOWNSTREAM(MODIFIER|||||Sobic.005G152100|||PAC:28389985|),INTERGENIC(MODIFIER|||||||||)	GT:PL:GQ	1/1:57,9,0:15
Chr05	52709218	.	C	T	42.8	.	DP=2;VDB=0.0206;AF1=1;AC1=2;DP4=0,0,1,1;MQ=37;FQ=-33;EFF=DOWNSTREAM(MODIFIER|||||Sobic.005G152100|||PAC:28389985|),INTERGENIC(MODIFIER|||||||||)	GT:PL:GQ	1/1:74,6,0:10
Chr05	52861889	.	C	T	70.0	.	DP=3;VDB=0.0194;AF1=1;AC1=2;DP4=0,0,2,1;MQ=36;FQ=-36;EFF=INTERGENIC(MODIFIER|||||||||)	GT:PL:GQ	1/1:102,9,0:16
Chr05	53164910	.	C	T	42.8	.	DP=2;VDB=0.0159;AF1=1;AC1=2;DP4=0,0,1,1;MQ=37;FQ=-33;EFF=DOWNSTREAM(MODIFIER|||||Sobic.005G156200|||PAC:28390254|),NON_SYNONYMOUS_CODING(MODERATE|MISSENSE|cCa/cTa|P370L||Sobic.005G156100|||PAC:28390903|)	GT:PL:GQ	1/1:74,6,0:10
Chr05	53417149	.	C	T	42.5	.	DP=4;VDB=0.0250;AF1=1;AC1=2;DP4=0,0,1,3;MQ=22;FQ=-39;EFF=INTERGENIC(MODIFIER|||||||||)	GT:PL:GQ	1/1:75,12,0:21
Chr05	53660862	.	C	T	42.8	.	DP=2;VDB=0.0134;AF1=1;AC1=2;DP4=0,0,1,1;MQ=37;FQ=-33;EFF=DOWNSTREAM(MODIFIER|||||Sobic.005G158500|||PAC:28391216|),INTERGENIC(MODIFIER|||||||||)	GT:PL:GQ	1/1:74,6,0:10
Chr05	53758082	.	C	T	42.8	.	DP=2;VDB=0.0213;AF1=1;AC1=2;DP4=0,0,1,1;MQ=37;FQ=-33;EFF=INTERGENIC(MODIFIER|||||||||),UPSTREAM(MODIFIER|||||Sobic.005G159400|||PAC:28390053|)	GT:PL:GQ	1/1:74,6,0:10
Chr05	53789575	.	C	T	67.0	.	DP=3;VDB=0.0203;AF1=1;AC1=2;DP4=0,0,1,2;MQ=36;FQ=-36;EFF=DOWNSTREAM(MODIFIER|||||Sobic.005G159500|||PAC:28390878|),DOWNSTREAM(MODIFIER|||||Sobic.005G159700|||PAC:28389907|),INTERGENIC(MODIFIER|||||||||),UPSTREAM(MODIFIER|||||Sobic.005G159600|||PAC:28389593|)	GT:PL:GQ	1/1:99,9,0:16
Chr05	54386762	.	C	T	108.0	.	DP=6;VDB=0.0325;AF1=1;AC1=2;DP4=0,0,5,1;MQ=32;FQ=-45;EFF=DOWNSTREAM(MODIFIER|||||Sobic.005G164200|||PAC:28390136|),DOWNSTREAM(MODIFIER|||||Sobic.005G164300|||PAC:28391295|),INTERGENIC(MODIFIER|||||||||)	GT:PL:GQ	1/1:141,18,0:33
Chr05	54827543	.	C	T	94.3	.	DP=5;VDB=0.0445;AF1=1;AC1=2;DP4=0,0,1,4;MQ=32;FQ=-42;EFF=DOWNSTREAM(MODIFIER|||||Sobic.005G166600|||PAC:28389489|),DOWNSTREAM(MODIFIER|||||Sobic.005G166700|||PAC:28391311|),DOWNSTREAM(MODIFIER|||||Sobic.005G166700|||PAC:28391312|),INTERGENIC(MODIFIER|||||||||)	GT:PL:GQ	1/1:127,15,0:27
Chr05	54925341	.	C	T	101.0	.	DP=4;VDB=0.0338;AF1=1;AC1=2;DP4=0,0,2,2;MQ=37;FQ=-39;EFF=DOWNSTREAM(MODIFIER|||||Sobic.005G167200|||PAC:28390463|),INTERGENIC(MODIFIER|||||||||)	GT:PL:GQ	1/1:133,12,0:21
Chr05	55141869	.	C	T	140.0	.	DP=6;VDB=0.0408;AF1=1;AC1=2;DP4=0,0,3,3;MQ=35;FQ=-45;EFF=INTERGENIC(MODIFIER|||||||||)	GT:PL:GQ	1/1:173,18,0:33
Chr05	55230011	.	C	T	96.5	.	DP=4;VDB=0.0338;AF1=1;AC1=2;DP4=0,0,3,1;MQ=37;FQ=-39;EFF=DOWNSTREAM(MODIFIER|||||Sobic.005G169200|||PAC:28389478|),INTERGENIC(MODIFIER|||||||||),UPSTREAM(MODIFIER|||||Sobic.005G169300|||PAC:28390853|)	GT:PL:GQ	1/1:129,12,0:21
Chr05	55355788	.	C	T	40.8	.	DP=2;VDB=0.0172;AF1=1;AC1=2;DP4=0,0,1,1;MQ=36;FQ=-33;EFF=INTERGENIC(MODIFIER|||||||||),UPSTREAM(MODIFIER|||||Sobic.005G170100|||PAC:28391649|)	GT:PL:GQ	1/1:72,6,0:10
Chr05	55792371	.	C	T	72.0	.	DP=3;VDB=0.0217;AF1=1;AC1=2;DP4=0,0,2,1;MQ=37;FQ=-36;EFF=DOWNSTREAM(MODIFIER|||||Sobic.005G173800|||PAC:28390295|),INTERGENIC(MODIFIER|||||||||),UPSTREAM(MODIFIER|||||Sobic.005G173900|||PAC:28391152|)	GT:PL:GQ	1/1:104,9,0:16
Chr05	55837961	.	C	T	119.0	.	DP=5;VDB=0.0022;AF1=1;AC1=2;DP4=0,0,1,4;MQ=37;FQ=-42;EFF=DOWNSTREAM(MODIFIER|||||Sobic.005G174100|||PAC:28391091|),INTERGENIC(MODIFIER|||||||||),UPSTREAM(MODIFIER|||||Sobic.005G174200|||PAC:28389561|)	GT:PL:GQ	1/1:152,15,0:27
Chr05	56241505	.	C	T	42.8	.	DP=2;VDB=0.0244;AF1=1;AC1=2;DP4=0,0,1,1;MQ=37;FQ=-33;EFF=INTERGENIC(MODIFIER|||||||||),UPSTREAM(MODIFIER|||||Sobic.005G176300|||PAC:28392109|),UPSTREAM(MODIFIER|||||Sobic.005G176400|||PAC:28391258|)	GT:PL:GQ	1/1:74,6,0:10
Chr05	56759192	.	C	T	93.5	.	DP=4;VDB=0.0125;AF1=1;AC1=2;DP4=0,0,1,3;MQ=37;FQ=-39;EFF=INTERGENIC(MODIFIER|||||||||)	GT:PL:GQ	1/1:126,12,0:21
Chr05	56788845	.	C	T	125.0	.	DP=5;VDB=0.0472;AF1=1;AC1=2;DP4=0,0,2,3;MQ=37;FQ=-42;EFF=DOWNSTREAM(MODIFIER|||||Sobic.005G180800|||PAC:28391527|),DOWNSTREAM(MODIFIER|||||Sobic.005G180800|||PAC:28391528|),INTERGENIC(MODIFIER|||||||||),UPSTREAM(MODIFIER|||||Sobic.005G180900|||PAC:28390569|)	GT:PL:GQ	1/1:158,15,0:27
Chr05	56944707	.	C	T	95.5	.	DP=4;VDB=0.0061;AF1=1;AC1=2;DP4=0,0,1,3;MQ=37;FQ=-39;EFF=INTERGENIC(MODIFIER|||||||||),UPSTREAM(MODIFIER|||||Sobic.005G182600|||PAC:28390534|)	GT:PL:GQ	1/1:128,12,0:21
Chr05	57155108	.	C	T	143.0	.	DP=7;VDB=0.0368;AF1=1;AC1=2;DP4=0,0,6,1;MQ=36;FQ=-48;EFF=INTERGENIC(MODIFIER|||||||||),UPSTREAM(MODIFIER|||||Sobic.005G183400|||PAC:28389882|)	GT:PL:GQ	1/1:176,21,0:39
Chr05	57184650	.	C	T	33.5	.	DP=4;VDB=0.0420;AF1=1;AC1=2;DP4=0,0,2,2;MQ=21;FQ=-39;EFF=INTERGENIC(MODIFIER|||||||||)	GT:PL:GQ	1/1:66,12,0:21
Chr05	57225374	.	C	T	69.0	.	DP=3;VDB=0.0258;AF1=1;AC1=2;DP4=0,0,2,1;MQ=36;FQ=-36;EFF=INTERGENIC(MODIFIER|||||||||),UPSTREAM(MODIFIER|||||Sobic.005G183600|||PAC:28390335|)	GT:PL:GQ	1/1:101,9,0:16
Chr05	57273463	.	C	T	68.0	.	DP=3;VDB=0.0279;AF1=1;AC1=2;DP4=0,0,2,1;MQ=36;FQ=-36;EFF=INTERGENIC(MODIFIER|||||||||)	GT:PL:GQ	1/1:100,9,0:16
Chr05	57530511	.	C	T	93.5	.	DP=4;VDB=0.0163;AF1=1;AC1=2;DP4=0,0,1,3;MQ=36;FQ=-39;EFF=INTRON(MODIFIER|||||Sobic.005G186500|||PAC:28391818|5)	GT:PL:GQ	1/1:126,12,0:21
Chr05	57653500	.	C	T	103.0	.	DP=4;VDB=0.0417;AF1=1;AC1=2;DP4=0,0,2,2;MQ=37;FQ=-39;EFF=DOWNSTREAM(MODIFIER|||||Sobic.005G187400|||PAC:28392027|),DOWNSTREAM(MODIFIER|||||Sobic.005G187600|||PAC:28391388|),INTRON(MODIFIER|||||Sobic.005G187500|||PAC:28391769|1)	GT:PL:GQ	1/1:135,12,0:21
Chr05	57965690	.	C	T	132.0	.	DP=6;VDB=0.0487;AF1=1;AC1=2;DP4=0,0,4,2;MQ=34;FQ=-45;EFF=INTRON(MODIFIER|||||Sobic.005G191900|||PAC:28389514|1)	GT:PL:GQ	1/1:165,18,0:33
Chr05	58176518	.	C	T	101.0	.	DP=5;VDB=0.0015;AF1=1;AC1=2;DP4=0,0,2,3;MQ=31;FQ=-42;EFF=INTERGENIC(MODIFIER|||||||||)	GT:PL:GQ	1/1:134,15,0:27
Chr05	58253929	.	C	T	127.0	.	DP=5;VDB=0.0250;AF1=1;AC1=2;DP4=0,0,3,2;MQ=37;FQ=-42;EFF=NON_SYNONYMOUS_CODING(MODERATE|MISSENSE|Gca/Aca|A225T||Sobic.005G194900|||PAC:28390205|),UPSTREAM(MODIFIER|||||Sobic.005G195000|||PAC:28391717|),UPSTREAM(MODIFIER|||||Sobic.005G195000|||PAC:28391718|)	GT:PL:GQ	1/1:160,15,0:27
Chr05	58258758	.	C	T	127.0	.	DP=5;VDB=0.0319;AF1=1;AC1=2;DP4=0,0,3,2;MQ=37;FQ=-42;EFF=SYNONYMOUS_CODING(LOW|SILENT|ccC/ccT|P547||Sobic.005G195000|||PAC:28391717|),SYNONYMOUS_CODING(LOW|SILENT|ccC/ccT|P547||Sobic.005G195000|||PAC:28391718|),UPSTREAM(MODIFIER|||||Sobic.005G194900|||PAC:28390205|)	GT:PL:GQ	1/1:160,15,0:27
Chr05	58417590	.	C	T	150.0	.	DP=7;VDB=0.0504;AF1=1;AC1=2;DP4=0,0,1,6;MQ=37;FQ=-48;EFF=INTERGENIC(MODIFIER|||||||||)	GT:PL:GQ	1/1:183,21,0:39
Chr05	59286851	.	C	T	115.0	.	DP=5;VDB=0.0101;AF1=1;AC1=2;DP4=0,0,2,3;MQ=35;FQ=-42;EFF=NON_SYNONYMOUS_CODING(MODERATE|MISSENSE|Gaa/Aaa|E234K||Sobic.005G203500|||PAC:28390278|)	GT:PL:GQ	1/1:148,15,0:27
Chr05	59463908	.	C	T	171.0	.	DP=8;VDB=0.0444;AF1=1;AC1=2;DP4=0,0,6,2;MQ=36;FQ=-51;EFF=DOWNSTREAM(MODIFIER|||||Sobic.005G204900|||PAC:28390935|),INTRON(MODIFIER|||||Sobic.005G205000|||PAC:28391950|2),INTRON(MODIFIER|||||Sobic.005G205000|||PAC:28391951|2),INTRON(MODIFIER|||||Sobic.005G205000|||PAC:28391952|2)	GT:PL:GQ	1/1:204,24,0:45
Chr05	59985707	.	C	T	113.0	.	DP=5;VDB=0.0387;AF1=1;AC1=2;DP4=0,0,3,2;MQ=34;FQ=-42;EFF=DOWNSTREAM(MODIFIER|||||Sobic.005G209200|||PAC:28390701|),INTERGENIC(MODIFIER|||||||||)	GT:PL:GQ	1/1:146,15,0:27
Chr05	59988436	.	C	T	132.0	.	DP=6;VDB=0.0487;AF1=1;AC1=2;DP4=0,0,3,3;MQ=33;FQ=-45;EFF=INTERGENIC(MODIFIER|||||||||),UPSTREAM(MODIFIER|||||Sobic.005G209300|||PAC:28390994|)	GT:PL:GQ	1/1:165,18,0:33
Chr05	59995146	.	C	T	38.8	.	DP=2;VDB=0.0234;AF1=1;AC1=2;DP4=0,0,1,1;MQ=35;FQ=-33;EFF=DOWNSTREAM(MODIFIER|||||Sobic.005G209300|||PAC:28390994|),INTERGENIC(MODIFIER|||||||||),UPSTREAM(MODIFIER|||||Sobic.005G209400|||PAC:28391191|)	GT:PL:GQ	1/1:70,6,0:10
Chr05	60051221	.	C	T	42.8	.	DP=2;VDB=0.0128;AF1=1;AC1=2;DP4=0,0,1,1;MQ=37;FQ=-33;EFF=SYNONYMOUS_CODING(LOW|SILENT|tgC/tgT|C246||Sobic.005G209800|||PAC:28392072|)	GT:PL:GQ	1/1:74,6,0:10
Chr05	60346436	.	C	T	114.0	.	DP=6;VDB=0.0078;AF1=1;AC1=2;DP4=0,0,1,5;MQ=33;FQ=-45;EFF=SYNONYMOUS_CODING(LOW|SILENT|aaC/aaT|N3||Sobic.005G213400|||PAC:28391402|)	GT:PL:GQ	1/1:147,18,0:33
Chr05	60724856	.	C	T	144.0	.	DP=6;VDB=0.0319;AF1=1;AC1=2;DP4=0,0,2,4;MQ=36;FQ=-45;EFF=NON_SYNONYMOUS_CODING(MODERATE|MISSENSE|gGc/gAc|G282D||Sobic.005G217600|||PAC:28390895|)	GT:PL:GQ	1/1:177,18,0:33
Chr05	61045350	.	C	T	72.0	.	DP=3;VDB=0.0125;AF1=1;AC1=2;DP4=0,0,2,1;MQ=37;FQ=-36;EFF=DOWNSTREAM(MODIFIER|||||Sobic.005G219900|||PAC:28390001|),INTERGENIC(MODIFIER|||||||||),UPSTREAM(MODIFIER|||||Sobic.005G220000|||PAC:28391916|)	GT:PL:GQ	1/1:104,9,0:16
Chr05	61205206	.	G	A	43.0	.	DP=3;VDB=0.0279;AF1=1;AC1=2;DP4=0,0,1,2;MQ=27;FQ=-36;EFF=INTERGENIC(MODIFIER|||||||||)	GT:PL:GQ	1/1:75,9,0:16
Chr05	61361061	.	C	T	114.0	.	DP=5;VDB=0.0078;AF1=1;AC1=2;DP4=0,0,2,3;MQ=34;FQ=-42;EFF=DOWNSTREAM(MODIFIER|||||Sobic.005G223200|||PAC:28390639|),DOWNSTREAM(MODIFIER|||||Sobic.005G223300|||PAC:28392005|),INTERGENIC(MODIFIER|||||||||)	GT:PL:GQ	1/1:147,15,0:27
Chr05	61568047	.	C	T	37.5	.	DP=4;VDB=0.0400;AF1=1;AC1=2;DP4=0,0,1,3;MQ=25;FQ=-39;EFF=INTERGENIC(MODIFIER|||||||||),UPSTREAM(MODIFIER|||||Sobic.005G225200|||PAC:28390034|)	GT:PL:GQ	1/1:70,12,0:21
Chr05	61948516	.	C	T	128.0	.	DP=5;VDB=0.0250;AF1=1;AC1=2;DP4=0,0,2,3;MQ=37;FQ=-42;EFF=NON_SYNONYMOUS_CODING(MODERATE|MISSENSE|tGt/tAt|C7Y||Sobic.005G228200|||PAC:28391013|)	GT:PL:GQ	1/1:161,15,0:27
Chr05	61998580	.	C	T	83.5	.	DP=4;VDB=0.0329;AF1=1;AC1=2;DP4=0,0,3,1;MQ=33;FQ=-39;EFF=DOWNSTREAM(MODIFIER|||||Sobic.005G228700|||PAC:28390028|),NON_SYNONYMOUS_CODING(MODERATE|MISSENSE|Ggc/Agc|G433S||Sobic.005G228800|||PAC:28390044|),NON_SYNONYMOUS_CODING(MODERATE|MISSENSE|Ggc/Agc|G433S||Sobic.005G228800|||PAC:28390045|)	GT:PL:GQ	1/1:116,12,0:21
Chr05	62000089	.	C	T	149.0	.	DP=6;VDB=0.0504;AF1=1;AC1=2;DP4=0,0,2,4;MQ=37;FQ=-45;EFF=INTRON(MODIFIER|||||Sobic.005G228800|||PAC:28390044|4),INTRON(MODIFIER|||||Sobic.005G228800|||PAC:28390045|4)	GT:PL:GQ	1/1:182,18,0:33
Chr05	62025266	.	C	T	115.0	.	DP=5;VDB=0.0186;AF1=1;AC1=2;DP4=0,0,1,4;MQ=37;FQ=-42;EFF=DOWNSTREAM(MODIFIER|||||Sobic.005G229100|||PAC:28392161|),INTERGENIC(MODIFIER|||||||||)	GT:PL:GQ	1/1:148,15,0:27
Chr05	62181266	.	C	T	127.0	.	DP=5;VDB=0.0250;AF1=1;AC1=2;DP4=0,0,3,2;MQ=37;FQ=-42;EFF=DOWNSTREAM(MODIFIER|||||Sobic.005G231800|||PAC:28391478|),INTERGENIC(MODIFIER|||||||||)	GT:PL:GQ	1/1:160,15,0:27
Chr06	200590	.	C	T	125.0	.	DP=5;VDB=0.0043;AF1=1;AC1=2;DP4=0,0,2,3;MQ=37;FQ=-42;EFF=INTERGENIC(MODIFIER|||||||||)	GT:PL:GQ	1/1:158,15,0:27
Chr06	598745	.	C	T	189.0	.	DP=8;VDB=0.0505;AF1=1;AC1=2;DP4=0,0,4,4;MQ=37;FQ=-51;EFF=DOWNSTREAM(MODIFIER|||||Sobic.006G004000|||PAC:28404120|),DOWNSTREAM(MODIFIER|||||Sobic.006G004100|||PAC:28402588|),INTERGENIC(MODIFIER|||||||||),UPSTREAM(MODIFIER|||||Sobic.006G003900|||PAC:28403269|)	GT:PL:GQ	1/1:222,24,0:45
Chr06	977475	.	C	T	87.5	.	DP=4;VDB=0.0191;AF1=1;AC1=2;DP4=0,0,2,2;MQ=33;FQ=-39;EFF=DOWNSTREAM(MODIFIER|||||Sobic.006G006600|||PAC:28403843|),INTERGENIC(MODIFIER|||||||||)	GT:PL:GQ	1/1:120,12,0:21
Chr06	1036153	.	C	T	48.3	.	DP=5;VDB=0.0472;AF1=1;AC1=2;DP4=0,0,3,2;MQ=19;FQ=-42;EFF=DOWNSTREAM(MODIFIER|||||Sobic.006G007200|||PAC:28403441|),INTERGENIC(MODIFIER|||||||||),UPSTREAM(MODIFIER|||||Sobic.006G007100|||PAC:28404242|)	GT:PL:GQ	1/1:81,15,0:27
Chr06	2143445	.	C	T	72.0	.	DP=3;VDB=0.0266;AF1=1;AC1=2;DP4=0,0,2,1;MQ=37;FQ=-36;EFF=DOWNSTREAM(MODIFIER|||||Sobic.006G014600|||PAC:28402390|),INTERGENIC(MODIFIER|||||||||)	GT:PL:GQ	1/1:104,9,0:16
Chr06	2218909	.	C	T	111.0	.	DP=5;VDB=0.0418;AF1=1;AC1=2;DP4=0,0,3,2;MQ=34;FQ=-42;EFF=INTERGENIC(MODIFIER|||||||||)	GT:PL:GQ	1/1:144,15,0:27
Chr06	2359268	.	C	T	20.0	.	DP=3;VDB=0.0279;AF1=1;AC1=2;DP4=0,0,2,1;MQ=19;FQ=-36;EFF=INTRON(MODIFIER|||||Sobic.006G015500|||PAC:28401142|15)	GT:PL:GQ	1/1:52,9,0:15
Chr06	2498098	.	C	T	95.5	.	DP=4;VDB=0.0306;AF1=1;AC1=2;DP4=0,0,3,1;MQ=37;FQ=-39;EFF=INTERGENIC(MODIFIER|||||||||)	GT:PL:GQ	1/1:128,12,0:21
Chr06	3079334	.	G	A	123.0	.	DP=7;VDB=0.0043;AF1=1;AC1=2;DP4=0,0,1,6;MQ=31;FQ=-48;EFF=INTERGENIC(MODIFIER|||||||||),UPSTREAM(MODIFIER|||||Sobic.006G018600|||PAC:28401176|)	GT:PL:GQ	1/1:156,21,0:39
Chr06	3268411	.	G	A	83.1	.	DP=6;VDB=0.0387;AF1=1;AC1=2;DP4=0,0,3,3;MQ=27;FQ=-45;EFF=INTERGENIC(MODIFIER|||||||||)	GT:PL:GQ	1/1:116,18,0:33
Chr06	3490639	.	G	A	78.5	.	DP=4;VDB=0.0282;AF1=1;AC1=2;DP4=0,0,2,2;MQ=31;FQ=-39;EFF=INTERGENIC(MODIFIER|||||||||),UPSTREAM(MODIFIER|||||Sobic.006G020500|||PAC:28402943|)	GT:PL:GQ	1/1:111,12,0:21
Chr06	3526260	.	G	A	94.5	.	DP=4;VDB=0.0386;AF1=1;AC1=2;DP4=0,0,3,1;MQ=37;FQ=-39;EFF=INTERGENIC(MODIFIER|||||||||),UPSTREAM(MODIFIER|||||Sobic.006G020700|||PAC:28401671|)	GT:PL:GQ	1/1:127,12,0:21
Chr06	4061612	.	G	A	88.3	.	DP=5;VDB=0.0499;AF1=1;AC1=2;DP4=0,0,1,4;MQ=31;FQ=-42;EFF=DOWNSTREAM(MODIFIER|||||Sobic.006G023900|||PAC:28402201|),INTERGENIC(MODIFIER|||||||||)	GT:PL:GQ	1/1:121,15,0:27
Chr06	4587113	.	G	A	60.0	.	DP=3;VDB=0.0142;AF1=1;AC1=2;DP4=0,0,2,1;MQ=33;FQ=-36;EFF=INTERGENIC(MODIFIER|||||||||)	GT:PL:GQ	1/1:92,9,0:16
Chr06	4839040	.	G	A	42.8	.	DP=2;VDB=0.0203;AF1=1;AC1=2;DP4=0,0,1,1;MQ=37;FQ=-33;EFF=INTERGENIC(MODIFIER|||||||||)	GT:PL:GQ	1/1:74,6,0:10
Chr06	4863127	.	G	A	27.8	.	DP=2;VDB=0.0241;AF1=1;AC1=2;DP4=0,0,1,1;MQ=30;FQ=-33;EFF=INTERGENIC(MODIFIER|||||||||)	GT:PL:GQ	1/1:59,6,0:10
Chr06	5152218	.	G	A	164.0	.	DP=8;VDB=0.0499;AF1=1;AC1=2;DP4=0,0,4,4;MQ=32;FQ=-51;EFF=INTERGENIC(MODIFIER|||||||||)	GT:PL:GQ	1/1:197,24,0:45
Chr06	5780037	.	G	A	73.0	.	DP=3;VDB=0.0182;AF1=1;AC1=2;DP4=0,0,1,2;MQ=37;FQ=-36;EFF=INTRON(MODIFIER|||||Sobic.006G028200|||PAC:28401918|3)	GT:PL:GQ	1/1:105,9,0:16
Chr06	6047173	.	G	A	95.5	.	DP=4;VDB=0.0417;AF1=1;AC1=2;DP4=0,0,1,3;MQ=37;FQ=-39;EFF=INTERGENIC(MODIFIER|||||||||)	GT:PL:GQ	1/1:128,12,0:21
Chr06	6075563	.	G	A	72.0	.	DP=3;VDB=0.0282;AF1=1;AC1=2;DP4=0,0,2,1;MQ=37;FQ=-36;EFF=DOWNSTREAM(MODIFIER|||||Sobic.006G029000|||PAC:28404228|),INTERGENIC(MODIFIER|||||||||),UPSTREAM(MODIFIER|||||Sobic.006G029100|||PAC:28402830|)	GT:PL:GQ	1/1:104,9,0:16
Chr06	6099570	.	G	A	98.5	.	DP=4;VDB=0.0410;AF1=1;AC1=2;DP4=0,0,2,2;MQ=36;FQ=-39;EFF=NON_SYNONYMOUS_CODING(MODERATE|MISSENSE|gGa/gAa|G356E||Sobic.006G029300|||PAC:28403622|),UPSTREAM(MODIFIER|||||Sobic.006G029200|||PAC:28401621|)	GT:PL:GQ	1/1:131,12,0:21
Chr06	6517100	.	G	A	95.5	.	DP=4;VDB=0.0410;AF1=1;AC1=2;DP4=0,0,1,3;MQ=37;FQ=-39;EFF=DOWNSTREAM(MODIFIER|||||Sobic.006G030900|||PAC:28402180|),INTERGENIC(MODIFIER|||||||||)	GT:PL:GQ	1/1:128,12,0:21
Chr06	6644000	.	G	A	69.0	.	DP=3;VDB=0.0270;AF1=1;AC1=2;DP4=0,0,1,2;MQ=37;FQ=-36;EFF=INTERGENIC(MODIFIER|||||||||)	GT:PL:GQ	1/1:101,9,0:16
Chr06	7152561	.	G	A	71.0	.	DP=3;VDB=0.0284;AF1=1;AC1=2;DP4=0,0,2,1;MQ=36;FQ=-36;EFF=DOWNSTREAM(MODIFIER|||||Sobic.006G032500|||PAC:28403564|),DOWNSTREAM(MODIFIER|||||Sobic.006G032500|||PAC:28403565|),DOWNSTREAM(MODIFIER|||||Sobic.006G032500|||PAC:28403566|),INTERGENIC(MODIFIER|||||||||)	GT:PL:GQ	1/1:103,9,0:16
Chr06	7275979	.	G	A	70.0	.	DP=3;VDB=0.0276;AF1=1;AC1=2;DP4=0,0,1,2;MQ=36;FQ=-36;EFF=INTERGENIC(MODIFIER|||||||||)	GT:PL:GQ	1/1:102,9,0:16
Chr06	7410358	.	G	A	42.8	.	DP=2;VDB=0.0244;AF1=1;AC1=2;DP4=0,0,1,1;MQ=37;FQ=-33;EFF=INTERGENIC(MODIFIER|||||||||)	GT:PL:GQ	1/1:74,6,0:10
Chr06	7755560	.	G	A	151.0	.	DP=6;VDB=0.0487;AF1=1;AC1=2;DP4=0,0,3,3;MQ=37;FQ=-45;EFF=INTERGENIC(MODIFIER|||||||||)	GT:PL:GQ	1/1:184,18,0:33
Chr06	7963450	.	G	A	46.0	.	DP=3;VDB=0.0182;AF1=1;AC1=2;DP4=0,0,2,1;MQ=28;FQ=-36;EFF=INTERGENIC(MODIFIER|||||||||)	GT:PL:GQ	1/1:78,9,0:16
Chr06	8807703	.	G	A	45.5	.	DP=4;VDB=0.0107;AF1=1;AC1=2;DP4=0,0,2,2;MQ=22;FQ=-39;EFF=INTERGENIC(MODIFIER|||||||||)	GT:PL:GQ	1/1:78,12,0:21
Chr06	9836445	.	G	A	146.0	.	DP=6;VDB=0.0418;AF1=1;AC1=2;DP4=0,0,4,2;MQ=36;FQ=-45;EFF=INTERGENIC(MODIFIER|||||||||)	GT:PL:GQ	1/1:179,18,0:33
Chr06	10197594	.	G	A	87.5	.	DP=4;VDB=0.0191;AF1=1;AC1=2;DP4=0,0,2,2;MQ=33;FQ=-39;EFF=INTERGENIC(MODIFIER|||||||||)	GT:PL:GQ	1/1:120,12,0:21
Chr06	10517525	.	G	A	23.8	.	DP=2;VDB=0.0194;AF1=1;AC1=2;DP4=0,0,1,1;MQ=29;FQ=-33;EFF=DOWNSTREAM(MODIFIER|||||Sobic.006G035200|||PAC:28402416|),INTERGENIC(MODIFIER|||||||||)	GT:PL:GQ	1/1:55,6,0:10
Chr06	11266537	.	G	A	73.0	.	DP=3;VDB=0.0258;AF1=1;AC1=2;DP4=0,0,1,2;MQ=37;FQ=-36;EFF=INTERGENIC(MODIFIER|||||||||)	GT:PL:GQ	1/1:105,9,0:16
Chr06	11663484	.	G	A	103.0	.	DP=5;VDB=0.0505;AF1=1;AC1=2;DP4=0,0,3,2;MQ=32;FQ=-42;EFF=INTERGENIC(MODIFIER|||||||||)	GT:PL:GQ	1/1:136,15,0:27
Chr06	12043322	.	G	A	50.5	.	DP=4;VDB=0.0107;AF1=1;AC1=2;DP4=0,0,3,1;MQ=25;FQ=-39;EFF=INTERGENIC(MODIFIER|||||||||)	GT:PL:GQ	1/1:83,12,0:21
Chr06	12675489	.	G	A	40.8	.	DP=2;VDB=0.0244;AF1=1;AC1=2;DP4=0,0,1,1;MQ=36;FQ=-33;EFF=INTERGENIC(MODIFIER|||||||||)	GT:PL:GQ	1/1:72,6,0:10
Chr06	13203120	.	G	A	42.8	.	DP=2;VDB=0.0241;AF1=1;AC1=2;DP4=0,0,1,1;MQ=37;FQ=-33;EFF=INTERGENIC(MODIFIER|||||||||)	GT:PL:GQ	1/1:74,6,0:10
Chr06	14003165	.	G	A	117.0	.	DP=6;VDB=0.0444;AF1=1;AC1=2;DP4=0,0,4,2;MQ=33;FQ=-45;EFF=INTERGENIC(MODIFIER|||||||||)	GT:PL:GQ	1/1:150,18,0:33
Chr06	14124000	.	G	A	133.0	.	DP=6;VDB=0.0444;AF1=1;AC1=2;DP4=0,0,4,2;MQ=35;FQ=-45;EFF=INTERGENIC(MODIFIER|||||||||)	GT:PL:GQ	1/1:166,18,0:33
Chr06	14525805	.	G	A	58.0	.	DP=3;VDB=0.0095;AF1=1;AC1=2;DP4=0,0,1,2;MQ=32;FQ=-36;EFF=INTERGENIC(MODIFIER|||||||||)	GT:PL:GQ	1/1:90,9,0:16
Chr06	15227626	.	G	A	25.8	.	DP=2;VDB=0.0166;AF1=1;AC1=2;DP4=0,0,1,1;MQ=30;FQ=-33;EFF=INTERGENIC(MODIFIER|||||||||)	GT:PL:GQ	1/1:57,6,0:10
Chr06	15452816	.	G	A	42.8	.	DP=2;VDB=0.0237;AF1=1;AC1=2;DP4=0,0,1,1;MQ=37;FQ=-33;EFF=INTERGENIC(MODIFIER|||||||||)	GT:PL:GQ	1/1:74,6,0:10
Chr06	15648383	.	G	A	124.0	.	DP=5;VDB=0.0162;AF1=1;AC1=2;DP4=0,0,2,3;MQ=36;FQ=-42;EFF=INTERGENIC(MODIFIER|||||||||)	GT:PL:GQ	1/1:157,15,0:27
Chr06	16039995	.	G	A	49.5	.	DP=4;VDB=0.0350;AF1=1;AC1=2;DP4=0,0,2,2;MQ=24;FQ=-39;EFF=INTERGENIC(MODIFIER|||||||||)	GT:PL:GQ	1/1:82,12,0:21
Chr06	16919996	.	G	A	79.3	.	DP=5;VDB=0.0504;AF1=1;AC1=2;DP4=0,0,3,2;MQ=27;FQ=-42;EFF=INTERGENIC(MODIFIER|||||||||)	GT:PL:GQ	1/1:112,15,0:27
Chr06	17084111	.	G	A	200.0	.	DP=9;VDB=0.0505;AF1=1;AC1=2;DP4=0,0,5,4;MQ=36;FQ=-54;EFF=INTERGENIC(MODIFIER|||||||||)	GT:PL:GQ	1/1:233,27,0:51
Chr06	17621563	.	G	A	42.8	.	DP=2;VDB=0.0072;AF1=1;AC1=2;DP4=0,0,1,1;MQ=37;FQ=-33;EFF=INTERGENIC(MODIFIER|||||||||)	GT:PL:GQ	1/1:74,6,0:10
Chr06	17746826	.	G	A	59.0	.	DP=3;VDB=0.0279;AF1=1;AC1=2;DP4=0,0,2,1;MQ=33;FQ=-36;EFF=INTERGENIC(MODIFIER|||||||||)	GT:PL:GQ	1/1:91,9,0:16
Chr06	17767762	.	G	A	42.8	.	DP=2;VDB=0.0231;AF1=1;AC1=2;DP4=0,0,1,1;MQ=37;FQ=-33;EFF=INTERGENIC(MODIFIER|||||||||)	GT:PL:GQ	1/1:74,6,0:10
Chr06	18163140	.	G	A	66.0	.	DP=8;VDB=0.0408;AF1=1;AC1=2;DP4=0,0,2,6;MQ=17;FQ=-51;EFF=INTERGENIC(MODIFIER|||||||||)	GT:PL:GQ	1/1:99,24,0:45
Chr06	18382466	.	C	T	103.0	.	DP=4;VDB=0.0258;AF1=1;AC1=2;DP4=0,0,2,2;MQ=37;FQ=-39;EFF=INTERGENIC(MODIFIER|||||||||)	GT:PL:GQ	1/1:135,12,0:21
Chr06	18526276	.	C	T	95.5	.	DP=4;VDB=0.0220;AF1=1;AC1=2;DP4=0,0,1,3;MQ=37;FQ=-39;EFF=INTERGENIC(MODIFIER|||||||||)	GT:PL:GQ	1/1:128,12,0:21
Chr06	18536884	.	C	T	67.1	.	DP=6;VDB=0.0282;AF1=1;AC1=2;DP4=0,0,2,4;MQ=21;FQ=-45;EFF=INTERGENIC(MODIFIER|||||||||)	GT:PL:GQ	1/1:100,18,0:33
Chr06	18739688	.	C	T	73.0	.	DP=3;VDB=0.0283;AF1=1;AC1=2;DP4=0,0,1,2;MQ=37;FQ=-36;EFF=INTERGENIC(MODIFIER|||||||||)	GT:PL:GQ	1/1:105,9,0:16
Chr06	18741088	.	C	T	40.5	.	DP=4;VDB=0.0402;AF1=1;AC1=2;DP4=0,0,2,2;MQ=20;FQ=-39;EFF=INTERGENIC(MODIFIER|||||||||)	GT:PL:GQ	1/1:73,12,0:21
Chr06	18996297	.	C	T	72.0	.	DP=3;VDB=0.0153;AF1=1;AC1=2;DP4=0,0,2,1;MQ=37;FQ=-36;EFF=INTERGENIC(MODIFIER|||||||||)	GT:PL:GQ	1/1:104,9,0:16
Chr06	19060007	.	G	A	58.0	.	DP=3;VDB=0.0169;AF1=1;AC1=2;DP4=0,0,2,1;MQ=32;FQ=-36;EFF=INTERGENIC(MODIFIER|||||||||)	GT:PL:GQ	1/1:90,9,0:16
Chr06	19112813	.	G	A	101.0	.	DP=4;VDB=0.0281;AF1=1;AC1=2;DP4=0,0,2,2;MQ=37;FQ=-39;EFF=INTRON(MODIFIER|||||Sobic.006G039800|||PAC:28401718|12),UPSTREAM(MODIFIER|||||Sobic.006G039900|||PAC:28401450|)	GT:PL:GQ	1/1:133,12,0:21
Chr06	19317887	.	G	A	77.3	.	DP=5;VDB=0.0445;AF1=1;AC1=2;DP4=0,0,3,2;MQ=29;FQ=-42;EFF=INTERGENIC(MODIFIER|||||||||)	GT:PL:GQ	1/1:110,15,0:27
Chr06	19361376	.	G	A	42.8	.	DP=2;VDB=0.0181;AF1=1;AC1=2;DP4=0,0,1,1;MQ=37;FQ=-33;EFF=INTERGENIC(MODIFIER|||||||||)	GT:PL:GQ	1/1:74,6,0:10
Chr06	19820321	.	G	A	26.8	.	DP=2;VDB=0.0222;AF1=1;AC1=2;DP4=0,0,1,1;MQ=30;FQ=-33;EFF=INTERGENIC(MODIFIER|||||||||)	GT:PL:GQ	1/1:58,6,0:10
Chr06	20150094	.	G	A	52.3	.	DP=5;VDB=0.0354;AF1=1;AC1=2;DP4=0,0,4,1;MQ=21;FQ=-42;EFF=INTERGENIC(MODIFIER|||||||||)	GT:PL:GQ	1/1:85,15,0:27
Chr06	20600697	.	G	A	56.0	.	DP=3;VDB=0.0234;AF1=1;AC1=2;DP4=0,0,2,1;MQ=32;FQ=-36;EFF=INTERGENIC(MODIFIER|||||||||)	GT:PL:GQ	1/1:88,9,0:16
Chr06	20916144	.	G	A	97.5	.	DP=4;VDB=0.0094;AF1=1;AC1=2;DP4=0,0,1,3;MQ=37;FQ=-39;EFF=INTERGENIC(MODIFIER|||||||||)	GT:PL:GQ	1/1:130,12,0:21
Chr06	21060948	.	C	T	43.1	.	DP=6;VDB=0.0408;AF1=1;AC1=2;DP4=0,0,1,5;MQ=18;FQ=-45;EFF=INTERGENIC(MODIFIER|||||||||)	GT:PL:GQ	1/1:76,18,0:33
Chr06	21433613	.	G	A	46.5	.	DP=4;VDB=0.0310;AF1=1;AC1=2;DP4=0,0,3,1;MQ=23;FQ=-39;EFF=INTERGENIC(MODIFIER|||||||||)	GT:PL:GQ	1/1:79,12,0:21
Chr06	21910175	.	C	T	37.0	.	DP=3;VDB=0.0266;AF1=1;AC1=2;DP4=0,0,1,2;MQ=29;FQ=-36;EFF=INTERGENIC(MODIFIER|||||||||)	GT:PL:GQ	1/1:69,9,0:16
Chr06	22582010	.	C	T	106.0	.	DP=6;VDB=0.0487;AF1=1;AC1=2;DP4=0,0,3,3;MQ=29;FQ=-45;EFF=INTERGENIC(MODIFIER|||||||||)	GT:PL:GQ	1/1:139,18,0:33
Chr06	22736177	.	C	T	73.0	.	DP=3;VDB=0.0270;AF1=1;AC1=2;DP4=0,0,1,2;MQ=37;FQ=-36;EFF=INTERGENIC(MODIFIER|||||||||)	GT:PL:GQ	1/1:105,9,0:16
Chr06	22884285	.	C	T	146.0	.	DP=6;VDB=0.0444;AF1=1;AC1=2;DP4=0,0,2,4;MQ=37;FQ=-45;EFF=INTERGENIC(MODIFIER|||||||||)	GT:PL:GQ	1/1:179,18,0:33
Chr06	23604439	.	C	T	80.3	.	DP=5;VDB=0.0131;AF1=1;AC1=2;DP4=0,0,1,4;MQ=29;FQ=-42;EFF=INTERGENIC(MODIFIER|||||||||)	GT:PL:GQ	1/1:113,15,0:27
Chr06	23906091	.	C	T	101.0	.	DP=4;VDB=0.0310;AF1=1;AC1=2;DP4=0,0,2,2;MQ=37;FQ=-39;EFF=INTERGENIC(MODIFIER|||||||||)	GT:PL:GQ	1/1:133,12,0:21
Chr06	24419429	.	C	T	42.0	.	DP=3;VDB=0.0284;AF1=1;AC1=2;DP4=0,0,1,2;MQ=27;FQ=-36;EFF=INTERGENIC(MODIFIER|||||||||)	GT:PL:GQ	1/1:74,9,0:16
Chr06	24619416	.	C	T	30.0	.	DP=3;VDB=0.0110;AF1=1;AC1=2;DP4=0,0,1,2;MQ=22;FQ=-36;EFF=INTERGENIC(MODIFIER|||||||||)	GT:PL:GQ	1/1:62,9,0:16
Chr06	24679786	.	C	T	29.5	.	DP=4;VDB=0.0363;AF1=1;AC1=2;DP4=0,0,3,1;MQ=19;FQ=-39;EFF=INTERGENIC(MODIFIER|||||||||)	GT:PL:GQ	1/1:62,12,0:21
Chr06	24923170	.	C	T	56.0	.	DP=3;VDB=0.0203;AF1=1;AC1=2;DP4=0,0,1,2;MQ=31;FQ=-36;EFF=INTERGENIC(MODIFIER|||||||||)	GT:PL:GQ	1/1:88,9,0:16
Chr06	25205914	.	C	T	70.0	.	DP=3;VDB=0.0192;AF1=1;AC1=2;DP4=0,0,1,2;MQ=36;FQ=-36;EFF=INTERGENIC(MODIFIER|||||||||)	GT:PL:GQ	1/1:102,9,0:16
Chr06	25246200	.	C	T	72.0	.	DP=3;VDB=0.0284;AF1=1;AC1=2;DP4=0,0,2,1;MQ=37;FQ=-36;EFF=INTERGENIC(MODIFIER|||||||||)	GT:PL:GQ	1/1:104,9,0:16
Chr06	26001267	.	C	T	70.0	.	DP=3;VDB=0.0283;AF1=1;AC1=2;DP4=0,0,2,1;MQ=36;FQ=-36;EFF=INTERGENIC(MODIFIER|||||||||)	GT:PL:GQ	1/1:102,9,0:16
Chr06	26264380	.	C	T	103.0	.	DP=5;VDB=0.0129;AF1=1;AC1=2;DP4=0,0,2,3;MQ=32;FQ=-42;EFF=INTERGENIC(MODIFIER|||||||||)	GT:PL:GQ	1/1:136,15,0:27
Chr06	26374484	.	C	T	125.0	.	DP=5;VDB=0.0504;AF1=1;AC1=2;DP4=0,0,2,3;MQ=37;FQ=-42;EFF=INTERGENIC(MODIFIER|||||||||)	GT:PL:GQ	1/1:158,15,0:27
Chr06	26410001	.	C	T	96.5	.	DP=4;VDB=0.0220;AF1=1;AC1=2;DP4=0,0,3,1;MQ=37;FQ=-39;EFF=INTERGENIC(MODIFIER|||||||||)	GT:PL:GQ	1/1:129,12,0:21
Chr06	26435970	.	C	T	41.5	.	DP=4;VDB=0.0417;AF1=1;AC1=2;DP4=0,0,2,2;MQ=22;FQ=-39;EFF=INTERGENIC(MODIFIER|||||||||)	GT:PL:GQ	1/1:74,12,0:21
Chr06	26459366	.	C	T	45.5	.	DP=4;VDB=0.0417;AF1=1;AC1=2;DP4=0,0,3,1;MQ=24;FQ=-39;EFF=INTERGENIC(MODIFIER|||||||||)	GT:PL:GQ	1/1:78,12,0:21
Chr06	26582522	.	C	T	121.0	.	DP=7;VDB=0.0504;AF1=1;AC1=2;DP4=0,0,4,3;MQ=28;FQ=-48;EFF=INTERGENIC(MODIFIER|||||||||)	GT:PL:GQ	1/1:154,21,0:39
Chr06	26663777	.	C	T	42.8	.	DP=2;VDB=0.0125;AF1=1;AC1=2;DP4=0,0,1,1;MQ=37;FQ=-33;EFF=NON_SYNONYMOUS_CODING(MODERATE|MISSENSE|Ggc/Agc|G403S||Sobic.006G041600|||PAC:28403726|)	GT:PL:GQ	1/1:74,6,0:10
Chr06	27443418	.	C	T	74.5	.	DP=4;VDB=0.0417;AF1=1;AC1=2;DP4=0,0,2,2;MQ=30;FQ=-39;EFF=INTERGENIC(MODIFIER|||||||||)	GT:PL:GQ	1/1:107,12,0:21
Chr06	27715019	.	C	T	96.5	.	DP=4;VDB=0.0115;AF1=1;AC1=2;DP4=0,0,3,1;MQ=37;FQ=-39;EFF=INTERGENIC(MODIFIER|||||||||)	GT:PL:GQ	1/1:129,12,0:21
Chr06	27920126	.	C	T	65.5	.	DP=4;VDB=0.0329;AF1=1;AC1=2;DP4=0,0,2,2;MQ=28;FQ=-39;EFF=INTERGENIC(MODIFIER|||||||||)	GT:PL:GQ	1/1:98,12,0:21
Chr06	28176600	.	G	A	73.0	.	DP=3;VDB=0.0000;AF1=1;AC1=2;DP4=0,0,1,2;MQ=37;FQ=-36;EFF=INTERGENIC(MODIFIER|||||||||)	GT:PL:GQ	1/1:105,9,0:16
Chr06	28181198	.	G	A	42.8	.	DP=2;VDB=0.0209;AF1=1;AC1=2;DP4=0,0,1,1;MQ=37;FQ=-33;EFF=INTERGENIC(MODIFIER|||||||||)	GT:PL:GQ	1/1:74,6,0:10
Chr06	28380295	.	G	A	71.0	.	DP=3;VDB=0.0266;AF1=1;AC1=2;DP4=0,0,2,1;MQ=36;FQ=-36;EFF=INTERGENIC(MODIFIER|||||||||)	GT:PL:GQ	1/1:103,9,0:16
Chr06	28428776	.	G	A	32.0	.	DP=3;VDB=0.0203;AF1=1;AC1=2;DP4=0,0,2,1;MQ=23;FQ=-36;EFF=INTERGENIC(MODIFIER|||||||||)	GT:PL:GQ	1/1:64,9,0:16
Chr06	28606519	.	G	A	115.0	.	DP=6;VDB=0.0239;AF1=1;AC1=2;DP4=0,0,1,5;MQ=33;FQ=-45;EFF=INTERGENIC(MODIFIER|||||||||)	GT:PL:GQ	1/1:148,18,0:33
Chr06	28766592	.	G	A	69.1	.	DP=6;VDB=0.0487;AF1=1;AC1=2;DP4=0,0,2,4;MQ=21;FQ=-45;EFF=INTERGENIC(MODIFIER|||||||||)	GT:PL:GQ	1/1:102,18,0:33
Chr06	28859963	.	C	T	41.0	.	DP=3;VDB=0.0032;AF1=1;AC1=2;DP4=0,0,1,2;MQ=27;FQ=-36;EFF=INTERGENIC(MODIFIER|||||||||)	GT:PL:GQ	1/1:73,9,0:16
Chr06	29092446	.	C	T	146.0	.	DP=7;VDB=0.0444;AF1=1;AC1=2;DP4=0,0,1,6;MQ=37;FQ=-48;EFF=INTERGENIC(MODIFIER|||||||||)	GT:PL:GQ	1/1:179,21,0:39
Chr06	29128013	.	C	T	40.0	.	DP=3;VDB=0.0283;AF1=1;AC1=2;DP4=0,0,2,1;MQ=27;FQ=-36;EFF=INTERGENIC(MODIFIER|||||||||)	GT:PL:GQ	1/1:72,9,0:16
Chr06	29845665	.	G	A	69.0	.	DP=3;VDB=0.0217;AF1=1;AC1=2;DP4=0,0,2,1;MQ=36;FQ=-36;EFF=INTERGENIC(MODIFIER|||||||||)	GT:PL:GQ	1/1:101,9,0:16
Chr06	30336290	.	G	A	127.0	.	DP=5;VDB=0.0504;AF1=1;AC1=2;DP4=0,0,3,2;MQ=37;FQ=-42;EFF=INTERGENIC(MODIFIER|||||||||)	GT:PL:GQ	1/1:160,15,0:27
Chr06	30356861	.	G	A	73.0	.	DP=3;VDB=0.0271;AF1=1;AC1=2;DP4=0,0,1,2;MQ=37;FQ=-36;EFF=DOWNSTREAM(MODIFIER|||||Sobic.006G043800|||PAC:28401981|),INTERGENIC(MODIFIER|||||||||)	GT:PL:GQ	1/1:105,9,0:16
Chr06	31335754	.	G	A	95.5	.	DP=4;VDB=0.0386;AF1=1;AC1=2;DP4=0,0,1,3;MQ=37;FQ=-39;EFF=INTERGENIC(MODIFIER|||||||||)	GT:PL:GQ	1/1:128,12,0:21
Chr06	31630661	.	C	T	70.0	.	DP=3;VDB=0.0275;AF1=1;AC1=2;DP4=0,0,2,1;MQ=36;FQ=-36;EFF=INTERGENIC(MODIFIER|||||||||)	GT:PL:GQ	1/1:102,9,0:16
Chr06	31681378	.	C	T	72.0	.	DP=3;VDB=0.0234;AF1=1;AC1=2;DP4=0,0,2,1;MQ=37;FQ=-36;EFF=INTERGENIC(MODIFIER|||||||||),UPSTREAM(MODIFIER|||||Sobic.006G045100|||PAC:28403309|)	GT:PL:GQ	1/1:104,9,0:16
Chr06	31898117	.	C	T	83.1	.	DP=7;VDB=0.0325;AF1=1;AC1=2;DP4=0,0,5,2;MQ=23;FQ=-48;EFF=INTERGENIC(MODIFIER|||||||||)	GT:PL:GQ	1/1:116,21,0:39
Chr06	32097830	.	C	T	117.0	.	DP=5;VDB=0.0387;AF1=1;AC1=2;DP4=0,0,2,3;MQ=35;FQ=-42;EFF=DOWNSTREAM(MODIFIER|||||Sobic.006G045700|||PAC:28402799|),SYNONYMOUS_CODING(LOW|SILENT|ttG/ttA|L80||Sobic.006G045700|||PAC:28402800|),UTR_3_PRIME(MODIFIER|||||Sobic.006G045700|||PAC:28402801|3)	GT:PL:GQ	1/1:150,15,0:27
Chr06	32330619	.	C	T	67.5	.	DP=4;VDB=0.0094;AF1=1;AC1=2;DP4=0,0,3,1;MQ=29;FQ=-39;EFF=SYNONYMOUS_CODING(LOW|SILENT|ggC/ggT|G80||Sobic.006G046800|||PAC:28403769|),UPSTREAM(MODIFIER|||||Sobic.006G046900|||PAC:28402431|)	GT:PL:GQ	1/1:100,12,0:21
Chr06	32354029	.	C	T	127.0	.	DP=7;VDB=0.0000;AF1=1;AC1=2;DP4=0,0,4,3;MQ=29;FQ=-48;EFF=INTERGENIC(MODIFIER|||||||||)	GT:PL:GQ	1/1:160,21,0:39
Chr06	32488124	.	C	T	73.0	.	DP=3;VDB=0.0167;AF1=1;AC1=2;DP4=0,0,1,2;MQ=37;FQ=-36;EFF=DOWNSTREAM(MODIFIER|||||Sobic.006G047000|||PAC:28402616|),DOWNSTREAM(MODIFIER|||||Sobic.006G047000|||PAC:28402617|),DOWNSTREAM(MODIFIER|||||Sobic.006G047000|||PAC:28402618|),DOWNSTREAM(MODIFIER|||||Sobic.006G047000|||PAC:28402619|),SYNONYMOUS_CODING(LOW|SILENT|agG/agA|R623||Sobic.006G047100|||PAC:28401788|)	GT:PL:GQ	1/1:105,9,0:16
Chr06	33338427	.	C	T	82.5	.	DP=4;VDB=0.0414;AF1=1;AC1=2;DP4=0,0,3,1;MQ=33;FQ=-39;EFF=INTERGENIC(MODIFIER|||||||||)	GT:PL:GQ	1/1:115,12,0:21
Chr06	33677336	.	C	T	37.0	.	DP=3;VDB=0.0225;AF1=1;AC1=2;DP4=0,0,1,2;MQ=26;FQ=-36;EFF=INTERGENIC(MODIFIER|||||||||)	GT:PL:GQ	1/1:69,9,0:16
Chr06	33753479	.	C	T	73.0	.	DP=3;VDB=0.0125;AF1=1;AC1=2;DP4=0,0,1,2;MQ=37;FQ=-36;EFF=INTERGENIC(MODIFIER|||||||||),UPSTREAM(MODIFIER|||||Sobic.006G048000|||PAC:28403320|),UPSTREAM(MODIFIER|||||Sobic.006G048000|||PAC:28403321|),UPSTREAM(MODIFIER|||||Sobic.006G048000|||PAC:28403322|)	GT:PL:GQ	1/1:105,9,0:16
Chr06	33758787	.	C	T	125.0	.	DP=5;VDB=0.0499;AF1=1;AC1=2;DP4=0,0,3,2;MQ=37;FQ=-42;EFF=DOWNSTREAM(MODIFIER|||||Sobic.006G048000|||PAC:28403320|),DOWNSTREAM(MODIFIER|||||Sobic.006G048000|||PAC:28403321|),DOWNSTREAM(MODIFIER|||||Sobic.006G048000|||PAC:28403322|),INTERGENIC(MODIFIER|||||||||)	GT:PL:GQ	1/1:158,15,0:27
Chr06	33950970	.	C	T	158.0	.	DP=7;VDB=0.0282;AF1=1;AC1=2;DP4=0,0,3,4;MQ=34;FQ=-48;EFF=DOWNSTREAM(MODIFIER|||||Sobic.006G048500|||PAC:28404285|),DOWNSTREAM(MODIFIER|||||Sobic.006G048600|||PAC:28401734|),INTERGENIC(MODIFIER|||||||||)	GT:PL:GQ	1/1:191,21,0:39
Chr06	34211186	.	C	T	151.0	.	DP=6;VDB=0.0325;AF1=1;AC1=2;DP4=0,0,3,3;MQ=37;FQ=-45;EFF=INTERGENIC(MODIFIER|||||||||)	GT:PL:GQ	1/1:184,18,0:33
Chr06	34281866	.	C	T	152.0	.	DP=6;VDB=0.0368;AF1=1;AC1=2;DP4=0,0,3,3;MQ=37;FQ=-45;EFF=INTERGENIC(MODIFIER|||||||||)	GT:PL:GQ	1/1:185,18,0:33
Chr06	34929252	.	C	T	128.0	.	DP=5;VDB=0.0043;AF1=1;AC1=2;DP4=0,0,2,3;MQ=37;FQ=-42;EFF=INTERGENIC(MODIFIER|||||||||)	GT:PL:GQ	1/1:161,15,0:27
Chr06	35009812	.	C	T	127.0	.	DP=5;VDB=0.0239;AF1=1;AC1=2;DP4=0,0,3,2;MQ=37;FQ=-42;EFF=INTERGENIC(MODIFIER|||||||||)	GT:PL:GQ	1/1:160,15,0:27
Chr06	35389325	.	C	T	42.8	.	DP=2;VDB=0.0172;AF1=1;AC1=2;DP4=0,0,1,1;MQ=37;FQ=-33;EFF=INTERGENIC(MODIFIER|||||||||)	GT:PL:GQ	1/1:74,6,0:10
Chr06	35399367	.	C	T	27.8	.	DP=2;VDB=0.0166;AF1=1;AC1=2;DP4=0,0,1,1;MQ=30;FQ=-33;EFF=INTERGENIC(MODIFIER|||||||||)	GT:PL:GQ	1/1:59,6,0:10
Chr06	35634838	.	C	T	32.5	.	DP=4;VDB=0.0350;AF1=1;AC1=2;DP4=0,0,3,1;MQ=20;FQ=-39;EFF=INTRON(MODIFIER|||||Sobic.006G049100|||PAC:28402445|5),INTRON(MODIFIER|||||Sobic.006G049100|||PAC:28402446|5),UPSTREAM(MODIFIER|||||Sobic.006G049200|||PAC:28402103|)	GT:PL:GQ	1/1:65,12,0:21
Chr06	35803195	.	G	A	29.5	.	DP=4;VDB=0.0281;AF1=1;AC1=2;DP4=0,0,3,1;MQ=19;FQ=-39;EFF=INTERGENIC(MODIFIER|||||||||)	GT:PL:GQ	1/1:62,12,0:21
Chr06	36436089	.	C	T	58.0	.	DP=3;VDB=0.0279;AF1=1;AC1=2;DP4=0,0,1,2;MQ=32;FQ=-36;EFF=INTERGENIC(MODIFIER|||||||||)	GT:PL:GQ	1/1:90,9,0:16
Chr06	36487520	.	C	T	126.0	.	DP=6;VDB=0.0031;AF1=1;AC1=2;DP4=0,0,2,4;MQ=33;FQ=-45;EFF=INTERGENIC(MODIFIER|||||||||)	GT:PL:GQ	1/1:159,18,0:33
Chr06	36837452	.	C	T	96.5	.	DP=4;VDB=0.0420;AF1=1;AC1=2;DP4=0,0,3,1;MQ=37;FQ=-39;EFF=INTERGENIC(MODIFIER|||||||||)	GT:PL:GQ	1/1:129,12,0:21
Chr06	36864393	.	C	T	148.0	.	DP=6;VDB=0.0368;AF1=1;AC1=2;DP4=0,0,3,3;MQ=36;FQ=-45;EFF=INTERGENIC(MODIFIER|||||||||)	GT:PL:GQ	1/1:181,18,0:33
Chr06	37295474	.	C	T	73.0	.	DP=3;VDB=0.0266;AF1=1;AC1=2;DP4=0,0,1,2;MQ=37;FQ=-36;EFF=INTERGENIC(MODIFIER|||||||||)	GT:PL:GQ	1/1:105,9,0:16
Chr06	37406441	.	C	T	124.0	.	DP=5;VDB=0.0162;AF1=1;AC1=2;DP4=0,0,2,3;MQ=36;FQ=-42;EFF=INTERGENIC(MODIFIER|||||||||)	GT:PL:GQ	1/1:157,15,0:27
Chr06	37645799	.	C	T	117.0	.	DP=5;VDB=0.0487;AF1=1;AC1=2;DP4=0,0,2,3;MQ=35;FQ=-42;EFF=INTERGENIC(MODIFIER|||||||||)	GT:PL:GQ	1/1:150,15,0:27
Chr06	38121536	.	C	T	136.0	.	DP=6;VDB=0.0493;AF1=1;AC1=2;DP4=0,0,1,5;MQ=37;FQ=-45;EFF=NON_SYNONYMOUS_CODING(MODERATE|MISSENSE|cCt/cTt|P529L||Sobic.006G051700|||PAC:28402157|)	GT:PL:GQ	1/1:169,18,0:33
Chr06	38258593	.	C	T	68.0	.	DP=3;VDB=0.0217;AF1=1;AC1=2;DP4=0,0,2,1;MQ=36;FQ=-36;EFF=INTERGENIC(MODIFIER|||||||||)	GT:PL:GQ	1/1:100,9,0:16
Chr06	38354253	.	C	T	73.0	.	DP=3;VDB=0.0128;AF1=1;AC1=2;DP4=0,0,1,2;MQ=37;FQ=-36;EFF=UTR_5_PRIME(MODIFIER|||||Sobic.006G052200|||PAC:28401323|1)	GT:PL:GQ	1/1:105,9,0:16
Chr06	38364474	.	C	T	146.0	.	DP=6;VDB=0.0493;AF1=1;AC1=2;DP4=0,0,2,4;MQ=36;FQ=-45;EFF=DOWNSTREAM(MODIFIER|||||Sobic.006G052400|||PAC:28402215|),SYNONYMOUS_CODING(LOW|SILENT|gtC/gtT|V586||Sobic.006G052300|||PAC:28401237|)	GT:PL:GQ	1/1:179,18,0:33
Chr06	38576559	.	C	T	101.0	.	DP=4;VDB=0.0258;AF1=1;AC1=2;DP4=0,0,2,2;MQ=37;FQ=-39;EFF=INTRON(MODIFIER|||||Sobic.006G053000|||PAC:28403497|2)	GT:PL:GQ	1/1:133,12,0:21
Chr06	38760768	.	C	T	167.0	.	DP=7;VDB=0.0199;AF1=1;AC1=2;DP4=0,0,2,5;MQ=37;FQ=-48;EFF=INTERGENIC(MODIFIER|||||||||)	GT:PL:GQ	1/1:200,21,0:39
Chr06	38871718	.	C	T	25.8	.	DP=2;VDB=0.0231;AF1=1;AC1=2;DP4=0,0,1,1;MQ=29;FQ=-33;EFF=INTERGENIC(MODIFIER|||||||||)	GT:PL:GQ	1/1:57,6,0:10
Chr06	38871724	.	C	T	34.0	.	DP=3;VDB=0.0253;AF1=1;AC1=2;DP4=0,0,1,2;MQ=25;FQ=-36;EFF=INTERGENIC(MODIFIER|||||||||)	GT:PL:GQ	1/1:66,9,0:16
Chr06	38961327	.	C	T	125.0	.	DP=5;VDB=0.0239;AF1=1;AC1=2;DP4=0,0,3,2;MQ=37;FQ=-42;EFF=INTERGENIC(MODIFIER|||||||||)	GT:PL:GQ	1/1:158,15,0:27
Chr06	39008766	.	C	T	25.8	.	DP=2;VDB=0.0106;AF1=1;AC1=2;DP4=0,0,1,1;MQ=30;FQ=-33;EFF=INTERGENIC(MODIFIER|||||||||)	GT:PL:GQ	1/1:57,6,0:10
Chr06	39088920	.	C	T	131.0	.	DP=6;VDB=0.0387;AF1=1;AC1=2;DP4=0,0,5,1;MQ=36;FQ=-45;EFF=DOWNSTREAM(MODIFIER|||||Sobic.006G053800|||PAC:28401623|),INTERGENIC(MODIFIER|||||||||)	GT:PL:GQ	1/1:164,18,0:33
Chr06	39300574	.	C	T	42.8	.	DP=2;VDB=0.0184;AF1=1;AC1=2;DP4=0,0,1,1;MQ=37;FQ=-33;EFF=INTRON(MODIFIER|||||Sobic.006G054200|||PAC:28402851|8)	GT:PL:GQ	1/1:74,6,0:10
Chr06	39477962	.	C	T	52.0	.	DP=3;VDB=0.0276;AF1=1;AC1=2;DP4=0,0,1,2;MQ=31;FQ=-36;EFF=INTERGENIC(MODIFIER|||||||||)	GT:PL:GQ	1/1:84,9,0:16
Chr06	39843723	.	C	T	96.5	.	DP=4;VDB=0.0338;AF1=1;AC1=2;DP4=0,0,3,1;MQ=37;FQ=-39;EFF=INTERGENIC(MODIFIER|||||||||),UPSTREAM(MODIFIER|||||Sobic.006G055600|||PAC:28401684|)	GT:PL:GQ	1/1:129,12,0:21
Chr06	40221604	.	C	T	54.0	.	DP=3;VDB=0.0283;AF1=1;AC1=2;DP4=0,0,1,2;MQ=31;FQ=-36;EFF=INTERGENIC(MODIFIER|||||||||)	GT:PL:GQ	1/1:86,9,0:16
Chr06	40711612	.	C	T	133.0	.	DP=6;VDB=0.0487;AF1=1;AC1=2;DP4=0,0,1,5;MQ=37;FQ=-45;EFF=INTERGENIC(MODIFIER|||||||||)	GT:PL:GQ	1/1:166,18,0:33
Chr06	41092619	.	C	T	73.0	.	DP=3;VDB=0.0253;AF1=1;AC1=2;DP4=0,0,1,2;MQ=37;FQ=-36;EFF=DOWNSTREAM(MODIFIER|||||Sobic.006G060400|||PAC:28402664|),INTERGENIC(MODIFIER|||||||||)	GT:PL:GQ	1/1:105,9,0:16
Chr06	41822722	.	C	T	72.0	.	DP=3;VDB=0.0243;AF1=1;AC1=2;DP4=0,0,2,1;MQ=37;FQ=-36;EFF=INTRON(MODIFIER|||||Sobic.006G062400|||PAC:28402899|1)	GT:PL:GQ	1/1:104,9,0:16
Chr06	41823688	.	C	T	72.0	.	DP=3;VDB=0.0282;AF1=1;AC1=2;DP4=0,0,2,1;MQ=37;FQ=-36;EFF=SYNONYMOUS_CODING(LOW|SILENT|gtG/gtA|V735||Sobic.006G062400|||PAC:28402899|)	GT:PL:GQ	1/1:104,9,0:16
Chr06	41845279	.	C	T	101.0	.	DP=4;VDB=0.0310;AF1=1;AC1=2;DP4=0,0,2,2;MQ=37;FQ=-39;EFF=DOWNSTREAM(MODIFIER|||||Sobic.006G062500|||PAC:28401273|),DOWNSTREAM(MODIFIER|||||Sobic.006G062500|||PAC:28401274|),DOWNSTREAM(MODIFIER|||||Sobic.006G062500|||PAC:28401275|),DOWNSTREAM(MODIFIER|||||Sobic.006G062500|||PAC:28401276|),DOWNSTREAM(MODIFIER|||||Sobic.006G062500|||PAC:28401277|),INTERGENIC(MODIFIER|||||||||)	GT:PL:GQ	1/1:133,12,0:21
Chr06	42164464	.	C	T	21.0	.	DP=3;VDB=0.0156;AF1=1;AC1=2;DP4=0,0,2,1;MQ=19;FQ=-36;EFF=INTERGENIC(MODIFIER|||||||||)	GT:PL:GQ	1/1:53,9,0:15
Chr06	42333837	.	C	T	72.0	.	DP=3;VDB=0.0236;AF1=1;AC1=2;DP4=0,0,2,1;MQ=37;FQ=-36;EFF=INTERGENIC(MODIFIER|||||||||)	GT:PL:GQ	1/1:104,9,0:16
Chr06	42401447	.	C	T	95.5	.	DP=4;VDB=0.0094;AF1=1;AC1=2;DP4=0,0,1,3;MQ=37;FQ=-39;EFF=NON_SYNONYMOUS_CODING(MODERATE|MISSENSE|Cca/Tca|P425S||Sobic.006G064600|||PAC:28401483|)	GT:PL:GQ	1/1:128,12,0:21
Chr06	42447163	.	C	T	152.0	.	DP=6;VDB=0.0493;AF1=1;AC1=2;DP4=0,0,3,3;MQ=37;FQ=-45;EFF=SYNONYMOUS_CODING(LOW|SILENT|gtC/gtT|V379||Sobic.006G065100|||PAC:28403795|)	GT:PL:GQ	1/1:185,18,0:33
Chr06	42536911	.	C	T	95.5	.	DP=4;VDB=0.0329;AF1=1;AC1=2;DP4=0,0,1,3;MQ=37;FQ=-39;EFF=INTERGENIC(MODIFIER|||||||||),UPSTREAM(MODIFIER|||||Sobic.006G066000|||PAC:28404414|),UPSTREAM(MODIFIER|||||Sobic.006G066000|||PAC:28404415|)	GT:PL:GQ	1/1:128,12,0:21
Chr06	43140900	.	C	T	116.0	.	DP=5;VDB=0.0239;AF1=1;AC1=2;DP4=0,0,2,3;MQ=35;FQ=-42;EFF=INTERGENIC(MODIFIER|||||||||),UPSTREAM(MODIFIER|||||Sobic.006G068700|||PAC:28404057|)	GT:PL:GQ	1/1:149,15,0:27
Chr06	43346029	.	C	T	73.0	.	DP=3;VDB=0.0243;AF1=1;AC1=2;DP4=0,0,1,2;MQ=37;FQ=-36;EFF=INTERGENIC(MODIFIER|||||||||)	GT:PL:GQ	1/1:105,9,0:16
Chr06	43545663	.	C	T	127.0	.	DP=5;VDB=0.0499;AF1=1;AC1=2;DP4=0,0,3,2;MQ=37;FQ=-42;EFF=INTERGENIC(MODIFIER|||||||||)	GT:PL:GQ	1/1:160,15,0:27
Chr06	43697828	.	C	T	40.8	.	DP=2;VDB=0.0094;AF1=1;AC1=2;DP4=0,0,1,1;MQ=36;FQ=-33;EFF=INTERGENIC(MODIFIER|||||||||)	GT:PL:GQ	1/1:72,6,0:10
Chr06	43735323	.	C	T	38.8	.	DP=2;VDB=0.0222;AF1=1;AC1=2;DP4=0,0,1,1;MQ=35;FQ=-33;EFF=INTERGENIC(MODIFIER|||||||||)	GT:PL:GQ	1/1:70,6,0:10
Chr06	43945230	.	C	T	97.5	.	DP=4;VDB=0.0386;AF1=1;AC1=2;DP4=0,0,1,3;MQ=37;FQ=-39;EFF=DOWNSTREAM(MODIFIER|||||Sobic.006G070700|||PAC:28401675|),INTERGENIC(MODIFIER|||||||||)	GT:PL:GQ	1/1:130,12,0:21
Chr06	44486100	.	C	T	39.8	.	DP=2;VDB=0.0184;AF1=1;AC1=2;DP4=0,0,1,1;MQ=36;FQ=-33;EFF=INTERGENIC(MODIFIER|||||||||),UPSTREAM(MODIFIER|||||Sobic.006G073200|||PAC:28401337|),UPSTREAM(MODIFIER|||||Sobic.006G073200|||PAC:28401338|)	GT:PL:GQ	1/1:71,6,0:10
Chr06	44821540	.	C	T	44.5	.	DP=4;VDB=0.0350;AF1=1;AC1=2;DP4=0,0,2,2;MQ=24;FQ=-39;EFF=INTERGENIC(MODIFIER|||||||||)	GT:PL:GQ	1/1:77,12,0:21
Chr06	44922750	.	C	T	97.5	.	DP=4;VDB=0.0420;AF1=1;AC1=2;DP4=0,0,1,3;MQ=37;FQ=-39;EFF=INTERGENIC(MODIFIER|||||||||),UPSTREAM(MODIFIER|||||Sobic.006G075700|||PAC:28401522|)	GT:PL:GQ	1/1:130,12,0:21
Chr06	45166817	.	C	T	98.1	.	DP=7;VDB=0.0487;AF1=1;AC1=2;DP4=0,0,4,3;MQ=25;FQ=-48;EFF=INTERGENIC(MODIFIER|||||||||)	GT:PL:GQ	1/1:131,21,0:39
Chr06	45314741	.	C	T	72.0	.	DP=3;VDB=0.0236;AF1=1;AC1=2;DP4=0,0,2,1;MQ=37;FQ=-36;EFF=INTERGENIC(MODIFIER|||||||||),UPSTREAM(MODIFIER|||||Sobic.006G078500|||PAC:28404469|)	GT:PL:GQ	1/1:104,9,0:16
Chr06	45324606	.	C	T	97.5	.	DP=4;VDB=0.0163;AF1=1;AC1=2;DP4=0,0,1,3;MQ=37;FQ=-39;EFF=INTRON(MODIFIER|||||Sobic.006G078600|||PAC:28403691|4)	GT:PL:GQ	1/1:130,12,0:21
Chr06	45424627	.	C	T	51.5	.	DP=4;VDB=0.0417;AF1=1;AC1=2;DP4=0,0,2,2;MQ=23;FQ=-39;EFF=INTERGENIC(MODIFIER|||||||||),UPSTREAM(MODIFIER|||||Sobic.006G079100|||PAC:28404323|)	GT:PL:GQ	1/1:84,12,0:21
Chr06	46267373	.	C	T	27.8	.	DP=2;VDB=0.0184;AF1=1;AC1=2;DP4=0,0,1,1;MQ=30;FQ=-33;EFF=DOWNSTREAM(MODIFIER|||||Sobic.006G084700|||PAC:28401709|),DOWNSTREAM(MODIFIER|||||Sobic.006G084700|||PAC:28401710|),INTERGENIC(MODIFIER|||||||||)	GT:PL:GQ	1/1:59,6,0:10
Chr06	47090819	.	C	T	190.0	.	DP=9;VDB=0.0504;AF1=1;AC1=2;DP4=0,0,2,7;MQ=37;FQ=-54;EFF=DOWNSTREAM(MODIFIER|||||Sobic.006G091700|||PAC:28402074|),INTRON(MODIFIER|||||Sobic.006G091600|||PAC:28402921|1),INTRON(MODIFIER|||||Sobic.006G091600|||PAC:28402922|1)	GT:PL:GQ	1/1:223,27,0:51
Chr06	47104899	.	C	T	72.0	.	DP=3;VDB=0.0281;AF1=1;AC1=2;DP4=0,0,2,1;MQ=37;FQ=-36;EFF=DOWNSTREAM(MODIFIER|||||Sobic.006G091900|||PAC:28401978|),INTERGENIC(MODIFIER|||||||||),UPSTREAM(MODIFIER|||||Sobic.006G091800|||PAC:28403275|)	GT:PL:GQ	1/1:104,9,0:16
Chr06	47190541	.	C	T	42.8	.	DP=2;VDB=0.0219;AF1=1;AC1=2;DP4=0,0,1,1;MQ=37;FQ=-33;EFF=DOWNSTREAM(MODIFIER|||||Sobic.006G092700|||PAC:28403582|),INTRON(MODIFIER|||||Sobic.006G092600|||PAC:28402057|1)	GT:PL:GQ	1/1:74,6,0:10
Chr06	47230401	.	C	T	73.0	.	DP=3;VDB=0.0227;AF1=1;AC1=2;DP4=0,0,1,2;MQ=37;FQ=-36;EFF=DOWNSTREAM(MODIFIER|||||Sobic.006G093200|||PAC:28401523|),DOWNSTREAM(MODIFIER|||||Sobic.006G093400|||PAC:28403627|),INTRON(MODIFIER|||||Sobic.006G093300|||PAC:28404308|4)	GT:PL:GQ	1/1:105,9,0:16
Chr06	47476779	.	C	T	38.8	.	DP=2;VDB=0.0012;AF1=1;AC1=2;DP4=0,0,1,1;MQ=37;FQ=-33;EFF=DOWNSTREAM(MODIFIER|||||Sobic.006G095700|||PAC:28402880|),NON_SYNONYMOUS_CODING(MODERATE|MISSENSE|aCg/aTg|T588M||Sobic.006G095600|||PAC:28401903|)	GT:PL:GQ	1/1:70,6,0:10
Chr06	47521968	.	G	A	40.8	.	DP=2;VDB=0.0141;AF1=1;AC1=2;DP4=0,0,1,1;MQ=36;FQ=-33;EFF=NON_SYNONYMOUS_CODING(MODERATE|MISSENSE|Gac/Aac|D117N||Sobic.006G096100|||PAC:28402968|),UPSTREAM(MODIFIER|||||Sobic.006G096200|||PAC:28402857|)	GT:PL:GQ	1/1:72,6,0:10
Chr06	47602767	.	C	T	96.5	.	DP=4;VDB=0.0338;AF1=1;AC1=2;DP4=0,0,3,1;MQ=37;FQ=-39;EFF=DOWNSTREAM(MODIFIER|||||Sobic.006G096900|||PAC:28401220|),DOWNSTREAM(MODIFIER|||||Sobic.006G097000|||PAC:28401542|),DOWNSTREAM(MODIFIER|||||Sobic.006G097200|||PAC:28401935|),DOWNSTREAM(MODIFIER|||||Sobic.006G097300|||PAC:28404207|),INTERGENIC(MODIFIER|||||||||),UPSTREAM(MODIFIER|||||Sobic.006G097100|||PAC:28401725|)	GT:PL:GQ	1/1:129,12,0:21
Chr06	47782066	.	C	T	101.0	.	DP=4;VDB=0.0306;AF1=1;AC1=2;DP4=0,0,2,2;MQ=37;FQ=-39;EFF=INTERGENIC(MODIFIER|||||||||)	GT:PL:GQ	1/1:133,12,0:21
Chr06	47862458	.	C	T	113.0	.	DP=5;VDB=0.0445;AF1=1;AC1=2;DP4=0,0,4,1;MQ=36;FQ=-42;EFF=INTERGENIC(MODIFIER|||||||||)	GT:PL:GQ	1/1:146,15,0:27
Chr06	47991418	.	C	T	26.5	.	DP=4;VDB=0.0369;AF1=1;AC1=2;DP4=0,0,2,2;MQ=21;FQ=-39;EFF=DOWNSTREAM(MODIFIER|||||Sobic.006G100300|||PAC:28403253|),DOWNSTREAM(MODIFIER|||||Sobic.006G100400|||PAC:28401645|),INTERGENIC(MODIFIER|||||||||)	GT:PL:GQ	1/1:59,12,0:21
Chr06	48224489	.	C	T	42.8	.	DP=2;VDB=0.0225;AF1=1;AC1=2;DP4=0,0,1,1;MQ=37;FQ=-33;EFF=DOWNSTREAM(MODIFIER|||||Sobic.006G102900|||PAC:28402192|),INTRON(MODIFIER|||||Sobic.006G102800|||PAC:28402082|1)	GT:PL:GQ	1/1:74,6,0:10
Chr06	48229692	.	C	T	72.0	.	DP=3;VDB=0.0206;AF1=1;AC1=2;DP4=0,0,2,1;MQ=37;FQ=-36;EFF=DOWNSTREAM(MODIFIER|||||Sobic.006G102800|||PAC:28402082|),INTRON(MODIFIER|||||Sobic.006G102900|||PAC:28402192|3)	GT:PL:GQ	1/1:104,9,0:16
Chr06	48460175	.	C	T	73.0	.	DP=3;VDB=0.0271;AF1=1;AC1=2;DP4=0,0,1,2;MQ=37;FQ=-36;EFF=INTRON(MODIFIER|||||Sobic.006G105400|||PAC:28403758|17),INTRON(MODIFIER|||||Sobic.006G105400|||PAC:28403759|10)	GT:PL:GQ	1/1:105,9,0:16
Chr06	48634985	.	C	T	72.0	.	DP=3;VDB=0.0260;AF1=1;AC1=2;DP4=0,0,2,1;MQ=37;FQ=-36;EFF=INTRON(MODIFIER|||||Sobic.006G107700|||PAC:28403446|2)	GT:PL:GQ	1/1:104,9,0:16
Chr06	48811952	.	C	T	146.0	.	DP=6;VDB=0.0282;AF1=1;AC1=2;DP4=0,0,4,2;MQ=37;FQ=-45;EFF=NON_SYNONYMOUS_CODING(MODERATE|MISSENSE|Gac/Aac|D504N||Sobic.006G110200|||PAC:28401863|)	GT:PL:GQ	1/1:179,18,0:33
Chr06	48927416	.	C	T	73.0	.	DP=3;VDB=0.0271;AF1=1;AC1=2;DP4=0,0,1,2;MQ=37;FQ=-36;EFF=DOWNSTREAM(MODIFIER|||||Sobic.006G112000|||PAC:28402327|),UTR_3_PRIME(MODIFIER|||||Sobic.006G112100|||PAC:28404211|5)	GT:PL:GQ	1/1:105,9,0:16
Chr06	49671309	.	C	T	94.5	.	DP=4;VDB=0.0076;AF1=1;AC1=2;DP4=0,0,3,1;MQ=37;FQ=-39;EFF=INTRON(MODIFIER|||||Sobic.006G121000|||PAC:28402824|1)	GT:PL:GQ	1/1:127,12,0:21
Chr06	49953940	.	C	T	91.5	.	DP=4;VDB=0.0310;AF1=1;AC1=2;DP4=0,0,3,1;MQ=37;FQ=-39;EFF=INTERGENIC(MODIFIER|||||||||),UPSTREAM(MODIFIER|||||Sobic.006G125000|||PAC:28401809|),UPSTREAM(MODIFIER|||||Sobic.006G125100|||PAC:28403099|)	GT:PL:GQ	1/1:124,12,0:21
Chr06	50278051	.	C	T	147.0	.	DP=7;VDB=0.0239;AF1=1;AC1=2;DP4=0,0,2,5;MQ=33;FQ=-48;EFF=INTERGENIC(MODIFIER|||||||||),UPSTREAM(MODIFIER|||||Sobic.006G128800|||PAC:28403551|)	GT:PL:GQ	1/1:180,21,0:39
Chr06	50390529	.	C	T	132.0	.	DP=6;VDB=0.0199;AF1=1;AC1=2;DP4=0,0,5,1;MQ=37;FQ=-45;EFF=DOWNSTREAM(MODIFIER|||||Sobic.006G130700|||PAC:28403496|),INTRON(MODIFIER|||||Sobic.006G130600|||PAC:28403393|4)	GT:PL:GQ	1/1:165,18,0:33
Chr06	51072465	.	C	T	127.0	.	DP=5;VDB=0.0354;AF1=1;AC1=2;DP4=0,0,3,2;MQ=37;FQ=-42;EFF=DOWNSTREAM(MODIFIER|||||Sobic.006G139300|||PAC:28402128|),INTRON(MODIFIER|||||Sobic.006G139400|||PAC:28401576|1),INTRON(MODIFIER|||||Sobic.006G139400|||PAC:28401577|1)	GT:PL:GQ	1/1:160,15,0:27
Chr06	51128641	.	C	T	113.0	.	DP=5;VDB=0.0282;AF1=1;AC1=2;DP4=0,0,4,1;MQ=37;FQ=-42;EFF=INTERGENIC(MODIFIER|||||||||)	GT:PL:GQ	1/1:146,15,0:27
Chr06	51155483	.	C	T	103.0	.	DP=4;VDB=0.0306;AF1=1;AC1=2;DP4=0,0,2,2;MQ=37;FQ=-39;EFF=DOWNSTREAM(MODIFIER|||||Sobic.006G140200|||PAC:28402603|),DOWNSTREAM(MODIFIER|||||Sobic.006G140300|||PAC:28403286|),INTERGENIC(MODIFIER|||||||||)	GT:PL:GQ	1/1:135,12,0:21
Chr06	51159860	.	C	T	40.8	.	DP=2;VDB=0.0147;AF1=1;AC1=2;DP4=0,0,1,1;MQ=36;FQ=-33;EFF=NON_SYNONYMOUS_CODING(MODERATE|MISSENSE|atG/atA|M772I||Sobic.006G140300|||PAC:28403286|)	GT:PL:GQ	1/1:72,6,0:10
Chr06	51609579	.	C	T	25.8	.	DP=2;VDB=0.0094;AF1=1;AC1=2;DP4=0,0,1,1;MQ=29;FQ=-33;EFF=DOWNSTREAM(MODIFIER|||||Sobic.006G145400|||PAC:28403535|),DOWNSTREAM(MODIFIER|||||Sobic.006G145400|||PAC:28403536|),DOWNSTREAM(MODIFIER|||||Sobic.006G145400|||PAC:28403537|),INTERGENIC(MODIFIER|||||||||)	GT:PL:GQ	1/1:57,6,0:10
Chr06	51665657	.	C	T	82.5	.	DP=4;VDB=0.0008;AF1=1;AC1=2;DP4=0,0,1,3;MQ=34;FQ=-39;EFF=INTERGENIC(MODIFIER|||||||||),UPSTREAM(MODIFIER|||||Sobic.006G145700|||PAC:28403342|),UPSTREAM(MODIFIER|||||Sobic.006G145700|||PAC:28403343|)	GT:PL:GQ	1/1:115,12,0:21
Chr06	52111140	.	C	T	170.0	.	DP=7;VDB=0.0504;AF1=1;AC1=2;DP4=0,0,4,3;MQ=36;FQ=-48;EFF=INTERGENIC(MODIFIER|||||||||),UPSTREAM(MODIFIER|||||Sobic.006G151200|||PAC:28402381|)	GT:PL:GQ	1/1:203,21,0:39
Chr06	52691833	.	C	T	42.8	.	DP=2;VDB=0.0175;AF1=1;AC1=2;DP4=0,0,1,1;MQ=37;FQ=-33;EFF=INTRON(MODIFIER|||||Sobic.006G159300|||PAC:28402151|1),UPSTREAM(MODIFIER|||||Sobic.006G159400|||PAC:28402525|)	GT:PL:GQ	1/1:74,6,0:10
Chr06	53367884	.	C	T	40.8	.	DP=2;VDB=0.0234;AF1=1;AC1=2;DP4=0,0,1,1;MQ=36;FQ=-33;EFF=DOWNSTREAM(MODIFIER|||||Sobic.006G167200|||PAC:28404384|),INTERGENIC(MODIFIER|||||||||),UPSTREAM(MODIFIER|||||Sobic.006G167100|||PAC:28402891|)	GT:PL:GQ	1/1:72,6,0:10
Chr06	53574084	.	C	T	128.0	.	DP=5;VDB=0.0368;AF1=1;AC1=2;DP4=0,0,2,3;MQ=37;FQ=-42;EFF=DOWNSTREAM(MODIFIER|||||Sobic.006G169700|||PAC:28401837|),INTRON(MODIFIER|||||Sobic.006G169800|||PAC:28403658|1)	GT:PL:GQ	1/1:161,15,0:27
Chr06	53841072	.	C	T	161.0	.	DP=7;VDB=0.0487;AF1=1;AC1=2;DP4=0,0,5,2;MQ=37;FQ=-48;EFF=DOWNSTREAM(MODIFIER|||||Sobic.006G173100|||PAC:28404175|),SYNONYMOUS_CODING(LOW|SILENT|ttG/ttA|L2678||Sobic.006G173200|||PAC:28402484|),SYNONYMOUS_CODING(LOW|SILENT|ttG/ttA|L2679||Sobic.006G173200|||PAC:28402483|)	GT:PL:GQ	1/1:194,21,0:39
Chr06	53953263	.	C	T	42.8	.	DP=2;VDB=0.0219;AF1=1;AC1=2;DP4=0,0,1,1;MQ=37;FQ=-33;EFF=DOWNSTREAM(MODIFIER|||||Sobic.006G174800|||PAC:28402960|),DOWNSTREAM(MODIFIER|||||Sobic.006G174900|||PAC:28402107|),INTRON(MODIFIER|||||Sobic.006G174700|||PAC:28402942|2),UPSTREAM(MODIFIER|||||Sobic.006G174600|||PAC:28402007|)	GT:PL:GQ	1/1:74,6,0:10
Chr06	54046253	.	C	T	73.0	.	DP=3;VDB=0.0125;AF1=1;AC1=2;DP4=0,0,1,2;MQ=37;FQ=-36;EFF=INTERGENIC(MODIFIER|||||||||)	GT:PL:GQ	1/1:105,9,0:16
Chr06	54106121	.	C	T	114.0	.	DP=5;VDB=0.0469;AF1=1;AC1=2;DP4=0,0,4,1;MQ=37;FQ=-42;EFF=DOWNSTREAM(MODIFIER|||||Sobic.006G176600|||PAC:28401150|),INTERGENIC(MODIFIER|||||||||),UPSTREAM(MODIFIER|||||Sobic.006G176500|||PAC:28403685|)	GT:PL:GQ	1/1:147,15,0:27
Chr06	54333135	.	C	T	40.8	.	DP=2;VDB=0.0231;AF1=1;AC1=2;DP4=0,0,1,1;MQ=36;FQ=-33;EFF=DOWNSTREAM(MODIFIER|||||Sobic.006G179600|||PAC:28403680|),INTERGENIC(MODIFIER|||||||||),UPSTREAM(MODIFIER|||||Sobic.006G179500|||PAC:28401391|),UPSTREAM(MODIFIER|||||Sobic.006G179500|||PAC:28401392|)	GT:PL:GQ	1/1:72,6,0:10
Chr06	54340559	.	C	T	146.0	.	DP=6;VDB=0.0445;AF1=1;AC1=2;DP4=0,0,4,2;MQ=37;FQ=-45;EFF=INTERGENIC(MODIFIER|||||||||),UPSTREAM(MODIFIER|||||Sobic.006G179600|||PAC:28403680|),UPSTREAM(MODIFIER|||||Sobic.006G179700|||PAC:28404008|)	GT:PL:GQ	1/1:179,18,0:33
Chr06	54412221	.	C	T	38.8	.	DP=2;VDB=0.0241;AF1=1;AC1=2;DP4=0,0,1,1;MQ=37;FQ=-33;EFF=DOWNSTREAM(MODIFIER|||||Sobic.006G180600|||PAC:28403329|),INTERGENIC(MODIFIER|||||||||)	GT:PL:GQ	1/1:70,6,0:10
Chr06	54451041	.	C	T	42.8	.	DP=2;VDB=0.0137;AF1=1;AC1=2;DP4=0,0,1,1;MQ=37;FQ=-33;EFF=INTERGENIC(MODIFIER|||||||||)	GT:PL:GQ	1/1:74,6,0:10
Chr06	54723571	.	C	T	96.5	.	DP=4;VDB=0.0420;AF1=1;AC1=2;DP4=0,0,3,1;MQ=37;FQ=-39;EFF=INTRON(MODIFIER|||||Sobic.006G182900|||PAC:28402764|11)	GT:PL:GQ	1/1:129,12,0:21
Chr06	54964799	.	C	T	207.0	.	DP=9;VDB=0.0284;AF1=1;AC1=2;DP4=0,0,3,6;MQ=37;FQ=-54;EFF=INTRON(MODIFIER|||||Sobic.006G185200|||PAC:28401319|7),INTRON(MODIFIER|||||Sobic.006G185200|||PAC:28401320|7),INTRON(MODIFIER|||||Sobic.006G185200|||PAC:28401321|7)	GT:PL:GQ	1/1:240,27,0:51
Chr06	55324077	.	C	T	139.0	.	DP=6;VDB=0.0504;AF1=1;AC1=2;DP4=0,0,2,4;MQ=35;FQ=-45;EFF=DOWNSTREAM(MODIFIER|||||Sobic.006G189800|||PAC:28401396|),DOWNSTREAM(MODIFIER|||||Sobic.006G189900|||PAC:28403532|),INTERGENIC(MODIFIER|||||||||),UPSTREAM(MODIFIER|||||Sobic.006G189700|||PAC:28402874|)	GT:PL:GQ	1/1:172,18,0:33
Chr06	55410533	.	C	T	101.0	.	DP=4;VDB=0.0402;AF1=1;AC1=2;DP4=0,0,2,2;MQ=37;FQ=-39;EFF=INTERGENIC(MODIFIER|||||||||)	GT:PL:GQ	1/1:133,12,0:21
Chr06	56015199	.	C	T	96.5	.	DP=4;VDB=0.0350;AF1=1;AC1=2;DP4=0,0,3,1;MQ=37;FQ=-39;EFF=DOWNSTREAM(MODIFIER|||||Sobic.006G198600|||PAC:28401893|),INTERGENIC(MODIFIER|||||||||),UPSTREAM(MODIFIER|||||Sobic.006G198500|||PAC:28401271|)	GT:PL:GQ	1/1:129,12,0:21
Chr06	56245281	.	C	T	101.0	.	DP=4;VDB=0.0369;AF1=1;AC1=2;DP4=0,0,2,2;MQ=37;FQ=-39;EFF=DOWNSTREAM(MODIFIER|||||Sobic.006G201800|||PAC:28401966|),INTERGENIC(MODIFIER|||||||||),UPSTREAM(MODIFIER|||||Sobic.006G201900|||PAC:28404200|)	GT:PL:GQ	1/1:133,12,0:21
Chr06	56450891	.	G	A	150.0	.	DP=6;VDB=0.0354;AF1=1;AC1=2;DP4=0,0,3,3;MQ=37;FQ=-45;EFF=DOWNSTREAM(MODIFIER|||||Sobic.006G205300|||PAC:28401154|),DOWNSTREAM(MODIFIER|||||Sobic.006G205400|||PAC:28401168|),INTERGENIC(MODIFIER|||||||||),UPSTREAM(MODIFIER|||||Sobic.006G205200|||PAC:28404231|)	GT:PL:GQ	1/1:183,18,0:33
Chr06	56532847	.	G	A	127.0	.	DP=5;VDB=0.0354;AF1=1;AC1=2;DP4=0,0,3,2;MQ=37;FQ=-42;EFF=UTR_3_PRIME(MODIFIER|||||Sobic.006G206300|||PAC:28403826|5),UTR_3_PRIME(MODIFIER|||||Sobic.006G206300|||PAC:28403827|6)	GT:PL:GQ	1/1:160,15,0:27
Chr06	56916256	.	G	A	114.0	.	DP=5;VDB=0.0284;AF1=1;AC1=2;DP4=0,0,4,1;MQ=37;FQ=-42;EFF=NON_SYNONYMOUS_CODING(MODERATE|MISSENSE|aGg/aAg|R734K||Sobic.006G210200|||PAC:28402493|),NON_SYNONYMOUS_CODING(MODERATE|MISSENSE|aGg/aAg|R734K||Sobic.006G210200|||PAC:28402494|)	GT:PL:GQ	1/1:147,15,0:27
Chr06	57146927	.	G	A	197.0	.	DP=10;VDB=0.0472;AF1=1;AC1=2;DP4=0,0,8,2;MQ=37;FQ=-57;EFF=NON_SYNONYMOUS_CODING(MODERATE|MISSENSE|atG/atA|M184I||Sobic.006G213600|||PAC:28403213|),UPSTREAM(MODIFIER|||||Sobic.006G213700|||PAC:28404056|)	GT:PL:GQ	1/1:230,30,0:57
Chr06	57698526	.	G	A	42.8	.	DP=2;VDB=0.0237;AF1=1;AC1=2;DP4=0,0,1,1;MQ=37;FQ=-33;EFF=INTRON(MODIFIER|||||Sobic.006G220900|||PAC:28404316|3),INTRON(MODIFIER|||||Sobic.006G220900|||PAC:28404317|3),UPSTREAM(MODIFIER|||||Sobic.006G220900|||PAC:28404318|)	GT:PL:GQ	1/1:74,6,0:10
Chr06	58067682	.	G	A	103.0	.	DP=4;VDB=0.0048;AF1=1;AC1=2;DP4=0,0,2,2;MQ=37;FQ=-39;EFF=DOWNSTREAM(MODIFIER|||||Sobic.006G226200|||PAC:28401608|),DOWNSTREAM(MODIFIER|||||Sobic.006G226200|||PAC:28401609|),INTRON(MODIFIER|||||Sobic.006G226100|||PAC:28401797|2),UPSTREAM(MODIFIER|||||Sobic.006G225900|||PAC:28401653|),UPSTREAM(MODIFIER|||||Sobic.006G226000|||PAC:28403092|)	GT:PL:GQ	1/1:135,12,0:21
Chr06	58182053	.	G	A	96.5	.	DP=4;VDB=0.0369;AF1=1;AC1=2;DP4=0,0,3,1;MQ=37;FQ=-39;EFF=INTRON(MODIFIER|||||Sobic.006G227900|||PAC:28401536|2)	GT:PL:GQ	1/1:129,12,0:21
Chr06	58880566	.	G	A	103.0	.	DP=4;VDB=0.0306;AF1=1;AC1=2;DP4=0,0,2,2;MQ=37;FQ=-39;EFF=DOWNSTREAM(MODIFIER|||||Sobic.006G238500|||PAC:28401562|),NON_SYNONYMOUS_CODING(MODERATE|MISSENSE|Gcg/Acg|A289T||Sobic.006G238600|||PAC:28403713|)	GT:PL:GQ	1/1:135,12,0:21
Chr06	59006834	.	G	A	103.0	.	DP=4;VDB=0.0048;AF1=1;AC1=2;DP4=0,0,2,2;MQ=37;FQ=-39;EFF=INTRON(MODIFIER|||||Sobic.006G240300|||PAC:28402206|5)	GT:PL:GQ	1/1:135,12,0:21
Chr06	59358366	.	G	A	98.5	.	DP=4;VDB=0.0061;AF1=1;AC1=2;DP4=0,0,2,2;MQ=36;FQ=-39;EFF=NON_SYNONYMOUS_CODING(MODERATE|MISSENSE|Gag/Aag|E37K||Sobic.006G244400|||PAC:28403055|),UPSTREAM(MODIFIER|||||Sobic.006G244300|||PAC:28403091|),UPSTREAM(MODIFIER|||||Sobic.006G244500|||PAC:28402768|)	GT:PL:GQ	1/1:131,12,0:21
Chr06	59933782	.	G	A	56.0	.	DP=3;VDB=0.0225;AF1=1;AC1=2;DP4=0,0,2,1;MQ=32;FQ=-36;EFF=DOWNSTREAM(MODIFIER|||||Sobic.006G251600|||PAC:28401861|),INTRON(MODIFIER|||||Sobic.006G251700|||PAC:28404396|2),UPSTREAM(MODIFIER|||||Sobic.006G251800|||PAC:28403727|)	GT:PL:GQ	1/1:88,9,0:16
Chr06	59975942	.	G	A	127.0	.	DP=5;VDB=0.0325;AF1=1;AC1=2;DP4=0,0,3,2;MQ=37;FQ=-42;EFF=DOWNSTREAM(MODIFIER|||||Sobic.006G252600|||PAC:28403880|),INTERGENIC(MODIFIER|||||||||)	GT:PL:GQ	1/1:160,15,0:27
Chr06	60259427	.	G	A	56.0	.	DP=3;VDB=0.0225;AF1=1;AC1=2;DP4=0,0,2,1;MQ=32;FQ=-36;EFF=DOWNSTREAM(MODIFIER|||||Sobic.006G256600|||PAC:28401459|),NON_SYNONYMOUS_CODING(MODERATE|MISSENSE|Ctc/Ttc|L27F||Sobic.006G256700|||PAC:28402003|)	GT:PL:GQ	1/1:88,9,0:16
Chr06	60679896	.	G	A	131.0	.	DP=6;VDB=0.0129;AF1=1;AC1=2;DP4=0,0,5,1;MQ=37;FQ=-45;EFF=UPSTREAM(MODIFIER|||||Sobic.006G262500|||PAC:28402753|),UTR_3_PRIME(MODIFIER|||||Sobic.006G262600|||PAC:28402487|6),UTR_3_PRIME(MODIFIER|||||Sobic.006G262600|||PAC:28402488|6)	GT:PL:GQ	1/1:164,18,0:33
Chr06	60726771	.	G	A	71.0	.	DP=3;VDB=0.0284;AF1=1;AC1=2;DP4=0,0,1,2;MQ=36;FQ=-36;EFF=INTERGENIC(MODIFIER|||||||||)	GT:PL:GQ	1/1:103,9,0:16
Chr06	61185106	.	G	A	38.8	.	DP=2;VDB=0.0156;AF1=1;AC1=2;DP4=0,0,1,1;MQ=35;FQ=-33;EFF=DOWNSTREAM(MODIFIER|||||Sobic.006G270200|||PAC:28402037|),INTERGENIC(MODIFIER|||||||||),UPSTREAM(MODIFIER|||||Sobic.006G270300|||PAC:28404431|)	GT:PL:GQ	1/1:70,6,0:10
Chr06	61710330	.	G	A	40.8	.	DP=2;VDB=0.0156;AF1=1;AC1=2;DP4=0,0,1,1;MQ=36;FQ=-33;EFF=INTERGENIC(MODIFIER|||||||||),UPSTREAM(MODIFIER|||||Sobic.006G277000|||PAC:28401749|),UPSTREAM(MODIFIER|||||Sobic.006G277000|||PAC:28401750|)	GT:PL:GQ	1/1:72,6,0:10
Chr06	62121301	.	G	A	115.0	.	DP=5;VDB=0.0043;AF1=1;AC1=2;DP4=0,0,1,4;MQ=36;FQ=-42;EFF=INTERGENIC(MODIFIER|||||||||),UPSTREAM(MODIFIER|||||Sobic.006G282000|||PAC:28402372|),UPSTREAM(MODIFIER|||||Sobic.006G282000|||PAC:28402373|)	GT:PL:GQ	1/1:148,15,0:27
Chr06	62157999	.	G	A	68.0	.	DP=3;VDB=0.0192;AF1=1;AC1=2;DP4=0,0,1,2;MQ=36;FQ=-36;EFF=INTERGENIC(MODIFIER|||||||||)	GT:PL:GQ	1/1:100,9,0:16
Chr07	321379	.	C	T	68.0	.	DP=3;VDB=0.0279;AF1=1;AC1=2;DP4=0,0,2,1;MQ=36;FQ=-36;EFF=DOWNSTREAM(MODIFIER|||||Sobic.007G003400|||PAC:28376047|),SYNONYMOUS_CODING(LOW|SILENT|caC/caT|H153||Sobic.007G003500|||PAC:28378424|)	GT:PL:GQ	1/1:100,9,0:16
Chr07	420939	.	C	T	71.0	.	DP=3;VDB=0.0095;AF1=1;AC1=2;DP4=0,0,2,1;MQ=36;FQ=-36;EFF=INTERGENIC(MODIFIER|||||||||),UPSTREAM(MODIFIER|||||Sobic.007G004500|||PAC:28377192|),UPSTREAM(MODIFIER|||||Sobic.007G004500|||PAC:28377193|)	GT:PL:GQ	1/1:103,9,0:16
Chr07	422236	.	C	T	113.0	.	DP=5;VDB=0.0162;AF1=1;AC1=2;DP4=0,0,3,2;MQ=34;FQ=-42;EFF=INTERGENIC(MODIFIER|||||||||),UPSTREAM(MODIFIER|||||Sobic.007G004500|||PAC:28377192|),UPSTREAM(MODIFIER|||||Sobic.007G004500|||PAC:28377193|)	GT:PL:GQ	1/1:146,15,0:27
Chr07	593863	.	C	T	72.0	.	DP=3;VDB=0.0283;AF1=1;AC1=2;DP4=0,0,2,1;MQ=37;FQ=-36;EFF=INTRON(MODIFIER|||||Sobic.007G006900|||PAC:28378611|2),UPSTREAM(MODIFIER|||||Sobic.007G006800|||PAC:28376597|),UPSTREAM(MODIFIER|||||Sobic.007G006800|||PAC:28376598|),UPSTREAM(MODIFIER|||||Sobic.007G007000|||PAC:28378748|)	GT:PL:GQ	1/1:104,9,0:16
Chr07	1386853	.	C	T	116.0	.	DP=5;VDB=0.0162;AF1=1;AC1=2;DP4=0,0,1,4;MQ=37;FQ=-42;EFF=DOWNSTREAM(MODIFIER|||||Sobic.007G015700|||PAC:28377814|),INTERGENIC(MODIFIER|||||||||),UPSTREAM(MODIFIER|||||Sobic.007G015800|||PAC:28377386|),UPSTREAM(MODIFIER|||||Sobic.007G015900|||PAC:28376276|),UPSTREAM(MODIFIER|||||Sobic.007G016000|||PAC:28377050|)	GT:PL:GQ	1/1:149,15,0:27
Chr07	1564416	.	C	T	73.0	.	DP=3;VDB=0.0203;AF1=1;AC1=2;DP4=0,0,1,2;MQ=37;FQ=-36;EFF=INTERGENIC(MODIFIER|||||||||)	GT:PL:GQ	1/1:105,9,0:16
Chr07	1810510	.	G	A	157.0	.	DP=8;VDB=0.0487;AF1=1;AC1=2;DP4=0,0,6,2;MQ=34;FQ=-51;EFF=INTERGENIC(MODIFIER|||||||||),UPSTREAM(MODIFIER|||||Sobic.007G019200|||PAC:28377468|),UPSTREAM(MODIFIER|||||Sobic.007G019300|||PAC:28378044|)	GT:PL:GQ	1/1:190,24,0:45
Chr07	1965079	.	C	T	42.8	.	DP=2;VDB=0.0184;AF1=1;AC1=2;DP4=0,0,1,1;MQ=37;FQ=-33;EFF=INTERGENIC(MODIFIER|||||||||)	GT:PL:GQ	1/1:74,6,0:10
Chr07	2227504	.	C	T	42.8	.	DP=2;VDB=0.0237;AF1=1;AC1=2;DP4=0,0,1,1;MQ=37;FQ=-33;EFF=DOWNSTREAM(MODIFIER|||||Sobic.007G024900|||PAC:28378301|),DOWNSTREAM(MODIFIER|||||Sobic.007G025000|||PAC:28376049|),INTERGENIC(MODIFIER|||||||||)	GT:PL:GQ	1/1:74,6,0:10
Chr07	2235363	.	C	T	103.0	.	DP=4;VDB=0.0048;AF1=1;AC1=2;DP4=0,0,2,2;MQ=37;FQ=-39;EFF=INTRON(MODIFIER|||||Sobic.007G025000|||PAC:28376049|2)	GT:PL:GQ	1/1:135,12,0:21
Chr07	2665215	.	C	T	69.5	.	DP=4;VDB=0.0421;AF1=1;AC1=2;DP4=0,0,1,3;MQ=29;FQ=-39;EFF=INTRON(MODIFIER|||||Sobic.007G029000|||PAC:28378621|1),INTRON(MODIFIER|||||Sobic.007G029000|||PAC:28378622|1),UPSTREAM(MODIFIER|||||Sobic.007G029000|||PAC:28378623|)	GT:PL:GQ	1/1:102,12,0:21
Chr07	2665224	.	C	T	99.3	.	DP=5;VDB=0.0445;AF1=1;AC1=2;DP4=0,0,2,3;MQ=31;FQ=-42;EFF=INTRON(MODIFIER|||||Sobic.007G029000|||PAC:28378621|1),INTRON(MODIFIER|||||Sobic.007G029000|||PAC:28378622|1),UPSTREAM(MODIFIER|||||Sobic.007G029000|||PAC:28378623|)	GT:PL:GQ	1/1:132,15,0:27
Chr07	2671617	.	C	T	93.5	.	DP=4;VDB=0.0400;AF1=1;AC1=2;DP4=0,0,3,1;MQ=36;FQ=-39;EFF=DOWNSTREAM(MODIFIER|||||Sobic.007G029000|||PAC:28378621|),DOWNSTREAM(MODIFIER|||||Sobic.007G029000|||PAC:28378622|),DOWNSTREAM(MODIFIER|||||Sobic.007G029000|||PAC:28378623|),INTERGENIC(MODIFIER|||||||||),UPSTREAM(MODIFIER|||||Sobic.007G029100|||PAC:28378561|)	GT:PL:GQ	1/1:126,12,0:21
Chr07	3271827	.	C	T	27.8	.	DP=2;VDB=0.0247;AF1=1;AC1=2;DP4=0,0,1,1;MQ=30;FQ=-33;EFF=INTERGENIC(MODIFIER|||||||||)	GT:PL:GQ	1/1:59,6,0:10
Chr07	3313276	.	C	T	42.8	.	DP=2;VDB=0.0125;AF1=1;AC1=2;DP4=0,0,1,1;MQ=37;FQ=-33;EFF=DOWNSTREAM(MODIFIER|||||Sobic.007G036600|||PAC:28376537|),INTERGENIC(MODIFIER|||||||||)	GT:PL:GQ	1/1:74,6,0:10
Chr07	3429795	.	C	T	133.0	.	DP=6;VDB=0.0504;AF1=1;AC1=2;DP4=0,0,1,5;MQ=37;FQ=-45;EFF=INTERGENIC(MODIFIER|||||||||)	GT:PL:GQ	1/1:166,18,0:33
Chr07	3537718	.	C	T	70.0	.	DP=3;VDB=0.0258;AF1=1;AC1=2;DP4=0,0,1,2;MQ=36;FQ=-36;EFF=INTERGENIC(MODIFIER|||||||||)	GT:PL:GQ	1/1:102,9,0:16
Chr07	3619630	.	C	T	175.0	.	DP=8;VDB=0.0325;AF1=1;AC1=2;DP4=0,0,6,2;MQ=37;FQ=-51;EFF=INTERGENIC(MODIFIER|||||||||)	GT:PL:GQ	1/1:208,24,0:45
Chr07	4067665	.	C	T	116.0	.	DP=5;VDB=0.0387;AF1=1;AC1=2;DP4=0,0,4,1;MQ=37;FQ=-42;EFF=INTERGENIC(MODIFIER|||||||||)	GT:PL:GQ	1/1:149,15,0:27
Chr07	4725304	.	G	A	40.8	.	DP=2;VDB=0.0178;AF1=1;AC1=2;DP4=0,0,1,1;MQ=36;FQ=-33;EFF=DOWNSTREAM(MODIFIER|||||Sobic.007G047400|||PAC:28376855|),NON_SYNONYMOUS_CODING(MODERATE|MISSENSE|Gac/Aac|D96N||Sobic.007G047500|||PAC:28378292|)	GT:PL:GQ	1/1:72,6,0:10
Chr07	5263099	.	G	A	42.8	.	DP=2;VDB=0.0228;AF1=1;AC1=2;DP4=0,0,1,1;MQ=37;FQ=-33;EFF=UPSTREAM(MODIFIER|||||Sobic.007G051900|||PAC:28378526|),UTR_3_PRIME(MODIFIER|||||Sobic.007G051800|||PAC:28378277|4)	GT:PL:GQ	1/1:74,6,0:10
Chr07	5680656	.	G	A	26.8	.	DP=2;VDB=0.0081;AF1=1;AC1=2;DP4=0,0,1,1;MQ=30;FQ=-33;EFF=INTERGENIC(MODIFIER|||||||||)	GT:PL:GQ	1/1:58,6,0:10
Chr07	5782190	.	G	A	126.0	.	DP=5;VDB=0.0469;AF1=1;AC1=2;DP4=0,0,2,3;MQ=37;FQ=-42;EFF=INTRON(MODIFIER|||||Sobic.007G056500|||PAC:28376848|1)	GT:PL:GQ	1/1:159,15,0:27
Chr07	5914176	.	G	A	116.0	.	DP=5;VDB=0.0387;AF1=1;AC1=2;DP4=0,0,4,1;MQ=37;FQ=-42;EFF=DOWNSTREAM(MODIFIER|||||Sobic.007G057500|||PAC:28377269|),INTERGENIC(MODIFIER|||||||||),UPSTREAM(MODIFIER|||||Sobic.007G057600|||PAC:28378285|)	GT:PL:GQ	1/1:149,15,0:27
Chr07	5950822	.	G	A	124.0	.	DP=5;VDB=0.0408;AF1=1;AC1=2;DP4=0,0,3,2;MQ=37;FQ=-42;EFF=DOWNSTREAM(MODIFIER|||||Sobic.007G058100|||PAC:28377823|),INTERGENIC(MODIFIER|||||||||)	GT:PL:GQ	1/1:157,15,0:27
Chr07	6273204	.	G	A	69.0	.	DP=3;VDB=0.0284;AF1=1;AC1=2;DP4=0,0,1,2;MQ=36;FQ=-36;EFF=INTERGENIC(MODIFIER|||||||||)	GT:PL:GQ	1/1:101,9,0:16
Chr07	6460571	.	G	A	88.5	.	DP=4;VDB=0.0281;AF1=1;AC1=2;DP4=0,0,2,2;MQ=34;FQ=-39;EFF=UTR_3_PRIME(MODIFIER|||||Sobic.007G062000|||PAC:28378648|13)	GT:PL:GQ	1/1:121,12,0:21
Chr07	7449933	.	G	A	155.0	.	DP=8;VDB=0.0387;AF1=1;AC1=2;DP4=0,0,7,1;MQ=37;FQ=-51;EFF=INTERGENIC(MODIFIER|||||||||),UPSTREAM(MODIFIER|||||Sobic.007G068800|||PAC:28377238|)	GT:PL:GQ	1/1:188,24,0:45
Chr07	8138038	.	G	A	138.0	.	DP=7;VDB=0.0493;AF1=1;AC1=2;DP4=0,0,6,1;MQ=35;FQ=-48;EFF=INTERGENIC(MODIFIER|||||||||)	GT:PL:GQ	1/1:171,21,0:39
Chr07	8333618	.	G	A	131.0	.	DP=6;VDB=0.0418;AF1=1;AC1=2;DP4=0,0,5,1;MQ=37;FQ=-45;EFF=INTERGENIC(MODIFIER|||||||||)	GT:PL:GQ	1/1:164,18,0:33
Chr07	8372761	.	G	A	149.0	.	DP=6;VDB=0.0010;AF1=1;AC1=2;DP4=0,0,2,4;MQ=37;FQ=-45;EFF=INTERGENIC(MODIFIER|||||||||)	GT:PL:GQ	1/1:182,18,0:33
Chr07	8907748	.	G	A	73.0	.	DP=3;VDB=0.0243;AF1=1;AC1=2;DP4=0,0,1,2;MQ=37;FQ=-36;EFF=INTERGENIC(MODIFIER|||||||||),UPSTREAM(MODIFIER|||||Sobic.007G077900|||PAC:28377047|),UPSTREAM(MODIFIER|||||Sobic.007G077900|||PAC:28377048|)	GT:PL:GQ	1/1:105,9,0:16
Chr07	8924951	.	G	A	42.8	.	DP=2;VDB=0.0191;AF1=1;AC1=2;DP4=0,0,1,1;MQ=37;FQ=-33;EFF=UPSTREAM(MODIFIER|||||Sobic.007G078000|||PAC:28378344|),UPSTREAM(MODIFIER|||||Sobic.007G078000|||PAC:28378345|),UPSTREAM(MODIFIER|||||Sobic.007G078000|||PAC:28378346|),UTR_3_PRIME(MODIFIER|||||Sobic.007G077900|||PAC:28377047|32),UTR_3_PRIME(MODIFIER|||||Sobic.007G077900|||PAC:28377048|32)	GT:PL:GQ	1/1:74,6,0:10
Chr07	9105356	.	G	A	42.8	.	DP=2;VDB=0.0097;AF1=1;AC1=2;DP4=0,0,1,1;MQ=37;FQ=-33;EFF=DOWNSTREAM(MODIFIER|||||Sobic.007G079500|||PAC:28377521|),DOWNSTREAM(MODIFIER|||||Sobic.007G079600|||PAC:28376229|),NON_SYNONYMOUS_CODING(MODERATE|MISSENSE|Gcg/Acg|A333T||Sobic.007G079400|||PAC:28377869|)	GT:PL:GQ	1/1:74,6,0:10
Chr07	9170360	.	G	A	124.0	.	DP=5;VDB=0.0319;AF1=1;AC1=2;DP4=0,0,3,2;MQ=37;FQ=-42;EFF=INTRON(MODIFIER|||||Sobic.007G079900|||PAC:28377609|1),INTRON(MODIFIER|||||Sobic.007G079900|||PAC:28377610|1),INTRON(MODIFIER|||||Sobic.007G079900|||PAC:28377611|1),UPSTREAM(MODIFIER|||||Sobic.007G080000|||PAC:28376931|),UPSTREAM(MODIFIER|||||Sobic.007G080100|||PAC:28376656|)	GT:PL:GQ	1/1:157,15,0:27
Chr07	9626011	.	G	A	46.5	.	DP=4;VDB=0.0385;AF1=1;AC1=2;DP4=0,0,2,2;MQ=23;FQ=-39;EFF=INTERGENIC(MODIFIER|||||||||)	GT:PL:GQ	1/1:79,12,0:21
Chr07	9733373	.	G	A	25.8	.	DP=2;VDB=0.0084;AF1=1;AC1=2;DP4=0,0,1,1;MQ=30;FQ=-33;EFF=INTERGENIC(MODIFIER|||||||||)	GT:PL:GQ	1/1:57,6,0:10
Chr07	9791437	.	G	A	145.0	.	DP=6;VDB=0.0282;AF1=1;AC1=2;DP4=0,0,4,2;MQ=37;FQ=-45;EFF=INTERGENIC(MODIFIER|||||||||),UPSTREAM(MODIFIER|||||Sobic.007G083000|||PAC:28376967|)	GT:PL:GQ	1/1:178,18,0:33
Chr07	9906088	.	G	A	42.8	.	DP=2;VDB=0.0166;AF1=1;AC1=2;DP4=0,0,1,1;MQ=37;FQ=-33;EFF=INTERGENIC(MODIFIER|||||||||),UPSTREAM(MODIFIER|||||Sobic.007G083900|||PAC:28377444|),UPSTREAM(MODIFIER|||||Sobic.007G084000|||PAC:28377497|)	GT:PL:GQ	1/1:74,6,0:10
Chr07	10108286	.	G	A	42.8	.	DP=2;VDB=0.0247;AF1=1;AC1=2;DP4=0,0,1,1;MQ=37;FQ=-33;EFF=INTERGENIC(MODIFIER|||||||||),UPSTREAM(MODIFIER|||||Sobic.007G084600|||PAC:28378290|)	GT:PL:GQ	1/1:74,6,0:10
Chr07	10205718	.	G	A	24.0	.	DP=3;VDB=0.0000;AF1=1;AC1=2;DP4=0,0,2,1;MQ=20;FQ=-36;EFF=INTERGENIC(MODIFIER|||||||||)	GT:PL:GQ	1/1:56,9,0:15
Chr07	10577270	.	G	A	42.8	.	DP=2;VDB=0.0088;AF1=1;AC1=2;DP4=0,0,1,1;MQ=37;FQ=-33;EFF=INTERGENIC(MODIFIER|||||||||)	GT:PL:GQ	1/1:74,6,0:10
Chr07	10817127	.	G	A	143.0	.	DP=7;VDB=0.0284;AF1=1;AC1=2;DP4=0,0,6,1;MQ=37;FQ=-48;EFF=INTERGENIC(MODIFIER|||||||||)	GT:PL:GQ	1/1:176,21,0:39
Chr07	11248481	.	G	A	42.8	.	DP=2;VDB=0.0078;AF1=1;AC1=2;DP4=0,0,1,1;MQ=37;FQ=-33;EFF=INTERGENIC(MODIFIER|||||||||)	GT:PL:GQ	1/1:74,6,0:10
Chr07	11306124	.	G	A	70.0	.	DP=3;VDB=0.0000;AF1=1;AC1=2;DP4=0,0,1,2;MQ=36;FQ=-36;EFF=INTERGENIC(MODIFIER|||||||||)	GT:PL:GQ	1/1:102,9,0:16
Chr07	11329590	.	G	A	70.0	.	DP=3;VDB=0.0266;AF1=1;AC1=2;DP4=0,0,1,2;MQ=36;FQ=-36;EFF=INTERGENIC(MODIFIER|||||||||)	GT:PL:GQ	1/1:102,9,0:16
Chr07	12920499	.	C	T	73.0	.	DP=3;VDB=0.0203;AF1=1;AC1=2;DP4=0,0,1,2;MQ=37;FQ=-36;EFF=INTERGENIC(MODIFIER|||||||||),UPSTREAM(MODIFIER|||||Sobic.007G090500|||PAC:28378487|)	GT:PL:GQ	1/1:105,9,0:16
Chr07	14122672	.	C	T	40.8	.	DP=2;VDB=0.0075;AF1=1;AC1=2;DP4=0,0,1,1;MQ=36;FQ=-33;EFF=INTERGENIC(MODIFIER|||||||||)	GT:PL:GQ	1/1:72,6,0:10
Chr07	14250506	.	C	T	42.8	.	DP=2;VDB=0.0222;AF1=1;AC1=2;DP4=0,0,1,1;MQ=37;FQ=-33;EFF=INTERGENIC(MODIFIER|||||||||),UPSTREAM(MODIFIER|||||Sobic.007G091900|||PAC:28376455|)	GT:PL:GQ	1/1:74,6,0:10
Chr07	14256497	.	C	T	70.0	.	DP=3;VDB=0.0275;AF1=1;AC1=2;DP4=0,0,1,2;MQ=36;FQ=-36;EFF=DOWNSTREAM(MODIFIER|||||Sobic.007G092000|||PAC:28378700|),NON_SYNONYMOUS_CODING(MODERATE|MISSENSE|gCa/gTa|A548V||Sobic.007G091900|||PAC:28376455|)	GT:PL:GQ	1/1:102,9,0:16
Chr07	14599742	.	C	T	42.8	.	DP=2;VDB=0.0106;AF1=1;AC1=2;DP4=0,0,1,1;MQ=37;FQ=-33;EFF=INTERGENIC(MODIFIER|||||||||)	GT:PL:GQ	1/1:74,6,0:10
Chr07	16291059	.	C	T	50.3	.	DP=5;VDB=0.0387;AF1=1;AC1=2;DP4=0,0,2,3;MQ=21;FQ=-42;EFF=INTERGENIC(MODIFIER|||||||||)	GT:PL:GQ	1/1:83,15,0:27
Chr07	17304539	.	C	T	38.8	.	DP=2;VDB=0.0184;AF1=1;AC1=2;DP4=0,0,1,1;MQ=37;FQ=-33;EFF=INTERGENIC(MODIFIER|||||||||)	GT:PL:GQ	1/1:70,6,0:10
Chr07	17467839	.	C	T	40.8	.	DP=2;VDB=0.0134;AF1=1;AC1=2;DP4=0,0,1,1;MQ=36;FQ=-33;EFF=INTERGENIC(MODIFIER|||||||||)	GT:PL:GQ	1/1:72,6,0:10
Chr07	20204154	.	C	T	42.8	.	DP=2;VDB=0.0116;AF1=1;AC1=2;DP4=0,0,1,1;MQ=37;FQ=-33;EFF=INTERGENIC(MODIFIER|||||||||)	GT:PL:GQ	1/1:74,6,0:10
Chr07	20722040	.	C	T	22.0	.	DP=3;VDB=0.0048;AF1=1;AC1=2;DP4=0,0,2,1;MQ=19;FQ=-36;EFF=INTERGENIC(MODIFIER|||||||||)	GT:PL:GQ	1/1:54,9,0:15
Chr07	21422032	.	C	T	70.0	.	DP=3;VDB=0.0194;AF1=1;AC1=2;DP4=0,0,2,1;MQ=36;FQ=-36;EFF=INTERGENIC(MODIFIER|||||||||)	GT:PL:GQ	1/1:102,9,0:16
Chr07	21951027	.	C	T	101.0	.	DP=4;VDB=0.0400;AF1=1;AC1=2;DP4=0,0,2,2;MQ=37;FQ=-39;EFF=INTERGENIC(MODIFIER|||||||||)	GT:PL:GQ	1/1:133,12,0:21
Chr07	24407364	.	C	T	86.5	.	DP=4;VDB=0.0053;AF1=1;AC1=2;DP4=0,0,1,3;MQ=34;FQ=-39;EFF=INTERGENIC(MODIFIER|||||||||)	GT:PL:GQ	1/1:119,12,0:21
Chr07	24467449	.	C	T	38.0	.	DP=3;VDB=0.0284;AF1=1;AC1=2;DP4=0,0,1,2;MQ=26;FQ=-36;EFF=INTERGENIC(MODIFIER|||||||||)	GT:PL:GQ	1/1:70,9,0:16
Chr07	26841691	.	C	T	42.8	.	DP=2;VDB=0.0209;AF1=1;AC1=2;DP4=0,0,1,1;MQ=37;FQ=-33;EFF=INTERGENIC(MODIFIER|||||||||)	GT:PL:GQ	1/1:74,6,0:10
Chr07	29286446	.	C	T	73.0	.	DP=3;VDB=0.0139;AF1=1;AC1=2;DP4=0,0,1,2;MQ=37;FQ=-36;EFF=INTERGENIC(MODIFIER|||||||||)	GT:PL:GQ	1/1:105,9,0:16
Chr07	30557982	.	C	T	40.8	.	DP=2;VDB=0.0194;AF1=1;AC1=2;DP4=0,0,1,1;MQ=36;FQ=-33;EFF=INTERGENIC(MODIFIER|||||||||)	GT:PL:GQ	1/1:72,6,0:10
Chr07	31199503	.	C	T	103.0	.	DP=4;VDB=0.0400;AF1=1;AC1=2;DP4=0,0,2,2;MQ=37;FQ=-39;EFF=INTERGENIC(MODIFIER|||||||||)	GT:PL:GQ	1/1:135,12,0:21
Chr07	35209477	.	G	A	25.0	.	DP=3;VDB=0.0095;AF1=1;AC1=2;DP4=0,0,1,2;MQ=20;FQ=-36;EFF=INTERGENIC(MODIFIER|||||||||)	GT:PL:GQ	1/1:57,9,0:15
Chr07	35640293	.	G	A	42.8	.	DP=2;VDB=0.0172;AF1=1;AC1=2;DP4=0,0,1,1;MQ=37;FQ=-33;EFF=INTERGENIC(MODIFIER|||||||||)	GT:PL:GQ	1/1:74,6,0:10
Chr07	35899065	.	G	A	70.0	.	DP=3;VDB=0.0284;AF1=1;AC1=2;DP4=0,0,2,1;MQ=36;FQ=-36;EFF=INTERGENIC(MODIFIER|||||||||)	GT:PL:GQ	1/1:102,9,0:16
Chr07	36886159	.	C	T	28.8	.	DP=2;VDB=0.0191;AF1=1;AC1=2;DP4=0,0,1,1;MQ=31;FQ=-33;EFF=INTRON(MODIFIER|||||Sobic.007G106700|||PAC:28378679|4)	GT:PL:GQ	1/1:60,6,0:10
Chr07	37909086	.	G	A	28.8	.	DP=2;VDB=0.0237;AF1=1;AC1=2;DP4=0,0,1,1;MQ=31;FQ=-33;EFF=INTERGENIC(MODIFIER|||||||||)	GT:PL:GQ	1/1:60,6,0:10
Chr07	38279038	.	G	A	42.8	.	DP=2;VDB=0.0116;AF1=1;AC1=2;DP4=0,0,1,1;MQ=37;FQ=-33;EFF=INTERGENIC(MODIFIER|||||||||)	GT:PL:GQ	1/1:74,6,0:10
Chr07	38358359	.	G	A	40.8	.	DP=2;VDB=0.0206;AF1=1;AC1=2;DP4=0,0,1,1;MQ=36;FQ=-33;EFF=DOWNSTREAM(MODIFIER|||||Sobic.007G109700|||PAC:28376433|),INTERGENIC(MODIFIER|||||||||)	GT:PL:GQ	1/1:72,6,0:10
Chr07	40658972	.	C	T	42.8	.	DP=2;VDB=0.0162;AF1=1;AC1=2;DP4=0,0,1,1;MQ=37;FQ=-33;EFF=INTERGENIC(MODIFIER|||||||||)	GT:PL:GQ	1/1:74,6,0:10
Chr07	41373178	.	G	A	25.8	.	DP=2;VDB=0.0159;AF1=1;AC1=2;DP4=0,0,1,1;MQ=29;FQ=-33;EFF=INTERGENIC(MODIFIER|||||||||)	GT:PL:GQ	1/1:57,6,0:10
Chr07	41373183	.	G	A	25.8	.	DP=2;VDB=0.0159;AF1=1;AC1=2;DP4=0,0,1,1;MQ=29;FQ=-33;EFF=INTERGENIC(MODIFIER|||||||||)	GT:PL:GQ	1/1:57,6,0:10
Chr07	41390613	.	G	A	40.8	.	DP=2;VDB=0.0228;AF1=1;AC1=2;DP4=0,0,1,1;MQ=36;FQ=-33;EFF=INTERGENIC(MODIFIER|||||||||)	GT:PL:GQ	1/1:72,6,0:10
Chr07	42147756	.	G	A	69.0	.	DP=3;VDB=0.0236;AF1=1;AC1=2;DP4=0,0,1,2;MQ=36;FQ=-36;EFF=INTERGENIC(MODIFIER|||||||||)	GT:PL:GQ	1/1:101,9,0:16
Chr07	42755401	.	G	A	42.8	.	DP=2;VDB=0.0181;AF1=1;AC1=2;DP4=0,0,1,1;MQ=37;FQ=-33;EFF=INTERGENIC(MODIFIER|||||||||)	GT:PL:GQ	1/1:74,6,0:10
Chr07	47360590	.	G	A	72.0	.	DP=3;VDB=0.0279;AF1=1;AC1=2;DP4=0,0,2,1;MQ=37;FQ=-36;EFF=INTRON(MODIFIER|||||Sobic.007G114200|||PAC:28377035|8)	GT:PL:GQ	1/1:104,9,0:16
Chr07	51896978	.	C	T	116.0	.	DP=5;VDB=0.0504;AF1=1;AC1=2;DP4=0,0,1,4;MQ=37;FQ=-42;EFF=INTERGENIC(MODIFIER|||||||||)	GT:PL:GQ	1/1:149,15,0:27
Chr07	52370227	.	C	T	25.8	.	DP=2;VDB=0.0131;AF1=1;AC1=2;DP4=0,0,1,1;MQ=29;FQ=-33;EFF=INTERGENIC(MODIFIER|||||||||)	GT:PL:GQ	1/1:57,6,0:10
Chr07	53901481	.	C	T	72.0	.	DP=3;VDB=0.0064;AF1=1;AC1=2;DP4=0,0,2,1;MQ=37;FQ=-36;EFF=NON_SYNONYMOUS_CODING(MODERATE|MISSENSE|gGt/gAt|G12D||Sobic.007G132400|||PAC:28377857|)	GT:PL:GQ	1/1:104,9,0:16
Chr07	54262718	.	C	T	103.0	.	DP=4;VDB=0.0282;AF1=1;AC1=2;DP4=0,0,2,2;MQ=37;FQ=-39;EFF=INTERGENIC(MODIFIER|||||||||)	GT:PL:GQ	1/1:135,12,0:21
Chr07	55965070	.	C	T	40.8	.	DP=2;VDB=0.0225;AF1=1;AC1=2;DP4=0,0,1,1;MQ=36;FQ=-33;EFF=INTRON(MODIFIER|||||Sobic.007G142700|||PAC:28378531|6)	GT:PL:GQ	1/1:72,6,0:10
Chr07	56160803	.	C	T	73.0	.	DP=3;VDB=0.0275;AF1=1;AC1=2;DP4=0,0,1,2;MQ=37;FQ=-36;EFF=DOWNSTREAM(MODIFIER|||||Sobic.007G144600|||PAC:28377121|),INTERGENIC(MODIFIER|||||||||),UPSTREAM(MODIFIER|||||Sobic.007G144500|||PAC:28376128|)	GT:PL:GQ	1/1:105,9,0:16
Chr07	56913930	.	C	T	58.0	.	DP=3;VDB=0.0258;AF1=1;AC1=2;DP4=0,0,1,2;MQ=33;FQ=-36;EFF=DOWNSTREAM(MODIFIER|||||Sobic.007G150200|||PAC:28377516|),DOWNSTREAM(MODIFIER|||||Sobic.007G150300|||PAC:28377528|),INTERGENIC(MODIFIER|||||||||)	GT:PL:GQ	1/1:90,9,0:16
Chr07	58037321	.	C	T	73.0	.	DP=3;VDB=0.0225;AF1=1;AC1=2;DP4=0,0,1,2;MQ=37;FQ=-36;EFF=INTRON(MODIFIER|||||Sobic.007G158700|||PAC:28377129|3),INTRON(MODIFIER|||||Sobic.007G158700|||PAC:28377130|2)	GT:PL:GQ	1/1:105,9,0:16
Chr07	58673632	.	C	T	40.8	.	DP=2;VDB=0.0228;AF1=1;AC1=2;DP4=0,0,1,1;MQ=36;FQ=-33;EFF=DOWNSTREAM(MODIFIER|||||Sobic.007G164300|||PAC:28376959|),INTERGENIC(MODIFIER|||||||||)	GT:PL:GQ	1/1:72,6,0:10
Chr07	59066369	.	C	T	27.8	.	DP=2;VDB=0.0169;AF1=1;AC1=2;DP4=0,0,1,1;MQ=30;FQ=-33;EFF=INTERGENIC(MODIFIER|||||||||),UPSTREAM(MODIFIER|||||Sobic.007G168300|||PAC:28376287|),UPSTREAM(MODIFIER|||||Sobic.007G168300|||PAC:28376288|)	GT:PL:GQ	1/1:59,6,0:10
Chr07	59095406	.	C	T	167.0	.	DP=7;VDB=0.0162;AF1=1;AC1=2;DP4=0,0,2,5;MQ=37;FQ=-48;EFF=DOWNSTREAM(MODIFIER|||||Sobic.007G168500|||PAC:28377934|),INTRON(MODIFIER|||||Sobic.007G168600|||PAC:28378328|3),INTRON(MODIFIER|||||Sobic.007G168600|||PAC:28378329|4),INTRON(MODIFIER|||||Sobic.007G168600|||PAC:28378330|4),UPSTREAM(MODIFIER|||||Sobic.007G168700|||PAC:28377661|)	GT:PL:GQ	1/1:200,21,0:39
Chr07	59144918	.	C	T	27.8	.	DP=2;VDB=0.0072;AF1=1;AC1=2;DP4=0,0,1,1;MQ=30;FQ=-33;EFF=DOWNSTREAM(MODIFIER|||||Sobic.007G169600|||PAC:28376331|),INTERGENIC(MODIFIER|||||||||),UPSTREAM(MODIFIER|||||Sobic.007G169500|||PAC:28376968|)	GT:PL:GQ	1/1:59,6,0:10
Chr07	59257122	.	C	T	145.0	.	DP=6;VDB=0.0418;AF1=1;AC1=2;DP4=0,0,4,2;MQ=37;FQ=-45;EFF=INTERGENIC(MODIFIER|||||||||)	GT:PL:GQ	1/1:178,18,0:33
Chr07	59407757	.	C	T	42.8	.	DP=2;VDB=0.0237;AF1=1;AC1=2;DP4=0,0,1,1;MQ=37;FQ=-33;EFF=DOWNSTREAM(MODIFIER|||||Sobic.007G171700|||PAC:28377033|),NON_SYNONYMOUS_CODING(MODERATE|MISSENSE|Gag/Aag|E34K||Sobic.007G171500|||PAC:28377015|),NON_SYNONYMOUS_CODING(MODERATE|MISSENSE|Gag/Aag|E34K||Sobic.007G171500|||PAC:28377016|),UPSTREAM(MODIFIER|||||Sobic.007G171600|||PAC:28376519|)	GT:PL:GQ	1/1:74,6,0:10
Chr07	59568923	.	C	T	72.0	.	DP=3;VDB=0.0279;AF1=1;AC1=2;DP4=0,0,2,1;MQ=37;FQ=-36;EFF=DOWNSTREAM(MODIFIER|||||Sobic.007G173200|||PAC:28376981|),DOWNSTREAM(MODIFIER|||||Sobic.007G173300|||PAC:28378050|),INTERGENIC(MODIFIER|||||||||)	GT:PL:GQ	1/1:104,9,0:16
Chr07	59571193	.	C	T	72.0	.	DP=3;VDB=0.0156;AF1=1;AC1=2;DP4=0,0,2,1;MQ=37;FQ=-36;EFF=DOWNSTREAM(MODIFIER|||||Sobic.007G173200|||PAC:28376981|),DOWNSTREAM(MODIFIER|||||Sobic.007G173300|||PAC:28378050|),INTERGENIC(MODIFIER|||||||||)	GT:PL:GQ	1/1:104,9,0:16
Chr07	59977218	.	C	T	42.8	.	DP=2;VDB=0.0228;AF1=1;AC1=2;DP4=0,0,1,1;MQ=37;FQ=-33;EFF=DOWNSTREAM(MODIFIER|||||Sobic.007G179200|||PAC:28377529|),UPSTREAM(MODIFIER|||||Sobic.007G179400|||PAC:28376498|),UTR_5_PRIME(MODIFIER|||||Sobic.007G179300|||PAC:28377862|1)	GT:PL:GQ	1/1:74,6,0:10
Chr07	59992988	.	C	T	61.0	.	DP=3;VDB=0.0083;AF1=1;AC1=2;DP4=0,0,2,1;MQ=36;FQ=-36;EFF=SYNONYMOUS_CODING(LOW|SILENT|acG/acA|T106||Sobic.007G179600|||PAC:28378629|),UPSTREAM(MODIFIER|||||Sobic.007G179500|||PAC:28376144|)	GT:PL:GQ	1/1:93,9,0:16
Chr07	60253020	.	C	T	95.5	.	DP=4;VDB=0.0329;AF1=1;AC1=2;DP4=0,0,1,3;MQ=37;FQ=-39;EFF=NON_SYNONYMOUS_CODING(MODERATE|MISSENSE|gGa/gAa|G37E||Sobic.007G182100|||PAC:28377493|)	GT:PL:GQ	1/1:128,12,0:21
Chr07	60344529	.	C	T	40.8	.	DP=2;VDB=0.0216;AF1=1;AC1=2;DP4=0,0,1,1;MQ=36;FQ=-33;EFF=INTERGENIC(MODIFIER|||||||||)	GT:PL:GQ	1/1:72,6,0:10
Chr07	60616312	.	C	T	103.0	.	DP=4;VDB=0.0414;AF1=1;AC1=2;DP4=0,0,2,2;MQ=37;FQ=-39;EFF=INTERGENIC(MODIFIER|||||||||),UPSTREAM(MODIFIER|||||Sobic.007G186000|||PAC:28378461|),UPSTREAM(MODIFIER|||||Sobic.007G186000|||PAC:28378462|)	GT:PL:GQ	1/1:135,12,0:21
Chr07	60680017	.	C	T	115.0	.	DP=5;VDB=0.0354;AF1=1;AC1=2;DP4=0,0,1,4;MQ=36;FQ=-42;EFF=NON_SYNONYMOUS_CODING(MODERATE|MISSENSE|Ggg/Agg|G982R||Sobic.007G186600|||PAC:28376257|)	GT:PL:GQ	1/1:148,15,0:27
Chr07	60803555	.	C	T	125.0	.	DP=5;VDB=0.0239;AF1=1;AC1=2;DP4=0,0,2,3;MQ=37;FQ=-42;EFF=INTERGENIC(MODIFIER|||||||||),UPSTREAM(MODIFIER|||||Sobic.007G187600|||PAC:28377727|)	GT:PL:GQ	1/1:158,15,0:27
Chr07	61954842	.	C	T	89.5	.	DP=4;VDB=0.0210;AF1=1;AC1=2;DP4=0,0,2,2;MQ=34;FQ=-39;EFF=INTRON(MODIFIER|||||Sobic.007G200800|||PAC:28377621|4)	GT:PL:GQ	1/1:122,12,0:21
Chr07	62033716	.	C	T	136.0	.	DP=6;VDB=0.0469;AF1=1;AC1=2;DP4=0,0,4,2;MQ=35;FQ=-45;EFF=INTRON(MODIFIER|||||Sobic.007G201800|||PAC:28376033|11),INTRON(MODIFIER|||||Sobic.007G201800|||PAC:28376034|11),UPSTREAM(MODIFIER|||||Sobic.007G201700|||PAC:28376825|)	GT:PL:GQ	1/1:169,18,0:33
Chr07	62050444	.	C	T	40.8	.	DP=2;VDB=0.0134;AF1=1;AC1=2;DP4=0,0,1,1;MQ=36;FQ=-33;EFF=SYNONYMOUS_CODING(LOW|SILENT|cgC/cgT|R435||Sobic.007G201900|||PAC:28377787|)	GT:PL:GQ	1/1:72,6,0:10
Chr07	62209829	.	C	T	128.0	.	DP=5;VDB=0.0022;AF1=1;AC1=2;DP4=0,0,2,3;MQ=37;FQ=-42;EFF=DOWNSTREAM(MODIFIER|||||Sobic.007G203600|||PAC:28378573|),INTRON(MODIFIER|||||Sobic.007G203700|||PAC:28378154|1),UTR_5_PRIME(MODIFIER|||||Sobic.007G203800|||PAC:28378678|1)	GT:PL:GQ	1/1:161,15,0:27
Chr07	62218675	.	C	T	42.8	.	DP=2;VDB=0.0241;AF1=1;AC1=2;DP4=0,0,1,1;MQ=37;FQ=-33;EFF=DOWNSTREAM(MODIFIER|||||Sobic.007G203900|||PAC:28376762|),INTERGENIC(MODIFIER|||||||||)	GT:PL:GQ	1/1:74,6,0:10
Chr07	62440786	.	C	T	103.0	.	DP=4;VDB=0.0220;AF1=1;AC1=2;DP4=0,0,2,2;MQ=37;FQ=-39;EFF=DOWNSTREAM(MODIFIER|||||Sobic.007G207300|||PAC:28378435|),NON_SYNONYMOUS_CODING(MODERATE|MISSENSE|Gga/Aga|G393R||Sobic.007G207200|||PAC:28378388|)	GT:PL:GQ	1/1:135,12,0:21
Chr07	62987799	.	C	T	170.0	.	DP=7;VDB=0.0319;AF1=1;AC1=2;DP4=0,0,3,4;MQ=37;FQ=-48;EFF=DOWNSTREAM(MODIFIER|||||Sobic.007G213600|||PAC:28378003|),DOWNSTREAM(MODIFIER|||||Sobic.007G213600|||PAC:28378004|),DOWNSTREAM(MODIFIER|||||Sobic.007G213600|||PAC:28378005|),DOWNSTREAM(MODIFIER|||||Sobic.007G213600|||PAC:28378006|),INTERGENIC(MODIFIER|||||||||),UPSTREAM(MODIFIER|||||Sobic.007G213500|||PAC:28376677|)	GT:PL:GQ	1/1:203,21,0:39
Chr07	63043082	.	C	T	103.0	.	DP=4;VDB=0.0258;AF1=1;AC1=2;DP4=0,0,2,2;MQ=37;FQ=-39;EFF=DOWNSTREAM(MODIFIER|||||Sobic.007G214300|||PAC:28378035|),INTERGENIC(MODIFIER|||||||||)	GT:PL:GQ	1/1:135,12,0:21
Chr07	63221271	.	C	T	73.0	.	DP=3;VDB=0.0032;AF1=1;AC1=2;DP4=0,0,1,2;MQ=37;FQ=-36;EFF=DOWNSTREAM(MODIFIER|||||Sobic.007G216000|||PAC:28378015|),DOWNSTREAM(MODIFIER|||||Sobic.007G216100|||PAC:28376875|),INTERGENIC(MODIFIER|||||||||)	GT:PL:GQ	1/1:105,9,0:16
Chr07	63481374	.	C	T	97.5	.	DP=4;VDB=0.0420;AF1=1;AC1=2;DP4=0,0,1,3;MQ=37;FQ=-39;EFF=DOWNSTREAM(MODIFIER|||||Sobic.007G218900|||PAC:28377829|),NON_SYNONYMOUS_CODING(MODERATE|MISSENSE|aGa/aAa|R67K||Sobic.007G219000|||PAC:28376947|)	GT:PL:GQ	1/1:130,12,0:21
Chr07	63613701	.	C	T	40.8	.	DP=2;VDB=0.0169;AF1=1;AC1=2;DP4=0,0,1,1;MQ=36;FQ=-33;EFF=DOWNSTREAM(MODIFIER|||||Sobic.007G220300|||PAC:28376699|),DOWNSTREAM(MODIFIER|||||Sobic.007G220300|||PAC:28376700|),SYNONYMOUS_CODING(LOW|SILENT|Ctg/Ttg|L218||Sobic.007G220200|||PAC:28377697|),SYNONYMOUS_CODING(LOW|SILENT|Ctg/Ttg|L218||Sobic.007G220200|||PAC:28377698|)	GT:PL:GQ	1/1:72,6,0:10
Chr07	63641496	.	C	T	103.0	.	DP=4;VDB=0.0400;AF1=1;AC1=2;DP4=0,0,2,2;MQ=37;FQ=-39;EFF=DOWNSTREAM(MODIFIER|||||Sobic.007G220500|||PAC:28377790|),DOWNSTREAM(MODIFIER|||||Sobic.007G220700|||PAC:28378124|),INTRON(MODIFIER|||||Sobic.007G220600|||PAC:28377398|1)	GT:PL:GQ	1/1:135,12,0:21
Chr07	63871751	.	C	T	42.8	.	DP=2;VDB=0.0125;AF1=1;AC1=2;DP4=0,0,1,1;MQ=37;FQ=-33;EFF=INTERGENIC(MODIFIER|||||||||),UPSTREAM(MODIFIER|||||Sobic.007G223600|||PAC:28378262|)	GT:PL:GQ	1/1:74,6,0:10
Chr07	63996328	.	C	T	67.0	.	DP=3;VDB=0.0194;AF1=1;AC1=2;DP4=0,0,2,1;MQ=36;FQ=-36;EFF=INTRON(MODIFIER|||||Sobic.007G224800|||PAC:28376633|1),UPSTREAM(MODIFIER|||||Sobic.007G224900|||PAC:28377770|),UPSTREAM(MODIFIER|||||Sobic.007G224900|||PAC:28377771|)	GT:PL:GQ	1/1:99,9,0:16
Chr08	152477	.	G	A	73.0	.	DP=3;VDB=0.0243;AF1=1;AC1=2;DP4=0,0,1,2;MQ=37;FQ=-36;EFF=DOWNSTREAM(MODIFIER|||||Sobic.008G001500|||PAC:28394272|),DOWNSTREAM(MODIFIER|||||Sobic.008G001600|||PAC:28392829|),INTERGENIC(MODIFIER|||||||||),UPSTREAM(MODIFIER|||||Sobic.008G001700|||PAC:28394061|)	GT:PL:GQ	1/1:105,9,0:16
Chr08	504948	.	G	A	42.8	.	DP=2;VDB=0.0066;AF1=1;AC1=2;DP4=0,0,1,1;MQ=37;FQ=-33;EFF=DOWNSTREAM(MODIFIER|||||Sobic.008G006000|||PAC:28392923|),DOWNSTREAM(MODIFIER|||||Sobic.008G006000|||PAC:28392924|),INTRON(MODIFIER|||||Sobic.008G005900|||PAC:28392763|1),UPSTREAM(MODIFIER|||||Sobic.008G005700|||PAC:28393255|)	GT:PL:GQ	1/1:74,6,0:10
Chr08	533704	.	G	A	201.0	.	DP=9;VDB=0.0472;AF1=1;AC1=2;DP4=0,0,6,3;MQ=37;FQ=-54;EFF=DOWNSTREAM(MODIFIER|||||Sobic.008G006400|||PAC:28393968|),DOWNSTREAM(MODIFIER|||||Sobic.008G006500|||PAC:28394354|),INTERGENIC(MODIFIER|||||||||)	GT:PL:GQ	1/1:234,27,0:51
Chr08	553521	.	G	A	40.8	.	DP=2;VDB=0.0216;AF1=1;AC1=2;DP4=0,0,1,1;MQ=36;FQ=-33;EFF=INTERGENIC(MODIFIER|||||||||),UPSTREAM(MODIFIER|||||Sobic.008G006600|||PAC:28392664|),UPSTREAM(MODIFIER|||||Sobic.008G006700|||PAC:28394002|)	GT:PL:GQ	1/1:72,6,0:10
Chr08	559108	.	G	A	162.0	.	DP=7;VDB=0.0282;AF1=1;AC1=2;DP4=0,0,3,4;MQ=35;FQ=-48;EFF=INTRON(MODIFIER|||||Sobic.008G006700|||PAC:28394002|5)	GT:PL:GQ	1/1:195,21,0:39
Chr08	585310	.	G	A	116.0	.	DP=5;VDB=0.0499;AF1=1;AC1=2;DP4=0,0,4,1;MQ=37;FQ=-42;EFF=DOWNSTREAM(MODIFIER|||||Sobic.008G007100|||PAC:28393620|),DOWNSTREAM(MODIFIER|||||Sobic.008G007300|||PAC:28393046|),NON_SYNONYMOUS_CODING(MODERATE|MISSENSE|Gcg/Acg|A248T||Sobic.008G007200|||PAC:28393437|),UPSTREAM(MODIFIER|||||Sobic.008G007000|||PAC:28394478|)	GT:PL:GQ	1/1:149,15,0:27
Chr08	602802	.	G	A	72.0	.	DP=3;VDB=0.0271;AF1=1;AC1=2;DP4=0,0,2,1;MQ=37;FQ=-36;EFF=INTRON(MODIFIER|||||Sobic.008G007700|||PAC:28392731|3),UPSTREAM(MODIFIER|||||Sobic.008G007500|||PAC:28394018|),UPSTREAM(MODIFIER|||||Sobic.008G007600|||PAC:28393222|)	GT:PL:GQ	1/1:104,9,0:16
Chr08	753046	.	G	A	126.0	.	DP=8;VDB=0.0472;AF1=1;AC1=2;DP4=0,0,5,3;MQ=27;FQ=-51;EFF=INTERGENIC(MODIFIER|||||||||)	GT:PL:GQ	1/1:159,24,0:45
Chr08	875073	.	G	A	97.5	.	DP=4;VDB=0.0125;AF1=1;AC1=2;DP4=0,0,1,3;MQ=37;FQ=-39;EFF=DOWNSTREAM(MODIFIER|||||Sobic.008G010700|||PAC:28392975|),DOWNSTREAM(MODIFIER|||||Sobic.008G010700|||PAC:28392976|),INTERGENIC(MODIFIER|||||||||),UPSTREAM(MODIFIER|||||Sobic.008G010600|||PAC:28393829|)	GT:PL:GQ	1/1:130,12,0:21
Chr08	987971	.	G	A	119.0	.	DP=5;VDB=0.0282;AF1=1;AC1=2;DP4=0,0,1,4;MQ=37;FQ=-42;EFF=UPSTREAM(MODIFIER|||||Sobic.008G011700|||PAC:28392792|),UPSTREAM(MODIFIER|||||Sobic.008G011900|||PAC:28394373|),UTR_3_PRIME(MODIFIER|||||Sobic.008G011800|||PAC:28392452|1)	GT:PL:GQ	1/1:152,15,0:27
Chr08	1285061	.	G	A	171.0	.	DP=7;VDB=0.0493;AF1=1;AC1=2;DP4=0,0,4,3;MQ=37;FQ=-48;EFF=DOWNSTREAM(MODIFIER|||||Sobic.008G015600|||PAC:28393065|),NON_SYNONYMOUS_CODING(MODERATE|MISSENSE|Gac/Aac|D423N||Sobic.008G015500|||PAC:28392700|),UPSTREAM(MODIFIER|||||Sobic.008G015400|||PAC:28393778|),UPSTREAM(MODIFIER|||||Sobic.008G015400|||PAC:28393779|)	GT:PL:GQ	1/1:204,21,0:39
Chr08	1460953	.	G	A	60.0	.	DP=3;VDB=0.0234;AF1=1;AC1=2;DP4=0,0,1,2;MQ=33;FQ=-36;EFF=SYNONYMOUS_CODING(LOW|SILENT|ccG/ccA|P1145||Sobic.008G017900|||PAC:28393858|)	GT:PL:GQ	1/1:92,9,0:16
Chr08	1502012	.	G	A	40.8	.	DP=2;VDB=0.0200;AF1=1;AC1=2;DP4=0,0,1,1;MQ=36;FQ=-33;EFF=NON_SYNONYMOUS_CODING(MODERATE|MISSENSE|atG/atA|M117I||Sobic.008G018500|||PAC:28392612|)	GT:PL:GQ	1/1:72,6,0:10
Chr08	2404066	.	G	A	119.0	.	DP=6;VDB=0.0368;AF1=1;AC1=2;DP4=0,0,1,5;MQ=35;FQ=-45;EFF=INTERGENIC(MODIFIER|||||||||),UPSTREAM(MODIFIER|||||Sobic.008G026600|||PAC:28393871|)	GT:PL:GQ	1/1:152,18,0:33
Chr08	2468257	.	G	A	23.0	.	DP=3;VDB=0.0139;AF1=1;AC1=2;DP4=0,0,2,1;MQ=20;FQ=-36;EFF=INTERGENIC(MODIFIER|||||||||),UPSTREAM(MODIFIER|||||Sobic.008G027200|||PAC:28392772|),UPSTREAM(MODIFIER|||||Sobic.008G027400|||PAC:28394414|)	GT:PL:GQ	1/1:55,9,0:15
Chr08	2591877	.	G	A	101.0	.	DP=4;VDB=0.0385;AF1=1;AC1=2;DP4=0,0,2,2;MQ=37;FQ=-39;EFF=INTERGENIC(MODIFIER|||||||||),UPSTREAM(MODIFIER|||||Sobic.008G029000|||PAC:28394229|)	GT:PL:GQ	1/1:133,12,0:21
Chr08	2600957	.	G	A	72.0	.	DP=3;VDB=0.0284;AF1=1;AC1=2;DP4=0,0,2,1;MQ=37;FQ=-36;EFF=DOWNSTREAM(MODIFIER|||||Sobic.008G029000|||PAC:28394229|),DOWNSTREAM(MODIFIER|||||Sobic.008G029100|||PAC:28393710|),INTERGENIC(MODIFIER|||||||||),UPSTREAM(MODIFIER|||||Sobic.008G029200|||PAC:28392866|)	GT:PL:GQ	1/1:104,9,0:16
Chr08	2661950	.	G	A	192.0	.	DP=8;VDB=0.0445;AF1=1;AC1=2;DP4=0,0,3,5;MQ=37;FQ=-51;EFF=DOWNSTREAM(MODIFIER|||||Sobic.008G030000|||PAC:28394289|),UTR_3_PRIME(MODIFIER|||||Sobic.008G029900|||PAC:28394522|9)	GT:PL:GQ	1/1:225,24,0:45
Chr08	2812603	.	G	A	114.0	.	DP=5;VDB=0.0078;AF1=1;AC1=2;DP4=0,0,3,2;MQ=34;FQ=-42;EFF=NON_SYNONYMOUS_CODING(MODERATE|MISSENSE|cGa/cAa|R283Q||Sobic.008G031400|||PAC:28394477|)	GT:PL:GQ	1/1:147,15,0:27
Chr08	2830776	.	G	A	40.8	.	DP=2;VDB=0.0231;AF1=1;AC1=2;DP4=0,0,1,1;MQ=36;FQ=-33;EFF=INTERGENIC(MODIFIER|||||||||),UPSTREAM(MODIFIER|||||Sobic.008G031600|||PAC:28394440|),UPSTREAM(MODIFIER|||||Sobic.008G031700|||PAC:28392805|),UPSTREAM(MODIFIER|||||Sobic.008G031800|||PAC:28393918|)	GT:PL:GQ	1/1:72,6,0:10
Chr08	2876353	.	G	A	25.8	.	DP=2;VDB=0.0103;AF1=1;AC1=2;DP4=0,0,1,1;MQ=29;FQ=-33;EFF=START_GAINED(LOW|||||Sobic.008G032200|||PAC:28392885|1)	GT:PL:GQ	1/1:57,6,0:10
Chr08	3195200	.	G	A	89.5	.	DP=4;VDB=0.0220;AF1=1;AC1=2;DP4=0,0,2,2;MQ=34;FQ=-39;EFF=NON_SYNONYMOUS_CODING(MODERATE|MISSENSE|Cgc/Tgc|R52C||Sobic.008G034600|||PAC:28393296|)	GT:PL:GQ	1/1:122,12,0:21
Chr08	3362225	.	G	A	72.0	.	DP=3;VDB=0.0260;AF1=1;AC1=2;DP4=0,0,2,1;MQ=37;FQ=-36;EFF=DOWNSTREAM(MODIFIER|||||Sobic.008G036100|||PAC:28394153|),DOWNSTREAM(MODIFIER|||||Sobic.008G036200|||PAC:28393223|),INTERGENIC(MODIFIER|||||||||)	GT:PL:GQ	1/1:104,9,0:16
Chr08	3374986	.	G	A	119.0	.	DP=5;VDB=0.0505;AF1=1;AC1=2;DP4=0,0,1,4;MQ=37;FQ=-42;EFF=INTERGENIC(MODIFIER|||||||||),UPSTREAM(MODIFIER|||||Sobic.008G036300|||PAC:28394403|)	GT:PL:GQ	1/1:152,15,0:27
Chr08	3407465	.	G	A	56.0	.	DP=3;VDB=0.0275;AF1=1;AC1=2;DP4=0,0,1,2;MQ=33;FQ=-36;EFF=INTERGENIC(MODIFIER|||||||||),UPSTREAM(MODIFIER|||||Sobic.008G036400|||PAC:28393262|)	GT:PL:GQ	1/1:88,9,0:16
Chr08	3568289	.	G	A	71.0	.	DP=3;VDB=0.0016;AF1=1;AC1=2;DP4=0,0,2,1;MQ=36;FQ=-36;EFF=INTERGENIC(MODIFIER|||||||||)	GT:PL:GQ	1/1:103,9,0:16
Chr08	3730731	.	G	A	115.0	.	DP=5;VDB=0.0499;AF1=1;AC1=2;DP4=0,0,2,3;MQ=35;FQ=-42;EFF=INTERGENIC(MODIFIER|||||||||)	GT:PL:GQ	1/1:148,15,0:27
Chr08	3877114	.	G	A	73.0	.	DP=3;VDB=0.0169;AF1=1;AC1=2;DP4=0,0,1,2;MQ=37;FQ=-36;EFF=DOWNSTREAM(MODIFIER|||||Sobic.008G040300|||PAC:28393039|),UPSTREAM(MODIFIER|||||Sobic.008G040500|||PAC:28394251|),UPSTREAM(MODIFIER|||||Sobic.008G040600|||PAC:28393976|),UTR_3_PRIME(MODIFIER|||||Sobic.008G040400|||PAC:28392654|1)	GT:PL:GQ	1/1:105,9,0:16
Chr08	4047616	.	G	A	71.0	.	DP=3;VDB=0.0125;AF1=1;AC1=2;DP4=0,0,2,1;MQ=36;FQ=-36;EFF=DOWNSTREAM(MODIFIER|||||Sobic.008G041600|||PAC:28394568|),DOWNSTREAM(MODIFIER|||||Sobic.008G041600|||PAC:28394569|),DOWNSTREAM(MODIFIER|||||Sobic.008G041700|||PAC:28393362|),INTERGENIC(MODIFIER|||||||||)	GT:PL:GQ	1/1:103,9,0:16
Chr08	4655728	.	G	A	72.0	.	DP=3;VDB=0.0153;AF1=1;AC1=2;DP4=0,0,2,1;MQ=37;FQ=-36;EFF=DOWNSTREAM(MODIFIER|||||Sobic.008G047700|||PAC:28392657|),DOWNSTREAM(MODIFIER|||||Sobic.008G047700|||PAC:28392658|),SYNONYMOUS_CODING(LOW|SILENT|gaG/gaA|E366||Sobic.008G047600|||PAC:28393810|)	GT:PL:GQ	1/1:104,9,0:16
Chr08	4759511	.	G	A	116.0	.	DP=5;VDB=0.0043;AF1=1;AC1=2;DP4=0,0,1,4;MQ=37;FQ=-42;EFF=INTERGENIC(MODIFIER|||||||||)	GT:PL:GQ	1/1:149,15,0:27
Chr08	5164440	.	G	A	52.0	.	DP=3;VDB=0.0192;AF1=1;AC1=2;DP4=0,0,2,1;MQ=31;FQ=-36;EFF=INTERGENIC(MODIFIER|||||||||)	GT:PL:GQ	1/1:84,9,0:16
Chr08	6137075	.	G	A	112.0	.	DP=6;VDB=0.0043;AF1=1;AC1=2;DP4=0,0,2,4;MQ=30;FQ=-45;EFF=INTERGENIC(MODIFIER|||||||||)	GT:PL:GQ	1/1:145,18,0:33
Chr08	6443720	.	G	A	128.0	.	DP=5;VDB=0.0469;AF1=1;AC1=2;DP4=0,0,2,3;MQ=37;FQ=-42;EFF=DOWNSTREAM(MODIFIER|||||Sobic.008G060600|||PAC:28394074|),DOWNSTREAM(MODIFIER|||||Sobic.008G060700|||PAC:28393207|),UTR_5_PRIME(MODIFIER|||||Sobic.008G060500|||PAC:28392461|1)	GT:PL:GQ	1/1:161,15,0:27
Chr08	7216934	.	G	A	125.0	.	DP=5;VDB=0.0239;AF1=1;AC1=2;DP4=0,0,3,2;MQ=37;FQ=-42;EFF=INTERGENIC(MODIFIER|||||||||)	GT:PL:GQ	1/1:158,15,0:27
Chr08	7310440	.	G	A	33.5	.	DP=4;VDB=0.0163;AF1=1;AC1=2;DP4=0,0,2,2;MQ=20;FQ=-39;EFF=DOWNSTREAM(MODIFIER|||||Sobic.008G065600|||PAC:28393722|),INTERGENIC(MODIFIER|||||||||)	GT:PL:GQ	1/1:66,12,0:21
Chr08	7934920	.	G	A	59.0	.	DP=3;VDB=0.0217;AF1=1;AC1=2;DP4=0,0,2,1;MQ=33;FQ=-36;EFF=INTERGENIC(MODIFIER|||||||||)	GT:PL:GQ	1/1:91,9,0:16
Chr08	8520372	.	G	A	87.3	.	DP=5;VDB=0.0250;AF1=1;AC1=2;DP4=0,0,2,3;MQ=28;FQ=-42;EFF=INTERGENIC(MODIFIER|||||||||),UPSTREAM(MODIFIER|||||Sobic.008G069900|||PAC:28393113|)	GT:PL:GQ	1/1:120,15,0:27
Chr08	8711363	.	G	A	42.8	.	DP=2;VDB=0.0247;AF1=1;AC1=2;DP4=0,0,1,1;MQ=37;FQ=-33;EFF=INTERGENIC(MODIFIER|||||||||)	GT:PL:GQ	1/1:74,6,0:10
Chr08	8883642	.	G	A	42.8	.	DP=2;VDB=0.0134;AF1=1;AC1=2;DP4=0,0,1,1;MQ=37;FQ=-33;EFF=INTERGENIC(MODIFIER|||||||||)	GT:PL:GQ	1/1:74,6,0:10
Chr08	9309170	.	G	A	70.0	.	DP=3;VDB=0.0083;AF1=1;AC1=2;DP4=0,0,2,1;MQ=36;FQ=-36;EFF=INTERGENIC(MODIFIER|||||||||)	GT:PL:GQ	1/1:102,9,0:16
Chr08	9819695	.	G	A	73.0	.	DP=3;VDB=0.0236;AF1=1;AC1=2;DP4=0,0,1,2;MQ=37;FQ=-36;EFF=INTERGENIC(MODIFIER|||||||||)	GT:PL:GQ	1/1:105,9,0:16
Chr08	9887644	.	G	A	103.0	.	DP=4;VDB=0.0410;AF1=1;AC1=2;DP4=0,0,2,2;MQ=37;FQ=-39;EFF=INTERGENIC(MODIFIER|||||||||)	GT:PL:GQ	1/1:135,12,0:21
Chr08	10058145	.	G	A	78.3	.	DP=5;VDB=0.0387;AF1=1;AC1=2;DP4=0,0,4,1;MQ=28;FQ=-42;EFF=INTERGENIC(MODIFIER|||||||||)	GT:PL:GQ	1/1:111,15,0:27
Chr08	10185080	.	G	A	107.0	.	DP=5;VDB=0.0444;AF1=1;AC1=2;DP4=0,0,2,3;MQ=33;FQ=-42;EFF=INTERGENIC(MODIFIER|||||||||)	GT:PL:GQ	1/1:140,15,0:27
Chr08	10233700	.	G	A	73.0	.	DP=3;VDB=0.0234;AF1=1;AC1=2;DP4=0,0,1,2;MQ=37;FQ=-36;EFF=INTERGENIC(MODIFIER|||||||||)	GT:PL:GQ	1/1:105,9,0:16
Chr08	10610887	.	C	T	71.0	.	DP=3;VDB=0.0270;AF1=1;AC1=2;DP4=0,0,2,1;MQ=36;FQ=-36;EFF=INTERGENIC(MODIFIER|||||||||)	GT:PL:GQ	1/1:103,9,0:16
Chr08	10708128	.	G	A	131.0	.	DP=6;VDB=0.0444;AF1=1;AC1=2;DP4=0,0,1,5;MQ=36;FQ=-45;EFF=INTERGENIC(MODIFIER|||||||||)	GT:PL:GQ	1/1:164,18,0:33
Chr08	10976492	.	G	A	91.5	.	DP=4;VDB=0.0191;AF1=1;AC1=2;DP4=0,0,3,1;MQ=36;FQ=-39;EFF=INTERGENIC(MODIFIER|||||||||)	GT:PL:GQ	1/1:124,12,0:21
Chr08	11204343	.	G	A	103.0	.	DP=4;VDB=0.0138;AF1=1;AC1=2;DP4=0,0,2,2;MQ=37;FQ=-39;EFF=DOWNSTREAM(MODIFIER|||||Sobic.008G075700|||PAC:28394158|),INTERGENIC(MODIFIER|||||||||)	GT:PL:GQ	1/1:135,12,0:21
Chr08	11211815	.	G	A	42.8	.	DP=2;VDB=0.0122;AF1=1;AC1=2;DP4=0,0,1,1;MQ=37;FQ=-33;EFF=INTERGENIC(MODIFIER|||||||||),UPSTREAM(MODIFIER|||||Sobic.008G075700|||PAC:28394158|),UPSTREAM(MODIFIER|||||Sobic.008G075800|||PAC:28393640|)	GT:PL:GQ	1/1:74,6,0:10
Chr08	11268128	.	G	A	34.5	.	DP=4;VDB=0.0310;AF1=1;AC1=2;DP4=0,0,2,2;MQ=20;FQ=-39;EFF=INTERGENIC(MODIFIER|||||||||)	GT:PL:GQ	1/1:67,12,0:21
Chr08	11345991	.	G	A	27.8	.	DP=2;VDB=0.0031;AF1=1;AC1=2;DP4=0,0,1,1;MQ=30;FQ=-33;EFF=INTERGENIC(MODIFIER|||||||||)	GT:PL:GQ	1/1:59,6,0:10
Chr08	11899635	.	G	A	72.0	.	DP=3;VDB=0.0125;AF1=1;AC1=2;DP4=0,0,2,1;MQ=37;FQ=-36;EFF=INTERGENIC(MODIFIER|||||||||)	GT:PL:GQ	1/1:104,9,0:16
Chr08	12555156	.	G	A	152.0	.	DP=6;VDB=0.0319;AF1=1;AC1=2;DP4=0,0,3,3;MQ=37;FQ=-45;EFF=INTERGENIC(MODIFIER|||||||||),UPSTREAM(MODIFIER|||||Sobic.008G079300|||PAC:28392818|)	GT:PL:GQ	1/1:185,18,0:33
Chr08	12812330	.	G	A	95.5	.	DP=4;VDB=0.0165;AF1=1;AC1=2;DP4=0,0,1,3;MQ=37;FQ=-39;EFF=INTERGENIC(MODIFIER|||||||||)	GT:PL:GQ	1/1:128,12,0:21
Chr08	12836054	.	G	A	124.0	.	DP=5;VDB=0.0499;AF1=1;AC1=2;DP4=0,0,2,3;MQ=36;FQ=-42;EFF=INTRON(MODIFIER|||||Sobic.008G079600|||PAC:28392775|3)	GT:PL:GQ	1/1:157,15,0:27
Chr08	12988518	.	G	A	123.0	.	DP=5;VDB=0.0408;AF1=1;AC1=2;DP4=0,0,2,3;MQ=36;FQ=-42;EFF=INTERGENIC(MODIFIER|||||||||)	GT:PL:GQ	1/1:156,15,0:27
Chr08	13705771	.	C	T	28.8	.	DP=2;VDB=0.0144;AF1=1;AC1=2;DP4=0,0,1,1;MQ=31;FQ=-33;EFF=INTERGENIC(MODIFIER|||||||||)	GT:PL:GQ	1/1:60,6,0:10
Chr08	13925669	.	G	A	42.8	.	DP=2;VDB=0.0231;AF1=1;AC1=2;DP4=0,0,1,1;MQ=37;FQ=-33;EFF=INTERGENIC(MODIFIER|||||||||)	GT:PL:GQ	1/1:74,6,0:10
Chr08	14165074	.	G	A	94.5	.	DP=4;VDB=0.0421;AF1=1;AC1=2;DP4=0,0,3,1;MQ=37;FQ=-39;EFF=INTERGENIC(MODIFIER|||||||||)	GT:PL:GQ	1/1:127,12,0:21
Chr08	14557773	.	G	A	160.0	.	DP=7;VDB=0.0445;AF1=1;AC1=2;DP4=0,0,2,5;MQ=37;FQ=-48;EFF=INTRON(MODIFIER|||||Sobic.008G081900|||PAC:28393578|9),INTRON(MODIFIER|||||Sobic.008G081900|||PAC:28393579|9)	GT:PL:GQ	1/1:193,21,0:39
Chr08	15331519	.	G	A	103.0	.	DP=4;VDB=0.0329;AF1=1;AC1=2;DP4=0,0,2,2;MQ=37;FQ=-39;EFF=INTERGENIC(MODIFIER|||||||||)	GT:PL:GQ	1/1:135,12,0:21
Chr08	15786167	.	G	A	125.0	.	DP=5;VDB=0.0472;AF1=1;AC1=2;DP4=0,0,3,2;MQ=37;FQ=-42;EFF=INTERGENIC(MODIFIER|||||||||)	GT:PL:GQ	1/1:158,15,0:27
Chr08	16937295	.	G	A	87.5	.	DP=4;VDB=0.0281;AF1=1;AC1=2;DP4=0,0,2,2;MQ=33;FQ=-39;EFF=INTERGENIC(MODIFIER|||||||||)	GT:PL:GQ	1/1:120,12,0:21
Chr08	17139658	.	G	A	71.0	.	DP=3;VDB=0.0243;AF1=1;AC1=2;DP4=0,0,2,1;MQ=36;FQ=-36;EFF=INTERGENIC(MODIFIER|||||||||)	GT:PL:GQ	1/1:103,9,0:16
Chr08	17161528	.	G	A	73.0	.	DP=3;VDB=0.0128;AF1=1;AC1=2;DP4=0,0,1,2;MQ=37;FQ=-36;EFF=INTERGENIC(MODIFIER|||||||||)	GT:PL:GQ	1/1:105,9,0:16
Chr08	17396403	.	C	T	72.0	.	DP=3;VDB=0.0032;AF1=1;AC1=2;DP4=0,0,2,1;MQ=37;FQ=-36;EFF=INTERGENIC(MODIFIER|||||||||)	GT:PL:GQ	1/1:104,9,0:16
Chr08	17540275	.	G	A	194.0	.	DP=8;VDB=0.0445;AF1=1;AC1=2;DP4=0,0,4,4;MQ=37;FQ=-51;EFF=INTERGENIC(MODIFIER|||||||||)	GT:PL:GQ	1/1:227,24,0:45
Chr08	17638567	.	G	A	42.8	.	DP=2;VDB=0.0231;AF1=1;AC1=2;DP4=0,0,1,1;MQ=37;FQ=-33;EFF=INTERGENIC(MODIFIER|||||||||)	GT:PL:GQ	1/1:74,6,0:10
Chr08	18215979	.	G	A	143.0	.	DP=6;VDB=0.0505;AF1=1;AC1=2;DP4=0,0,3,3;MQ=35;FQ=-45;EFF=INTERGENIC(MODIFIER|||||||||)	GT:PL:GQ	1/1:176,18,0:33
Chr08	18259073	.	G	A	42.8	.	DP=2;VDB=0.0084;AF1=1;AC1=2;DP4=0,0,1,1;MQ=37;FQ=-33;EFF=INTERGENIC(MODIFIER|||||||||)	GT:PL:GQ	1/1:74,6,0:10
Chr08	18337138	.	G	A	119.0	.	DP=5;VDB=0.0199;AF1=1;AC1=2;DP4=0,0,1,4;MQ=37;FQ=-42;EFF=INTERGENIC(MODIFIER|||||||||)	GT:PL:GQ	1/1:152,15,0:27
Chr08	18350800	.	C	T	103.0	.	DP=4;VDB=0.0363;AF1=1;AC1=2;DP4=0,0,2,2;MQ=37;FQ=-39;EFF=INTERGENIC(MODIFIER|||||||||)	GT:PL:GQ	1/1:135,12,0:21
Chr08	18440134	.	G	A	88.5	.	DP=4;VDB=0.0282;AF1=1;AC1=2;DP4=0,0,2,2;MQ=34;FQ=-39;EFF=DOWNSTREAM(MODIFIER|||||Sobic.008G087900|||PAC:28394326|),INTERGENIC(MODIFIER|||||||||)	GT:PL:GQ	1/1:121,12,0:21
Chr08	18584698	.	G	A	97.5	.	DP=4;VDB=0.0386;AF1=1;AC1=2;DP4=0,0,1,3;MQ=37;FQ=-39;EFF=INTERGENIC(MODIFIER|||||||||)	GT:PL:GQ	1/1:130,12,0:21
Chr08	18697437	.	G	A	70.0	.	DP=3;VDB=0.0279;AF1=1;AC1=2;DP4=0,0,1,2;MQ=36;FQ=-36;EFF=INTERGENIC(MODIFIER|||||||||),UPSTREAM(MODIFIER|||||Sobic.008G088200|||PAC:28393658|)	GT:PL:GQ	1/1:102,9,0:16
Chr08	18718220	.	G	A	27.8	.	DP=2;VDB=0.0241;AF1=1;AC1=2;DP4=0,0,1,1;MQ=30;FQ=-33;EFF=INTERGENIC(MODIFIER|||||||||)	GT:PL:GQ	1/1:59,6,0:10
Chr08	18997192	.	G	A	73.0	.	DP=3;VDB=0.0128;AF1=1;AC1=2;DP4=0,0,1,2;MQ=37;FQ=-36;EFF=INTERGENIC(MODIFIER|||||||||)	GT:PL:GQ	1/1:105,9,0:16
Chr08	19048685	.	G	A	103.0	.	DP=4;VDB=0.0094;AF1=1;AC1=2;DP4=0,0,2,2;MQ=37;FQ=-39;EFF=INTERGENIC(MODIFIER|||||||||)	GT:PL:GQ	1/1:135,12,0:21
Chr08	19254753	.	G	A	98.5	.	DP=4;VDB=0.0417;AF1=1;AC1=2;DP4=0,0,2,2;MQ=36;FQ=-39;EFF=INTERGENIC(MODIFIER|||||||||)	GT:PL:GQ	1/1:131,12,0:21
Chr08	22183747	.	G	A	28.8	.	DP=2;VDB=0.0184;AF1=1;AC1=2;DP4=0,0,1,1;MQ=31;FQ=-33;EFF=INTERGENIC(MODIFIER|||||||||)	GT:PL:GQ	1/1:60,6,0:10
Chr08	22445674	.	G	A	20.8	.	DP=2;VDB=0.0162;AF1=1;AC1=2;DP4=0,0,1,1;MQ=28;FQ=-33;EFF=INTERGENIC(MODIFIER|||||||||)	GT:PL:GQ	1/1:52,6,0:10
Chr08	22678531	.	G	A	37.5	.	DP=4;VDB=0.0163;AF1=1;AC1=2;DP4=0,0,2,2;MQ=22;FQ=-39;EFF=INTERGENIC(MODIFIER|||||||||)	GT:PL:GQ	1/1:70,12,0:21
Chr08	23335093	.	G	A	90.5	.	DP=4;VDB=0.0402;AF1=1;AC1=2;DP4=0,0,1,3;MQ=36;FQ=-39;EFF=INTERGENIC(MODIFIER|||||||||)	GT:PL:GQ	1/1:123,12,0:21
Chr08	23656870	.	G	A	27.8	.	DP=2;VDB=0.0209;AF1=1;AC1=2;DP4=0,0,1,1;MQ=30;FQ=-33;EFF=INTERGENIC(MODIFIER|||||||||)	GT:PL:GQ	1/1:59,6,0:10
Chr08	24079427	.	G	A	60.0	.	DP=3;VDB=0.0048;AF1=1;AC1=2;DP4=0,0,2,1;MQ=33;FQ=-36;EFF=INTERGENIC(MODIFIER|||||||||)	GT:PL:GQ	1/1:92,9,0:16
Chr08	24477952	.	G	A	141.0	.	DP=6;VDB=0.0487;AF1=1;AC1=2;DP4=0,0,4,2;MQ=36;FQ=-45;EFF=INTERGENIC(MODIFIER|||||||||)	GT:PL:GQ	1/1:174,18,0:33
Chr08	24493467	.	G	A	20.8	.	DP=2;VDB=0.0162;AF1=1;AC1=2;DP4=0,0,1,1;MQ=28;FQ=-33;EFF=INTERGENIC(MODIFIER|||||||||)	GT:PL:GQ	1/1:52,6,0:10
Chr08	24497130	.	G	A	38.8	.	DP=2;VDB=0.0162;AF1=1;AC1=2;DP4=0,0,1,1;MQ=35;FQ=-33;EFF=INTERGENIC(MODIFIER|||||||||)	GT:PL:GQ	1/1:70,6,0:10
Chr08	25116330	.	G	A	74.1	.	DP=7;VDB=0.0354;AF1=1;AC1=2;DP4=0,0,5,2;MQ=22;FQ=-48;EFF=INTERGENIC(MODIFIER|||||||||)	GT:PL:GQ	1/1:107,21,0:39
Chr08	25190744	.	G	A	73.0	.	DP=3;VDB=0.0284;AF1=1;AC1=2;DP4=0,0,1,2;MQ=37;FQ=-36;EFF=INTERGENIC(MODIFIER|||||||||)	GT:PL:GQ	1/1:105,9,0:16
Chr08	26210572	.	G	A	131.0	.	DP=11;VDB=0.0368;AF1=1;AC1=2;DP4=0,0,8,3;MQ=25;FQ=-60;EFF=INTERGENIC(MODIFIER|||||||||)	GT:PL:GQ	1/1:164,33,0:63
Chr08	26490154	.	G	A	42.8	.	DP=2;VDB=0.0059;AF1=1;AC1=2;DP4=0,0,1,1;MQ=37;FQ=-33;EFF=INTERGENIC(MODIFIER|||||||||)	GT:PL:GQ	1/1:74,6,0:10
Chr08	26510794	.	G	A	50.5	.	DP=4;VDB=0.0369;AF1=1;AC1=2;DP4=0,0,3,1;MQ=25;FQ=-39;EFF=INTERGENIC(MODIFIER|||||||||)	GT:PL:GQ	1/1:83,12,0:21
Chr08	26915280	.	G	A	158.0	.	DP=8;VDB=0.0499;AF1=1;AC1=2;DP4=0,0,1,7;MQ=37;FQ=-51;EFF=INTERGENIC(MODIFIER|||||||||)	GT:PL:GQ	1/1:191,24,0:45
Chr08	27008485	.	G	A	72.0	.	DP=3;VDB=0.0270;AF1=1;AC1=2;DP4=0,0,2,1;MQ=37;FQ=-36;EFF=INTERGENIC(MODIFIER|||||||||)	GT:PL:GQ	1/1:104,9,0:16
Chr08	27185789	.	G	A	72.0	.	DP=3;VDB=0.0279;AF1=1;AC1=2;DP4=0,0,2,1;MQ=37;FQ=-36;EFF=INTERGENIC(MODIFIER|||||||||)	GT:PL:GQ	1/1:104,9,0:16
Chr08	27323886	.	G	A	42.8	.	DP=2;VDB=0.0131;AF1=1;AC1=2;DP4=0,0,1,1;MQ=37;FQ=-33;EFF=INTRON(MODIFIER|||||Sobic.008G090500|||PAC:28394333|3)	GT:PL:GQ	1/1:74,6,0:10
Chr08	27509766	.	G	A	38.8	.	DP=2;VDB=0.0134;AF1=1;AC1=2;DP4=0,0,1,1;MQ=37;FQ=-33;EFF=INTERGENIC(MODIFIER|||||||||)	GT:PL:GQ	1/1:70,6,0:10
Chr08	27529384	.	C	T	47.0	.	DP=3;VDB=0.0139;AF1=1;AC1=2;DP4=0,0,1,2;MQ=30;FQ=-36;EFF=INTERGENIC(MODIFIER|||||||||)	GT:PL:GQ	1/1:79,9,0:16
Chr08	27586598	.	G	A	42.8	.	DP=2;VDB=0.0147;AF1=1;AC1=2;DP4=0,0,1,1;MQ=37;FQ=-33;EFF=INTERGENIC(MODIFIER|||||||||)	GT:PL:GQ	1/1:74,6,0:10
Chr08	27737637	.	G	A	40.8	.	DP=2;VDB=0.0188;AF1=1;AC1=2;DP4=0,0,1,1;MQ=36;FQ=-33;EFF=INTERGENIC(MODIFIER|||||||||)	GT:PL:GQ	1/1:72,6,0:10
Chr08	27804668	.	G	A	191.0	.	DP=8;VDB=0.0487;AF1=1;AC1=2;DP4=0,0,3,5;MQ=37;FQ=-51;EFF=INTRON(MODIFIER|||||Sobic.008G090800|||PAC:28392624|2)	GT:PL:GQ	1/1:224,24,0:45
Chr08	27819928	.	C	T	58.0	.	DP=3;VDB=0.0279;AF1=1;AC1=2;DP4=0,0,2,1;MQ=33;FQ=-36;EFF=INTERGENIC(MODIFIER|||||||||)	GT:PL:GQ	1/1:90,9,0:16
Chr08	28785127	.	C	T	26.8	.	DP=2;VDB=0.0244;AF1=1;AC1=2;DP4=0,0,1,1;MQ=30;FQ=-33;EFF=INTERGENIC(MODIFIER|||||||||)	GT:PL:GQ	1/1:58,6,0:10
Chr08	28785135	.	G	A	44.0	.	DP=3;VDB=0.0258;AF1=1;AC1=2;DP4=0,0,2,1;MQ=28;FQ=-36;EFF=INTERGENIC(MODIFIER|||||||||)	GT:PL:GQ	1/1:76,9,0:16
Chr08	28785893	.	C	T	42.8	.	DP=2;VDB=0.0172;AF1=1;AC1=2;DP4=0,0,1,1;MQ=37;FQ=-33;EFF=INTERGENIC(MODIFIER|||||||||)	GT:PL:GQ	1/1:74,6,0:10
Chr08	29326323	.	G	A	135.0	.	DP=6;VDB=0.0354;AF1=1;AC1=2;DP4=0,0,2,4;MQ=34;FQ=-45;EFF=INTERGENIC(MODIFIER|||||||||)	GT:PL:GQ	1/1:168,18,0:33
Chr08	29729362	.	G	A	82.5	.	DP=4;VDB=0.0220;AF1=1;AC1=2;DP4=0,0,3,1;MQ=34;FQ=-39;EFF=INTERGENIC(MODIFIER|||||||||)	GT:PL:GQ	1/1:115,12,0:21
Chr08	29943261	.	C	T	33.1	.	DP=6;VDB=0.0022;AF1=1;AC1=2;DP4=0,0,2,4;MQ=14;FQ=-45;EFF=INTERGENIC(MODIFIER|||||||||)	GT:PL:GQ	1/1:66,18,0:33
Chr08	30005791	.	G	A	42.8	.	DP=2;VDB=0.0047;AF1=1;AC1=2;DP4=0,0,1,1;MQ=37;FQ=-33;EFF=INTERGENIC(MODIFIER|||||||||)	GT:PL:GQ	1/1:74,6,0:10
Chr08	30345437	.	G	A	73.0	.	DP=3;VDB=0.0245;AF1=1;AC1=2;DP4=0,0,1,2;MQ=37;FQ=-36;EFF=INTERGENIC(MODIFIER|||||||||)	GT:PL:GQ	1/1:105,9,0:16
Chr08	30732755	.	G	A	44.5	.	DP=4;VDB=0.0138;AF1=1;AC1=2;DP4=0,0,3,1;MQ=22;FQ=-39;EFF=INTERGENIC(MODIFIER|||||||||)	GT:PL:GQ	1/1:77,12,0:21
Chr08	30798575	.	G	A	22.3	.	DP=5;VDB=0.0354;AF1=1;AC1=2;DP4=0,0,1,4;MQ=14;FQ=-42;EFF=INTERGENIC(MODIFIER|||||||||)	GT:PL:GQ	1/1:55,15,0:26
Chr08	30810733	.	G	A	204.0	.	DP=9;VDB=0.0469;AF1=1;AC1=2;DP4=0,0,4,5;MQ=36;FQ=-54;EFF=INTERGENIC(MODIFIER|||||||||)	GT:PL:GQ	1/1:237,27,0:51
Chr08	31781665	.	C	T	73.0	.	DP=3;VDB=0.0214;AF1=1;AC1=2;DP4=0,0,1,2;MQ=37;FQ=-36;EFF=INTERGENIC(MODIFIER|||||||||)	GT:PL:GQ	1/1:105,9,0:16
Chr08	33187968	.	G	A	46.0	.	DP=3;VDB=0.0110;AF1=1;AC1=2;DP4=0,0,2,1;MQ=28;FQ=-36;EFF=INTERGENIC(MODIFIER|||||||||)	GT:PL:GQ	1/1:78,9,0:16
Chr08	33364873	.	G	A	162.0	.	DP=7;VDB=0.0504;AF1=1;AC1=2;DP4=0,0,5,2;MQ=37;FQ=-48;EFF=INTERGENIC(MODIFIER|||||||||)	GT:PL:GQ	1/1:195,21,0:39
Chr08	33991353	.	G	A	22.5	.	DP=4;VDB=0.0076;AF1=1;AC1=2;DP4=0,0,1,3;MQ=16;FQ=-39;EFF=INTERGENIC(MODIFIER|||||||||)	GT:PL:GQ	1/1:55,12,0:21
Chr08	34012341	.	G	A	95.5	.	DP=4;VDB=0.0306;AF1=1;AC1=2;DP4=0,0,1,3;MQ=37;FQ=-39;EFF=INTERGENIC(MODIFIER|||||||||)	GT:PL:GQ	1/1:128,12,0:21
Chr08	34115604	.	G	A	88.3	.	DP=5;VDB=0.0282;AF1=1;AC1=2;DP4=0,0,3,2;MQ=29;FQ=-42;EFF=INTERGENIC(MODIFIER|||||||||)	GT:PL:GQ	1/1:121,15,0:27
Chr08	34116452	.	G	A	72.5	.	DP=4;VDB=0.0402;AF1=1;AC1=2;DP4=0,0,1,3;MQ=30;FQ=-39;EFF=INTERGENIC(MODIFIER|||||||||)	GT:PL:GQ	1/1:105,12,0:21
Chr08	34159333	.	G	A	40.8	.	DP=2;VDB=0.0066;AF1=1;AC1=2;DP4=0,0,1,1;MQ=36;FQ=-33;EFF=INTERGENIC(MODIFIER|||||||||)	GT:PL:GQ	1/1:72,6,0:10
Chr08	34329960	.	G	A	42.8	.	DP=2;VDB=0.0184;AF1=1;AC1=2;DP4=0,0,1,1;MQ=37;FQ=-33;EFF=INTERGENIC(MODIFIER|||||||||)	GT:PL:GQ	1/1:74,6,0:10
Chr08	34367608	.	G	A	94.5	.	DP=4;VDB=0.0363;AF1=1;AC1=2;DP4=0,0,3,1;MQ=37;FQ=-39;EFF=INTERGENIC(MODIFIER|||||||||)	GT:PL:GQ	1/1:127,12,0:21
Chr08	34688549	.	G	A	42.8	.	DP=2;VDB=0.0216;AF1=1;AC1=2;DP4=0,0,1,1;MQ=37;FQ=-33;EFF=INTERGENIC(MODIFIER|||||||||)	GT:PL:GQ	1/1:74,6,0:10
Chr08	34725694	.	G	A	103.0	.	DP=4;VDB=0.0421;AF1=1;AC1=2;DP4=0,0,2,2;MQ=37;FQ=-39;EFF=INTERGENIC(MODIFIER|||||||||)	GT:PL:GQ	1/1:135,12,0:21
Chr08	34738783	.	G	A	72.0	.	DP=3;VDB=0.0284;AF1=1;AC1=2;DP4=0,0,2,1;MQ=37;FQ=-36;EFF=INTERGENIC(MODIFIER|||||||||)	GT:PL:GQ	1/1:104,9,0:16
Chr08	35093557	.	G	A	22.5	.	DP=4;VDB=0.0417;AF1=1;AC1=2;DP4=0,0,1,3;MQ=20;FQ=-39;EFF=INTERGENIC(MODIFIER|||||||||)	GT:PL:GQ	1/1:55,12,0:21
Chr08	36574552	.	G	A	90.5	.	DP=4;VDB=0.0385;AF1=1;AC1=2;DP4=0,0,2,2;MQ=34;FQ=-39;EFF=INTERGENIC(MODIFIER|||||||||)	GT:PL:GQ	1/1:123,12,0:21
Chr08	37099824	.	G	A	72.0	.	DP=3;VDB=0.0260;AF1=1;AC1=2;DP4=0,0,2,1;MQ=37;FQ=-36;EFF=INTERGENIC(MODIFIER|||||||||)	GT:PL:GQ	1/1:104,9,0:16
Chr08	37435405	.	G	A	110.0	.	DP=5;VDB=0.0319;AF1=1;AC1=2;DP4=0,0,2,3;MQ=33;FQ=-42;EFF=INTERGENIC(MODIFIER|||||||||)	GT:PL:GQ	1/1:143,15,0:27
Chr08	37454938	.	G	A	117.0	.	DP=5;VDB=0.0418;AF1=1;AC1=2;DP4=0,0,4,1;MQ=37;FQ=-42;EFF=DOWNSTREAM(MODIFIER|||||Sobic.008G094900|||PAC:28394126|),INTRON(MODIFIER|||||Sobic.008G095000|||PAC:28393209|1)	GT:PL:GQ	1/1:150,15,0:27
Chr08	37727271	.	G	A	42.8	.	DP=2;VDB=0.0188;AF1=1;AC1=2;DP4=0,0,1,1;MQ=37;FQ=-33;EFF=INTERGENIC(MODIFIER|||||||||)	GT:PL:GQ	1/1:74,6,0:10
Chr08	37797334	.	G	A	149.0	.	DP=9;VDB=0.0445;AF1=1;AC1=2;DP4=0,0,2,7;MQ=30;FQ=-54;EFF=INTERGENIC(MODIFIER|||||||||)	GT:PL:GQ	1/1:182,27,0:51
Chr08	37893078	.	G	A	55.0	.	DP=3;VDB=0.0113;AF1=1;AC1=2;DP4=0,0,2,1;MQ=32;FQ=-36;EFF=INTERGENIC(MODIFIER|||||||||)	GT:PL:GQ	1/1:87,9,0:16
Chr08	37929800	.	G	A	42.8	.	DP=2;VDB=0.0216;AF1=1;AC1=2;DP4=0,0,1,1;MQ=37;FQ=-33;EFF=INTERGENIC(MODIFIER|||||||||)	GT:PL:GQ	1/1:74,6,0:10
Chr08	38062461	.	G	A	65.1	.	DP=6;VDB=0.0217;AF1=1;AC1=2;DP4=0,0,3,3;MQ=20;FQ=-45;EFF=DOWNSTREAM(MODIFIER|||||Sobic.008G096200|||PAC:28392706|),INTERGENIC(MODIFIER|||||||||)	GT:PL:GQ	1/1:98,18,0:33
Chr08	38210986	.	G	A	39.1	.	DP=6;VDB=0.0444;AF1=1;AC1=2;DP4=0,0,1,5;MQ=17;FQ=-45;EFF=INTERGENIC(MODIFIER|||||||||)	GT:PL:GQ	1/1:72,18,0:33
Chr08	38270421	.	G	A	145.0	.	DP=6;VDB=0.0418;AF1=1;AC1=2;DP4=0,0,4,2;MQ=37;FQ=-45;EFF=INTERGENIC(MODIFIER|||||||||)	GT:PL:GQ	1/1:178,18,0:33
Chr08	38271889	.	G	A	123.0	.	DP=6;VDB=0.0487;AF1=1;AC1=2;DP4=0,0,1,5;MQ=35;FQ=-45;EFF=INTERGENIC(MODIFIER|||||||||)	GT:PL:GQ	1/1:156,18,0:33
Chr08	38307062	.	G	A	86.5	.	DP=4;VDB=0.0210;AF1=1;AC1=2;DP4=0,0,2,2;MQ=33;FQ=-39;EFF=INTERGENIC(MODIFIER|||||||||)	GT:PL:GQ	1/1:119,12,0:21
Chr08	38786422	.	G	A	145.0	.	DP=7;VDB=0.0493;AF1=1;AC1=2;DP4=0,0,4,3;MQ=33;FQ=-48;EFF=INTERGENIC(MODIFIER|||||||||)	GT:PL:GQ	1/1:178,21,0:39
Chr08	38848537	.	G	A	74.5	.	DP=4;VDB=0.0258;AF1=1;AC1=2;DP4=0,0,3,1;MQ=31;FQ=-39;EFF=INTERGENIC(MODIFIER|||||||||)	GT:PL:GQ	1/1:107,12,0:21
Chr08	39081718	.	G	A	103.0	.	DP=4;VDB=0.0338;AF1=1;AC1=2;DP4=0,0,2,2;MQ=37;FQ=-39;EFF=INTERGENIC(MODIFIER|||||||||)	GT:PL:GQ	1/1:135,12,0:21
Chr08	39136206	.	G	A	42.8	.	DP=2;VDB=0.0175;AF1=1;AC1=2;DP4=0,0,1,1;MQ=37;FQ=-33;EFF=INTERGENIC(MODIFIER|||||||||)	GT:PL:GQ	1/1:74,6,0:10
Chr08	39270815	.	G	A	119.0	.	DP=5;VDB=0.0162;AF1=1;AC1=2;DP4=0,0,1,4;MQ=37;FQ=-42;EFF=INTRON(MODIFIER|||||Sobic.008G098300|||PAC:28393815|5)	GT:PL:GQ	1/1:152,15,0:27
Chr08	39382287	.	G	A	128.0	.	DP=5;VDB=0.0368;AF1=1;AC1=2;DP4=0,0,2,3;MQ=37;FQ=-42;EFF=DOWNSTREAM(MODIFIER|||||Sobic.008G098600|||PAC:28393932|),INTERGENIC(MODIFIER|||||||||)	GT:PL:GQ	1/1:161,15,0:27
Chr08	39478627	.	G	A	89.5	.	DP=4;VDB=0.0369;AF1=1;AC1=2;DP4=0,0,2,2;MQ=34;FQ=-39;EFF=SYNONYMOUS_CODING(LOW|SILENT|agG/agA|R144||Sobic.008G098800|||PAC:28393266|)	GT:PL:GQ	1/1:122,12,0:21
Chr08	39866599	.	G	A	128.0	.	DP=5;VDB=0.0058;AF1=1;AC1=2;DP4=0,0,2,3;MQ=37;FQ=-42;EFF=INTRON(MODIFIER|||||Sobic.008G099500|||PAC:28392960|2),INTRON(MODIFIER|||||Sobic.008G099500|||PAC:28392961|2)	GT:PL:GQ	1/1:161,15,0:27
Chr08	40147213	.	G	A	73.0	.	DP=3;VDB=0.0258;AF1=1;AC1=2;DP4=0,0,1,2;MQ=37;FQ=-36;EFF=INTERGENIC(MODIFIER|||||||||)	GT:PL:GQ	1/1:105,9,0:16
Chr08	40157467	.	G	A	96.5	.	DP=4;VDB=0.0400;AF1=1;AC1=2;DP4=0,0,3,1;MQ=37;FQ=-39;EFF=DOWNSTREAM(MODIFIER|||||Sobic.008G100400|||PAC:28394417|),INTERGENIC(MODIFIER|||||||||)	GT:PL:GQ	1/1:129,12,0:21
Chr08	40195748	.	G	A	96.5	.	DP=4;VDB=0.0191;AF1=1;AC1=2;DP4=0,0,3,1;MQ=37;FQ=-39;EFF=INTERGENIC(MODIFIER|||||||||)	GT:PL:GQ	1/1:129,12,0:21
Chr08	40522100	.	G	A	126.0	.	DP=5;VDB=0.0472;AF1=1;AC1=2;DP4=0,0,2,3;MQ=37;FQ=-42;EFF=INTERGENIC(MODIFIER|||||||||)	GT:PL:GQ	1/1:159,15,0:27
Chr08	40651413	.	G	A	70.0	.	DP=3;VDB=0.0153;AF1=1;AC1=2;DP4=0,0,1,2;MQ=36;FQ=-36;EFF=INTERGENIC(MODIFIER|||||||||)	GT:PL:GQ	1/1:102,9,0:16
Chr08	40748147	.	G	A	97.5	.	DP=4;VDB=0.0115;AF1=1;AC1=2;DP4=0,0,1,3;MQ=37;FQ=-39;EFF=INTERGENIC(MODIFIER|||||||||)	GT:PL:GQ	1/1:130,12,0:21
Chr08	40956616	.	G	A	125.0	.	DP=5;VDB=0.0408;AF1=1;AC1=2;DP4=0,0,3,2;MQ=37;FQ=-42;EFF=INTERGENIC(MODIFIER|||||||||)	GT:PL:GQ	1/1:158,15,0:27
Chr08	41170145	.	G	A	116.0	.	DP=5;VDB=0.0239;AF1=1;AC1=2;DP4=0,0,4,1;MQ=37;FQ=-42;EFF=INTERGENIC(MODIFIER|||||||||)	GT:PL:GQ	1/1:149,15,0:27
Chr08	41342584	.	G	A	174.0	.	DP=7;VDB=0.0325;AF1=1;AC1=2;DP4=0,0,3,4;MQ=37;FQ=-48;EFF=INTERGENIC(MODIFIER|||||||||)	GT:PL:GQ	1/1:207,21,0:39
Chr08	41378066	.	G	A	69.0	.	DP=3;VDB=0.0281;AF1=1;AC1=2;DP4=0,0,1,2;MQ=36;FQ=-36;EFF=DOWNSTREAM(MODIFIER|||||Sobic.008G102900|||PAC:28393452|),INTERGENIC(MODIFIER|||||||||)	GT:PL:GQ	1/1:101,9,0:16
Chr08	41594972	.	G	A	42.8	.	DP=2;VDB=0.0125;AF1=1;AC1=2;DP4=0,0,1,1;MQ=37;FQ=-33;EFF=INTERGENIC(MODIFIER|||||||||)	GT:PL:GQ	1/1:74,6,0:10
Chr08	41752376	.	G	A	72.0	.	DP=3;VDB=0.0243;AF1=1;AC1=2;DP4=0,0,2,1;MQ=37;FQ=-36;EFF=DOWNSTREAM(MODIFIER|||||Sobic.008G104700|||PAC:28392553|),INTERGENIC(MODIFIER|||||||||)	GT:PL:GQ	1/1:104,9,0:16
Chr08	41860395	.	G	A	130.0	.	DP=6;VDB=0.0162;AF1=1;AC1=2;DP4=0,0,5,1;MQ=37;FQ=-45;EFF=INTERGENIC(MODIFIER|||||||||)	GT:PL:GQ	1/1:163,18,0:33
Chr08	41954101	.	G	A	40.8	.	DP=2;VDB=0.0200;AF1=1;AC1=2;DP4=0,0,1,1;MQ=36;FQ=-33;EFF=INTERGENIC(MODIFIER|||||||||)	GT:PL:GQ	1/1:72,6,0:10
Chr08	42111380	.	G	A	25.8	.	DP=2;VDB=0.0203;AF1=1;AC1=2;DP4=0,0,1,1;MQ=30;FQ=-33;EFF=INTERGENIC(MODIFIER|||||||||)	GT:PL:GQ	1/1:57,6,0:10
Chr08	42368301	.	G	A	93.5	.	DP=4;VDB=0.0385;AF1=1;AC1=2;DP4=0,0,3,1;MQ=37;FQ=-39;EFF=INTERGENIC(MODIFIER|||||||||)	GT:PL:GQ	1/1:126,12,0:21
Chr08	42486377	.	G	A	222.0	.	DP=14;VDB=0.0325;AF1=1;AC1=2;DP4=0,0,6,8;MQ=35;FQ=-69;EFF=INTERGENIC(MODIFIER|||||||||)	GT:PL:GQ	1/1:255,42,0:81
Chr08	42637195	.	G	A	119.0	.	DP=5;VDB=0.0444;AF1=1;AC1=2;DP4=0,0,1,4;MQ=37;FQ=-42;EFF=INTERGENIC(MODIFIER|||||||||)	GT:PL:GQ	1/1:152,15,0:27
Chr08	42903804	.	G	A	152.0	.	DP=6;VDB=0.0487;AF1=1;AC1=2;DP4=0,0,3,3;MQ=37;FQ=-45;EFF=INTERGENIC(MODIFIER|||||||||)	GT:PL:GQ	1/1:185,18,0:33
Chr08	42915864	.	G	A	152.0	.	DP=6;VDB=0.0368;AF1=1;AC1=2;DP4=0,0,3,3;MQ=37;FQ=-45;EFF=SYNONYMOUS_CODING(LOW|SILENT|gaG/gaA|E139||Sobic.008G106900|||PAC:28394013|)	GT:PL:GQ	1/1:185,18,0:33
Chr08	43300456	.	G	A	70.0	.	DP=3;VDB=0.0282;AF1=1;AC1=2;DP4=0,0,2,1;MQ=36;FQ=-36;EFF=INTERGENIC(MODIFIER|||||||||)	GT:PL:GQ	1/1:102,9,0:16
Chr08	43301634	.	G	A	72.0	.	DP=3;VDB=0.0192;AF1=1;AC1=2;DP4=0,0,2,1;MQ=37;FQ=-36;EFF=DOWNSTREAM(MODIFIER|||||Sobic.008G109200|||PAC:28392938|),INTERGENIC(MODIFIER|||||||||)	GT:PL:GQ	1/1:104,9,0:16
Chr08	43591376	.	G	A	97.5	.	DP=4;VDB=0.0386;AF1=1;AC1=2;DP4=0,0,1,3;MQ=37;FQ=-39;EFF=INTERGENIC(MODIFIER|||||||||)	GT:PL:GQ	1/1:130,12,0:21
Chr08	43747107	.	G	A	109.0	.	DP=5;VDB=0.0487;AF1=1;AC1=2;DP4=0,0,1,4;MQ=35;FQ=-42;EFF=DOWNSTREAM(MODIFIER|||||Sobic.008G110100|||PAC:28393248|),INTERGENIC(MODIFIER|||||||||)	GT:PL:GQ	1/1:142,15,0:27
Chr08	43824910	.	G	A	45.5	.	DP=4;VDB=0.0338;AF1=1;AC1=2;DP4=0,0,2,2;MQ=22;FQ=-39;EFF=INTERGENIC(MODIFIER|||||||||)	GT:PL:GQ	1/1:78,12,0:21
Chr08	44257149	.	G	A	56.1	.	DP=6;VDB=0.0325;AF1=1;AC1=2;DP4=0,0,3,3;MQ=18;FQ=-45;EFF=INTERGENIC(MODIFIER|||||||||)	GT:PL:GQ	1/1:89,18,0:33
Chr08	44326913	.	G	A	222.0	.	DP=10;VDB=0.0199;AF1=1;AC1=2;DP4=0,0,6,4;MQ=37;FQ=-57;EFF=INTRON(MODIFIER|||||Sobic.008G111800|||PAC:28392916|1)	GT:PL:GQ	1/1:255,30,0:57
Chr08	44332850	.	G	A	40.8	.	DP=2;VDB=0.0134;AF1=1;AC1=2;DP4=0,0,1,1;MQ=36;FQ=-33;EFF=DOWNSTREAM(MODIFIER|||||Sobic.008G111800|||PAC:28392916|),INTERGENIC(MODIFIER|||||||||)	GT:PL:GQ	1/1:72,6,0:10
Chr08	44462418	.	G	A	40.8	.	DP=2;VDB=0.0222;AF1=1;AC1=2;DP4=0,0,1,1;MQ=36;FQ=-33;EFF=INTERGENIC(MODIFIER|||||||||)	GT:PL:GQ	1/1:72,6,0:10
Chr08	45038663	.	G	A	103.0	.	DP=4;VDB=0.0386;AF1=1;AC1=2;DP4=0,0,2,2;MQ=37;FQ=-39;EFF=DOWNSTREAM(MODIFIER|||||Sobic.008G115500|||PAC:28392992|),INTRON(MODIFIER|||||Sobic.008G115600|||PAC:28394463|3)	GT:PL:GQ	1/1:135,12,0:21
Chr08	45857118	.	G	A	112.0	.	DP=5;VDB=0.0445;AF1=1;AC1=2;DP4=0,0,3,2;MQ=34;FQ=-42;EFF=INTERGENIC(MODIFIER|||||||||)	GT:PL:GQ	1/1:145,15,0:27
Chr08	46348462	.	G	A	71.0	.	DP=3;VDB=0.0194;AF1=1;AC1=2;DP4=0,0,1,2;MQ=36;FQ=-36;EFF=INTERGENIC(MODIFIER|||||||||)	GT:PL:GQ	1/1:103,9,0:16
Chr08	46351599	.	G	A	189.0	.	DP=8;VDB=0.0408;AF1=1;AC1=2;DP4=0,0,3,5;MQ=37;FQ=-51;EFF=INTERGENIC(MODIFIER|||||||||)	GT:PL:GQ	1/1:222,24,0:45
Chr08	46380325	.	G	A	70.0	.	DP=3;VDB=0.0270;AF1=1;AC1=2;DP4=0,0,1,2;MQ=36;FQ=-36;EFF=INTERGENIC(MODIFIER|||||||||)	GT:PL:GQ	1/1:102,9,0:16
Chr08	47638966	.	G	A	72.0	.	DP=3;VDB=0.0281;AF1=1;AC1=2;DP4=0,0,2,1;MQ=37;FQ=-36;EFF=INTERGENIC(MODIFIER|||||||||)	GT:PL:GQ	1/1:104,9,0:16
Chr08	47666165	.	G	A	40.8	.	DP=2;VDB=0.0234;AF1=1;AC1=2;DP4=0,0,1,1;MQ=36;FQ=-33;EFF=INTERGENIC(MODIFIER|||||||||)	GT:PL:GQ	1/1:72,6,0:10
Chr08	47708487	.	G	A	70.0	.	DP=3;VDB=0.0243;AF1=1;AC1=2;DP4=0,0,2,1;MQ=36;FQ=-36;EFF=INTRON(MODIFIER|||||Sobic.008G126600|||PAC:28393194|8)	GT:PL:GQ	1/1:102,9,0:16
Chr08	47715208	.	G	A	85.5	.	DP=4;VDB=0.0350;AF1=1;AC1=2;DP4=0,0,3,1;MQ=34;FQ=-39;EFF=INTERGENIC(MODIFIER|||||||||),UPSTREAM(MODIFIER|||||Sobic.008G126700|||PAC:28392395|),UPSTREAM(MODIFIER|||||Sobic.008G126700|||PAC:28392396|)	GT:PL:GQ	1/1:118,12,0:21
Chr08	48155072	.	G	A	116.0	.	DP=5;VDB=0.0284;AF1=1;AC1=2;DP4=0,0,1,4;MQ=37;FQ=-42;EFF=DOWNSTREAM(MODIFIER|||||Sobic.008G130100|||PAC:28392626|),DOWNSTREAM(MODIFIER|||||Sobic.008G130200|||PAC:28392910|),INTERGENIC(MODIFIER|||||||||),UPSTREAM(MODIFIER|||||Sobic.008G130300|||PAC:28393895|)	GT:PL:GQ	1/1:149,15,0:27
Chr08	48191348	.	G	A	143.0	.	DP=6;VDB=0.0354;AF1=1;AC1=2;DP4=0,0,4,2;MQ=36;FQ=-45;EFF=INTRON(MODIFIER|||||Sobic.008G130400|||PAC:28393208|1)	GT:PL:GQ	1/1:176,18,0:33
Chr08	48568109	.	G	A	123.0	.	DP=5;VDB=0.0504;AF1=1;AC1=2;DP4=0,0,2,3;MQ=36;FQ=-42;EFF=INTERGENIC(MODIFIER|||||||||)	GT:PL:GQ	1/1:156,15,0:27
Chr08	48632322	.	G	A	172.0	.	DP=7;VDB=0.0487;AF1=1;AC1=2;DP4=0,0,4,3;MQ=37;FQ=-48;EFF=INTERGENIC(MODIFIER|||||||||)	GT:PL:GQ	1/1:205,21,0:39
Chr08	49139246	.	G	A	42.8	.	DP=2;VDB=0.0200;AF1=1;AC1=2;DP4=0,0,1,1;MQ=37;FQ=-33;EFF=INTERGENIC(MODIFIER|||||||||),UPSTREAM(MODIFIER|||||Sobic.008G136500|||PAC:28393889|)	GT:PL:GQ	1/1:74,6,0:10
Chr08	53669260	.	G	A	27.8	.	DP=2;VDB=0.0216;AF1=1;AC1=2;DP4=0,0,1,1;MQ=30;FQ=-33;EFF=INTERGENIC(MODIFIER|||||||||)	GT:PL:GQ	1/1:59,6,0:10
Chr08	54790568	.	G	A	40.8	.	DP=2;VDB=0.0144;AF1=1;AC1=2;DP4=0,0,1,1;MQ=36;FQ=-33;EFF=NON_SYNONYMOUS_CODING(MODERATE|MISSENSE|cGg/cAg|R407Q||Sobic.008G186400|||PAC:28394341|)	GT:PL:GQ	1/1:72,6,0:10
Chr09	203194	.	G	A	103.0	.	DP=4;VDB=0.0400;AF1=1;AC1=2;DP4=0,0,2,2;MQ=37;FQ=-39;EFF=DOWNSTREAM(MODIFIER|||||Sobic.009G002200|||PAC:28370940|),INTRON(MODIFIER|||||Sobic.009G002300|||PAC:28370285|6)	GT:PL:GQ	1/1:135,12,0:21
Chr09	560079	.	G	A	42.8	.	DP=2;VDB=0.0109;AF1=1;AC1=2;DP4=0,0,1,1;MQ=37;FQ=-33;EFF=DOWNSTREAM(MODIFIER|||||Sobic.009G006500|||PAC:28371317|),INTERGENIC(MODIFIER|||||||||),UPSTREAM(MODIFIER|||||Sobic.009G006400|||PAC:28370591|),UPSTREAM(MODIFIER|||||Sobic.009G006400|||PAC:28370592|)	GT:PL:GQ	1/1:74,6,0:10
Chr09	1294963	.	G	A	222.0	.	DP=11;VDB=0.0282;AF1=1;AC1=2;DP4=0,0,6,5;MQ=36;FQ=-60;EFF=DOWNSTREAM(MODIFIER|||||Sobic.009G014800|||PAC:28369296|),NON_SYNONYMOUS_CODING(MODERATE|MISSENSE|Ctt/Ttt|L232F||Sobic.009G014900|||PAC:28369408|)	GT:PL:GQ	1/1:255,33,0:63
Chr09	1422555	.	G	A	73.0	.	DP=3;VDB=0.0284;AF1=1;AC1=2;DP4=0,0,1,2;MQ=37;FQ=-36;EFF=INTERGENIC(MODIFIER|||||||||)	GT:PL:GQ	1/1:105,9,0:16
Chr09	1428007	.	G	A	73.0	.	DP=3;VDB=0.0236;AF1=1;AC1=2;DP4=0,0,1,2;MQ=37;FQ=-36;EFF=INTERGENIC(MODIFIER|||||||||),UPSTREAM(MODIFIER|||||Sobic.009G015300|||PAC:28370188|)	GT:PL:GQ	1/1:105,9,0:16
Chr09	1582925	.	C	T	94.5	.	DP=4;VDB=0.0329;AF1=1;AC1=2;DP4=0,0,3,1;MQ=37;FQ=-39;EFF=INTRON(MODIFIER|||||Sobic.009G016800|||PAC:28369142|1),UPSTREAM(MODIFIER|||||Sobic.009G016900|||PAC:28369845|)	GT:PL:GQ	1/1:127,12,0:21
Chr09	1641786	.	C	T	128.0	.	DP=5;VDB=0.0239;AF1=1;AC1=2;DP4=0,0,2,3;MQ=37;FQ=-42;EFF=INTRON(MODIFIER|||||Sobic.009G017800|||PAC:28368886|3),UPSTREAM(MODIFIER|||||Sobic.009G017900|||PAC:28370666|),UTR_3_PRIME(MODIFIER|||||Sobic.009G017800|||PAC:28368887|6)	GT:PL:GQ	1/1:161,15,0:27
Chr09	1721766	.	C	T	122.0	.	DP=5;VDB=0.0487;AF1=1;AC1=2;DP4=0,0,2,3;MQ=37;FQ=-42;EFF=INTRON(MODIFIER|||||Sobic.009G019100|||PAC:28370326|1),INTRON(MODIFIER|||||Sobic.009G019100|||PAC:28370327|1)	GT:PL:GQ	1/1:155,15,0:27
Chr09	1839132	.	C	T	96.5	.	DP=4;VDB=0.0329;AF1=1;AC1=2;DP4=0,0,3,1;MQ=37;FQ=-39;EFF=DOWNSTREAM(MODIFIER|||||Sobic.009G020800|||PAC:28370921|),INTERGENIC(MODIFIER|||||||||)	GT:PL:GQ	1/1:129,12,0:21
Chr09	1900031	.	C	T	40.8	.	DP=2;VDB=0.0181;AF1=1;AC1=2;DP4=0,0,1,1;MQ=36;FQ=-33;EFF=DOWNSTREAM(MODIFIER|||||Sobic.009G021400|||PAC:28370729|),INTERGENIC(MODIFIER|||||||||),UPSTREAM(MODIFIER|||||Sobic.009G021500|||PAC:28370036|)	GT:PL:GQ	1/1:72,6,0:10
Chr09	2101066	.	G	A	72.0	.	DP=3;VDB=0.0052;AF1=1;AC1=2;DP4=0,0,2,1;MQ=37;FQ=-36;EFF=INTERGENIC(MODIFIER|||||||||),UPSTREAM(MODIFIER|||||Sobic.009G023900|||PAC:28369927|)	GT:PL:GQ	1/1:104,9,0:16
Chr09	2444003	.	C	T	152.0	.	DP=6;VDB=0.0368;AF1=1;AC1=2;DP4=0,0,3,3;MQ=37;FQ=-45;EFF=INTRON(MODIFIER|||||Sobic.009G027100|||PAC:28369310|3),UTR_5_PRIME(MODIFIER|||||Sobic.009G027200|||PAC:28369688|1)	GT:PL:GQ	1/1:185,18,0:33
Chr09	2963799	.	C	T	94.5	.	DP=4;VDB=0.0386;AF1=1;AC1=2;DP4=0,0,3,1;MQ=37;FQ=-39;EFF=DOWNSTREAM(MODIFIER|||||Sobic.009G032400|||PAC:28369032|),INTRON(MODIFIER|||||Sobic.009G032500|||PAC:28371381|1)	GT:PL:GQ	1/1:127,12,0:21
Chr09	3918183	.	C	T	90.5	.	DP=4;VDB=0.0338;AF1=1;AC1=2;DP4=0,0,2,2;MQ=34;FQ=-39;EFF=INTRON(MODIFIER|||||Sobic.009G040200|||PAC:28368571|7),UPSTREAM(MODIFIER|||||Sobic.009G040400|||PAC:28371630|)	GT:PL:GQ	1/1:123,12,0:21
Chr09	4066933	.	C	T	169.0	.	DP=7;VDB=0.0408;AF1=1;AC1=2;DP4=0,0,3,4;MQ=36;FQ=-48;EFF=DOWNSTREAM(MODIFIER|||||Sobic.009G042100|||PAC:28370688|),INTRON(MODIFIER|||||Sobic.009G042200|||PAC:28370601|2),INTRON(MODIFIER|||||Sobic.009G042200|||PAC:28370602|2)	GT:PL:GQ	1/1:202,21,0:39
Chr09	4527434	.	C	T	103.0	.	DP=4;VDB=0.0385;AF1=1;AC1=2;DP4=0,0,2,2;MQ=37;FQ=-39;EFF=DOWNSTREAM(MODIFIER|||||Sobic.009G047500|||PAC:28368703|),INTRON(MODIFIER|||||Sobic.009G047400|||PAC:28369953|1),UPSTREAM(MODIFIER|||||Sobic.009G047300|||PAC:28369685|)	GT:PL:GQ	1/1:135,12,0:21
Chr09	4590026	.	C	T	22.3	.	DP=5;VDB=0.0472;AF1=1;AC1=2;DP4=0,0,3,2;MQ=13;FQ=-42;EFF=INTERGENIC(MODIFIER|||||||||)	GT:PL:GQ	1/1:55,15,0:26
Chr09	4923647	.	C	T	42.8	.	DP=2;VDB=0.0119;AF1=1;AC1=2;DP4=0,0,1,1;MQ=37;FQ=-33;EFF=INTRON(MODIFIER|||||Sobic.009G049300|||PAC:28371205|1)	GT:PL:GQ	1/1:74,6,0:10
Chr09	5423533	.	C	T	73.0	.	DP=3;VDB=0.0266;AF1=1;AC1=2;DP4=0,0,1,2;MQ=37;FQ=-36;EFF=INTRON(MODIFIER|||||Sobic.009G053300|||PAC:28369334|4)	GT:PL:GQ	1/1:105,9,0:16
Chr09	6133172	.	C	T	96.5	.	DP=4;VDB=0.0400;AF1=1;AC1=2;DP4=0,0,3,1;MQ=37;FQ=-39;EFF=INTERGENIC(MODIFIER|||||||||),UPSTREAM(MODIFIER|||||Sobic.009G058300|||PAC:28371103|)	GT:PL:GQ	1/1:129,12,0:21
Chr09	6434820	.	C	T	125.0	.	DP=5;VDB=0.0058;AF1=1;AC1=2;DP4=0,0,3,2;MQ=37;FQ=-42;EFF=INTERGENIC(MODIFIER|||||||||),UPSTREAM(MODIFIER|||||Sobic.009G061100|||PAC:28370868|),UPSTREAM(MODIFIER|||||Sobic.009G061200|||PAC:28369552|),UPSTREAM(MODIFIER|||||Sobic.009G061300|||PAC:28371490|)	GT:PL:GQ	1/1:158,15,0:27
Chr09	7169931	.	G	A	95.5	.	DP=4;VDB=0.0410;AF1=1;AC1=2;DP4=0,0,1,3;MQ=37;FQ=-39;EFF=DOWNSTREAM(MODIFIER|||||Sobic.009G065900|||PAC:28370104|),DOWNSTREAM(MODIFIER|||||Sobic.009G066000|||PAC:28371444|),INTERGENIC(MODIFIER|||||||||)	GT:PL:GQ	1/1:128,12,0:21
Chr09	7174140	.	G	A	127.0	.	DP=5;VDB=0.0239;AF1=1;AC1=2;DP4=0,0,3,2;MQ=37;FQ=-42;EFF=INTERGENIC(MODIFIER|||||||||),UPSTREAM(MODIFIER|||||Sobic.009G066000|||PAC:28371444|)	GT:PL:GQ	1/1:160,15,0:27
Chr09	7372715	.	C	T	49.5	.	DP=4;VDB=0.0414;AF1=1;AC1=2;DP4=0,0,2,2;MQ=24;FQ=-39;EFF=INTERGENIC(MODIFIER|||||||||),UPSTREAM(MODIFIER|||||Sobic.009G067000|||PAC:28368907|)	GT:PL:GQ	1/1:82,12,0:21
Chr09	7406996	.	G	A	86.5	.	DP=4;VDB=0.0350;AF1=1;AC1=2;DP4=0,0,1,3;MQ=34;FQ=-39;EFF=DOWNSTREAM(MODIFIER|||||Sobic.009G067400|||PAC:28369524|),INTERGENIC(MODIFIER|||||||||),UPSTREAM(MODIFIER|||||Sobic.009G067500|||PAC:28370003|)	GT:PL:GQ	1/1:119,12,0:21
Chr09	8030498	.	G	A	70.5	.	DP=4;VDB=0.0350;AF1=1;AC1=2;DP4=0,0,1,3;MQ=30;FQ=-39;EFF=INTERGENIC(MODIFIER|||||||||)	GT:PL:GQ	1/1:103,12,0:21
Chr09	8052146	.	G	A	25.8	.	DP=2;VDB=0.0119;AF1=1;AC1=2;DP4=0,0,1,1;MQ=30;FQ=-33;EFF=INTERGENIC(MODIFIER|||||||||),UPSTREAM(MODIFIER|||||Sobic.009G069500|||PAC:28371005|)	GT:PL:GQ	1/1:57,6,0:10
Chr09	8514198	.	G	A	40.8	.	DP=2;VDB=0.0244;AF1=1;AC1=2;DP4=0,0,1,1;MQ=36;FQ=-33;EFF=DOWNSTREAM(MODIFIER|||||Sobic.009G071500|||PAC:28370072|),INTERGENIC(MODIFIER|||||||||)	GT:PL:GQ	1/1:72,6,0:10
Chr09	8725542	.	G	A	112.0	.	DP=5;VDB=0.0444;AF1=1;AC1=2;DP4=0,0,3,2;MQ=34;FQ=-42;EFF=DOWNSTREAM(MODIFIER|||||Sobic.009G072100|||PAC:28369291|),INTERGENIC(MODIFIER|||||||||)	GT:PL:GQ	1/1:145,15,0:27
Chr09	8775085	.	G	A	40.8	.	DP=2;VDB=0.0241;AF1=1;AC1=2;DP4=0,0,1,1;MQ=36;FQ=-33;EFF=INTERGENIC(MODIFIER|||||||||)	GT:PL:GQ	1/1:72,6,0:10
Chr09	8793968	.	G	A	83.5	.	DP=4;VDB=0.0386;AF1=1;AC1=2;DP4=0,0,3,1;MQ=33;FQ=-39;EFF=INTERGENIC(MODIFIER|||||||||)	GT:PL:GQ	1/1:116,12,0:21
Chr09	8863673	.	G	A	164.0	.	DP=7;VDB=0.0445;AF1=1;AC1=2;DP4=0,0,2,5;MQ=37;FQ=-48;EFF=INTERGENIC(MODIFIER|||||||||)	GT:PL:GQ	1/1:197,21,0:39
Chr09	9065441	.	G	A	69.0	.	DP=3;VDB=0.0275;AF1=1;AC1=2;DP4=0,0,2,1;MQ=37;FQ=-36;EFF=INTERGENIC(MODIFIER|||||||||),UPSTREAM(MODIFIER|||||Sobic.009G073000|||PAC:28368585|)	GT:PL:GQ	1/1:101,9,0:16
Chr09	9130435	.	G	A	161.0	.	DP=7;VDB=0.0504;AF1=1;AC1=2;DP4=0,0,4,3;MQ=35;FQ=-48;EFF=INTERGENIC(MODIFIER|||||||||)	GT:PL:GQ	1/1:194,21,0:39
Chr09	9181454	.	G	A	52.0	.	DP=3;VDB=0.0098;AF1=1;AC1=2;DP4=0,0,2,1;MQ=31;FQ=-36;EFF=INTERGENIC(MODIFIER|||||||||)	GT:PL:GQ	1/1:84,9,0:16
Chr09	9289945	.	G	A	70.0	.	DP=3;VDB=0.0225;AF1=1;AC1=2;DP4=0,0,2,1;MQ=36;FQ=-36;EFF=INTERGENIC(MODIFIER|||||||||)	GT:PL:GQ	1/1:102,9,0:16
Chr09	9363136	.	G	A	97.5	.	DP=4;VDB=0.0363;AF1=1;AC1=2;DP4=0,0,2,2;MQ=36;FQ=-39;EFF=INTRON(MODIFIER|||||Sobic.009G074300|||PAC:28368706|2)	GT:PL:GQ	1/1:130,12,0:21
Chr09	9597687	.	G	A	68.0	.	DP=3;VDB=0.0095;AF1=1;AC1=2;DP4=0,0,2,1;MQ=36;FQ=-36;EFF=INTERGENIC(MODIFIER|||||||||)	GT:PL:GQ	1/1:100,9,0:16
Chr09	9638731	.	G	A	68.0	.	DP=3;VDB=0.0064;AF1=1;AC1=2;DP4=0,0,2,1;MQ=36;FQ=-36;EFF=INTERGENIC(MODIFIER|||||||||)	GT:PL:GQ	1/1:100,9,0:16
Chr09	9804562	.	G	A	103.0	.	DP=4;VDB=0.0191;AF1=1;AC1=2;DP4=0,0,2,2;MQ=37;FQ=-39;EFF=DOWNSTREAM(MODIFIER|||||Sobic.009G075500|||PAC:28371264|),DOWNSTREAM(MODIFIER|||||Sobic.009G075500|||PAC:28371265|),DOWNSTREAM(MODIFIER|||||Sobic.009G075500|||PAC:28371266|),UTR_3_PRIME(MODIFIER|||||Sobic.009G075400|||PAC:28369333|1)	GT:PL:GQ	1/1:135,12,0:21
Chr09	10652142	.	G	A	186.0	.	DP=8;VDB=0.0444;AF1=1;AC1=2;DP4=0,0,5,3;MQ=37;FQ=-51;EFF=INTERGENIC(MODIFIER|||||||||),UPSTREAM(MODIFIER|||||Sobic.009G079100|||PAC:28371497|)	GT:PL:GQ	1/1:219,24,0:45
Chr09	10904375	.	G	A	72.0	.	DP=3;VDB=0.0279;AF1=1;AC1=2;DP4=0,0,2,1;MQ=37;FQ=-36;EFF=INTERGENIC(MODIFIER|||||||||)	GT:PL:GQ	1/1:104,9,0:16
Chr09	11157385	.	G	A	58.0	.	DP=3;VDB=0.0276;AF1=1;AC1=2;DP4=0,0,2,1;MQ=33;FQ=-36;EFF=INTRON(MODIFIER|||||Sobic.009G080600|||PAC:28369160|1)	GT:PL:GQ	1/1:90,9,0:16
Chr09	11254700	.	G	A	144.0	.	DP=6;VDB=0.0445;AF1=1;AC1=2;DP4=0,0,4,2;MQ=37;FQ=-45;EFF=INTERGENIC(MODIFIER|||||||||)	GT:PL:GQ	1/1:177,18,0:33
Chr09	11657933	.	G	A	73.0	.	DP=3;VDB=0.0279;AF1=1;AC1=2;DP4=0,0,1,2;MQ=37;FQ=-36;EFF=DOWNSTREAM(MODIFIER|||||Sobic.009G081800|||PAC:28368665|),DOWNSTREAM(MODIFIER|||||Sobic.009G081800|||PAC:28368666|),INTERGENIC(MODIFIER|||||||||)	GT:PL:GQ	1/1:105,9,0:16
Chr09	11707467	.	G	A	72.0	.	DP=3;VDB=0.0243;AF1=1;AC1=2;DP4=0,0,2,1;MQ=37;FQ=-36;EFF=INTERGENIC(MODIFIER|||||||||)	GT:PL:GQ	1/1:104,9,0:16
Chr09	11981852	.	G	A	109.0	.	DP=5;VDB=0.0325;AF1=1;AC1=2;DP4=0,0,3,2;MQ=34;FQ=-42;EFF=INTERGENIC(MODIFIER|||||||||)	GT:PL:GQ	1/1:142,15,0:27
Chr09	12082155	.	G	A	175.0	.	DP=8;VDB=0.0499;AF1=1;AC1=2;DP4=0,0,6,2;MQ=37;FQ=-51;EFF=INTERGENIC(MODIFIER|||||||||)	GT:PL:GQ	1/1:208,24,0:45
Chr09	12093814	.	G	A	97.5	.	DP=4;VDB=0.0163;AF1=1;AC1=2;DP4=0,0,1,3;MQ=37;FQ=-39;EFF=INTERGENIC(MODIFIER|||||||||)	GT:PL:GQ	1/1:130,12,0:21
Chr09	12158726	.	G	A	106.0	.	DP=5;VDB=0.0058;AF1=1;AC1=2;DP4=0,0,3,2;MQ=34;FQ=-42;EFF=INTERGENIC(MODIFIER|||||||||)	GT:PL:GQ	1/1:139,15,0:27
Chr09	12585080	.	G	A	127.0	.	DP=5;VDB=0.0325;AF1=1;AC1=2;DP4=0,0,3,2;MQ=37;FQ=-42;EFF=INTERGENIC(MODIFIER|||||||||),UPSTREAM(MODIFIER|||||Sobic.009G083300|||PAC:28371606|)	GT:PL:GQ	1/1:160,15,0:27
Chr09	12798327	.	G	A	27.0	.	DP=3;VDB=0.0284;AF1=1;AC1=2;DP4=0,0,2,1;MQ=21;FQ=-36;EFF=INTERGENIC(MODIFIER|||||||||),UPSTREAM(MODIFIER|||||Sobic.009G083600|||PAC:28369080|)	GT:PL:GQ	1/1:59,9,0:16
Chr09	13642029	.	G	A	96.5	.	DP=4;VDB=0.0048;AF1=1;AC1=2;DP4=0,0,3,1;MQ=37;FQ=-39;EFF=INTERGENIC(MODIFIER|||||||||)	GT:PL:GQ	1/1:129,12,0:21
Chr09	14069673	.	G	A	42.8	.	DP=2;VDB=0.0197;AF1=1;AC1=2;DP4=0,0,1,1;MQ=37;FQ=-33;EFF=INTERGENIC(MODIFIER|||||||||)	GT:PL:GQ	1/1:74,6,0:10
Chr09	14269701	.	G	A	72.0	.	DP=3;VDB=0.0271;AF1=1;AC1=2;DP4=0,0,2,1;MQ=37;FQ=-36;EFF=INTERGENIC(MODIFIER|||||||||)	GT:PL:GQ	1/1:104,9,0:16
Chr09	14680985	.	G	A	98.5	.	DP=4;VDB=0.0363;AF1=1;AC1=2;DP4=0,0,2,2;MQ=37;FQ=-39;EFF=INTRON(MODIFIER|||||Sobic.009G086600|||PAC:28371618|7),UPSTREAM(MODIFIER|||||Sobic.009G086500|||PAC:28371621|)	GT:PL:GQ	1/1:131,12,0:21
Chr09	14714712	.	G	A	96.5	.	DP=4;VDB=0.0386;AF1=1;AC1=2;DP4=0,0,3,1;MQ=37;FQ=-39;EFF=INTERGENIC(MODIFIER|||||||||)	GT:PL:GQ	1/1:129,12,0:21
Chr09	15064367	.	G	A	56.0	.	DP=3;VDB=0.0271;AF1=1;AC1=2;DP4=0,0,2,1;MQ=32;FQ=-36;EFF=INTERGENIC(MODIFIER|||||||||)	GT:PL:GQ	1/1:88,9,0:16
Chr09	15249979	.	G	A	26.0	.	DP=3;VDB=0.0265;AF1=1;AC1=2;DP4=0,0,1,2;MQ=24;FQ=-36;EFF=INTERGENIC(MODIFIER|||||||||)	GT:PL:GQ	1/1:58,9,0:16
Chr09	15964925	.	G	A	125.0	.	DP=5;VDB=0.0319;AF1=1;AC1=2;DP4=0,0,3,2;MQ=37;FQ=-42;EFF=INTERGENIC(MODIFIER|||||||||)	GT:PL:GQ	1/1:158,15,0:27
Chr09	16000661	.	G	A	42.8	.	DP=2;VDB=0.0188;AF1=1;AC1=2;DP4=0,0,1,1;MQ=37;FQ=-33;EFF=INTERGENIC(MODIFIER|||||||||)	GT:PL:GQ	1/1:74,6,0:10
Chr09	16068156	.	G	A	103.0	.	DP=4;VDB=0.0037;AF1=1;AC1=2;DP4=0,0,2,2;MQ=37;FQ=-39;EFF=INTERGENIC(MODIFIER|||||||||)	GT:PL:GQ	1/1:135,12,0:21
Chr09	16291348	.	G	A	56.0	.	DP=3;VDB=0.0276;AF1=1;AC1=2;DP4=0,0,2,1;MQ=32;FQ=-36;EFF=INTERGENIC(MODIFIER|||||||||)	GT:PL:GQ	1/1:88,9,0:16
Chr09	16363023	.	G	A	126.0	.	DP=6;VDB=0.0504;AF1=1;AC1=2;DP4=0,0,4,2;MQ=33;FQ=-45;EFF=INTERGENIC(MODIFIER|||||||||)	GT:PL:GQ	1/1:159,18,0:33
Chr09	16599894	.	G	A	59.0	.	DP=3;VDB=0.0203;AF1=1;AC1=2;DP4=0,0,2,1;MQ=33;FQ=-36;EFF=INTERGENIC(MODIFIER|||||||||)	GT:PL:GQ	1/1:91,9,0:16
Chr09	16860814	.	G	A	23.5	.	DP=4;VDB=0.0163;AF1=1;AC1=2;DP4=0,0,2,2;MQ=17;FQ=-39;EFF=INTERGENIC(MODIFIER|||||||||)	GT:PL:GQ	1/1:56,12,0:21
Chr09	16913960	.	G	A	72.5	.	DP=4;VDB=0.0414;AF1=1;AC1=2;DP4=0,0,3,1;MQ=32;FQ=-39;EFF=INTERGENIC(MODIFIER|||||||||)	GT:PL:GQ	1/1:105,12,0:21
Chr09	16977236	.	G	A	42.8	.	DP=2;VDB=0.0169;AF1=1;AC1=2;DP4=0,0,1,1;MQ=37;FQ=-33;EFF=INTERGENIC(MODIFIER|||||||||),UPSTREAM(MODIFIER|||||Sobic.009G090100|||PAC:28371087|),UPSTREAM(MODIFIER|||||Sobic.009G090100|||PAC:28371088|)	GT:PL:GQ	1/1:74,6,0:10
Chr09	17688998	.	G	A	134.0	.	DP=6;VDB=0.0368;AF1=1;AC1=2;DP4=0,0,5,1;MQ=37;FQ=-45;EFF=INTERGENIC(MODIFIER|||||||||)	GT:PL:GQ	1/1:167,18,0:33
Chr09	17736444	.	G	A	66.3	.	DP=5;VDB=0.0022;AF1=1;AC1=2;DP4=0,0,2,3;MQ=23;FQ=-42;EFF=INTERGENIC(MODIFIER|||||||||)	GT:PL:GQ	1/1:99,15,0:27
Chr09	17750199	.	G	A	94.5	.	DP=4;VDB=0.0420;AF1=1;AC1=2;DP4=0,0,3,1;MQ=37;FQ=-39;EFF=INTERGENIC(MODIFIER|||||||||)	GT:PL:GQ	1/1:127,12,0:21
Chr09	18129296	.	G	A	42.8	.	DP=2;VDB=0.0237;AF1=1;AC1=2;DP4=0,0,1,1;MQ=37;FQ=-33;EFF=INTERGENIC(MODIFIER|||||||||)	GT:PL:GQ	1/1:74,6,0:10
Chr09	18227093	.	G	A	40.8	.	DP=2;VDB=0.0231;AF1=1;AC1=2;DP4=0,0,1,1;MQ=36;FQ=-33;EFF=INTERGENIC(MODIFIER|||||||||)	GT:PL:GQ	1/1:72,6,0:10
Chr09	18356873	.	G	A	54.0	.	DP=3;VDB=0.0169;AF1=1;AC1=2;DP4=0,0,2,1;MQ=32;FQ=-36;EFF=INTERGENIC(MODIFIER|||||||||)	GT:PL:GQ	1/1:86,9,0:16
Chr09	18570239	.	G	A	93.5	.	DP=4;VDB=0.0402;AF1=1;AC1=2;DP4=0,0,1,3;MQ=37;FQ=-39;EFF=INTERGENIC(MODIFIER|||||||||)	GT:PL:GQ	1/1:126,12,0:21
Chr09	18611936	.	G	A	71.0	.	DP=3;VDB=0.0167;AF1=1;AC1=2;DP4=0,0,1,2;MQ=36;FQ=-36;EFF=INTERGENIC(MODIFIER|||||||||)	GT:PL:GQ	1/1:103,9,0:16
Chr09	18737423	.	G	A	70.1	.	DP=6;VDB=0.0505;AF1=1;AC1=2;DP4=0,0,2,4;MQ=21;FQ=-45;EFF=INTERGENIC(MODIFIER|||||||||)	GT:PL:GQ	1/1:103,18,0:33
Chr09	18861725	.	G	A	72.0	.	DP=3;VDB=0.0139;AF1=1;AC1=2;DP4=0,0,2,1;MQ=37;FQ=-36;EFF=INTERGENIC(MODIFIER|||||||||)	GT:PL:GQ	1/1:104,9,0:16
Chr09	18870621	.	G	A	21.8	.	DP=2;VDB=0.0113;AF1=1;AC1=2;DP4=0,0,1,1;MQ=28;FQ=-33;EFF=INTERGENIC(MODIFIER|||||||||)	GT:PL:GQ	1/1:53,6,0:10
Chr09	18890581	.	G	A	88.5	.	DP=4;VDB=0.0282;AF1=1;AC1=2;DP4=0,0,2,2;MQ=34;FQ=-39;EFF=INTERGENIC(MODIFIER|||||||||)	GT:PL:GQ	1/1:121,12,0:21
Chr09	19026549	.	G	A	116.0	.	DP=5;VDB=0.0129;AF1=1;AC1=2;DP4=0,0,4,1;MQ=37;FQ=-42;EFF=INTERGENIC(MODIFIER|||||||||)	GT:PL:GQ	1/1:149,15,0:27
Chr09	19387443	.	G	A	42.8	.	DP=2;VDB=0.0225;AF1=1;AC1=2;DP4=0,0,1,1;MQ=37;FQ=-33;EFF=INTERGENIC(MODIFIER|||||||||)	GT:PL:GQ	1/1:74,6,0:10
Chr09	19526874	.	G	A	133.0	.	DP=6;VDB=0.0445;AF1=1;AC1=2;DP4=0,0,1,5;MQ=36;FQ=-45;EFF=INTERGENIC(MODIFIER|||||||||)	GT:PL:GQ	1/1:166,18,0:33
Chr09	19583968	.	G	A	116.0	.	DP=5;VDB=0.0239;AF1=1;AC1=2;DP4=0,0,1,4;MQ=37;FQ=-42;EFF=INTERGENIC(MODIFIER|||||||||)	GT:PL:GQ	1/1:149,15,0:27
Chr09	19749750	.	G	A	89.5	.	DP=4;VDB=0.0414;AF1=1;AC1=2;DP4=0,0,2,2;MQ=34;FQ=-39;EFF=INTERGENIC(MODIFIER|||||||||)	GT:PL:GQ	1/1:122,12,0:21
Chr09	19929424	.	C	T	20.0	.	DP=3;VDB=0.0095;AF1=1;AC1=2;DP4=0,0,1,2;MQ=22;FQ=-36;EFF=INTERGENIC(MODIFIER|||||||||)	GT:PL:GQ	1/1:52,9,0:15
Chr09	19929433	.	C	T	20.0	.	DP=3;VDB=0.0095;AF1=1;AC1=2;DP4=0,0,1,2;MQ=22;FQ=-36;EFF=INTERGENIC(MODIFIER|||||||||)	GT:PL:GQ	1/1:52,9,0:15
Chr09	19984711	.	G	A	58.0	.	DP=3;VDB=0.0206;AF1=1;AC1=2;DP4=0,0,1,2;MQ=33;FQ=-36;EFF=INTERGENIC(MODIFIER|||||||||)	GT:PL:GQ	1/1:90,9,0:16
Chr09	20092472	.	G	A	72.0	.	DP=3;VDB=0.0048;AF1=1;AC1=2;DP4=0,0,2,1;MQ=37;FQ=-36;EFF=INTERGENIC(MODIFIER|||||||||)	GT:PL:GQ	1/1:104,9,0:16
Chr09	20148877	.	G	A	101.0	.	DP=4;VDB=0.0061;AF1=1;AC1=2;DP4=0,0,2,2;MQ=37;FQ=-39;EFF=INTERGENIC(MODIFIER|||||||||)	GT:PL:GQ	1/1:133,12,0:21
Chr09	20156287	.	G	A	97.5	.	DP=4;VDB=0.0048;AF1=1;AC1=2;DP4=0,0,1,3;MQ=37;FQ=-39;EFF=INTERGENIC(MODIFIER|||||||||)	GT:PL:GQ	1/1:130,12,0:21
Chr09	20340338	.	G	A	95.5	.	DP=4;VDB=0.0329;AF1=1;AC1=2;DP4=0,0,1,3;MQ=37;FQ=-39;EFF=INTERGENIC(MODIFIER|||||||||)	GT:PL:GQ	1/1:128,12,0:21
Chr09	20413630	.	G	A	42.8	.	DP=2;VDB=0.0184;AF1=1;AC1=2;DP4=0,0,1,1;MQ=37;FQ=-33;EFF=INTERGENIC(MODIFIER|||||||||)	GT:PL:GQ	1/1:74,6,0:10
Chr09	20524911	.	G	A	73.0	.	DP=3;VDB=0.0245;AF1=1;AC1=2;DP4=0,0,1,2;MQ=37;FQ=-36;EFF=INTERGENIC(MODIFIER|||||||||)	GT:PL:GQ	1/1:105,9,0:16
Chr09	21029933	.	G	A	127.0	.	DP=5;VDB=0.0078;AF1=1;AC1=2;DP4=0,0,3,2;MQ=37;FQ=-42;EFF=INTERGENIC(MODIFIER|||||||||)	GT:PL:GQ	1/1:160,15,0:27
Chr09	21658552	.	G	A	72.0	.	DP=3;VDB=0.0194;AF1=1;AC1=2;DP4=0,0,2,1;MQ=37;FQ=-36;EFF=INTERGENIC(MODIFIER|||||||||)	GT:PL:GQ	1/1:104,9,0:16
Chr09	22262969	.	G	A	56.0	.	DP=3;VDB=0.0167;AF1=1;AC1=2;DP4=0,0,1,2;MQ=31;FQ=-36;EFF=INTERGENIC(MODIFIER|||||||||)	GT:PL:GQ	1/1:88,9,0:16
Chr09	23075211	.	C	T	139.0	.	DP=7;VDB=0.0493;AF1=1;AC1=2;DP4=0,0,5,2;MQ=33;FQ=-48;EFF=INTERGENIC(MODIFIER|||||||||)	GT:PL:GQ	1/1:172,21,0:39
Chr09	23488529	.	C	T	123.0	.	DP=7;VDB=0.0444;AF1=1;AC1=2;DP4=0,0,2,5;MQ=30;FQ=-48;EFF=INTERGENIC(MODIFIER|||||||||)	GT:PL:GQ	1/1:156,21,0:39
Chr09	23556219	.	C	T	24.0	.	DP=3;VDB=0.0270;AF1=1;AC1=2;DP4=0,0,2,1;MQ=24;FQ=-36;EFF=INTERGENIC(MODIFIER|||||||||)	GT:PL:GQ	1/1:56,9,0:15
Chr09	23557723	.	G	A	40.8	.	DP=2;VDB=0.0225;AF1=1;AC1=2;DP4=0,0,1,1;MQ=36;FQ=-33;EFF=INTERGENIC(MODIFIER|||||||||)	GT:PL:GQ	1/1:72,6,0:10
Chr09	23810387	.	C	T	40.8	.	DP=2;VDB=0.0175;AF1=1;AC1=2;DP4=0,0,1,1;MQ=36;FQ=-33;EFF=INTERGENIC(MODIFIER|||||||||)	GT:PL:GQ	1/1:72,6,0:10
Chr09	23981928	.	C	T	98.5	.	DP=4;VDB=0.0234;AF1=1;AC1=2;DP4=0,0,2,2;MQ=36;FQ=-39;EFF=INTERGENIC(MODIFIER|||||||||)	GT:PL:GQ	1/1:131,12,0:21
Chr09	24016494	.	C	T	73.0	.	DP=3;VDB=0.0243;AF1=1;AC1=2;DP4=0,0,1,2;MQ=37;FQ=-36;EFF=INTERGENIC(MODIFIER|||||||||)	GT:PL:GQ	1/1:105,9,0:16
Chr09	24263467	.	C	T	77.1	.	DP=6;VDB=0.0445;AF1=1;AC1=2;DP4=0,0,4,2;MQ=23;FQ=-45;EFF=INTERGENIC(MODIFIER|||||||||)	GT:PL:GQ	1/1:110,18,0:33
Chr09	24555457	.	C	T	40.8	.	DP=2;VDB=0.0144;AF1=1;AC1=2;DP4=0,0,1,1;MQ=36;FQ=-33;EFF=INTRON(MODIFIER|||||Sobic.009G094300|||PAC:28371134|7)	GT:PL:GQ	1/1:72,6,0:10
Chr09	25179127	.	C	T	146.0	.	DP=6;VDB=0.0504;AF1=1;AC1=2;DP4=0,0,2,4;MQ=36;FQ=-45;EFF=INTERGENIC(MODIFIER|||||||||)	GT:PL:GQ	1/1:179,18,0:33
Chr09	25228863	.	C	T	169.0	.	DP=9;VDB=0.0368;AF1=1;AC1=2;DP4=0,0,5,4;MQ=31;FQ=-54;EFF=INTERGENIC(MODIFIER|||||||||)	GT:PL:GQ	1/1:202,27,0:51
Chr09	25351940	.	C	T	103.0	.	DP=4;VDB=0.0037;AF1=1;AC1=2;DP4=0,0,2,2;MQ=37;FQ=-39;EFF=INTERGENIC(MODIFIER|||||||||)	GT:PL:GQ	1/1:135,12,0:21
Chr09	25603540	.	C	T	107.0	.	DP=5;VDB=0.0325;AF1=1;AC1=2;DP4=0,0,4,1;MQ=35;FQ=-42;EFF=INTERGENIC(MODIFIER|||||||||)	GT:PL:GQ	1/1:140,15,0:27
Chr09	25698710	.	C	T	103.0	.	DP=5;VDB=0.0239;AF1=1;AC1=2;DP4=0,0,3,2;MQ=32;FQ=-42;EFF=INTERGENIC(MODIFIER|||||||||)	GT:PL:GQ	1/1:136,15,0:27
Chr09	26061959	.	C	T	187.0	.	DP=8;VDB=0.0472;AF1=1;AC1=2;DP4=0,0,5,3;MQ=37;FQ=-51;EFF=INTERGENIC(MODIFIER|||||||||)	GT:PL:GQ	1/1:220,24,0:45
Chr09	26346569	.	C	T	71.0	.	DP=3;VDB=0.0180;AF1=1;AC1=2;DP4=0,0,1,2;MQ=36;FQ=-36;EFF=INTERGENIC(MODIFIER|||||||||)	GT:PL:GQ	1/1:103,9,0:16
Chr09	26551922	.	C	T	76.5	.	DP=4;VDB=0.0417;AF1=1;AC1=2;DP4=0,0,2,2;MQ=31;FQ=-39;EFF=INTERGENIC(MODIFIER|||||||||)	GT:PL:GQ	1/1:109,12,0:21
Chr09	26986322	.	C	T	67.1	.	DP=6;VDB=0.0444;AF1=1;AC1=2;DP4=0,0,5,1;MQ=23;FQ=-45;EFF=INTERGENIC(MODIFIER|||||||||)	GT:PL:GQ	1/1:100,18,0:33
Chr09	27417938	.	C	T	95.5	.	DP=4;VDB=0.0338;AF1=1;AC1=2;DP4=0,0,1,3;MQ=37;FQ=-39;EFF=INTERGENIC(MODIFIER|||||||||)	GT:PL:GQ	1/1:128,12,0:21
Chr09	27427042	.	C	T	70.0	.	DP=3;VDB=0.0125;AF1=1;AC1=2;DP4=0,0,1,2;MQ=36;FQ=-36;EFF=INTERGENIC(MODIFIER|||||||||)	GT:PL:GQ	1/1:102,9,0:16
Chr09	30743333	.	C	T	41.0	.	DP=3;VDB=0.0284;AF1=1;AC1=2;DP4=0,0,2,1;MQ=27;FQ=-36;EFF=INTERGENIC(MODIFIER|||||||||)	GT:PL:GQ	1/1:73,9,0:16
Chr09	30799337	.	C	T	70.0	.	DP=3;VDB=0.0083;AF1=1;AC1=2;DP4=0,0,1,2;MQ=36;FQ=-36;EFF=INTERGENIC(MODIFIER|||||||||)	GT:PL:GQ	1/1:102,9,0:16
Chr09	30828855	.	C	T	104.0	.	DP=5;VDB=0.0418;AF1=1;AC1=2;DP4=0,0,2,3;MQ=33;FQ=-42;EFF=INTERGENIC(MODIFIER|||||||||)	GT:PL:GQ	1/1:137,15,0:27
Chr09	31298741	.	C	T	72.5	.	DP=4;VDB=0.0420;AF1=1;AC1=2;DP4=0,0,1,3;MQ=30;FQ=-39;EFF=INTERGENIC(MODIFIER|||||||||)	GT:PL:GQ	1/1:105,12,0:21
Chr09	31485758	.	C	T	149.0	.	DP=6;VDB=0.0445;AF1=1;AC1=2;DP4=0,0,2,4;MQ=37;FQ=-45;EFF=INTERGENIC(MODIFIER|||||||||)	GT:PL:GQ	1/1:182,18,0:33
Chr09	31603260	.	C	T	42.8	.	DP=2;VDB=0.0172;AF1=1;AC1=2;DP4=0,0,1,1;MQ=37;FQ=-33;EFF=INTERGENIC(MODIFIER|||||||||)	GT:PL:GQ	1/1:74,6,0:10
Chr09	31749046	.	C	T	71.0	.	DP=3;VDB=0.0284;AF1=1;AC1=2;DP4=0,0,2,1;MQ=36;FQ=-36;EFF=INTERGENIC(MODIFIER|||||||||)	GT:PL:GQ	1/1:103,9,0:16
Chr09	31760355	.	C	T	58.0	.	DP=3;VDB=0.0125;AF1=1;AC1=2;DP4=0,0,2,1;MQ=32;FQ=-36;EFF=INTERGENIC(MODIFIER|||||||||)	GT:PL:GQ	1/1:90,9,0:16
Chr09	31976962	.	C	T	51.0	.	DP=3;VDB=0.0206;AF1=1;AC1=2;DP4=0,0,1,2;MQ=30;FQ=-36;EFF=INTERGENIC(MODIFIER|||||||||)	GT:PL:GQ	1/1:83,9,0:16
Chr09	32165813	.	C	T	47.0	.	DP=3;VDB=0.0156;AF1=1;AC1=2;DP4=0,0,1,2;MQ=28;FQ=-36;EFF=INTERGENIC(MODIFIER|||||||||)	GT:PL:GQ	1/1:79,9,0:16
Chr09	32310274	.	C	T	42.8	.	DP=2;VDB=0.0178;AF1=1;AC1=2;DP4=0,0,1,1;MQ=37;FQ=-33;EFF=INTERGENIC(MODIFIER|||||||||)	GT:PL:GQ	1/1:74,6,0:10
Chr09	32491116	.	C	T	28.8	.	DP=2;VDB=0.0172;AF1=1;AC1=2;DP4=0,0,1,1;MQ=31;FQ=-33;EFF=INTERGENIC(MODIFIER|||||||||)	GT:PL:GQ	1/1:60,6,0:10
Chr09	32783400	.	C	T	128.0	.	DP=5;VDB=0.0418;AF1=1;AC1=2;DP4=0,0,2,3;MQ=37;FQ=-42;EFF=INTRON(MODIFIER|||||Sobic.009G096100|||PAC:28370672|4),INTRON(MODIFIER|||||Sobic.009G096100|||PAC:28370673|4),INTRON(MODIFIER|||||Sobic.009G096100|||PAC:28370674|3),INTRON(MODIFIER|||||Sobic.009G096100|||PAC:28370675|3),INTRON(MODIFIER|||||Sobic.009G096100|||PAC:28370676|2),INTRON(MODIFIER|||||Sobic.009G096100|||PAC:28370677|2)	GT:PL:GQ	1/1:161,15,0:27
Chr09	32939760	.	C	T	136.0	.	DP=6;VDB=0.0325;AF1=1;AC1=2;DP4=0,0,2,4;MQ=35;FQ=-45;EFF=INTERGENIC(MODIFIER|||||||||)	GT:PL:GQ	1/1:169,18,0:33
Chr09	33029218	.	C	T	58.3	.	DP=5;VDB=0.0444;AF1=1;AC1=2;DP4=0,0,2,3;MQ=22;FQ=-42;EFF=INTERGENIC(MODIFIER|||||||||)	GT:PL:GQ	1/1:91,15,0:27
Chr09	33215138	.	C	T	98.3	.	DP=5;VDB=0.0499;AF1=1;AC1=2;DP4=0,0,4,1;MQ=33;FQ=-42;EFF=INTERGENIC(MODIFIER|||||||||)	GT:PL:GQ	1/1:131,15,0:27
Chr09	33240944	.	C	T	42.8	.	DP=2;VDB=0.0206;AF1=1;AC1=2;DP4=0,0,1,1;MQ=37;FQ=-33;EFF=INTERGENIC(MODIFIER|||||||||)	GT:PL:GQ	1/1:74,6,0:10
Chr09	33410241	.	C	T	28.8	.	DP=2;VDB=0.0231;AF1=1;AC1=2;DP4=0,0,1,1;MQ=31;FQ=-33;EFF=INTERGENIC(MODIFIER|||||||||)	GT:PL:GQ	1/1:60,6,0:10
Chr09	33425347	.	C	T	97.5	.	DP=4;VDB=0.0414;AF1=1;AC1=2;DP4=0,0,1,3;MQ=37;FQ=-39;EFF=INTERGENIC(MODIFIER|||||||||)	GT:PL:GQ	1/1:130,12,0:21
Chr09	33811579	.	C	T	93.1	.	DP=6;VDB=0.0387;AF1=1;AC1=2;DP4=0,0,5,1;MQ=29;FQ=-45;EFF=INTERGENIC(MODIFIER|||||||||)	GT:PL:GQ	1/1:126,18,0:33
Chr09	33910491	.	G	A	33.0	.	DP=3;VDB=0.0180;AF1=1;AC1=2;DP4=0,0,1,2;MQ=23;FQ=-36;EFF=INTERGENIC(MODIFIER|||||||||)	GT:PL:GQ	1/1:65,9,0:16
Chr09	34397134	.	C	T	127.0	.	DP=5;VDB=0.0325;AF1=1;AC1=2;DP4=0,0,3,2;MQ=37;FQ=-42;EFF=INTERGENIC(MODIFIER|||||||||)	GT:PL:GQ	1/1:160,15,0:27
Chr09	34505779	.	C	T	70.0	.	DP=3;VDB=0.0284;AF1=1;AC1=2;DP4=0,0,1,2;MQ=36;FQ=-36;EFF=INTERGENIC(MODIFIER|||||||||)	GT:PL:GQ	1/1:102,9,0:16
Chr09	34541517	.	C	T	30.0	.	DP=3;VDB=0.0203;AF1=1;AC1=2;DP4=0,0,1,2;MQ=22;FQ=-36;EFF=INTERGENIC(MODIFIER|||||||||)	GT:PL:GQ	1/1:62,9,0:16
Chr09	34869864	.	C	T	114.0	.	DP=5;VDB=0.0058;AF1=1;AC1=2;DP4=0,0,4,1;MQ=37;FQ=-42;EFF=INTERGENIC(MODIFIER|||||||||)	GT:PL:GQ	1/1:147,15,0:27
Chr09	34939827	.	C	T	42.8	.	DP=2;VDB=0.0200;AF1=1;AC1=2;DP4=0,0,1,1;MQ=37;FQ=-33;EFF=INTERGENIC(MODIFIER|||||||||)	GT:PL:GQ	1/1:74,6,0:10
Chr09	35124580	.	C	T	43.0	.	DP=3;VDB=0.0153;AF1=1;AC1=2;DP4=0,0,2,1;MQ=27;FQ=-36;EFF=INTERGENIC(MODIFIER|||||||||)	GT:PL:GQ	1/1:75,9,0:16
Chr09	35851952	.	C	T	98.3	.	DP=5;VDB=0.0199;AF1=1;AC1=2;DP4=0,0,2,3;MQ=31;FQ=-42;EFF=INTERGENIC(MODIFIER|||||||||)	GT:PL:GQ	1/1:131,15,0:27
Chr09	36265155	.	C	T	42.8	.	DP=2;VDB=0.0191;AF1=1;AC1=2;DP4=0,0,1,1;MQ=37;FQ=-33;EFF=INTERGENIC(MODIFIER|||||||||)	GT:PL:GQ	1/1:74,6,0:10
Chr09	36390854	.	C	T	124.0	.	DP=6;VDB=0.0469;AF1=1;AC1=2;DP4=0,0,4,2;MQ=33;FQ=-45;EFF=INTERGENIC(MODIFIER|||||||||),UPSTREAM(MODIFIER|||||Sobic.009G098300|||PAC:28369359|)	GT:PL:GQ	1/1:157,18,0:33
Chr09	36535660	.	C	T	25.3	.	DP=5;VDB=0.0043;AF1=1;AC1=2;DP4=0,0,2,3;MQ=14;FQ=-42;EFF=INTERGENIC(MODIFIER|||||||||)	GT:PL:GQ	1/1:58,15,0:27
Chr09	37431192	.	C	T	59.0	.	DP=3;VDB=0.0284;AF1=1;AC1=2;DP4=0,0,1,2;MQ=33;FQ=-36;EFF=INTERGENIC(MODIFIER|||||||||)	GT:PL:GQ	1/1:91,9,0:16
Chr09	37561174	.	C	T	28.8	.	DP=2;VDB=0.0191;AF1=1;AC1=2;DP4=0,0,1,1;MQ=31;FQ=-33;EFF=INTERGENIC(MODIFIER|||||||||)	GT:PL:GQ	1/1:60,6,0:10
Chr09	37651970	.	C	T	65.5	.	DP=4;VDB=0.0048;AF1=1;AC1=2;DP4=0,0,2,2;MQ=27;FQ=-39;EFF=INTERGENIC(MODIFIER|||||||||)	GT:PL:GQ	1/1:98,12,0:21
Chr09	37909149	.	C	T	143.0	.	DP=7;VDB=0.0444;AF1=1;AC1=2;DP4=0,0,6,1;MQ=36;FQ=-48;EFF=INTERGENIC(MODIFIER|||||||||)	GT:PL:GQ	1/1:176,21,0:39
Chr09	38266537	.	C	T	69.5	.	DP=4;VDB=0.0417;AF1=1;AC1=2;DP4=0,0,2,2;MQ=29;FQ=-39;EFF=INTERGENIC(MODIFIER|||||||||)	GT:PL:GQ	1/1:102,12,0:21
Chr09	38306617	.	C	T	73.0	.	DP=3;VDB=0.0234;AF1=1;AC1=2;DP4=0,0,1,2;MQ=37;FQ=-36;EFF=INTRON(MODIFIER|||||Sobic.009G099000|||PAC:28370152|3)	GT:PL:GQ	1/1:105,9,0:16
Chr09	38308106	.	C	T	40.8	.	DP=2;VDB=0.0056;AF1=1;AC1=2;DP4=0,0,1,1;MQ=36;FQ=-33;EFF=INTRON(MODIFIER|||||Sobic.009G099000|||PAC:28370152|3)	GT:PL:GQ	1/1:72,6,0:10
Chr09	38669889	.	C	T	70.0	.	DP=3;VDB=0.0276;AF1=1;AC1=2;DP4=0,0,2,1;MQ=36;FQ=-36;EFF=INTERGENIC(MODIFIER|||||||||)	GT:PL:GQ	1/1:102,9,0:16
Chr09	38940306	.	C	T	70.0	.	DP=3;VDB=0.0258;AF1=1;AC1=2;DP4=0,0,2,1;MQ=36;FQ=-36;EFF=INTERGENIC(MODIFIER|||||||||)	GT:PL:GQ	1/1:102,9,0:16
Chr09	39188674	.	C	T	146.0	.	DP=6;VDB=0.0368;AF1=1;AC1=2;DP4=0,0,2,4;MQ=37;FQ=-45;EFF=INTERGENIC(MODIFIER|||||||||)	GT:PL:GQ	1/1:179,18,0:33
Chr09	39246501	.	C	T	98.5	.	DP=4;VDB=0.0061;AF1=1;AC1=2;DP4=0,0,2,2;MQ=37;FQ=-39;EFF=INTERGENIC(MODIFIER|||||||||)	GT:PL:GQ	1/1:131,12,0:21
Chr09	39517817	.	C	T	26.0	.	DP=3;VDB=0.0214;AF1=1;AC1=2;DP4=0,0,2,1;MQ=21;FQ=-36;EFF=INTERGENIC(MODIFIER|||||||||)	GT:PL:GQ	1/1:58,9,0:16
Chr09	39773958	.	C	T	40.8	.	DP=2;VDB=0.0137;AF1=1;AC1=2;DP4=0,0,1,1;MQ=36;FQ=-33;EFF=INTERGENIC(MODIFIER|||||||||)	GT:PL:GQ	1/1:72,6,0:10
Chr09	39971354	.	C	T	50.5	.	DP=4;VDB=0.0191;AF1=1;AC1=2;DP4=0,0,1,3;MQ=27;FQ=-39;EFF=INTERGENIC(MODIFIER|||||||||)	GT:PL:GQ	1/1:83,12,0:21
Chr09	40333576	.	G	A	86.5	.	DP=4;VDB=0.0421;AF1=1;AC1=2;DP4=0,0,2,2;MQ=34;FQ=-39;EFF=INTERGENIC(MODIFIER|||||||||)	GT:PL:GQ	1/1:119,12,0:21
Chr09	40776704	.	G	A	72.0	.	DP=3;VDB=0.0284;AF1=1;AC1=2;DP4=0,0,2,1;MQ=37;FQ=-36;EFF=DOWNSTREAM(MODIFIER|||||Sobic.009G102000|||PAC:28370799|),INTERGENIC(MODIFIER|||||||||)	GT:PL:GQ	1/1:104,9,0:16
Chr09	40845792	.	G	A	128.0	.	DP=5;VDB=0.0129;AF1=1;AC1=2;DP4=0,0,2,3;MQ=37;FQ=-42;EFF=INTERGENIC(MODIFIER|||||||||),UPSTREAM(MODIFIER|||||Sobic.009G102300|||PAC:28371383|)	GT:PL:GQ	1/1:161,15,0:27
Chr09	40887389	.	G	A	126.0	.	DP=6;VDB=0.0129;AF1=1;AC1=2;DP4=0,0,2,4;MQ=33;FQ=-45;EFF=INTERGENIC(MODIFIER|||||||||)	GT:PL:GQ	1/1:159,18,0:33
Chr09	40967367	.	G	A	119.0	.	DP=5;VDB=0.0239;AF1=1;AC1=2;DP4=0,0,1,4;MQ=37;FQ=-42;EFF=DOWNSTREAM(MODIFIER|||||Sobic.009G102500|||PAC:28368544|),DOWNSTREAM(MODIFIER|||||Sobic.009G102500|||PAC:28368545|),INTERGENIC(MODIFIER|||||||||)	GT:PL:GQ	1/1:152,15,0:27
Chr09	41003348	.	G	A	110.0	.	DP=5;VDB=0.0499;AF1=1;AC1=2;DP4=0,0,3,2;MQ=34;FQ=-42;EFF=INTERGENIC(MODIFIER|||||||||)	GT:PL:GQ	1/1:143,15,0:27
Chr09	41202588	.	G	A	105.0	.	DP=5;VDB=0.0010;AF1=1;AC1=2;DP4=0,0,4,1;MQ=34;FQ=-42;EFF=INTERGENIC(MODIFIER|||||||||)	GT:PL:GQ	1/1:138,15,0:27
Chr09	41224362	.	G	A	72.0	.	DP=3;VDB=0.0260;AF1=1;AC1=2;DP4=0,0,2,1;MQ=37;FQ=-36;EFF=INTERGENIC(MODIFIER|||||||||)	GT:PL:GQ	1/1:104,9,0:16
Chr09	41464720	.	G	A	47.0	.	DP=3;VDB=0.0169;AF1=1;AC1=2;DP4=0,0,1,2;MQ=28;FQ=-36;EFF=INTERGENIC(MODIFIER|||||||||)	GT:PL:GQ	1/1:79,9,0:16
Chr09	41561037	.	G	A	116.0	.	DP=5;VDB=0.0284;AF1=1;AC1=2;DP4=0,0,2,3;MQ=35;FQ=-42;EFF=INTERGENIC(MODIFIER|||||||||)	GT:PL:GQ	1/1:149,15,0:27
Chr09	41897320	.	G	A	69.0	.	DP=3;VDB=0.0153;AF1=1;AC1=2;DP4=0,0,1,2;MQ=37;FQ=-36;EFF=INTERGENIC(MODIFIER|||||||||)	GT:PL:GQ	1/1:101,9,0:16
Chr09	42276407	.	G	A	73.0	.	DP=3;VDB=0.0260;AF1=1;AC1=2;DP4=0,0,1,2;MQ=37;FQ=-36;EFF=INTERGENIC(MODIFIER|||||||||)	GT:PL:GQ	1/1:105,9,0:16
Chr09	43107722	.	G	A	40.8	.	DP=2;VDB=0.0128;AF1=1;AC1=2;DP4=0,0,1,1;MQ=36;FQ=-33;EFF=DOWNSTREAM(MODIFIER|||||Sobic.009G107300|||PAC:28368892|),INTERGENIC(MODIFIER|||||||||)	GT:PL:GQ	1/1:72,6,0:10
Chr09	43400496	.	G	A	42.8	.	DP=2;VDB=0.0075;AF1=1;AC1=2;DP4=0,0,1,1;MQ=37;FQ=-33;EFF=INTERGENIC(MODIFIER|||||||||),UPSTREAM(MODIFIER|||||Sobic.009G108200|||PAC:28369119|)	GT:PL:GQ	1/1:74,6,0:10
Chr09	43459000	.	G	A	49.0	.	DP=3;VDB=0.0284;AF1=1;AC1=2;DP4=0,0,1,2;MQ=31;FQ=-36;EFF=INTERGENIC(MODIFIER|||||||||)	GT:PL:GQ	1/1:81,9,0:16
Chr09	43558793	.	G	A	72.0	.	DP=3;VDB=0.0067;AF1=1;AC1=2;DP4=0,0,2,1;MQ=37;FQ=-36;EFF=INTRON(MODIFIER|||||Sobic.009G108400|||PAC:28371270|3),INTRON(MODIFIER|||||Sobic.009G108400|||PAC:28371271|3),INTRON(MODIFIER|||||Sobic.009G108400|||PAC:28371272|3),INTRON(MODIFIER|||||Sobic.009G108400|||PAC:28371273|3)	GT:PL:GQ	1/1:104,9,0:16
Chr09	43785568	.	G	A	42.8	.	DP=2;VDB=0.0234;AF1=1;AC1=2;DP4=0,0,1,1;MQ=37;FQ=-33;EFF=INTERGENIC(MODIFIER|||||||||)	GT:PL:GQ	1/1:74,6,0:10
Chr09	44097909	.	G	A	95.5	.	DP=4;VDB=0.0402;AF1=1;AC1=2;DP4=0,0,3,1;MQ=37;FQ=-39;EFF=INTRON(MODIFIER|||||Sobic.009G109200|||PAC:28368788|54)	GT:PL:GQ	1/1:128,12,0:21
Chr09	44519560	.	C	T	26.8	.	DP=2;VDB=0.0172;AF1=1;AC1=2;DP4=0,0,1,1;MQ=30;FQ=-33;EFF=INTERGENIC(MODIFIER|||||||||)	GT:PL:GQ	1/1:58,6,0:10
Chr09	44693516	.	G	A	104.0	.	DP=5;VDB=0.0408;AF1=1;AC1=2;DP4=0,0,2,3;MQ=32;FQ=-42;EFF=INTERGENIC(MODIFIER|||||||||)	GT:PL:GQ	1/1:137,15,0:27
Chr09	45039602	.	G	A	116.0	.	DP=5;VDB=0.0250;AF1=1;AC1=2;DP4=0,0,4,1;MQ=37;FQ=-42;EFF=DOWNSTREAM(MODIFIER|||||Sobic.009G112100|||PAC:28370779|),INTRON(MODIFIER|||||Sobic.009G112000|||PAC:28370684|1),INTRON(MODIFIER|||||Sobic.009G112000|||PAC:28370685|1)	GT:PL:GQ	1/1:149,15,0:27
Chr09	45110781	.	G	A	72.0	.	DP=3;VDB=0.0284;AF1=1;AC1=2;DP4=0,0,2,1;MQ=37;FQ=-36;EFF=INTERGENIC(MODIFIER|||||||||)	GT:PL:GQ	1/1:104,9,0:16
Chr09	45956803	.	G	A	103.0	.	DP=4;VDB=0.0165;AF1=1;AC1=2;DP4=0,0,2,2;MQ=37;FQ=-39;EFF=DOWNSTREAM(MODIFIER|||||Sobic.009G116700|||PAC:28370845|),INTERGENIC(MODIFIER|||||||||)	GT:PL:GQ	1/1:135,12,0:21
Chr09	46253242	.	G	A	119.0	.	DP=5;VDB=0.0469;AF1=1;AC1=2;DP4=0,0,1,4;MQ=37;FQ=-42;EFF=INTERGENIC(MODIFIER|||||||||)	GT:PL:GQ	1/1:152,15,0:27
Chr09	46313089	.	G	A	71.0	.	DP=3;VDB=0.0180;AF1=1;AC1=2;DP4=0,0,1,2;MQ=36;FQ=-36;EFF=DOWNSTREAM(MODIFIER|||||Sobic.009G117700|||PAC:28370791|),INTERGENIC(MODIFIER|||||||||)	GT:PL:GQ	1/1:103,9,0:16
Chr09	46859780	.	G	A	73.0	.	DP=3;VDB=0.0217;AF1=1;AC1=2;DP4=0,0,1,2;MQ=37;FQ=-36;EFF=INTERGENIC(MODIFIER|||||||||),UPSTREAM(MODIFIER|||||Sobic.009G119200|||PAC:28369053|),UPSTREAM(MODIFIER|||||Sobic.009G119200|||PAC:28369054|),UPSTREAM(MODIFIER|||||Sobic.009G119200|||PAC:28369055|),UPSTREAM(MODIFIER|||||Sobic.009G119200|||PAC:28369056|)	GT:PL:GQ	1/1:105,9,0:16
Chr09	46891770	.	C	T	70.0	.	DP=3;VDB=0.0236;AF1=1;AC1=2;DP4=0,0,2,1;MQ=36;FQ=-36;EFF=DOWNSTREAM(MODIFIER|||||Sobic.009G119300|||PAC:28369151|),INTERGENIC(MODIFIER|||||||||)	GT:PL:GQ	1/1:102,9,0:16
Chr09	47609675	.	G	A	103.0	.	DP=4;VDB=0.0421;AF1=1;AC1=2;DP4=0,0,2,2;MQ=37;FQ=-39;EFF=INTERGENIC(MODIFIER|||||||||),UPSTREAM(MODIFIER|||||Sobic.009G123500|||PAC:28370526|)	GT:PL:GQ	1/1:135,12,0:21
Chr09	48030488	.	G	A	97.5	.	DP=4;VDB=0.0386;AF1=1;AC1=2;DP4=0,0,1,3;MQ=37;FQ=-39;EFF=INTERGENIC(MODIFIER|||||||||)	GT:PL:GQ	1/1:130,12,0:21
Chr09	48530816	.	G	A	150.0	.	DP=7;VDB=0.0162;AF1=1;AC1=2;DP4=0,0,1,6;MQ=37;FQ=-48;EFF=DOWNSTREAM(MODIFIER|||||Sobic.009G131400|||PAC:28369252|),DOWNSTREAM(MODIFIER|||||Sobic.009G131500|||PAC:28371549|),INTERGENIC(MODIFIER|||||||||)	GT:PL:GQ	1/1:183,21,0:39
Chr09	48732204	.	G	A	126.0	.	DP=5;VDB=0.0004;AF1=1;AC1=2;DP4=0,0,2,3;MQ=37;FQ=-42;EFF=DOWNSTREAM(MODIFIER|||||Sobic.009G132700|||PAC:28369320|),INTRON(MODIFIER|||||Sobic.009G132600|||PAC:28369799|1),INTRON(MODIFIER|||||Sobic.009G132600|||PAC:28369800|1)	GT:PL:GQ	1/1:159,15,0:27
Chr09	48920864	.	G	A	42.0	.	DP=3;VDB=0.0284;AF1=1;AC1=2;DP4=0,0,1,2;MQ=27;FQ=-36;EFF=INTRON(MODIFIER|||||Sobic.009G134300|||PAC:28369795|4),INTRON(MODIFIER|||||Sobic.009G134300|||PAC:28369796|3)	GT:PL:GQ	1/1:74,9,0:16
Chr09	49212555	.	G	A	74.5	.	DP=4;VDB=0.0369;AF1=1;AC1=2;DP4=0,0,3,1;MQ=31;FQ=-39;EFF=INTERGENIC(MODIFIER|||||||||)	GT:PL:GQ	1/1:107,12,0:21
Chr09	49237702	.	G	A	144.0	.	DP=6;VDB=0.0499;AF1=1;AC1=2;DP4=0,0,4,2;MQ=36;FQ=-45;EFF=INTERGENIC(MODIFIER|||||||||),UPSTREAM(MODIFIER|||||Sobic.009G136300|||PAC:28371211|)	GT:PL:GQ	1/1:177,18,0:33
Chr09	50016992	.	C	T	91.5	.	DP=4;VDB=0.0363;AF1=1;AC1=2;DP4=0,0,3,1;MQ=36;FQ=-39;EFF=DOWNSTREAM(MODIFIER|||||Sobic.009G142500|||PAC:28368764|),INTERGENIC(MODIFIER|||||||||),UPSTREAM(MODIFIER|||||Sobic.009G142600|||PAC:28371379|),UPSTREAM(MODIFIER|||||Sobic.009G142700|||PAC:28371548|)	GT:PL:GQ	1/1:124,12,0:21
Chr09	50537531	.	C	T	171.0	.	DP=7;VDB=0.0408;AF1=1;AC1=2;DP4=0,0,4,3;MQ=37;FQ=-48;EFF=NON_SYNONYMOUS_CODING(MODERATE|MISSENSE|cGc/cAc|R601H||Sobic.009G148000|||PAC:28369955|),UPSTREAM(MODIFIER|||||Sobic.009G147900|||PAC:28371231|)	GT:PL:GQ	1/1:204,21,0:39
Chr09	50922597	.	G	A	101.0	.	DP=4;VDB=0.0306;AF1=1;AC1=2;DP4=0,0,2,2;MQ=37;FQ=-39;EFF=DOWNSTREAM(MODIFIER|||||Sobic.009G152500|||PAC:28371014|),INTERGENIC(MODIFIER|||||||||),UPSTREAM(MODIFIER|||||Sobic.009G152600|||PAC:28371133|)	GT:PL:GQ	1/1:133,12,0:21
Chr09	51029723	.	G	A	71.0	.	DP=3;VDB=0.0260;AF1=1;AC1=2;DP4=0,0,1,2;MQ=36;FQ=-36;EFF=INTRON(MODIFIER|||||Sobic.009G153800|||PAC:28369630|9),INTRON(MODIFIER|||||Sobic.009G153800|||PAC:28369631|1)	GT:PL:GQ	1/1:103,9,0:16
Chr09	51220194	.	G	A	32.0	.	DP=3;VDB=0.0180;AF1=1;AC1=2;DP4=0,0,2,1;MQ=23;FQ=-36;EFF=INTERGENIC(MODIFIER|||||||||)	GT:PL:GQ	1/1:64,9,0:16
Chr09	51246004	.	C	T	136.0	.	DP=6;VDB=0.0319;AF1=1;AC1=2;DP4=0,0,1,5;MQ=37;FQ=-45;EFF=INTRON(MODIFIER|||||Sobic.009G155300|||PAC:28369453|3)	GT:PL:GQ	1/1:169,18,0:33
Chr09	51310293	.	G	A	127.0	.	DP=5;VDB=0.0157;AF1=1;AC1=2;DP4=0,0,3,2;MQ=37;FQ=-42;EFF=UTR_5_PRIME(MODIFIER|||||Sobic.009G155500|||PAC:28371629|1)	GT:PL:GQ	1/1:160,15,0:27
Chr09	51604128	.	G	A	135.0	.	DP=6;VDB=0.0282;AF1=1;AC1=2;DP4=0,0,4,2;MQ=35;FQ=-45;EFF=NON_SYNONYMOUS_CODING(MODERATE|MISSENSE|Ggg/Agg|G122R||Sobic.009G158100|||PAC:28369954|)	GT:PL:GQ	1/1:168,18,0:33
Chr09	51648893	.	G	A	69.0	.	DP=3;VDB=0.0236;AF1=1;AC1=2;DP4=0,0,1,2;MQ=36;FQ=-36;EFF=DOWNSTREAM(MODIFIER|||||Sobic.009G158700|||PAC:28368577|),INTRON(MODIFIER|||||Sobic.009G158800|||PAC:28369568|3)	GT:PL:GQ	1/1:101,9,0:16
Chr09	51699900	.	G	A	70.0	.	DP=3;VDB=0.0284;AF1=1;AC1=2;DP4=0,0,1,2;MQ=36;FQ=-36;EFF=DOWNSTREAM(MODIFIER|||||Sobic.009G159200|||PAC:28371451|),INTERGENIC(MODIFIER|||||||||)	GT:PL:GQ	1/1:102,9,0:16
Chr09	52633044	.	G	A	92.5	.	DP=4;VDB=0.0165;AF1=1;AC1=2;DP4=0,0,3,1;MQ=36;FQ=-39;EFF=DOWNSTREAM(MODIFIER|||||Sobic.009G170500|||PAC:28368860|),INTERGENIC(MODIFIER|||||||||)	GT:PL:GQ	1/1:125,12,0:21
Chr09	52684510	.	G	A	86.5	.	DP=4;VDB=0.0400;AF1=1;AC1=2;DP4=0,0,1,3;MQ=34;FQ=-39;EFF=DOWNSTREAM(MODIFIER|||||Sobic.009G171100|||PAC:28370647|),DOWNSTREAM(MODIFIER|||||Sobic.009G171100|||PAC:28370648|),INTERGENIC(MODIFIER|||||||||),UPSTREAM(MODIFIER|||||Sobic.009G171200|||PAC:28369325|),UPSTREAM(MODIFIER|||||Sobic.009G171300|||PAC:28371228|)	GT:PL:GQ	1/1:119,12,0:21
Chr09	52780287	.	G	A	42.8	.	DP=2;VDB=0.0075;AF1=1;AC1=2;DP4=0,0,1,1;MQ=37;FQ=-33;EFF=UTR_5_PRIME(MODIFIER|||||Sobic.009G172600|||PAC:28370924|1)	GT:PL:GQ	1/1:74,6,0:10
Chr09	52793051	.	G	A	101.0	.	DP=4;VDB=0.0250;AF1=1;AC1=2;DP4=0,0,2,2;MQ=37;FQ=-39;EFF=INTERGENIC(MODIFIER|||||||||)	GT:PL:GQ	1/1:133,12,0:21
Chr09	53045303	.	G	A	71.0	.	DP=3;VDB=0.0266;AF1=1;AC1=2;DP4=0,0,2,1;MQ=36;FQ=-36;EFF=INTRON(MODIFIER|||||Sobic.009G175200|||PAC:28368695|4),INTRON(MODIFIER|||||Sobic.009G175200|||PAC:28368696|3)	GT:PL:GQ	1/1:103,9,0:16
Chr09	53067256	.	G	A	124.0	.	DP=5;VDB=0.0505;AF1=1;AC1=2;DP4=0,0,2,3;MQ=36;FQ=-42;EFF=INTRON(MODIFIER|||||Sobic.009G175300|||PAC:28369521|6)	GT:PL:GQ	1/1:157,15,0:27
Chr09	53098155	.	G	A	70.0	.	DP=3;VDB=0.0284;AF1=1;AC1=2;DP4=0,0,2,1;MQ=36;FQ=-36;EFF=DOWNSTREAM(MODIFIER|||||Sobic.009G175700|||PAC:28370658|),SYNONYMOUS_CODING(LOW|SILENT|agG/agA|R254||Sobic.009G175600|||PAC:28369531|),SYNONYMOUS_CODING(LOW|SILENT|agG/agA|R254||Sobic.009G175600|||PAC:28369532|)	GT:PL:GQ	1/1:102,9,0:16
Chr09	53117284	.	G	A	101.0	.	DP=4;VDB=0.0210;AF1=1;AC1=2;DP4=0,0,2,2;MQ=37;FQ=-39;EFF=DOWNSTREAM(MODIFIER|||||Sobic.009G176100|||PAC:28368851|),INTERGENIC(MODIFIER|||||||||),UPSTREAM(MODIFIER|||||Sobic.009G175900|||PAC:28370267|),UPSTREAM(MODIFIER|||||Sobic.009G176000|||PAC:28371342|)	GT:PL:GQ	1/1:133,12,0:21
Chr09	53291320	.	G	A	71.0	.	DP=3;VDB=0.0113;AF1=1;AC1=2;DP4=0,0,2,1;MQ=36;FQ=-36;EFF=INTERGENIC(MODIFIER|||||||||)	GT:PL:GQ	1/1:103,9,0:16
Chr09	53731465	.	G	A	101.0	.	DP=4;VDB=0.0417;AF1=1;AC1=2;DP4=0,0,2,2;MQ=37;FQ=-39;EFF=DOWNSTREAM(MODIFIER|||||Sobic.009G183900|||PAC:28369183|),DOWNSTREAM(MODIFIER|||||Sobic.009G183900|||PAC:28369184|),DOWNSTREAM(MODIFIER|||||Sobic.009G183900|||PAC:28369185|),SYNONYMOUS_CODING(LOW|SILENT|cgC/cgT|R442||Sobic.009G183800|||PAC:28369672|),UPSTREAM(MODIFIER|||||Sobic.009G183700|||PAC:28368690|)	GT:PL:GQ	1/1:133,12,0:21
Chr09	53815122	.	G	A	96.5	.	DP=4;VDB=0.0016;AF1=1;AC1=2;DP4=0,0,3,1;MQ=37;FQ=-39;EFF=INTERGENIC(MODIFIER|||||||||),UPSTREAM(MODIFIER|||||Sobic.009G184600|||PAC:28370738|)	GT:PL:GQ	1/1:129,12,0:21
Chr09	53943769	.	G	A	128.0	.	DP=5;VDB=0.0387;AF1=1;AC1=2;DP4=0,0,2,3;MQ=37;FQ=-42;EFF=INTERGENIC(MODIFIER|||||||||),UPSTREAM(MODIFIER|||||Sobic.009G186400|||PAC:28368569|),UPSTREAM(MODIFIER|||||Sobic.009G186500|||PAC:28370424|)	GT:PL:GQ	1/1:161,15,0:27
Chr09	54002747	.	G	A	72.0	.	DP=3;VDB=0.0282;AF1=1;AC1=2;DP4=0,0,2,1;MQ=37;FQ=-36;EFF=INTRON(MODIFIER|||||Sobic.009G187400|||PAC:28371055|1),UPSTREAM(MODIFIER|||||Sobic.009G187300|||PAC:28370800|),UPSTREAM(MODIFIER|||||Sobic.009G187500|||PAC:28370957|),UPSTREAM(MODIFIER|||||Sobic.009G187600|||PAC:28370972|),UPSTREAM(MODIFIER|||||Sobic.009G187600|||PAC:28370973|),UPSTREAM(MODIFIER|||||Sobic.009G187600|||PAC:28370974|)	GT:PL:GQ	1/1:104,9,0:16
Chr09	54235906	.	G	A	72.0	.	DP=3;VDB=0.0279;AF1=1;AC1=2;DP4=0,0,2,1;MQ=37;FQ=-36;EFF=DOWNSTREAM(MODIFIER|||||Sobic.009G190000|||PAC:28369692|),SYNONYMOUS_CODING(LOW|SILENT|ttC/ttT|F3||Sobic.009G190100|||PAC:28371605|),UPSTREAM(MODIFIER|||||Sobic.009G190200|||PAC:28368548|)	GT:PL:GQ	1/1:104,9,0:16
Chr09	54327366	.	G	A	75.3	.	DP=5;VDB=0.0505;AF1=1;AC1=2;DP4=0,0,1,4;MQ=29;FQ=-42;EFF=INTERGENIC(MODIFIER|||||||||),UPSTREAM(MODIFIER|||||Sobic.009G191000|||PAC:28369746|),UPSTREAM(MODIFIER|||||Sobic.009G191000|||PAC:28369747|)	GT:PL:GQ	1/1:108,15,0:27
Chr09	54534445	.	G	A	72.0	.	DP=3;VDB=0.0258;AF1=1;AC1=2;DP4=0,0,2,1;MQ=37;FQ=-36;EFF=INTRON(MODIFIER|||||Sobic.009G193700|||PAC:28369313|1),UPSTREAM(MODIFIER|||||Sobic.009G193600|||PAC:28371513|)	GT:PL:GQ	1/1:104,9,0:16
Chr09	54689491	.	G	A	150.0	.	DP=6;VDB=0.0022;AF1=1;AC1=2;DP4=0,0,3,3;MQ=37;FQ=-45;EFF=DOWNSTREAM(MODIFIER|||||Sobic.009G195800|||PAC:28369744|),DOWNSTREAM(MODIFIER|||||Sobic.009G196000|||PAC:28369675|),INTRON(MODIFIER|||||Sobic.009G195900|||PAC:28370562|3)	GT:PL:GQ	1/1:183,18,0:33
Chr09	54721120	.	G	A	198.0	.	DP=9;VDB=0.0493;AF1=1;AC1=2;DP4=0,0,3,6;MQ=36;FQ=-54;EFF=INTERGENIC(MODIFIER|||||||||)	GT:PL:GQ	1/1:231,27,0:51
Chr09	54748870	.	G	A	38.8	.	DP=2;VDB=0.0244;AF1=1;AC1=2;DP4=0,0,1,1;MQ=35;FQ=-33;EFF=INTRON(MODIFIER|||||Sobic.009G196700|||PAC:28369572|1),UPSTREAM(MODIFIER|||||Sobic.009G196800|||PAC:28371035|)	GT:PL:GQ	1/1:70,6,0:10
Chr09	54813877	.	G	A	68.0	.	DP=3;VDB=0.0243;AF1=1;AC1=2;DP4=0,0,2,1;MQ=36;FQ=-36;EFF=INTERGENIC(MODIFIER|||||||||)	GT:PL:GQ	1/1:100,9,0:16
Chr09	54901732	.	G	A	72.0	.	DP=3;VDB=0.0276;AF1=1;AC1=2;DP4=0,0,2,1;MQ=37;FQ=-36;EFF=DOWNSTREAM(MODIFIER|||||Sobic.009G198400|||PAC:28369854|),INTERGENIC(MODIFIER|||||||||),UPSTREAM(MODIFIER|||||Sobic.009G198500|||PAC:28369938|)	GT:PL:GQ	1/1:104,9,0:16
Chr09	54975244	.	G	A	69.0	.	DP=3;VDB=0.0125;AF1=1;AC1=2;DP4=0,0,1,2;MQ=36;FQ=-36;EFF=DOWNSTREAM(MODIFIER|||||Sobic.009G199700|||PAC:28369516|),DOWNSTREAM(MODIFIER|||||Sobic.009G199900|||PAC:28369889|),NON_SYNONYMOUS_CODING(MODERATE|MISSENSE|Gag/Aag|E142K||Sobic.009G199800|||PAC:28369988|),UPSTREAM(MODIFIER|||||Sobic.009G199600|||PAC:28369765|)	GT:PL:GQ	1/1:101,9,0:16
Chr09	55266104	.	G	A	222.0	.	DP=10;VDB=0.0472;AF1=1;AC1=2;DP4=0,0,5,5;MQ=37;FQ=-57;EFF=DOWNSTREAM(MODIFIER|||||Sobic.009G203900|||PAC:28371105|),INTERGENIC(MODIFIER|||||||||),UPSTREAM(MODIFIER|||||Sobic.009G203800|||PAC:28369167|)	GT:PL:GQ	1/1:255,30,0:57
Chr09	55595939	.	G	A	42.8	.	DP=2;VDB=0.0197;AF1=1;AC1=2;DP4=0,0,1,1;MQ=37;FQ=-33;EFF=DOWNSTREAM(MODIFIER|||||Sobic.009G208900|||PAC:28370044|),DOWNSTREAM(MODIFIER|||||Sobic.009G208900|||PAC:28370045|),NON_SYNONYMOUS_CODING(MODERATE|MISSENSE|cGg/cAg|R508Q||Sobic.009G208800|||PAC:28371282|)	GT:PL:GQ	1/1:74,6,0:10
Chr09	55919015	.	C	T	42.8	.	DP=2;VDB=0.0103;AF1=1;AC1=2;DP4=0,0,1,1;MQ=37;FQ=-33;EFF=INTERGENIC(MODIFIER|||||||||),UPSTREAM(MODIFIER|||||Sobic.009G213600|||PAC:28370411|),UPSTREAM(MODIFIER|||||Sobic.009G213700|||PAC:28368551|),UPSTREAM(MODIFIER|||||Sobic.009G213800|||PAC:28368936|),UPSTREAM(MODIFIER|||||Sobic.009G213900|||PAC:28370557|)	GT:PL:GQ	1/1:74,6,0:10
Chr09	56568744	.	C	T	72.0	.	DP=3;VDB=0.0217;AF1=1;AC1=2;DP4=0,0,2,1;MQ=37;FQ=-36;EFF=INTERGENIC(MODIFIER|||||||||),UPSTREAM(MODIFIER|||||Sobic.009G223100|||PAC:28370028|)	GT:PL:GQ	1/1:104,9,0:16
Chr09	57163090	.	C	T	222.0	.	DP=13;VDB=0.0444;AF1=1;AC1=2;DP4=0,0,8,5;MQ=37;FQ=-66;EFF=DOWNSTREAM(MODIFIER|||||Sobic.009G231600|||PAC:28371416|),INTRON(MODIFIER|||||Sobic.009G231700|||PAC:28369374|4)	GT:PL:GQ	1/1:255,39,0:75
Chr09	57281011	.	C	T	70.0	.	DP=3;VDB=0.0243;AF1=1;AC1=2;DP4=0,0,1,2;MQ=36;FQ=-36;EFF=DOWNSTREAM(MODIFIER|||||Sobic.009G233200|||PAC:28368642|),DOWNSTREAM(MODIFIER|||||Sobic.009G233200|||PAC:28368643|),INTERGENIC(MODIFIER|||||||||),UPSTREAM(MODIFIER|||||Sobic.009G233100|||PAC:28369908|)	GT:PL:GQ	1/1:102,9,0:16
Chr09	57294029	.	C	T	68.0	.	DP=3;VDB=0.0284;AF1=1;AC1=2;DP4=0,0,2,1;MQ=36;FQ=-36;EFF=INTRON(MODIFIER|||||Sobic.009G233200|||PAC:28368642|3),INTRON(MODIFIER|||||Sobic.009G233200|||PAC:28368643|3)	GT:PL:GQ	1/1:100,9,0:16
Chr09	57725938	.	C	T	73.0	.	DP=3;VDB=0.0153;AF1=1;AC1=2;DP4=0,0,1,2;MQ=37;FQ=-36;EFF=DOWNSTREAM(MODIFIER|||||Sobic.009G239400|||PAC:28368554|),INTRON(MODIFIER|||||Sobic.009G239500|||PAC:28369615|11)	GT:PL:GQ	1/1:105,9,0:16
Chr09	58118405	.	C	T	96.5	.	DP=4;VDB=0.0094;AF1=1;AC1=2;DP4=0,0,3,1;MQ=37;FQ=-39;EFF=DOWNSTREAM(MODIFIER|||||Sobic.009G245400|||PAC:28371019|),INTRON(MODIFIER|||||Sobic.009G245500|||PAC:28370034|2),UPSTREAM(MODIFIER|||||Sobic.009G245600|||PAC:28370853|)	GT:PL:GQ	1/1:129,12,0:21
Chr09	58470407	.	C	T	67.0	.	DP=3;VDB=0.0266;AF1=1;AC1=2;DP4=0,0,1,2;MQ=35;FQ=-36;EFF=NON_SYNONYMOUS_CODING(MODERATE|MISSENSE|Gag/Aag|E24K||Sobic.009G249500|||PAC:28369827|)	GT:PL:GQ	1/1:99,9,0:16
Chr09	58489061	.	C	T	72.0	.	DP=3;VDB=0.0282;AF1=1;AC1=2;DP4=0,0,2,1;MQ=37;FQ=-36;EFF=INTERGENIC(MODIFIER|||||||||),UPSTREAM(MODIFIER|||||Sobic.009G249700|||PAC:28370300|)	GT:PL:GQ	1/1:104,9,0:16
Chr09	58517983	.	C	T	96.5	.	DP=4;VDB=0.0329;AF1=1;AC1=2;DP4=0,0,3,1;MQ=37;FQ=-39;EFF=INTERGENIC(MODIFIER|||||||||)	GT:PL:GQ	1/1:129,12,0:21
Chr09	59146933	.	C	T	40.8	.	DP=2;VDB=0.0141;AF1=1;AC1=2;DP4=0,0,1,1;MQ=36;FQ=-33;EFF=INTERGENIC(MODIFIER|||||||||),UPSTREAM(MODIFIER|||||Sobic.009G257200|||PAC:28371463|)	GT:PL:GQ	1/1:72,6,0:10
Chr10	115801	.	G	A	112.0	.	DP=5;VDB=0.0418;AF1=1;AC1=2;DP4=0,0,1,4;MQ=37;FQ=-42;EFF=DOWNSTREAM(MODIFIER|||||Sobic.010G001100|||PAC:28367506|),NON_SYNONYMOUS_CODING(MODERATE|MISSENSE|gGa/gAa|G205E||Sobic.010G001200|||PAC:28367647|),NON_SYNONYMOUS_CODING(MODERATE|MISSENSE|gGa/gAa|G205E||Sobic.010G001200|||PAC:28367648|),NON_SYNONYMOUS_CODING(MODERATE|MISSENSE|gGa/gAa|G205E||Sobic.010G001200|||PAC:28367649|)	GT:PL:GQ	1/1:145,15,0:27
Chr10	454591	.	G	A	61.5	.	DP=4;VDB=0.0138;AF1=1;AC1=2;DP4=0,0,2,2;MQ=27;FQ=-39;EFF=DOWNSTREAM(MODIFIER|||||Sobic.010G005400|||PAC:28365399|),DOWNSTREAM(MODIFIER|||||Sobic.010G005600|||PAC:28368003|),DOWNSTREAM(MODIFIER|||||Sobic.010G005600|||PAC:28368004|),DOWNSTREAM(MODIFIER|||||Sobic.010G005600|||PAC:28368005|),DOWNSTREAM(MODIFIER|||||Sobic.010G005600|||PAC:28368006|),START_GAINED(LOW|||||Sobic.010G005500|||PAC:28366614…	GT:PL:GQ	1/1:94,12,0:21
Chr10	532178	.	G	A	73.0	.	DP=3;VDB=0.0283;AF1=1;AC1=2;DP4=0,0,1,2;MQ=37;FQ=-36;EFF=INTERGENIC(MODIFIER|||||||||),UPSTREAM(MODIFIER|||||Sobic.010G006500|||PAC:28365404|)	GT:PL:GQ	1/1:105,9,0:16
Chr10	666072	.	G	A	151.0	.	DP=6;VDB=0.0487;AF1=1;AC1=2;DP4=0,0,3,3;MQ=37;FQ=-45;EFF=INTRON(MODIFIER|||||Sobic.010G008100|||PAC:28365600|1)	GT:PL:GQ	1/1:184,18,0:33
Chr10	1306437	.	G	A	28.8	.	DP=2;VDB=0.0166;AF1=1;AC1=2;DP4=0,0,1,1;MQ=31;FQ=-33;EFF=INTERGENIC(MODIFIER|||||||||),UPSTREAM(MODIFIER|||||Sobic.010G016400|||PAC:28367563|)	GT:PL:GQ	1/1:60,6,0:10
Chr10	1741260	.	G	A	55.0	.	DP=3;VDB=0.0225;AF1=1;AC1=2;DP4=0,0,1,2;MQ=32;FQ=-36;EFF=INTERGENIC(MODIFIER|||||||||),UPSTREAM(MODIFIER|||||Sobic.010G021700|||PAC:28366346|)	GT:PL:GQ	1/1:87,9,0:16
Chr10	2605501	.	G	A	104.0	.	DP=5;VDB=0.0162;AF1=1;AC1=2;DP4=0,0,4,1;MQ=34;FQ=-42;EFF=UPSTREAM(MODIFIER|||||Sobic.010G032800|||PAC:28366934|),UTR_3_PRIME(MODIFIER|||||Sobic.010G032700|||PAC:28365244|8)	GT:PL:GQ	1/1:137,15,0:27
Chr10	2732293	.	G	A	127.0	.	DP=5;VDB=0.0444;AF1=1;AC1=2;DP4=0,0,3,2;MQ=37;FQ=-42;EFF=INTERGENIC(MODIFIER|||||||||)	GT:PL:GQ	1/1:160,15,0:27
Chr10	2938967	.	G	A	91.5	.	DP=4;VDB=0.0310;AF1=1;AC1=2;DP4=0,0,3,1;MQ=36;FQ=-39;EFF=INTERGENIC(MODIFIER|||||||||),UPSTREAM(MODIFIER|||||Sobic.010G036500|||PAC:28365219|)	GT:PL:GQ	1/1:124,12,0:21
Chr10	3899237	.	G	A	161.0	.	DP=7;VDB=0.0282;AF1=1;AC1=2;DP4=0,0,5,2;MQ=37;FQ=-48;EFF=NON_SYNONYMOUS_CODING(MODERATE|MISSENSE|tCt/tTt|S191F||Sobic.010G050500|||PAC:28367009|),UPSTREAM(MODIFIER|||||Sobic.010G050400|||PAC:28367293|)	GT:PL:GQ	1/1:194,21,0:39
Chr10	4002613	.	G	A	51.0	.	DP=3;VDB=0.0203;AF1=1;AC1=2;DP4=0,0,1,2;MQ=32;FQ=-36;EFF=INTERGENIC(MODIFIER|||||||||)	GT:PL:GQ	1/1:83,9,0:16
Chr10	4266835	.	G	A	146.0	.	DP=6;VDB=0.0487;AF1=1;AC1=2;DP4=0,0,3,3;MQ=37;FQ=-45;EFF=INTRON(MODIFIER|||||Sobic.010G054300|||PAC:28367320|4),UPSTREAM(MODIFIER|||||Sobic.010G054200|||PAC:28368112|)	GT:PL:GQ	1/1:179,18,0:33
Chr10	4885914	.	G	A	117.0	.	DP=5;VDB=0.0472;AF1=1;AC1=2;DP4=0,0,1,4;MQ=37;FQ=-42;EFF=INTRON(MODIFIER|||||Sobic.010G062500|||PAC:28367777|1),UPSTREAM(MODIFIER|||||Sobic.010G062400|||PAC:28368113|),UPSTREAM(MODIFIER|||||Sobic.010G062600|||PAC:28366350|)	GT:PL:GQ	1/1:150,15,0:27
Chr10	4927320	.	G	A	131.0	.	DP=6;VDB=0.0493;AF1=1;AC1=2;DP4=0,0,5,1;MQ=37;FQ=-45;EFF=INTERGENIC(MODIFIER|||||||||)	GT:PL:GQ	1/1:164,18,0:33
Chr10	5015963	.	G	A	182.0	.	DP=9;VDB=0.0505;AF1=1;AC1=2;DP4=0,0,2,7;MQ=36;FQ=-54;EFF=DOWNSTREAM(MODIFIER|||||Sobic.010G064000|||PAC:28367838|),INTERGENIC(MODIFIER|||||||||)	GT:PL:GQ	1/1:215,27,0:51
Chr10	5033805	.	G	A	42.8	.	DP=2;VDB=0.0231;AF1=1;AC1=2;DP4=0,0,1,1;MQ=37;FQ=-33;EFF=DOWNSTREAM(MODIFIER|||||Sobic.010G064300|||PAC:28365711|),INTRON(MODIFIER|||||Sobic.010G064200|||PAC:28368086|28)	GT:PL:GQ	1/1:74,6,0:10
Chr10	5268624	.	G	A	149.0	.	DP=6;VDB=0.0472;AF1=1;AC1=2;DP4=0,0,2,4;MQ=37;FQ=-45;EFF=DOWNSTREAM(MODIFIER|||||Sobic.010G066200|||PAC:28367311|),DOWNSTREAM(MODIFIER|||||Sobic.010G066500|||PAC:28368341|),UPSTREAM(MODIFIER|||||Sobic.010G066300|||PAC:28366121|),UTR_3_PRIME(MODIFIER|||||Sobic.010G066400|||PAC:28365230|1)	GT:PL:GQ	1/1:182,18,0:33
Chr10	5453570	.	G	A	42.8	.	DP=2;VDB=0.0100;AF1=1;AC1=2;DP4=0,0,1,1;MQ=37;FQ=-33;EFF=DOWNSTREAM(MODIFIER|||||Sobic.010G068500|||PAC:28366783|),DOWNSTREAM(MODIFIER|||||Sobic.010G068500|||PAC:28366784|),DOWNSTREAM(MODIFIER|||||Sobic.010G068600|||PAC:28366230|),DOWNSTREAM(MODIFIER|||||Sobic.010G068600|||PAC:28366231|),DOWNSTREAM(MODIFIER|||||Sobic.010G068600|||PAC:28366232|),DOWNSTREAM(MODIFIER|||||Sobic.010G068600|||PAC:28366…	GT:PL:GQ	1/1:74,6,0:10
Chr10	5529576	.	G	A	42.8	.	DP=2;VDB=0.0241;AF1=1;AC1=2;DP4=0,0,1,1;MQ=37;FQ=-33;EFF=NON_SYNONYMOUS_CODING(MODERATE|MISSENSE|gGa/gAa|G169E||Sobic.010G069500|||PAC:28368457|),NON_SYNONYMOUS_CODING(MODERATE|MISSENSE|gGa/gAa|G169E||Sobic.010G069500|||PAC:28368458|),UPSTREAM(MODIFIER|||||Sobic.010G069600|||PAC:28367050|)	GT:PL:GQ	1/1:74,6,0:10
Chr10	5625231	.	G	A	96.5	.	DP=4;VDB=0.0417;AF1=1;AC1=2;DP4=0,0,3,1;MQ=37;FQ=-39;EFF=NON_SYNONYMOUS_CODING(MODERATE|MISSENSE|Ggc/Agc|G815S||Sobic.010G070600|||PAC:28366158|),UPSTREAM(MODIFIER|||||Sobic.010G070700|||PAC:28367207|)	GT:PL:GQ	1/1:129,12,0:21
Chr10	6091721	.	G	A	125.0	.	DP=5;VDB=0.0368;AF1=1;AC1=2;DP4=0,0,2,3;MQ=37;FQ=-42;EFF=INTERGENIC(MODIFIER|||||||||),UPSTREAM(MODIFIER|||||Sobic.010G075000|||PAC:28366353|)	GT:PL:GQ	1/1:158,15,0:27
Chr10	6411106	.	G	A	127.0	.	DP=5;VDB=0.0354;AF1=1;AC1=2;DP4=0,0,3,2;MQ=37;FQ=-42;EFF=INTRON(MODIFIER|||||Sobic.010G077500|||PAC:28365317|6)	GT:PL:GQ	1/1:160,15,0:27
Chr10	7118356	.	G	A	144.0	.	DP=7;VDB=0.0487;AF1=1;AC1=2;DP4=0,0,6,1;MQ=37;FQ=-48;EFF=INTERGENIC(MODIFIER|||||||||),UPSTREAM(MODIFIER|||||Sobic.010G084000|||PAC:28367021|),UPSTREAM(MODIFIER|||||Sobic.010G084000|||PAC:28367022|),UPSTREAM(MODIFIER|||||Sobic.010G084100|||PAC:28368120|)	GT:PL:GQ	1/1:177,21,0:39
Chr10	7806346	.	C	T	96.5	.	DP=4;VDB=0.0076;AF1=1;AC1=2;DP4=0,0,3,1;MQ=37;FQ=-39;EFF=INTRON(MODIFIER|||||Sobic.010G090300|||PAC:28367992|1)	GT:PL:GQ	1/1:129,12,0:21
Chr10	8582535	.	C	T	27.8	.	DP=2;VDB=0.0166;AF1=1;AC1=2;DP4=0,0,1,1;MQ=30;FQ=-33;EFF=NON_SYNONYMOUS_CODING(MODERATE|MISSENSE|tCg/tTg|S189L||Sobic.010G096000|||PAC:28367323|),NON_SYNONYMOUS_CODING(MODERATE|MISSENSE|tCg/tTg|S189L||Sobic.010G096000|||PAC:28367324|)	GT:PL:GQ	1/1:59,6,0:10
Chr10	9353822	.	C	T	149.0	.	DP=6;VDB=0.0239;AF1=1;AC1=2;DP4=0,0,2,4;MQ=37;FQ=-45;EFF=SYNONYMOUS_CODING(LOW|SILENT|agC/agT|S272||Sobic.010G101800|||PAC:28368168|)	GT:PL:GQ	1/1:182,18,0:33
Chr10	9846004	.	C	T	40.8	.	DP=2;VDB=0.0234;AF1=1;AC1=2;DP4=0,0,1,1;MQ=36;FQ=-33;EFF=INTRON(MODIFIER|||||Sobic.010G105100|||PAC:28366173|1)	GT:PL:GQ	1/1:72,6,0:10
Chr10	9939329	.	C	T	139.0	.	DP=6;VDB=0.0043;AF1=1;AC1=2;DP4=0,0,3,3;MQ=35;FQ=-45;EFF=DOWNSTREAM(MODIFIER|||||Sobic.010G105200|||PAC:28366075|),INTERGENIC(MODIFIER|||||||||)	GT:PL:GQ	1/1:172,18,0:33
Chr10	10385237	.	C	T	72.0	.	DP=3;VDB=0.0217;AF1=1;AC1=2;DP4=0,0,2,1;MQ=37;FQ=-36;EFF=INTERGENIC(MODIFIER|||||||||)	GT:PL:GQ	1/1:104,9,0:16
Chr10	10686907	.	C	T	96.3	.	DP=5;VDB=0.0129;AF1=1;AC1=2;DP4=0,0,1,4;MQ=32;FQ=-42;EFF=DOWNSTREAM(MODIFIER|||||Sobic.010G108400|||PAC:28366242|),INTERGENIC(MODIFIER|||||||||)	GT:PL:GQ	1/1:129,15,0:27
Chr10	10892056	.	C	T	144.0	.	DP=6;VDB=0.0199;AF1=1;AC1=2;DP4=0,0,2,4;MQ=36;FQ=-45;EFF=DOWNSTREAM(MODIFIER|||||Sobic.010G109700|||PAC:28366847|),INTERGENIC(MODIFIER|||||||||)	GT:PL:GQ	1/1:177,18,0:33
Chr10	10996305	.	C	T	42.8	.	DP=2;VDB=0.0178;AF1=1;AC1=2;DP4=0,0,1,1;MQ=37;FQ=-33;EFF=UTR_3_PRIME(MODIFIER|||||Sobic.010G110500|||PAC:28367464|3)	GT:PL:GQ	1/1:74,6,0:10
Chr10	11078211	.	C	T	40.8	.	DP=2;VDB=0.0234;AF1=1;AC1=2;DP4=0,0,1,1;MQ=36;FQ=-33;EFF=INTERGENIC(MODIFIER|||||||||)	GT:PL:GQ	1/1:72,6,0:10
Chr10	11088529	.	C	T	132.0	.	DP=6;VDB=0.0499;AF1=1;AC1=2;DP4=0,0,5,1;MQ=37;FQ=-45;EFF=INTERGENIC(MODIFIER|||||||||),UPSTREAM(MODIFIER|||||Sobic.010G110900|||PAC:28368331|)	GT:PL:GQ	1/1:165,18,0:33
Chr10	11171009	.	C	T	70.0	.	DP=3;VDB=0.0227;AF1=1;AC1=2;DP4=0,0,1,2;MQ=36;FQ=-36;EFF=INTERGENIC(MODIFIER|||||||||)	GT:PL:GQ	1/1:102,9,0:16
Chr10	11387340	.	C	T	69.0	.	DP=3;VDB=0.0258;AF1=1;AC1=2;DP4=0,0,2,1;MQ=36;FQ=-36;EFF=INTRON(MODIFIER|||||Sobic.010G112000|||PAC:28366794|1)	GT:PL:GQ	1/1:101,9,0:16
Chr10	11841791	.	C	T	73.0	.	DP=3;VDB=0.0258;AF1=1;AC1=2;DP4=0,0,1,2;MQ=37;FQ=-36;EFF=INTERGENIC(MODIFIER|||||||||)	GT:PL:GQ	1/1:105,9,0:16
Chr10	12263168	.	C	T	145.0	.	DP=6;VDB=0.0493;AF1=1;AC1=2;DP4=0,0,4,2;MQ=37;FQ=-45;EFF=DOWNSTREAM(MODIFIER|||||Sobic.010G115400|||PAC:28366147|),NON_SYNONYMOUS_CODING(MODERATE|MISSENSE|cCc/cTc|P45L||Sobic.010G115500|||PAC:28367561|)	GT:PL:GQ	1/1:178,18,0:33
Chr10	12345958	.	C	T	93.5	.	DP=4;VDB=0.0369;AF1=1;AC1=2;DP4=0,0,1,3;MQ=36;FQ=-39;EFF=NON_SYNONYMOUS_CODING(MODERATE|MISSENSE|Gag/Aag|E149K||Sobic.010G116100|||PAC:28366007|)	GT:PL:GQ	1/1:126,12,0:21
Chr10	12535060	.	C	T	42.8	.	DP=2;VDB=0.0137;AF1=1;AC1=2;DP4=0,0,1,1;MQ=37;FQ=-33;EFF=INTERGENIC(MODIFIER|||||||||)	GT:PL:GQ	1/1:74,6,0:10
Chr10	12671322	.	C	T	98.5	.	DP=4;VDB=0.0363;AF1=1;AC1=2;DP4=0,0,2,2;MQ=36;FQ=-39;EFF=INTERGENIC(MODIFIER|||||||||)	GT:PL:GQ	1/1:131,12,0:21
Chr10	12765549	.	C	T	96.5	.	DP=4;VDB=0.0421;AF1=1;AC1=2;DP4=0,0,3,1;MQ=37;FQ=-39;EFF=INTERGENIC(MODIFIER|||||||||),UPSTREAM(MODIFIER|||||Sobic.010G117100|||PAC:28366044|)	GT:PL:GQ	1/1:129,12,0:21
Chr10	13543660	.	C	T	40.8	.	DP=2;VDB=0.0184;AF1=1;AC1=2;DP4=0,0,1,1;MQ=36;FQ=-33;EFF=INTERGENIC(MODIFIER|||||||||)	GT:PL:GQ	1/1:72,6,0:10
Chr10	13903600	.	C	T	124.0	.	DP=5;VDB=0.0368;AF1=1;AC1=2;DP4=0,0,3,2;MQ=36;FQ=-42;EFF=INTERGENIC(MODIFIER|||||||||)	GT:PL:GQ	1/1:157,15,0:27
Chr10	13990879	.	C	T	82.3	.	DP=5;VDB=0.0199;AF1=1;AC1=2;DP4=0,0,4,1;MQ=29;FQ=-42;EFF=INTERGENIC(MODIFIER|||||||||)	GT:PL:GQ	1/1:115,15,0:27
Chr10	14295935	.	C	T	38.8	.	DP=2;VDB=0.0153;AF1=1;AC1=2;DP4=0,0,1,1;MQ=37;FQ=-33;EFF=INTERGENIC(MODIFIER|||||||||)	GT:PL:GQ	1/1:70,6,0:10
Chr10	14465209	.	C	T	138.0	.	DP=6;VDB=0.0505;AF1=1;AC1=2;DP4=0,0,4,2;MQ=35;FQ=-45;EFF=INTERGENIC(MODIFIER|||||||||)	GT:PL:GQ	1/1:171,18,0:33
Chr10	14577930	.	C	T	42.8	.	DP=2;VDB=0.0125;AF1=1;AC1=2;DP4=0,0,1,1;MQ=37;FQ=-33;EFF=INTERGENIC(MODIFIER|||||||||)	GT:PL:GQ	1/1:74,6,0:10
Chr10	14641662	.	C	T	149.0	.	DP=8;VDB=0.0444;AF1=1;AC1=2;DP4=0,0,5,3;MQ=30;FQ=-51;EFF=INTERGENIC(MODIFIER|||||||||)	GT:PL:GQ	1/1:182,24,0:45
Chr10	14972169	.	C	T	103.0	.	DP=4;VDB=0.0191;AF1=1;AC1=2;DP4=0,0,2,2;MQ=37;FQ=-39;EFF=INTERGENIC(MODIFIER|||||||||)	GT:PL:GQ	1/1:135,12,0:21
Chr10	15634357	.	C	T	76.5	.	DP=4;VDB=0.0386;AF1=1;AC1=2;DP4=0,0,2,2;MQ=30;FQ=-39;EFF=INTERGENIC(MODIFIER|||||||||)	GT:PL:GQ	1/1:109,12,0:21
Chr10	15680465	.	C	T	128.0	.	DP=5;VDB=0.0282;AF1=1;AC1=2;DP4=0,0,2,3;MQ=37;FQ=-42;EFF=UTR_3_PRIME(MODIFIER|||||Sobic.010G126100|||PAC:28367055|2)	GT:PL:GQ	1/1:161,15,0:27
Chr10	15811428	.	C	T	40.8	.	DP=2;VDB=0.0134;AF1=1;AC1=2;DP4=0,0,1,1;MQ=36;FQ=-33;EFF=DOWNSTREAM(MODIFIER|||||Sobic.010G126500|||PAC:28365446|),INTERGENIC(MODIFIER|||||||||)	GT:PL:GQ	1/1:72,6,0:10
Chr10	15850451	.	C	T	70.0	.	DP=3;VDB=0.0180;AF1=1;AC1=2;DP4=0,0,1,2;MQ=36;FQ=-36;EFF=INTERGENIC(MODIFIER|||||||||)	GT:PL:GQ	1/1:102,9,0:16
Chr10	15875989	.	C	T	104.0	.	DP=5;VDB=0.0199;AF1=1;AC1=2;DP4=0,0,1,4;MQ=34;FQ=-42;EFF=INTERGENIC(MODIFIER|||||||||)	GT:PL:GQ	1/1:137,15,0:27
Chr10	15983293	.	C	T	40.8	.	DP=2;VDB=0.0066;AF1=1;AC1=2;DP4=0,0,1,1;MQ=36;FQ=-33;EFF=INTERGENIC(MODIFIER|||||||||)	GT:PL:GQ	1/1:72,6,0:10
Chr10	16080817	.	C	T	128.0	.	DP=5;VDB=0.0408;AF1=1;AC1=2;DP4=0,0,2,3;MQ=37;FQ=-42;EFF=DOWNSTREAM(MODIFIER|||||Sobic.010G127600|||PAC:28366152|),DOWNSTREAM(MODIFIER|||||Sobic.010G127600|||PAC:28366153|),INTERGENIC(MODIFIER|||||||||)	GT:PL:GQ	1/1:161,15,0:27
Chr10	16482283	.	C	T	86.5	.	DP=4;VDB=0.0385;AF1=1;AC1=2;DP4=0,0,1,3;MQ=34;FQ=-39;EFF=INTERGENIC(MODIFIER|||||||||)	GT:PL:GQ	1/1:119,12,0:21
Chr10	16598605	.	C	T	72.0	.	DP=3;VDB=0.0253;AF1=1;AC1=2;DP4=0,0,2,1;MQ=37;FQ=-36;EFF=INTERGENIC(MODIFIER|||||||||)	GT:PL:GQ	1/1:104,9,0:16
Chr10	16896951	.	C	T	56.0	.	DP=3;VDB=0.0270;AF1=1;AC1=2;DP4=0,0,1,2;MQ=32;FQ=-36;EFF=INTERGENIC(MODIFIER|||||||||)	GT:PL:GQ	1/1:88,9,0:16
Chr10	17508252	.	C	T	40.8	.	DP=2;VDB=0.0244;AF1=1;AC1=2;DP4=0,0,1,1;MQ=36;FQ=-33;EFF=DOWNSTREAM(MODIFIER|||||Sobic.010G130400|||PAC:28367643|),INTRON(MODIFIER|||||Sobic.010G130300|||PAC:28366455|1),UPSTREAM(MODIFIER|||||Sobic.010G130200|||PAC:28366826|)	GT:PL:GQ	1/1:72,6,0:10
Chr10	17614581	.	C	T	42.8	.	DP=2;VDB=0.0191;AF1=1;AC1=2;DP4=0,0,1,1;MQ=37;FQ=-33;EFF=INTERGENIC(MODIFIER|||||||||)	GT:PL:GQ	1/1:74,6,0:10
Chr10	17845446	.	C	T	120.0	.	DP=6;VDB=0.0418;AF1=1;AC1=2;DP4=0,0,3,3;MQ=31;FQ=-45;EFF=INTERGENIC(MODIFIER|||||||||)	GT:PL:GQ	1/1:153,18,0:33
Chr10	18315581	.	C	T	125.0	.	DP=5;VDB=0.0186;AF1=1;AC1=2;DP4=0,0,3,2;MQ=37;FQ=-42;EFF=INTERGENIC(MODIFIER|||||||||)	GT:PL:GQ	1/1:158,15,0:27
Chr10	18494117	.	C	T	96.5	.	DP=4;VDB=0.0421;AF1=1;AC1=2;DP4=0,0,3,1;MQ=37;FQ=-39;EFF=INTERGENIC(MODIFIER|||||||||)	GT:PL:GQ	1/1:129,12,0:21
Chr10	18504130	.	C	T	73.0	.	DP=3;VDB=0.0125;AF1=1;AC1=2;DP4=0,0,1,2;MQ=37;FQ=-36;EFF=INTERGENIC(MODIFIER|||||||||)	GT:PL:GQ	1/1:105,9,0:16
Chr10	18576946	.	C	T	73.0	.	DP=3;VDB=0.0284;AF1=1;AC1=2;DP4=0,0,1,2;MQ=37;FQ=-36;EFF=DOWNSTREAM(MODIFIER|||||Sobic.010G133100|||PAC:28365805|),INTERGENIC(MODIFIER|||||||||)	GT:PL:GQ	1/1:105,9,0:16
Chr10	18723882	.	C	T	28.8	.	DP=2;VDB=0.0216;AF1=1;AC1=2;DP4=0,0,1,1;MQ=31;FQ=-33;EFF=INTERGENIC(MODIFIER|||||||||)	GT:PL:GQ	1/1:60,6,0:10
Chr10	18940296	.	C	T	44.0	.	DP=3;VDB=0.0095;AF1=1;AC1=2;DP4=0,0,1,2;MQ=28;FQ=-36;EFF=INTERGENIC(MODIFIER|||||||||)	GT:PL:GQ	1/1:76,9,0:16
Chr10	19585610	.	C	T	35.0	.	DP=3;VDB=0.0270;AF1=1;AC1=2;DP4=0,0,1,2;MQ=25;FQ=-36;EFF=INTERGENIC(MODIFIER|||||||||)	GT:PL:GQ	1/1:67,9,0:16
Chr10	21095685	.	C	T	114.0	.	DP=5;VDB=0.0472;AF1=1;AC1=2;DP4=0,0,4,1;MQ=37;FQ=-42;EFF=INTERGENIC(MODIFIER|||||||||)	GT:PL:GQ	1/1:147,15,0:27
Chr10	21210086	.	C	T	91.5	.	DP=4;VDB=0.0420;AF1=1;AC1=2;DP4=0,0,1,3;MQ=36;FQ=-39;EFF=INTERGENIC(MODIFIER|||||||||)	GT:PL:GQ	1/1:124,12,0:21
Chr10	21459554	.	C	T	73.0	.	DP=3;VDB=0.0203;AF1=1;AC1=2;DP4=0,0,1,2;MQ=37;FQ=-36;EFF=INTERGENIC(MODIFIER|||||||||)	GT:PL:GQ	1/1:105,9,0:16
Chr10	21815898	.	C	T	40.8	.	DP=2;VDB=0.0159;AF1=1;AC1=2;DP4=0,0,1,1;MQ=36;FQ=-33;EFF=INTERGENIC(MODIFIER|||||||||)	GT:PL:GQ	1/1:72,6,0:10
Chr10	21935434	.	C	T	116.0	.	DP=5;VDB=0.0504;AF1=1;AC1=2;DP4=0,0,4,1;MQ=37;FQ=-42;EFF=NON_SYNONYMOUS_CODING(MODERATE|MISSENSE|Gcg/Acg|A954T||Sobic.010G137500|||PAC:28365892|)	GT:PL:GQ	1/1:149,15,0:27
Chr10	22229963	.	C	T	25.0	.	DP=3;VDB=0.0243;AF1=1;AC1=2;DP4=0,0,1,2;MQ=24;FQ=-36;EFF=DOWNSTREAM(MODIFIER|||||Sobic.010G138100|||PAC:28365831|),INTERGENIC(MODIFIER|||||||||)	GT:PL:GQ	1/1:57,9,0:15
Chr10	22526448	.	C	T	128.0	.	DP=5;VDB=0.0199;AF1=1;AC1=2;DP4=0,0,2,3;MQ=37;FQ=-42;EFF=INTERGENIC(MODIFIER|||||||||)	GT:PL:GQ	1/1:161,15,0:27
Chr10	22591287	.	C	T	40.8	.	DP=2;VDB=0.0078;AF1=1;AC1=2;DP4=0,0,1,1;MQ=36;FQ=-33;EFF=INTERGENIC(MODIFIER|||||||||)	GT:PL:GQ	1/1:72,6,0:10
Chr10	22681887	.	C	T	125.0	.	DP=7;VDB=0.0408;AF1=1;AC1=2;DP4=0,0,5,2;MQ=30;FQ=-48;EFF=INTERGENIC(MODIFIER|||||||||)	GT:PL:GQ	1/1:158,21,0:39
Chr10	22691358	.	C	T	70.0	.	DP=3;VDB=0.0283;AF1=1;AC1=2;DP4=0,0,1,2;MQ=36;FQ=-36;EFF=INTERGENIC(MODIFIER|||||||||)	GT:PL:GQ	1/1:102,9,0:16
Chr10	23260789	.	C	T	72.0	.	DP=3;VDB=0.0225;AF1=1;AC1=2;DP4=0,0,2,1;MQ=37;FQ=-36;EFF=INTERGENIC(MODIFIER|||||||||)	GT:PL:GQ	1/1:104,9,0:16
Chr10	23261106	.	C	T	72.0	.	DP=3;VDB=0.0180;AF1=1;AC1=2;DP4=0,0,2,1;MQ=37;FQ=-36;EFF=INTERGENIC(MODIFIER|||||||||)	GT:PL:GQ	1/1:104,9,0:16
Chr10	23354999	.	C	T	43.0	.	DP=3;VDB=0.0142;AF1=1;AC1=2;DP4=0,0,2,1;MQ=30;FQ=-36;EFF=INTERGENIC(MODIFIER|||||||||)	GT:PL:GQ	1/1:75,9,0:16
Chr10	23783479	.	C	T	72.0	.	DP=3;VDB=0.0284;AF1=1;AC1=2;DP4=0,0,2,1;MQ=37;FQ=-36;EFF=INTERGENIC(MODIFIER|||||||||)	GT:PL:GQ	1/1:104,9,0:16
Chr10	24320946	.	C	T	94.5	.	DP=4;VDB=0.0338;AF1=1;AC1=2;DP4=0,0,3,1;MQ=37;FQ=-39;EFF=INTERGENIC(MODIFIER|||||||||),UPSTREAM(MODIFIER|||||Sobic.010G139600|||PAC:28366933|)	GT:PL:GQ	1/1:127,12,0:21
[truncated: 256 more rows]
