# Supplementary material for: Forward Genetics by Sequencing EMS Variation-Induced Inbred Lines
Source: G3 (Bethesda). 2016 Dec 29;7(2):413–25. doi: 10.1534/g3.116.029660 (PMC5295590; doi:10.1534/g3.116.029660)
Supplement: Supplementary file 4 [file 413FileS3.zip › FileS3.vcf]

##SnpEffVersion="SnpEff 3.1m (build 2013-02-07), by Pablo Cingolani"
##SnpEffCmd="SnpEff Sbicolor_v2.1_255 ../GCATpostBS-Final/Evil_twin-Dhurrinase-Final.vcf "
##INFO=<ID=EFF,Number=.,Type=String,Description="Predicted effects for this variant.Format: 'Effect ( Effect_Impact | Functional_Class | Codon_Change | Amino_Acid_change| Amino_Acid_length | Gene_Name | Gene_BioType | Coding | Transcript | Exon [ | ERRORS | WARNINGS ] )' ">
Chr01	3002481	.	G	A	198.0	.	DP=26;VDB=0.0418;AF1=1;AC1=2;DP4=0,0,1,23;MQ=40;FQ=-99;EFF=DOWNSTREAM(MODIFIER|||||Sobic.001G040400|||PAC:28396595|),INTRON(MODIFIER|||||Sobic.001G040300|||PAC:28396072|1)	GT:PL:GQ	1/1:231,72,0:99
Chr01	4150923	.	G	A	38.0	.	DP=3;VDB=0.0000;AF1=1;AC1=2;DP4=0,0,2,1;MQ=25;FQ=-36;EFF=DOWNSTREAM(MODIFIER|||||Sobic.001G055600|||PAC:28397527|),INTRON(MODIFIER|||||Sobic.001G055700|||PAC:28399871|5),UPSTREAM(MODIFIER|||||Sobic.001G055500|||PAC:28395792|),UPSTREAM(MODIFIER|||||Sobic.001G055700|||PAC:28399872|)	GT:PL:GQ	1/1:70,9,0:16
Chr01	7517901	.	C	T	118.0	.	DP=5;VDB=0.0025;AF1=1;AC1=2;DP4=0,0,2,3;MQ=45;FQ=-42;EFF=DOWNSTREAM(MODIFIER|||||Sobic.001G098100|||PAC:28399221|),DOWNSTREAM(MODIFIER|||||Sobic.001G098100|||PAC:28399222|),NON_SYNONYMOUS_CODING(MODERATE|MISSENSE|Ccc/Tcc|P127S||Sobic.001G098000|||PAC:28400083|),NON_SYNONYMOUS_CODING(MODERATE|MISSENSE|Ccc/Tcc|P127S||Sobic.001G098000|||PAC:28400084|),UPSTREAM(MODIFIER|||||Sobic.001G097900|||PAC:283…	GT:PL:GQ	1/1:151,15,0:27
Chr01	8406165	.	C	T	57.5	.	DP=7;VDB=0.0002;AF1=1;AC1=2;DP4=0,0,2,2;MQ=26;FQ=-39;EFF=DOWNSTREAM(MODIFIER|||||Sobic.001G108400|||PAC:28399705|),INTRON(MODIFIER|||||Sobic.001G108500|||PAC:28400916|2)	GT:PL:GQ	1/1:90,12,0:21
Chr01	9711607	.	C	T	54.5	.	DP=4;VDB=0.0005;AF1=1;AC1=2;DP4=0,0,3,1;MQ=26;FQ=-39;EFF=INTERGENIC(MODIFIER|||||||||),UPSTREAM(MODIFIER|||||Sobic.001G123600|||PAC:28399636|)	GT:PL:GQ	1/1:87,12,0:21
Chr01	9711622	.	G	A	54.5	.	DP=4;VDB=0.0005;AF1=1;AC1=2;DP4=0,0,3,1;MQ=26;FQ=-39;EFF=INTERGENIC(MODIFIER|||||||||),UPSTREAM(MODIFIER|||||Sobic.001G123600|||PAC:28399636|)	GT:PL:GQ	1/1:87,12,0:21
Chr01	17619266	.	G	A	222.0	.	DP=29;VDB=0.0383;AF1=1;AC1=2;DP4=0,0,14,10;MQ=46;FQ=-99;EFF=INTERGENIC(MODIFIER|||||||||)	GT:PL:GQ	1/1:255,72,0:99
Chr01	24384822	.	C	T	222.0	.	DP=53;VDB=0.0333;AF1=1;AC1=2;DP4=0,0,28,23;MQ=45;FQ=-181;EFF=DOWNSTREAM(MODIFIER|||||Sobic.001G238000|||PAC:28399063|),UTR_3_PRIME(MODIFIER|||||Sobic.001G237900|||PAC:28399970|3)	GT:PL:GQ	1/1:255,154,0:99
Chr01	26769383	.	G	A	222.0	.	DP=36;VDB=0.0384;AF1=1;AC1=2;DP4=0,0,20,13;MQ=36;FQ=-126;EFF=INTERGENIC(MODIFIER|||||||||)	GT:PL:GQ	1/1:255,99,0:99
Chr01	29057863	.	C	T	45.0	.	DP=3;VDB=0.0199;AF1=1;AC1=2;DP4=0,0,1,2;MQ=29;FQ=-36;EFF=INTERGENIC(MODIFIER|||||||||)	GT:PL:GQ	1/1:77,9,0:16
Chr01	39287727	.	G	A	222.0	.	DP=26;VDB=0.0408;AF1=1;AC1=2;DP4=0,0,13,10;MQ=39;FQ=-96;EFF=INTERGENIC(MODIFIER|||||||||)	GT:PL:GQ	1/1:255,69,0:99
Chr01	47139386	.	C	T	91.3	.	DP=5;VDB=0.0362;AF1=1;AC1=2;DP4=0,0,1,4;MQ=46;FQ=-42;EFF=DOWNSTREAM(MODIFIER|||||Sobic.001G278500|||PAC:28396777|),INTERGENIC(MODIFIER|||||||||)	GT:PL:GQ	1/1:124,15,0:27
Chr01	49762801	.	G	A	222.0	.	DP=35;VDB=0.0374;AF1=1;AC1=2;DP4=0,0,25,9;MQ=46;FQ=-129;EFF=INTERGENIC(MODIFIER|||||||||)	GT:PL:GQ	1/1:255,102,0:99
Chr01	53817531	.	G	A	222.0	.	DP=54;VDB=0.0396;AF1=1;AC1=2;DP4=0,0,22,32;MQ=44;FQ=-190;EFF=SYNONYMOUS_CODING(LOW|SILENT|ccG/ccA|P215||Sobic.001G322900|||PAC:28400629|),UPSTREAM(MODIFIER|||||Sobic.001G322800|||PAC:28395635|)	GT:PL:GQ	1/1:255,163,0:99
Chr01	56274322	.	G	A	222.0	.	DP=42;VDB=0.0416;AF1=1;AC1=2;DP4=0,0,21,19;MQ=45;FQ=-147;EFF=INTERGENIC(MODIFIER|||||||||)	GT:PL:GQ	1/1:255,120,0:99
Chr01	56494662	.	G	A	222.0	.	DP=47;VDB=0.0374;AF1=1;AC1=2;DP4=0,0,20,23;MQ=45;FQ=-156;EFF=NON_SYNONYMOUS_CODING(MODERATE|MISSENSE|tCg/tTg|S891L||Sobic.001G347500|||PAC:28400708|)	GT:PL:GQ	1/1:255,129,0:99
Chr01	56512096	.	G	A	222.0	.	DP=35;VDB=0.0369;AF1=1;AC1=2;DP4=0,0,15,18;MQ=45;FQ=-126;EFF=DOWNSTREAM(MODIFIER|||||Sobic.001G347600|||PAC:28398361|),SYNONYMOUS_CODING(LOW|SILENT|cgC/cgT|R55||Sobic.001G347700|||PAC:28399756|),UPSTREAM(MODIFIER|||||Sobic.001G347800|||PAC:28399093|)	GT:PL:GQ	1/1:255,99,0:99
Chr01	56642734	.	G	A	222.0	.	DP=43;VDB=0.0374;AF1=1;AC1=2;DP4=0,0,12,30;MQ=45;FQ=-153;EFF=INTERGENIC(MODIFIER|||||||||),UPSTREAM(MODIFIER|||||Sobic.001G348700|||PAC:28395684|)	GT:PL:GQ	1/1:255,126,0:99
Chr01	56655015	.	G	A	222.0	.	DP=32;VDB=0.0384;AF1=1;AC1=2;DP4=0,0,16,16;MQ=45;FQ=-123;EFF=INTERGENIC(MODIFIER|||||||||),UPSTREAM(MODIFIER|||||Sobic.001G348800|||PAC:28397709|)	GT:PL:GQ	1/1:255,96,0:99
Chr01	56665845	.	G	A	222.0	.	DP=27;VDB=0.0405;AF1=1;AC1=2;DP4=0,0,13,14;MQ=45;FQ=-108;EFF=DOWNSTREAM(MODIFIER|||||Sobic.001G348800|||PAC:28397709|),INTERGENIC(MODIFIER|||||||||),UPSTREAM(MODIFIER|||||Sobic.001G348900|||PAC:28396575|)	GT:PL:GQ	1/1:255,81,0:99
Chr01	59354114	.	C	T	222.0	.	DP=23;VDB=0.0411;AF1=1;AC1=2;DP4=0,0,8,13;MQ=45;FQ=-90;EFF=DOWNSTREAM(MODIFIER|||||Sobic.001G377000|||PAC:28396024|),INTERGENIC(MODIFIER|||||||||)	GT:PL:GQ	1/1:255,63,0:99
Chr01	61289307	.	G	A	78.3	.	DP=5;VDB=0.0000;AF1=1;AC1=2;DP4=0,0,4,1;MQ=31;FQ=-42;EFF=DOWNSTREAM(MODIFIER|||||Sobic.001G399000|||PAC:28398892|),INTERGENIC(MODIFIER|||||||||),UPSTREAM(MODIFIER|||||Sobic.001G398900|||PAC:28395445|)	GT:PL:GQ	1/1:111,15,0:27
Chr01	65562729	.	G	A	166.0	.	DP=13;VDB=0.0334;AF1=1;AC1=2;DP4=0,0,2,10;MQ=30;FQ=-63;EFF=DOWNSTREAM(MODIFIER|||||Sobic.001G450700|||PAC:28396787|),INTERGENIC(MODIFIER|||||||||),UPSTREAM(MODIFIER|||||Sobic.001G450600|||PAC:28400411|)	GT:PL:GQ	1/1:199,36,0:69
Chr01	71143801	.	C	T	222.0	.	DP=35;VDB=0.0404;AF1=1;AC1=2;DP4=0,0,18,15;MQ=45;FQ=-126;EFF=DOWNSTREAM(MODIFIER|||||Sobic.001G516700|||PAC:28399018|),INTERGENIC(MODIFIER|||||||||),UPSTREAM(MODIFIER|||||Sobic.001G516600|||PAC:28396897|),UPSTREAM(MODIFIER|||||Sobic.001G516800|||PAC:28396680|)	GT:PL:GQ	1/1:255,99,0:99
Chr01	71244118	.	G	A	47.1	.	DP=6;VDB=0.0059;AF1=1;AC1=2;DP4=0,0,4,2;MQ=21;FQ=-45;EFF=INTRON(MODIFIER|||||Sobic.001G518100|||PAC:28398689|5)	GT:PL:GQ	1/1:80,18,0:33
Chr01	72741236	.	C	T	172.0	.	DP=11;VDB=0.0482;AF1=1;AC1=2;DP4=0,0,3,7;MQ=37;FQ=-57;EFF=SYNONYMOUS_CODING(LOW|SILENT|ccG/ccA|P89||Sobic.001G535800|||PAC:28394891|),SYNONYMOUS_CODING(LOW|SILENT|ccG/ccA|P89||Sobic.001G535800|||PAC:28394892|)	GT:PL:GQ	1/1:205,30,0:57
Chr01	72983820	.	C	T	100.0	.	DP=5;VDB=0.0000;AF1=1;AC1=2;DP4=0,0,2,3;MQ=37;FQ=-42;EFF=DOWNSTREAM(MODIFIER|||||Sobic.001G539000|||PAC:28396235|),INTERGENIC(MODIFIER|||||||||)	GT:PL:GQ	1/1:133,15,0:27
Chr02	170392	.	C	T	222.0	.	DP=31;VDB=0.0399;AF1=1;AC1=2;DP4=0,0,16,15;MQ=45;FQ=-120;EFF=INTERGENIC(MODIFIER|||||||||),UPSTREAM(MODIFIER|||||Sobic.002G001100|||PAC:28381219|),UPSTREAM(MODIFIER|||||Sobic.002G001100|||PAC:28381220|),UPSTREAM(MODIFIER|||||Sobic.002G001200|||PAC:28382110|)	GT:PL:GQ	1/1:255,93,0:99
Chr02	236728	.	C	T	222.0	.	DP=42;VDB=0.0396;AF1=1;AC1=2;DP4=0,0,24,18;MQ=45;FQ=-153;EFF=INTERGENIC(MODIFIER|||||||||)	GT:PL:GQ	1/1:255,126,0:99
Chr02	309407	.	C	T	222.0	.	DP=52;VDB=0.0401;AF1=1;AC1=2;DP4=0,0,30,20;MQ=45;FQ=-178;EFF=NON_SYNONYMOUS_CODING(MODERATE|MISSENSE|Gta/Ata|V193I||Sobic.002G002100|||PAC:28383908|),UPSTREAM(MODIFIER|||||Sobic.002G002200|||PAC:28379148|)	GT:PL:GQ	1/1:255,151,0:99
Chr02	355523	.	C	T	222.0	.	DP=22;VDB=0.0444;AF1=1;AC1=2;DP4=0,0,4,16;MQ=43;FQ=-87;EFF=DOWNSTREAM(MODIFIER|||||Sobic.002G002600|||PAC:28379534|),INTERGENIC(MODIFIER|||||||||)	GT:PL:GQ	1/1:255,60,0:99
Chr02	454556	.	C	T	222.0	.	DP=31;VDB=0.0355;AF1=1;AC1=2;DP4=0,0,17,12;MQ=45;FQ=-114;EFF=DOWNSTREAM(MODIFIER|||||Sobic.002G003500|||PAC:28378982|),INTERGENIC(MODIFIER|||||||||),UPSTREAM(MODIFIER|||||Sobic.002G003600|||PAC:28381762|)	GT:PL:GQ	1/1:255,87,0:99
Chr02	853131	.	C	T	222.0	.	DP=32;VDB=0.0420;AF1=1;AC1=2;DP4=0,0,17,13;MQ=40;FQ=-117;EFF=INTERGENIC(MODIFIER|||||||||),UPSTREAM(MODIFIER|||||Sobic.002G009500|||PAC:28382340|),UPSTREAM(MODIFIER|||||Sobic.002G009600|||PAC:28379851|)	GT:PL:GQ	1/1:255,90,0:99
Chr02	1174698	.	C	T	222.0	.	DP=19;VDB=0.0343;AF1=1;AC1=2;DP4=0,0,10,9;MQ=45;FQ=-84;EFF=INTERGENIC(MODIFIER|||||||||),UPSTREAM(MODIFIER|||||Sobic.002G013000|||PAC:28380290|),UPSTREAM(MODIFIER|||||Sobic.002G013100|||PAC:28383179|),UPSTREAM(MODIFIER|||||Sobic.002G013200|||PAC:28380792|)	GT:PL:GQ	1/1:255,57,0:99
Chr02	1175344	.	C	T	222.0	.	DP=27;VDB=0.0399;AF1=1;AC1=2;DP4=0,0,10,13;MQ=45;FQ=-96;EFF=INTERGENIC(MODIFIER|||||||||),UPSTREAM(MODIFIER|||||Sobic.002G013000|||PAC:28380290|),UPSTREAM(MODIFIER|||||Sobic.002G013100|||PAC:28383179|),UPSTREAM(MODIFIER|||||Sobic.002G013200|||PAC:28380792|)	GT:PL:GQ	1/1:255,69,0:99
Chr02	1353524	.	C	T	222.0	.	DP=33;VDB=0.0391;AF1=1;AC1=2;DP4=0,0,13,20;MQ=40;FQ=-126;EFF=INTERGENIC(MODIFIER|||||||||),UPSTREAM(MODIFIER|||||Sobic.002G015300|||PAC:28380825|)	GT:PL:GQ	1/1:255,99,0:99
Chr02	1594911	.	C	T	222.0	.	DP=26;VDB=0.0394;AF1=1;AC1=2;DP4=0,0,6,18;MQ=45;FQ=-99;EFF=INTERGENIC(MODIFIER|||||||||),UPSTREAM(MODIFIER|||||Sobic.002G017900|||PAC:28383948|)	GT:PL:GQ	1/1:255,72,0:99
Chr02	1756623	.	C	T	222.0	.	DP=24;VDB=0.0399;AF1=1;AC1=2;DP4=0,0,12,12;MQ=45;FQ=-99;EFF=INTERGENIC(MODIFIER|||||||||),UPSTREAM(MODIFIER|||||Sobic.002G019100|||PAC:28380452|)	GT:PL:GQ	1/1:255,72,0:99
Chr02	1822562	.	G	A	27.5	.	DP=4;VDB=0.0178;AF1=1;AC1=2;DP4=0,0,1,3;MQ=21;FQ=-39;EFF=INTERGENIC(MODIFIER|||||||||),UPSTREAM(MODIFIER|||||Sobic.002G020000|||PAC:28382320|)	GT:PL:GQ	1/1:60,12,0:21
Chr02	1941044	.	C	T	222.0	.	DP=29;VDB=0.0318;AF1=1;AC1=2;DP4=0,0,22,7;MQ=43;FQ=-114;EFF=DOWNSTREAM(MODIFIER|||||Sobic.002G020600|||PAC:28379357|),DOWNSTREAM(MODIFIER|||||Sobic.002G020600|||PAC:28379358|),INTERGENIC(MODIFIER|||||||||)	GT:PL:GQ	1/1:255,87,0:99
Chr02	1996189	.	C	T	222.0	.	DP=41;VDB=0.0355;AF1=1;AC1=2;DP4=0,0,26,13;MQ=45;FQ=-144;EFF=SYNONYMOUS_CODING(LOW|SILENT|gaG/gaA|E345||Sobic.002G021200|||PAC:28382489|),UPSTREAM(MODIFIER|||||Sobic.002G021100|||PAC:28383383|)	GT:PL:GQ	1/1:255,117,0:99
Chr02	2022357	.	C	T	222.0	.	DP=37;VDB=0.0399;AF1=1;AC1=2;DP4=0,0,17,17;MQ=45;FQ=-129;EFF=DOWNSTREAM(MODIFIER|||||Sobic.002G021700|||PAC:28381723|),INTRON(MODIFIER|||||Sobic.002G021600|||PAC:28379935|1),INTRON(MODIFIER|||||Sobic.002G021600|||PAC:28379936|1),UPSTREAM(MODIFIER|||||Sobic.002G021500|||PAC:28379875|)	GT:PL:GQ	1/1:255,102,0:99
Chr02	2043713	.	C	T	222.0	.	DP=21;VDB=0.0416;AF1=1;AC1=2;DP4=0,0,8,7;MQ=46;FQ=-72;EFF=DOWNSTREAM(MODIFIER|||||Sobic.002G022000|||PAC:28382852|),INTERGENIC(MODIFIER|||||||||),UPSTREAM(MODIFIER|||||Sobic.002G021900|||PAC:28380115|)	GT:PL:GQ	1/1:255,45,0:87
Chr02	2052733	.	C	T	222.0	.	DP=36;VDB=0.0388;AF1=1;AC1=2;DP4=0,0,17,17;MQ=45;FQ=-129;EFF=DOWNSTREAM(MODIFIER|||||Sobic.002G022100|||PAC:28379130|),DOWNSTREAM(MODIFIER|||||Sobic.002G022200|||PAC:28379986|),DOWNSTREAM(MODIFIER|||||Sobic.002G022200|||PAC:28379987|),INTERGENIC(MODIFIER|||||||||)	GT:PL:GQ	1/1:255,102,0:99
Chr02	2057504	.	C	T	222.0	.	DP=51;VDB=0.0355;AF1=1;AC1=2;DP4=0,0,22,28;MQ=45;FQ=-178;EFF=INTRON(MODIFIER|||||Sobic.002G022200|||PAC:28379986|2),INTRON(MODIFIER|||||Sobic.002G022200|||PAC:28379987|2),UPSTREAM(MODIFIER|||||Sobic.002G022100|||PAC:28379130|)	GT:PL:GQ	1/1:255,151,0:99
Chr02	2132387	.	C	T	222.0	.	DP=25;VDB=0.0408;AF1=1;AC1=2;DP4=0,0,8,15;MQ=45;FQ=-96;EFF=DOWNSTREAM(MODIFIER|||||Sobic.002G022900|||PAC:28379830|),INTERGENIC(MODIFIER|||||||||)	GT:PL:GQ	1/1:255,69,0:99
Chr02	2187558	.	C	T	222.0	.	DP=41;VDB=0.0407;AF1=1;AC1=2;DP4=0,0,23,14;MQ=45;FQ=-138;EFF=DOWNSTREAM(MODIFIER|||||Sobic.002G023500|||PAC:28383547|),INTERGENIC(MODIFIER|||||||||),UPSTREAM(MODIFIER|||||Sobic.002G023400|||PAC:28383502|)	GT:PL:GQ	1/1:255,111,0:99
Chr02	2269287	.	C	T	222.0	.	DP=57;VDB=0.0333;AF1=1;AC1=2;DP4=0,0,28,29;MQ=44;FQ=-199;EFF=UTR_3_PRIME(MODIFIER|||||Sobic.002G023900|||PAC:28383114|5)	GT:PL:GQ	1/1:255,172,0:99
Chr02	2315010	.	C	T	222.0	.	DP=43;VDB=0.0383;AF1=1;AC1=2;DP4=0,0,30,11;MQ=44;FQ=-150;EFF=DOWNSTREAM(MODIFIER|||||Sobic.002G024600|||PAC:28380784|),DOWNSTREAM(MODIFIER|||||Sobic.002G024700|||PAC:28379883|),INTERGENIC(MODIFIER|||||||||),UPSTREAM(MODIFIER|||||Sobic.002G024500|||PAC:28379988|)	GT:PL:GQ	1/1:255,123,0:99
Chr02	2317047	.	C	T	222.0	.	DP=35;VDB=0.0400;AF1=1;AC1=2;DP4=0,0,18,12;MQ=44;FQ=-117;EFF=DOWNSTREAM(MODIFIER|||||Sobic.002G024700|||PAC:28379883|),INTRON(MODIFIER|||||Sobic.002G024600|||PAC:28380784|1),UPSTREAM(MODIFIER|||||Sobic.002G024500|||PAC:28379988|)	GT:PL:GQ	1/1:255,90,0:99
Chr02	2325043	.	C	T	222.0	.	DP=33;VDB=0.0371;AF1=1;AC1=2;DP4=0,0,19,14;MQ=45;FQ=-126;EFF=INTERGENIC(MODIFIER|||||||||),UPSTREAM(MODIFIER|||||Sobic.002G024700|||PAC:28379883|)	GT:PL:GQ	1/1:255,99,0:99
Chr02	2428614	.	C	T	222.0	.	DP=22;VDB=0.0308;AF1=1;AC1=2;DP4=0,0,15,7;MQ=44;FQ=-93;EFF=INTERGENIC(MODIFIER|||||||||),UPSTREAM(MODIFIER|||||Sobic.002G026100|||PAC:28382378|)	GT:PL:GQ	1/1:255,66,0:99
Chr02	2654890	.	C	T	222.0	.	DP=24;VDB=0.0399;AF1=1;AC1=2;DP4=0,0,8,14;MQ=45;FQ=-93;EFF=DOWNSTREAM(MODIFIER|||||Sobic.002G028600|||PAC:28379725|),INTERGENIC(MODIFIER|||||||||)	GT:PL:GQ	1/1:255,66,0:99
Chr02	2697238	.	C	T	222.0	.	DP=46;VDB=0.0384;AF1=1;AC1=2;DP4=0,0,19,27;MQ=45;FQ=-165;EFF=INTERGENIC(MODIFIER|||||||||)	GT:PL:GQ	1/1:255,138,0:99
Chr02	2734601	.	C	T	222.0	.	DP=39;VDB=0.0308;AF1=1;AC1=2;DP4=0,0,18,21;MQ=45;FQ=-144;EFF=DOWNSTREAM(MODIFIER|||||Sobic.002G029300|||PAC:28382257|),INTERGENIC(MODIFIER|||||||||)	GT:PL:GQ	1/1:255,117,0:99
Chr02	3049295	.	C	T	222.0	.	DP=42;VDB=0.0395;AF1=1;AC1=2;DP4=0,0,25,13;MQ=44;FQ=-141;EFF=DOWNSTREAM(MODIFIER|||||Sobic.002G033000|||PAC:28380230|),NON_SYNONYMOUS_CODING(MODERATE|MISSENSE|aCc/aTc|T83I||Sobic.002G033100|||PAC:28379941|)	GT:PL:GQ	1/1:255,114,0:99
Chr02	3094770	.	C	T	222.0	.	DP=34;VDB=0.0388;AF1=1;AC1=2;DP4=0,0,15,17;MQ=45;FQ=-123;EFF=INTERGENIC(MODIFIER|||||||||),UPSTREAM(MODIFIER|||||Sobic.002G033700|||PAC:28382944|)	GT:PL:GQ	1/1:255,96,0:99
Chr02	3188527	.	C	T	200.0	.	DP=8;VDB=0.0130;AF1=1;AC1=2;DP4=0,0,4,4;MQ=45;FQ=-51;EFF=UTR_5_PRIME(MODIFIER|||||Sobic.002G034700|||PAC:28383579|1)	GT:PL:GQ	1/1:233,24,0:45
Chr02	3563451	.	C	T	222.0	.	DP=38;VDB=0.0374;AF1=1;AC1=2;DP4=0,0,17,20;MQ=45;FQ=-138;EFF=INTERGENIC(MODIFIER|||||||||),UPSTREAM(MODIFIER|||||Sobic.002G036800|||PAC:28380804|)	GT:PL:GQ	1/1:255,111,0:99
Chr02	3815834	.	C	T	158.0	.	DP=22;VDB=0.0394;AF1=1;AC1=2;DP4=0,0,1,13;MQ=42;FQ=-69;EFF=DOWNSTREAM(MODIFIER|||||Sobic.002G039000|||PAC:28379454|),UPSTREAM(MODIFIER|||||Sobic.002G039200|||PAC:28382430|),UTR_5_PRIME(MODIFIER|||||Sobic.002G039100|||PAC:28382562|1)	GT:PL:GQ	1/1:191,42,0:81
Chr02	3892460	.	C	T	222.0	.	DP=64;VDB=0.0374;AF1=1;AC1=2;DP4=0,0,33,28;MQ=45;FQ=-211;EFF=DOWNSTREAM(MODIFIER|||||Sobic.002G040100|||PAC:28381829|),INTERGENIC(MODIFIER|||||||||),UPSTREAM(MODIFIER|||||Sobic.002G039900|||PAC:28379632|),UPSTREAM(MODIFIER|||||Sobic.002G040000|||PAC:28381255|)	GT:PL:GQ	1/1:255,184,0:99
Chr02	3994395	.	C	T	222.0	.	DP=59;VDB=0.0281;AF1=1;AC1=2;DP4=0,0,23,34;MQ=44;FQ=-199;EFF=INTRON(MODIFIER|||||Sobic.002G041400|||PAC:28381162|2),UPSTREAM(MODIFIER|||||Sobic.002G041300|||PAC:28380914|),UPSTREAM(MODIFIER|||||Sobic.002G041500|||PAC:28382726|)	GT:PL:GQ	1/1:255,172,0:99
Chr02	4194379	.	C	T	222.0	.	DP=41;VDB=0.0404;AF1=1;AC1=2;DP4=0,0,20,19;MQ=43;FQ=-144;EFF=INTERGENIC(MODIFIER|||||||||)	GT:PL:GQ	1/1:255,117,0:99
Chr02	4303935	.	C	T	222.0	.	DP=20;VDB=0.0394;AF1=1;AC1=2;DP4=0,0,12,8;MQ=43;FQ=-87;EFF=INTERGENIC(MODIFIER|||||||||),UPSTREAM(MODIFIER|||||Sobic.002G045400|||PAC:28379692|),UPSTREAM(MODIFIER|||||Sobic.002G045400|||PAC:28379693|),UPSTREAM(MODIFIER|||||Sobic.002G045400|||PAC:28379694|),UPSTREAM(MODIFIER|||||Sobic.002G045500|||PAC:28381368|)	GT:PL:GQ	1/1:255,60,0:99
Chr02	4303994	.	C	T	222.0	.	DP=25;VDB=0.0356;AF1=1;AC1=2;DP4=0,0,14,11;MQ=43;FQ=-102;EFF=INTERGENIC(MODIFIER|||||||||),UPSTREAM(MODIFIER|||||Sobic.002G045400|||PAC:28379692|),UPSTREAM(MODIFIER|||||Sobic.002G045400|||PAC:28379693|),UPSTREAM(MODIFIER|||||Sobic.002G045400|||PAC:28379694|),UPSTREAM(MODIFIER|||||Sobic.002G045500|||PAC:28381368|)	GT:PL:GQ	1/1:255,75,0:99
Chr02	4351978	.	C	T	222.0	.	DP=30;VDB=0.0371;AF1=1;AC1=2;DP4=0,0,17,13;MQ=46;FQ=-117;EFF=DOWNSTREAM(MODIFIER|||||Sobic.002G045800|||PAC:28382512|),DOWNSTREAM(MODIFIER|||||Sobic.002G045900|||PAC:28381582|),DOWNSTREAM(MODIFIER|||||Sobic.002G046000|||PAC:28383849|),INTERGENIC(MODIFIER|||||||||)	GT:PL:GQ	1/1:255,90,0:99
Chr02	4406213	.	C	T	222.0	.	DP=41;VDB=0.0399;AF1=1;AC1=2;DP4=0,0,21,20;MQ=46;FQ=-150;EFF=INTERGENIC(MODIFIER|||||||||)	GT:PL:GQ	1/1:255,123,0:99
Chr02	4597101	.	C	T	222.0	.	DP=23;VDB=0.0426;AF1=1;AC1=2;DP4=0,0,12,11;MQ=45;FQ=-96;EFF=DOWNSTREAM(MODIFIER|||||Sobic.002G048200|||PAC:28382918|),INTERGENIC(MODIFIER|||||||||)	GT:PL:GQ	1/1:255,69,0:99
Chr02	4640716	.	C	T	222.0	.	DP=22;VDB=0.0369;AF1=1;AC1=2;DP4=0,0,7,13;MQ=45;FQ=-87;EFF=DOWNSTREAM(MODIFIER|||||Sobic.002G048800|||PAC:28381574|),DOWNSTREAM(MODIFIER|||||Sobic.002G048900|||PAC:28382131|),DOWNSTREAM(MODIFIER|||||Sobic.002G049000|||PAC:28383241|),INTERGENIC(MODIFIER|||||||||)	GT:PL:GQ	1/1:255,60,0:99
Chr02	4702704	.	C	T	222.0	.	DP=51;VDB=0.0402;AF1=1;AC1=2;DP4=0,0,21,30;MQ=45;FQ=-181;EFF=UTR_5_PRIME(MODIFIER|||||Sobic.002G049600|||PAC:28380683|1)	GT:PL:GQ	1/1:255,154,0:99
Chr02	4888249	.	C	T	222.0	.	DP=37;VDB=0.0399;AF1=1;AC1=2;DP4=0,0,19,18;MQ=46;FQ=-138;EFF=INTERGENIC(MODIFIER|||||||||)	GT:PL:GQ	1/1:255,111,0:99
Chr02	5176630	.	C	T	222.0	.	DP=54;VDB=0.0404;AF1=1;AC1=2;DP4=0,0,29,23;MQ=45;FQ=-184;EFF=INTERGENIC(MODIFIER|||||||||)	GT:PL:GQ	1/1:255,157,0:99
Chr02	5230920	.	C	T	129.0	.	DP=9;VDB=0.0383;AF1=1;AC1=2;DP4=0,0,4,2;MQ=47;FQ=-45;EFF=DOWNSTREAM(MODIFIER|||||Sobic.002G054300|||PAC:28378866|),NON_SYNONYMOUS_CODING(MODERATE|MISSENSE|gCg/gTg|A62V||Sobic.002G054400|||PAC:28382390|)	GT:PL:GQ	1/1:162,18,0:33
Chr02	5296616	.	C	T	222.0	.	DP=34;VDB=0.0407;AF1=1;AC1=2;DP4=0,0,8,14;MQ=42;FQ=-93;EFF=SYNONYMOUS_CODING(LOW|SILENT|gtG/gtA|V51||Sobic.002G055400|||PAC:28382608|)	GT:PL:GQ	1/1:255,66,0:99
Chr02	5334949	.	C	T	222.0	.	DP=32;VDB=0.0394;AF1=1;AC1=2;DP4=0,0,18,14;MQ=45;FQ=-123;EFF=INTERGENIC(MODIFIER|||||||||),UPSTREAM(MODIFIER|||||Sobic.002G055900|||PAC:28383796|)	GT:PL:GQ	1/1:255,96,0:99
Chr02	5454553	.	C	T	222.0	.	DP=55;VDB=0.0355;AF1=1;AC1=2;DP4=0,0,23,31;MQ=28;FQ=-190;EFF=INTERGENIC(MODIFIER|||||||||),UPSTREAM(MODIFIER|||||Sobic.002G056200|||PAC:28379280|)	GT:PL:GQ	1/1:255,163,0:99
Chr02	5735417	.	C	T	222.0	.	DP=28;VDB=0.0404;AF1=1;AC1=2;DP4=0,0,11,16;MQ=45;FQ=-108;EFF=INTRON(MODIFIER|||||Sobic.002G059700|||PAC:28379469|1)	GT:PL:GQ	1/1:255,81,0:99
Chr02	5751788	.	C	T	168.0	.	DP=12;VDB=0.0218;AF1=1;AC1=2;DP4=0,0,10,1;MQ=45;FQ=-60;EFF=DOWNSTREAM(MODIFIER|||||Sobic.002G059800|||PAC:28380977|),INTERGENIC(MODIFIER|||||||||)	GT:PL:GQ	1/1:201,33,0:63
Chr02	5987941	.	C	T	222.0	.	DP=50;VDB=0.0388;AF1=1;AC1=2;DP4=0,0,22,28;MQ=45;FQ=-178;EFF=INTERGENIC(MODIFIER|||||||||)	GT:PL:GQ	1/1:255,151,0:99
Chr02	6192773	.	C	T	222.0	.	DP=67;VDB=0.0401;AF1=1;AC1=2;DP4=0,0,26,37;MQ=45;FQ=-217;EFF=INTERGENIC(MODIFIER|||||||||)	GT:PL:GQ	1/1:255,190,0:99
Chr02	6242778	.	C	T	149.0	.	DP=14;VDB=0.0391;AF1=1;AC1=2;DP4=0,0,9,1;MQ=47;FQ=-57;EFF=START_GAINED(LOW|||||Sobic.002G063900|||PAC:28381621|1),START_GAINED(LOW|||||Sobic.002G063900|||PAC:28381622|1),START_GAINED(LOW|||||Sobic.002G063900|||PAC:28381623|1),UPSTREAM(MODIFIER|||||Sobic.002G064000|||PAC:28383298|),UPSTREAM(MODIFIER|||||Sobic.002G064100|||PAC:28382977|)	GT:PL:GQ	1/1:182,30,0:57
Chr02	6303198	.	C	T	222.0	.	DP=37;VDB=0.0308;AF1=1;AC1=2;DP4=0,0,7,27;MQ=45;FQ=-129;EFF=INTERGENIC(MODIFIER|||||||||)	GT:PL:GQ	1/1:255,102,0:99
Chr02	6404678	.	C	T	222.0	.	DP=23;VDB=0.0374;AF1=1;AC1=2;DP4=0,0,4,9;MQ=45;FQ=-66;EFF=DOWNSTREAM(MODIFIER|||||Sobic.002G064800|||PAC:28382591|),DOWNSTREAM(MODIFIER|||||Sobic.002G064900|||PAC:28382373|),INTERGENIC(MODIFIER|||||||||)	GT:PL:GQ	1/1:255,39,0:75
Chr02	6759662	.	C	T	222.0	.	DP=82;VDB=0.0308;AF1=1;AC1=2;DP4=0,0,35,45;MQ=45;FQ=-268;EFF=DOWNSTREAM(MODIFIER|||||Sobic.002G068000|||PAC:28383297|),INTRON(MODIFIER|||||Sobic.002G068100|||PAC:28380099|7)	GT:PL:GQ	1/1:255,241,0:99
Chr02	6831825	.	C	T	222.0	.	DP=33;VDB=0.0308;AF1=1;AC1=2;DP4=0,0,19,12;MQ=45;FQ=-120;EFF=DOWNSTREAM(MODIFIER|||||Sobic.002G068900|||PAC:28383438|),INTERGENIC(MODIFIER|||||||||),UPSTREAM(MODIFIER|||||Sobic.002G068800|||PAC:28383745|)	GT:PL:GQ	1/1:255,93,0:99
Chr02	6852130	.	C	T	222.0	.	DP=31;VDB=0.0172;AF1=1;AC1=2;DP4=0,0,4,24;MQ=44;FQ=-111;EFF=INTERGENIC(MODIFIER|||||||||),UPSTREAM(MODIFIER|||||Sobic.002G069000|||PAC:28383725|)	GT:PL:GQ	1/1:255,84,0:99
Chr02	6942669	.	C	T	222.0	.	DP=37;VDB=0.0291;AF1=1;AC1=2;DP4=0,0,21,16;MQ=39;FQ=-138;EFF=INTERGENIC(MODIFIER|||||||||)	GT:PL:GQ	1/1:255,111,0:99
Chr02	6965486	.	C	T	222.0	.	DP=45;VDB=0.0308;AF1=1;AC1=2;DP4=0,0,25,17;MQ=45;FQ=-153;EFF=DOWNSTREAM(MODIFIER|||||Sobic.002G069600|||PAC:28381082|),INTERGENIC(MODIFIER|||||||||)	GT:PL:GQ	1/1:255,126,0:99
Chr02	7005571	.	C	T	222.0	.	DP=34;VDB=0.0374;AF1=1;AC1=2;DP4=0,0,22,12;MQ=45;FQ=-129;EFF=INTERGENIC(MODIFIER|||||||||),UPSTREAM(MODIFIER|||||Sobic.002G069800|||PAC:28380719|)	GT:PL:GQ	1/1:255,102,0:99
Chr02	7080968	.	C	T	222.0	.	DP=34;VDB=0.0388;AF1=1;AC1=2;DP4=0,0,20,12;MQ=44;FQ=-123;EFF=DOWNSTREAM(MODIFIER|||||Sobic.002G070200|||PAC:28383024|),START_GAINED(LOW|||||Sobic.002G070300|||PAC:28383054|1)	GT:PL:GQ	1/1:255,96,0:99
Chr02	7150443	.	C	T	222.0	.	DP=22;VDB=0.0365;AF1=1;AC1=2;DP4=0,0,9,13;MQ=45;FQ=-93;EFF=INTERGENIC(MODIFIER|||||||||)	GT:PL:GQ	1/1:255,66,0:99
Chr02	7322182	.	C	T	222.0	.	DP=37;VDB=0.0216;AF1=1;AC1=2;DP4=0,0,14,21;MQ=45;FQ=-132;EFF=DOWNSTREAM(MODIFIER|||||Sobic.002G072000|||PAC:28383855|),DOWNSTREAM(MODIFIER|||||Sobic.002G072000|||PAC:28383856|),DOWNSTREAM(MODIFIER|||||Sobic.002G072000|||PAC:28383857|),DOWNSTREAM(MODIFIER|||||Sobic.002G072000|||PAC:28383858|),INTRON(MODIFIER|||||Sobic.002G071900|||PAC:28380004|1),INTRON(MODIFIER|||||Sobic.002G071900|||PAC:28380005…	GT:PL:GQ	1/1:255,105,0:99
Chr02	7404469	.	C	T	222.0	.	DP=34;VDB=0.0404;AF1=1;AC1=2;DP4=0,0,15,17;MQ=45;FQ=-123;EFF=UTR_3_PRIME(MODIFIER|||||Sobic.002G072700|||PAC:28382815|7)	GT:PL:GQ	1/1:255,96,0:99
Chr02	7426781	.	C	T	222.0	.	DP=36;VDB=0.0374;AF1=1;AC1=2;DP4=0,0,13,19;MQ=45;FQ=-123;EFF=INTERGENIC(MODIFIER|||||||||)	GT:PL:GQ	1/1:255,96,0:99
Chr02	7463989	.	C	T	222.0	.	DP=41;VDB=0.0400;AF1=1;AC1=2;DP4=0,0,24,15;MQ=45;FQ=-144;EFF=INTERGENIC(MODIFIER|||||||||)	GT:PL:GQ	1/1:255,117,0:99
Chr02	7494949	.	C	T	222.0	.	DP=63;VDB=0.0374;AF1=1;AC1=2;DP4=0,0,37,22;MQ=45;FQ=-205;EFF=DOWNSTREAM(MODIFIER|||||Sobic.002G073100|||PAC:28383961|),INTERGENIC(MODIFIER|||||||||),UPSTREAM(MODIFIER|||||Sobic.002G073000|||PAC:28383456|)	GT:PL:GQ	1/1:255,178,0:99
Chr02	8204041	.	C	T	222.0	.	DP=31;VDB=0.0263;AF1=1;AC1=2;DP4=0,0,15,14;MQ=33;FQ=-114;EFF=INTERGENIC(MODIFIER|||||||||)	GT:PL:GQ	1/1:255,87,0:99
Chr02	8235034	.	C	T	222.0	.	DP=50;VDB=0.0355;AF1=1;AC1=2;DP4=0,0,34,16;MQ=45;FQ=-178;EFF=INTRON(MODIFIER|||||Sobic.002G079000|||PAC:28381713|4),UPSTREAM(MODIFIER|||||Sobic.002G079100|||PAC:28379560|)	GT:PL:GQ	1/1:255,151,0:99
Chr02	8580181	.	C	T	222.0	.	DP=21;VDB=0.0355;AF1=1;AC1=2;DP4=0,0,11,3;MQ=45;FQ=-69;EFF=INTERGENIC(MODIFIER|||||||||)	GT:PL:GQ	1/1:255,42,0:81
Chr02	8690349	.	C	T	222.0	.	DP=58;VDB=0.0405;AF1=1;AC1=2;DP4=0,0,27,30;MQ=45;FQ=-199;EFF=SYNONYMOUS_CODING(LOW|SILENT|gaG/gaA|E77||Sobic.002G081800|||PAC:28380912|)	GT:PL:GQ	1/1:255,172,0:99
Chr02	8694729	.	C	T	222.0	.	DP=45;VDB=0.0356;AF1=1;AC1=2;DP4=0,0,15,28;MQ=45;FQ=-156;EFF=INTERGENIC(MODIFIER|||||||||),UPSTREAM(MODIFIER|||||Sobic.002G081800|||PAC:28380912|)	GT:PL:GQ	1/1:255,129,0:99
Chr02	8785591	.	C	T	222.0	.	DP=47;VDB=0.0399;AF1=1;AC1=2;DP4=0,0,16,29;MQ=45;FQ=-162;EFF=INTERGENIC(MODIFIER|||||||||)	GT:PL:GQ	1/1:255,135,0:99
Chr02	8943757	.	C	T	222.0	.	DP=28;VDB=0.0343;AF1=1;AC1=2;DP4=0,0,9,18;MQ=45;FQ=-108;EFF=DOWNSTREAM(MODIFIER|||||Sobic.002G083600|||PAC:28379615|),DOWNSTREAM(MODIFIER|||||Sobic.002G083700|||PAC:28381037|),INTERGENIC(MODIFIER|||||||||)	GT:PL:GQ	1/1:255,81,0:99
Chr02	9067570	.	C	T	222.0	.	DP=16;VDB=0.0410;AF1=1;AC1=2;DP4=0,0,8,7;MQ=41;FQ=-72;EFF=DOWNSTREAM(MODIFIER|||||Sobic.002G085200|||PAC:28383636|),DOWNSTREAM(MODIFIER|||||Sobic.002G085200|||PAC:28383637|),INTERGENIC(MODIFIER|||||||||)	GT:PL:GQ	1/1:255,45,0:87
Chr02	9145664	.	C	T	222.0	.	DP=19;VDB=0.0173;AF1=1;AC1=2;DP4=0,0,7,6;MQ=45;FQ=-66;EFF=INTERGENIC(MODIFIER|||||||||),UPSTREAM(MODIFIER|||||Sobic.002G085800|||PAC:28382015|)	GT:PL:GQ	1/1:255,39,0:75
Chr02	9167216	.	C	T	222.0	.	DP=48;VDB=0.0388;AF1=1;AC1=2;DP4=0,0,25,21;MQ=45;FQ=-165;EFF=SYNONYMOUS_CODING(LOW|SILENT|gaG/gaA|E281||Sobic.002G086000|||PAC:28380973|),UPSTREAM(MODIFIER|||||Sobic.002G086100|||PAC:28382385|)	GT:PL:GQ	1/1:255,138,0:99
Chr02	9233154	.	C	T	222.0	.	DP=34;VDB=0.0374;AF1=1;AC1=2;DP4=0,0,17,14;MQ=45;FQ=-120;EFF=DOWNSTREAM(MODIFIER|||||Sobic.002G087300|||PAC:28381020|),DOWNSTREAM(MODIFIER|||||Sobic.002G087300|||PAC:28381021|),UPSTREAM(MODIFIER|||||Sobic.002G087000|||PAC:28378853|),UTR_5_PRIME(MODIFIER|||||Sobic.002G087200|||PAC:28383111|1)	GT:PL:GQ	1/1:255,93,0:99
Chr02	9404177	.	C	T	222.0	.	DP=46;VDB=0.0365;AF1=1;AC1=2;DP4=0,0,32,12;MQ=42;FQ=-159;EFF=DOWNSTREAM(MODIFIER|||||Sobic.002G089700|||PAC:28379572|),INTERGENIC(MODIFIER|||||||||)	GT:PL:GQ	1/1:255,132,0:99
Chr02	9769300	.	C	T	222.0	.	DP=37;VDB=0.0388;AF1=1;AC1=2;DP4=0,0,15,22;MQ=44;FQ=-138;EFF=UTR_5_PRIME(MODIFIER|||||Sobic.002G094000|||PAC:28381253|1)	GT:PL:GQ	1/1:255,111,0:99
Chr02	9815234	.	C	T	222.0	.	DP=36;VDB=0.0400;AF1=1;AC1=2;DP4=0,0,14,20;MQ=45;FQ=-129;EFF=INTERGENIC(MODIFIER|||||||||)	GT:PL:GQ	1/1:255,102,0:99
Chr02	9829204	.	C	T	222.0	.	DP=37;VDB=0.0333;AF1=1;AC1=2;DP4=0,0,10,25;MQ=45;FQ=-132;EFF=UPSTREAM(MODIFIER|||||Sobic.002G094700|||PAC:28379304|),UTR_3_PRIME(MODIFIER|||||Sobic.002G094600|||PAC:28383553|12)	GT:PL:GQ	1/1:255,105,0:99
Chr02	9977533	.	C	T	222.0	.	DP=39;VDB=0.0383;AF1=1;AC1=2;DP4=0,0,22,16;MQ=43;FQ=-141;EFF=INTERGENIC(MODIFIER|||||||||)	GT:PL:GQ	1/1:255,114,0:99
Chr02	10002367	.	C	T	222.0	.	DP=38;VDB=0.0318;AF1=1;AC1=2;DP4=0,0,15,21;MQ=45;FQ=-135;EFF=SYNONYMOUS_CODING(LOW|SILENT|gtG/gtA|V469||Sobic.002G096000|||PAC:28381892|),SYNONYMOUS_CODING(LOW|SILENT|gtG/gtA|V469||Sobic.002G096000|||PAC:28381893|),SYNONYMOUS_CODING(LOW|SILENT|gtG/gtA|V646||Sobic.002G096000|||PAC:28381891|)	GT:PL:GQ	1/1:255,108,0:99
Chr02	10128367	.	C	T	222.0	.	DP=22;VDB=0.0405;AF1=1;AC1=2;DP4=0,0,12,6;MQ=36;FQ=-81;EFF=INTERGENIC(MODIFIER|||||||||)	GT:PL:GQ	1/1:255,54,0:99
Chr02	19515559	.	G	A	173.0	.	DP=20;VDB=0.0009;AF1=1;AC1=2;DP4=0,0,17,3;MQ=27;FQ=-87;EFF=INTRON(MODIFIER|||||Sobic.002G133400|||PAC:28381895|13),INTRON(MODIFIER|||||Sobic.002G133400|||PAC:28381896|12),INTRON(MODIFIER|||||Sobic.002G133400|||PAC:28381897|12)	GT:PL:GQ	1/1:206,60,0:99
Chr02	19606430	.	G	A	162.0	.	DP=10;VDB=0.0371;AF1=1;AC1=2;DP4=0,0,3,7;MQ=29;FQ=-57;EFF=INTERGENIC(MODIFIER|||||||||)	GT:PL:GQ	1/1:195,30,0:57
Chr02	20046014	.	C	T	222.0	.	DP=48;VDB=0.0404;AF1=1;AC1=2;DP4=0,0,24,22;MQ=43;FQ=-165;EFF=INTERGENIC(MODIFIER|||||||||)	GT:PL:GQ	1/1:255,138,0:99
Chr02	21433600	.	G	A	222.0	.	DP=37;VDB=0.0343;AF1=1;AC1=2;DP4=0,0,22,14;MQ=45;FQ=-135;EFF=INTERGENIC(MODIFIER|||||||||)	GT:PL:GQ	1/1:255,108,0:99
Chr02	26341099	.	G	A	120.0	.	DP=16;VDB=0.0172;AF1=1;AC1=2;DP4=0,0,1,13;MQ=26;FQ=-69;EFF=INTERGENIC(MODIFIER|||||||||)	GT:PL:GQ	1/1:153,42,0:81
Chr02	26341138	.	G	A	87.0	.	DP=8;VDB=0.0020;AF1=1;AC1=2;DP4=0,0,1,7;MQ=25;FQ=-51;EFF=INTERGENIC(MODIFIER|||||||||)	GT:PL:GQ	1/1:120,24,0:45
Chr02	28194850	.	G	A	73.5	.	DP=5;VDB=0.0161;AF1=1;AC1=2;DP4=0,0,3,1;MQ=36;FQ=-39;EFF=INTERGENIC(MODIFIER|||||||||)	GT:PL:GQ	1/1:106,12,0:21
Chr02	28194854	.	C	T	93.3	.	DP=5;VDB=0.0161;AF1=1;AC1=2;DP4=0,0,4,1;MQ=39;FQ=-42;EFF=INTERGENIC(MODIFIER|||||||||)	GT:PL:GQ	1/1:126,15,0:27
Chr02	31237683	.	G	A	222.0	.	DP=37;VDB=0.0388;AF1=1;AC1=2;DP4=0,0,17,18;MQ=41;FQ=-132;EFF=INTERGENIC(MODIFIER|||||||||)	GT:PL:GQ	1/1:255,105,0:99
Chr02	32007183	.	C	T	33.1	.	DP=7;VDB=0.0006;AF1=1;AC1=2;DP4=0,0,2,4;MQ=16;FQ=-45;EFF=INTERGENIC(MODIFIER|||||||||)	GT:PL:GQ	1/1:66,18,0:33
Chr02	32785321	.	G	A	183.0	.	DP=16;VDB=0.0367;AF1=1;AC1=2;DP4=0,0,4,5;MQ=45;FQ=-54;EFF=INTERGENIC(MODIFIER|||||||||)	GT:PL:GQ	1/1:216,27,0:51
Chr02	32922305	.	C	T	216.0	.	DP=32;VDB=0.0399;AF1=1;AC1=2;DP4=0,0,14,16;MQ=29;FQ=-117;EFF=INTERGENIC(MODIFIER|||||||||)	GT:PL:GQ	1/1:249,90,0:99
Chr02	33163356	.	G	A	66.1	.	DP=6;VDB=0.0004;AF1=1;AC1=2;DP4=0,0,4,2;MQ=22;FQ=-45;EFF=INTERGENIC(MODIFIER|||||||||)	GT:PL:GQ	1/1:99,18,0:33
Chr02	33163361	.	C	T	66.3	.	DP=5;VDB=0.0003;AF1=1;AC1=2;DP4=0,0,3,2;MQ=24;FQ=-42;EFF=INTERGENIC(MODIFIER|||||||||)	GT:PL:GQ	1/1:99,15,0:27
Chr02	34219825	.	G	A	95.0	.	DP=25;VDB=0.0308;AF1=1;AC1=2;DP4=0,0,4,18;MQ=15;FQ=-93;EFF=INTERGENIC(MODIFIER|||||||||)	GT:PL:GQ	1/1:128,66,0:99
Chr02	34361952	.	C	T	214.0	.	DP=50;VDB=0.0365;AF1=1;AC1=2;DP4=0,0,30,18;MQ=21;FQ=-171;EFF=INTERGENIC(MODIFIER|||||||||)	GT:PL:GQ	1/1:247,144,0:99
Chr02	34627400	.	G	A	25.0	.	DP=3;VDB=0.0040;AF1=1;AC1=2;DP4=0,0,1,2;MQ=29;FQ=-36;EFF=INTERGENIC(MODIFIER|||||||||)	GT:PL:GQ	1/1:57,9,0:15
Chr02	35692764	.	C	T	88.0	.	DP=34;VDB=0.0103;AF1=1;AC1=2;DP4=0,0,14,19;MQ=14;FQ=-126;EFF=INTERGENIC(MODIFIER|||||||||)	GT:PL:GQ	1/1:121,99,0:99
Chr02	36403016	.	C	T	80.0	.	DP=9;VDB=0.0154;AF1=1;AC1=2;DP4=0,0,7,2;MQ=25;FQ=-54;EFF=INTERGENIC(MODIFIER|||||||||)	GT:PL:GQ	1/1:113,27,0:51
Chr02	37855097	.	C	T	222.0	.	DP=37;VDB=0.0399;AF1=1;AC1=2;DP4=0,0,8,21;MQ=38;FQ=-114;EFF=INTERGENIC(MODIFIER|||||||||)	GT:PL:GQ	1/1:255,87,0:99
Chr02	38885526	.	G	A	26.5	.	DP=4;VDB=0.0044;AF1=1;AC1=2;DP4=0,0,1,3;MQ=19;FQ=-39;EFF=INTERGENIC(MODIFIER|||||||||)	GT:PL:GQ	1/1:59,12,0:21
Chr02	38886372	.	C	T	181.0	.	DP=23;VDB=0.0164;AF1=1;AC1=2;DP4=0,0,6,17;MQ=25;FQ=-96;EFF=INTERGENIC(MODIFIER|||||||||)	GT:PL:GQ	1/1:214,69,0:99
Chr02	40381163	.	G	A	222.0	.	DP=29;VDB=0.0281;AF1=1;AC1=2;DP4=0,0,10,19;MQ=30;FQ=-114;EFF=INTERGENIC(MODIFIER|||||||||)	GT:PL:GQ	1/1:255,87,0:99
Chr02	41394483	.	C	T	60.0	.	DP=14;VDB=0.0343;AF1=1;AC1=2;DP4=0,0,5,9;MQ=13;FQ=-69;EFF=INTERGENIC(MODIFIER|||||||||)	GT:PL:GQ	1/1:93,42,0:81
Chr02	41703512	.	C	T	222.0	.	DP=71;VDB=0.0383;AF1=1;AC1=2;DP4=0,0,43,28;MQ=45;FQ=-241;EFF=INTERGENIC(MODIFIER|||||||||)	GT:PL:GQ	1/1:255,214,0:99
Chr02	49634651	.	G	A	77.1	.	DP=6;VDB=0.0054;AF1=1;AC1=2;DP4=0,0,4,2;MQ=26;FQ=-45;EFF=DOWNSTREAM(MODIFIER|||||Sobic.002G160600|||PAC:28383099|),INTERGENIC(MODIFIER|||||||||)	GT:PL:GQ	1/1:110,18,0:33
Chr02	50722304	.	C	T	222.0	.	DP=41;VDB=0.0383;AF1=1;AC1=2;DP4=0,0,11,27;MQ=30;FQ=-141;EFF=INTERGENIC(MODIFIER|||||||||)	GT:PL:GQ	1/1:255,114,0:99
Chr02	56347275	.	C	T	222.0	.	DP=34;VDB=0.0384;AF1=1;AC1=2;DP4=0,0,14,16;MQ=45;FQ=-117;EFF=INTERGENIC(MODIFIER|||||||||)	GT:PL:GQ	1/1:255,90,0:99
Chr02	57926719	.	C	T	222.0	.	DP=22;VDB=0.0329;AF1=1;AC1=2;DP4=0,0,10,8;MQ=43;FQ=-81;EFF=INTERGENIC(MODIFIER|||||||||),UPSTREAM(MODIFIER|||||Sobic.002G192900|||PAC:28383782|),UPSTREAM(MODIFIER|||||Sobic.002G192900|||PAC:28383783|),UPSTREAM(MODIFIER|||||Sobic.002G192900|||PAC:28383784|),UPSTREAM(MODIFIER|||||Sobic.002G193000|||PAC:28380614|)	GT:PL:GQ	1/1:255,54,0:99
Chr02	59850392	.	G	A	222.0	.	DP=35;VDB=0.0394;AF1=1;AC1=2;DP4=0,0,10,25;MQ=43;FQ=-132;EFF=DOWNSTREAM(MODIFIER|||||Sobic.002G207200|||PAC:28380535|),INTERGENIC(MODIFIER|||||||||),UPSTREAM(MODIFIER|||||Sobic.002G207100|||PAC:28379009|),UPSTREAM(MODIFIER|||||Sobic.002G207100|||PAC:28379010|)	GT:PL:GQ	1/1:255,105,0:99
Chr02	60271285	.	G	A	222.0	.	DP=30;VDB=0.0388;AF1=1;AC1=2;DP4=0,0,12,16;MQ=45;FQ=-111;EFF=INTERGENIC(MODIFIER|||||||||)	GT:PL:GQ	1/1:255,84,0:99
Chr02	60793300	.	G	A	222.0	.	DP=40;VDB=0.0401;AF1=1;AC1=2;DP4=0,0,16,17;MQ=43;FQ=-126;EFF=DOWNSTREAM(MODIFIER|||||Sobic.002G216000|||PAC:28380362|),INTERGENIC(MODIFIER|||||||||),UPSTREAM(MODIFIER|||||Sobic.002G216100|||PAC:28380836|)	GT:PL:GQ	1/1:255,99,0:99
Chr02	68580061	.	C	T	222.0	.	DP=24;VDB=0.0405;AF1=1;AC1=2;DP4=0,0,18,5;MQ=44;FQ=-96;EFF=INTERGENIC(MODIFIER|||||||||),UPSTREAM(MODIFIER|||||Sobic.002G312600|||PAC:28379209|)	GT:PL:GQ	1/1:255,69,0:99
Chr02	70729747	.	G	A	222.0	.	DP=52;VDB=0.0172;AF1=1;AC1=2;DP4=0,0,8,40;MQ=45;FQ=-171;EFF=DOWNSTREAM(MODIFIER|||||Sobic.002G340500|||PAC:28380158|),DOWNSTREAM(MODIFIER|||||Sobic.002G340700|||PAC:28382873|),INTRON(MODIFIER|||||Sobic.002G340600|||PAC:28382847|1)	GT:PL:GQ	1/1:255,144,0:99
Chr02	70749494	.	G	A	222.0	.	DP=54;VDB=0.0401;AF1=1;AC1=2;DP4=0,0,33,17;MQ=44;FQ=-178;EFF=DOWNSTREAM(MODIFIER|||||Sobic.002G341000|||PAC:28379647|),INTRON(MODIFIER|||||Sobic.002G340900|||PAC:28383699|2)	GT:PL:GQ	1/1:255,151,0:99
Chr02	71026889	.	G	A	222.0	.	DP=39;VDB=0.0401;AF1=1;AC1=2;DP4=0,0,21,18;MQ=40;FQ=-144;EFF=INTERGENIC(MODIFIER|||||||||),UPSTREAM(MODIFIER|||||Sobic.002G344200|||PAC:28381889|)	GT:PL:GQ	1/1:255,117,0:99
Chr02	71043004	.	G	A	222.0	.	DP=24;VDB=0.0333;AF1=1;AC1=2;DP4=0,0,14,8;MQ=45;FQ=-93;EFF=INTERGENIC(MODIFIER|||||||||),UPSTREAM(MODIFIER|||||Sobic.002G344400|||PAC:28382846|)	GT:PL:GQ	1/1:255,66,0:99
Chr02	71138576	.	G	A	222.0	.	DP=35;VDB=0.0384;AF1=1;AC1=2;DP4=0,0,11,21;MQ=44;FQ=-123;EFF=INTRON(MODIFIER|||||Sobic.002G345800|||PAC:28382922|1)	GT:PL:GQ	1/1:255,96,0:99
Chr02	71183456	.	C	T	222.0	.	DP=23;VDB=0.0405;AF1=1;AC1=2;DP4=0,0,12,11;MQ=45;FQ=-96;EFF=DOWNSTREAM(MODIFIER|||||Sobic.002G346200|||PAC:28380795|),INTERGENIC(MODIFIER|||||||||)	GT:PL:GQ	1/1:255,69,0:99
Chr02	71432782	.	C	T	222.0	.	DP=30;VDB=0.0400;AF1=1;AC1=2;DP4=0,0,12,12;MQ=45;FQ=-99;EFF=DOWNSTREAM(MODIFIER|||||Sobic.002G350400|||PAC:28380546|),DOWNSTREAM(MODIFIER|||||Sobic.002G350400|||PAC:28380547|),INTERGENIC(MODIFIER|||||||||)	GT:PL:GQ	1/1:255,72,0:99
Chr02	71467359	.	C	T	222.0	.	DP=48;VDB=0.0394;AF1=1;AC1=2;DP4=0,0,25,21;MQ=45;FQ=-165;EFF=INTERGENIC(MODIFIER|||||||||),UPSTREAM(MODIFIER|||||Sobic.002G350800|||PAC:28380676|),UPSTREAM(MODIFIER|||||Sobic.002G350900|||PAC:28379505|)	GT:PL:GQ	1/1:255,138,0:99
Chr02	71504144	.	C	T	222.0	.	DP=59;VDB=0.0356;AF1=1;AC1=2;DP4=0,0,36,19;MQ=45;FQ=-193;EFF=DOWNSTREAM(MODIFIER|||||Sobic.002G351600|||PAC:28380030|),INTERGENIC(MODIFIER|||||||||),UPSTREAM(MODIFIER|||||Sobic.002G351700|||PAC:28380291|)	GT:PL:GQ	1/1:255,166,0:99
Chr02	71682282	.	C	T	222.0	.	DP=34;VDB=0.0207;AF1=1;AC1=2;DP4=0,0,25,5;MQ=43;FQ=-117;EFF=DOWNSTREAM(MODIFIER|||||Sobic.002G353800|||PAC:28379360|),INTERGENIC(MODIFIER|||||||||)	GT:PL:GQ	1/1:255,90,0:99
Chr02	71787246	.	C	T	222.0	.	DP=39;VDB=0.0388;AF1=1;AC1=2;DP4=0,0,18,21;MQ=40;FQ=-144;EFF=INTERGENIC(MODIFIER|||||||||),UPSTREAM(MODIFIER|||||Sobic.002G355000|||PAC:28381744|)	GT:PL:GQ	1/1:255,117,0:99
Chr02	71826038	.	C	T	222.0	.	DP=54;VDB=0.0333;AF1=1;AC1=2;DP4=0,0,17,36;MQ=45;FQ=-187;EFF=DOWNSTREAM(MODIFIER|||||Sobic.002G355300|||PAC:28382511|),INTERGENIC(MODIFIER|||||||||),UPSTREAM(MODIFIER|||||Sobic.002G355400|||PAC:28383348|)	GT:PL:GQ	1/1:255,160,0:99
Chr02	71965497	.	C	T	222.0	.	DP=37;VDB=0.0402;AF1=1;AC1=2;DP4=0,0,19,14;MQ=45;FQ=-126;EFF=DOWNSTREAM(MODIFIER|||||Sobic.002G357700|||PAC:28382717|),INTERGENIC(MODIFIER|||||||||)	GT:PL:GQ	1/1:255,99,0:99
Chr02	72022827	.	C	T	222.0	.	DP=25;VDB=0.0401;AF1=1;AC1=2;DP4=0,0,9,14;MQ=45;FQ=-96;EFF=DOWNSTREAM(MODIFIER|||||Sobic.002G358100|||PAC:28383595|),NON_SYNONYMOUS_CODING(MODERATE|MISSENSE|Cac/Tac|H651Y||Sobic.002G358000|||PAC:28383848|)	GT:PL:GQ	1/1:255,69,0:99
Chr02	72024534	.	C	T	89.3	.	DP=7;VDB=0.0216;AF1=1;AC1=2;DP4=0,0,2,3;MQ=47;FQ=-42;EFF=DOWNSTREAM(MODIFIER|||||Sobic.002G358000|||PAC:28383848|),DOWNSTREAM(MODIFIER|||||Sobic.002G358100|||PAC:28383595|),INTERGENIC(MODIFIER|||||||||)	GT:PL:GQ	1/1:122,15,0:27
Chr02	72278133	.	C	T	70.0	.	DP=11;VDB=0.0417;AF1=1;AC1=2;DP4=0,0,1,7;MQ=24;FQ=-51;EFF=DOWNSTREAM(MODIFIER|||||Sobic.002G361500|||PAC:28380656|),INTERGENIC(MODIFIER|||||||||),UPSTREAM(MODIFIER|||||Sobic.002G361400|||PAC:28383318|)	GT:PL:GQ	1/1:103,24,0:45
Chr02	72292285	.	C	T	222.0	.	DP=38;VDB=0.0408;AF1=1;AC1=2;DP4=0,0,15,21;MQ=45;FQ=-135;EFF=DOWNSTREAM(MODIFIER|||||Sobic.002G361700|||PAC:28379111|),INTERGENIC(MODIFIER|||||||||),UPSTREAM(MODIFIER|||||Sobic.002G361600|||PAC:28381830|)	GT:PL:GQ	1/1:255,108,0:99
Chr02	72501157	.	C	T	222.0	.	DP=46;VDB=0.0329;AF1=1;AC1=2;DP4=0,0,19,23;MQ=45;FQ=-153;EFF=NON_SYNONYMOUS_CODING(MODERATE|MISSENSE|Ccc/Tcc|P73S||Sobic.002G364700|||PAC:28382120|),UPSTREAM(MODIFIER|||||Sobic.002G364600|||PAC:28380939|)	GT:PL:GQ	1/1:255,126,0:99
Chr02	72523508	.	C	T	222.0	.	DP=60;VDB=0.0380;AF1=1;AC1=2;DP4=0,0,30,30;MQ=45;FQ=-208;EFF=DOWNSTREAM(MODIFIER|||||Sobic.002G364900|||PAC:28378930|),INTERGENIC(MODIFIER|||||||||),UPSTREAM(MODIFIER|||||Sobic.002G365000|||PAC:28382921|),UPSTREAM(MODIFIER|||||Sobic.002G365100|||PAC:28383171|),UPSTREAM(MODIFIER|||||Sobic.002G365100|||PAC:28383172|)	GT:PL:GQ	1/1:255,181,0:99
Chr02	72598539	.	C	T	222.0	.	DP=27;VDB=0.0404;AF1=1;AC1=2;DP4=0,0,16,11;MQ=44;FQ=-108;EFF=INTRON(MODIFIER|||||Sobic.002G366400|||PAC:28378880|5),UPSTREAM(MODIFIER|||||Sobic.002G366300|||PAC:28380319|)	GT:PL:GQ	1/1:255,81,0:99
Chr02	72773638	.	G	A	95.1	.	DP=7;VDB=0.0006;AF1=1;AC1=2;DP4=0,0,6,1;MQ=28;FQ=-48;EFF=INTRON(MODIFIER|||||Sobic.002G368500|||PAC:28382156|1),UPSTREAM(MODIFIER|||||Sobic.002G368400|||PAC:28383100|)	GT:PL:GQ	1/1:128,21,0:39
Chr02	73065814	.	C	T	222.0	.	DP=27;VDB=0.0329;AF1=1;AC1=2;DP4=0,0,14,12;MQ=45;FQ=-105;EFF=INTERGENIC(MODIFIER|||||||||),UPSTREAM(MODIFIER|||||Sobic.002G372800|||PAC:28382315|)	GT:PL:GQ	1/1:255,78,0:99
Chr02	73084874	.	C	T	222.0	.	DP=35;VDB=0.0374;AF1=1;AC1=2;DP4=0,0,20,13;MQ=45;FQ=-126;EFF=INTERGENIC(MODIFIER|||||||||),UPSTREAM(MODIFIER|||||Sobic.002G373000|||PAC:28380044|),UPSTREAM(MODIFIER|||||Sobic.002G373100|||PAC:28382594|),UPSTREAM(MODIFIER|||||Sobic.002G373100|||PAC:28382595|)	GT:PL:GQ	1/1:255,99,0:99
Chr02	73262236	.	C	T	222.0	.	DP=53;VDB=0.0401;AF1=1;AC1=2;DP4=0,0,23,30;MQ=45;FQ=-187;EFF=DOWNSTREAM(MODIFIER|||||Sobic.002G375600|||PAC:28383394|),UPSTREAM(MODIFIER|||||Sobic.002G375400|||PAC:28381041|),UPSTREAM(MODIFIER|||||Sobic.002G375400|||PAC:28381044|),UTR_5_PRIME(MODIFIER|||||Sobic.002G375500|||PAC:28380151|1)	GT:PL:GQ	1/1:255,160,0:99
Chr02	73471524	.	C	T	222.0	.	DP=50;VDB=0.0318;AF1=1;AC1=2;DP4=0,0,31,19;MQ=45;FQ=-178;EFF=DOWNSTREAM(MODIFIER|||||Sobic.002G378700|||PAC:28381603|),DOWNSTREAM(MODIFIER|||||Sobic.002G378800|||PAC:28380244|),DOWNSTREAM(MODIFIER|||||Sobic.002G378800|||PAC:28380245|),DOWNSTREAM(MODIFIER|||||Sobic.002G378900|||PAC:28381072|),DOWNSTREAM(MODIFIER|||||Sobic.002G378900|||PAC:28381073|),DOWNSTREAM(MODIFIER|||||Sobic.002G378900|||PAC:2…	GT:PL:GQ	1/1:255,151,0:99
Chr02	73593528	.	C	T	222.0	.	DP=38;VDB=0.0401;AF1=1;AC1=2;DP4=0,0,16,20;MQ=45;FQ=-135;EFF=DOWNSTREAM(MODIFIER|||||Sobic.002G380200|||PAC:28382996|),DOWNSTREAM(MODIFIER|||||Sobic.002G380200|||PAC:28382997|),DOWNSTREAM(MODIFIER|||||Sobic.002G380200|||PAC:28382998|),UTR_5_PRIME(MODIFIER|||||Sobic.002G380100|||PAC:28380838|2)	GT:PL:GQ	1/1:255,108,0:99
Chr02	73594256	.	C	T	124.0	.	DP=8;VDB=0.0411;AF1=1;AC1=2;DP4=0,0,5,1;MQ=46;FQ=-45;EFF=DOWNSTREAM(MODIFIER|||||Sobic.002G380200|||PAC:28382996|),DOWNSTREAM(MODIFIER|||||Sobic.002G380200|||PAC:28382997|),DOWNSTREAM(MODIFIER|||||Sobic.002G380200|||PAC:28382998|),UTR_5_PRIME(MODIFIER|||||Sobic.002G380100|||PAC:28380838|2)	GT:PL:GQ	1/1:157,18,0:33
Chr02	73635138	.	C	T	222.0	.	DP=35;VDB=0.0384;AF1=1;AC1=2;DP4=0,0,21,14;MQ=44;FQ=-132;EFF=INTERGENIC(MODIFIER|||||||||),UPSTREAM(MODIFIER|||||Sobic.002G380700|||PAC:28382529|)	GT:PL:GQ	1/1:255,105,0:99
Chr02	73695159	.	C	T	222.0	.	DP=53;VDB=0.0396;AF1=1;AC1=2;DP4=0,0,30,23;MQ=45;FQ=-187;EFF=INTERGENIC(MODIFIER|||||||||),UPSTREAM(MODIFIER|||||Sobic.002G381400|||PAC:28380728|)	GT:PL:GQ	1/1:255,160,0:99
Chr02	73889487	.	C	T	222.0	.	DP=23;VDB=0.0333;AF1=1;AC1=2;DP4=0,0,13,4;MQ=43;FQ=-78;EFF=DOWNSTREAM(MODIFIER|||||Sobic.002G383600|||PAC:28383556|),DOWNSTREAM(MODIFIER|||||Sobic.002G383600|||PAC:28383557|),NON_SYNONYMOUS_CODING(MODERATE|MISSENSE|aCg/aTg|T129M||Sobic.002G383700|||PAC:28381963|)	GT:PL:GQ	1/1:255,51,0:99
Chr02	74000092	.	C	T	222.0	.	DP=33;VDB=0.0225;AF1=1;AC1=2;DP4=0,0,20,11;MQ=45;FQ=-120;EFF=DOWNSTREAM(MODIFIER|||||Sobic.002G385500|||PAC:28381562|),DOWNSTREAM(MODIFIER|||||Sobic.002G385700|||PAC:28383533|),INTERGENIC(MODIFIER|||||||||),UPSTREAM(MODIFIER|||||Sobic.002G385600|||PAC:28379004|)	GT:PL:GQ	1/1:255,93,0:99
Chr02	74055510	.	C	T	222.0	.	DP=33;VDB=0.0392;AF1=1;AC1=2;DP4=0,0,19,14;MQ=45;FQ=-126;EFF=SYNONYMOUS_CODING(LOW|SILENT|Cta/Tta|L124||Sobic.002G386600|||PAC:28381146|),SYNONYMOUS_CODING(LOW|SILENT|Cta/Tta|L314||Sobic.002G386600|||PAC:28381145|)	GT:PL:GQ	1/1:255,99,0:99
Chr02	74167863	.	C	T	222.0	.	DP=35;VDB=0.0253;AF1=1;AC1=2;DP4=0,0,19,16;MQ=39;FQ=-132;EFF=DOWNSTREAM(MODIFIER|||||Sobic.002G388400|||PAC:28382327|),UPSTREAM(MODIFIER|||||Sobic.002G388200|||PAC:28380372|),UPSTREAM(MODIFIER|||||Sobic.002G388200|||PAC:28380373|),UTR_3_PRIME(MODIFIER|||||Sobic.002G388300|||PAC:28383402|2),UTR_3_PRIME(MODIFIER|||||Sobic.002G388300|||PAC:28383403|2),UTR_3_PRIME(MODIFIER|||||Sobic.002G388300|||PAC:…	GT:PL:GQ	1/1:255,105,0:99
Chr02	74354126	.	C	T	195.0	.	DP=12;VDB=0.0454;AF1=1;AC1=2;DP4=0,0,8,2;MQ=45;FQ=-57;EFF=DOWNSTREAM(MODIFIER|||||Sobic.002G391000|||PAC:28379344|),NON_SYNONYMOUS_CODING(MODERATE|MISSENSE|cCg/cTg|P342L||Sobic.002G390900|||PAC:28382827|),UPSTREAM(MODIFIER|||||Sobic.002G391100|||PAC:28380924|)	GT:PL:GQ	1/1:228,30,0:57
Chr02	74374598	.	C	T	222.0	.	DP=37;VDB=0.0416;AF1=1;AC1=2;DP4=0,0,14,19;MQ=46;FQ=-126;EFF=NON_SYNONYMOUS_CODING(MODERATE|MISSENSE|Gac/Aac|D312N||Sobic.002G391400|||PAC:28381854|),UPSTREAM(MODIFIER|||||Sobic.002G391300|||PAC:28381418|)	GT:PL:GQ	1/1:255,99,0:99
Chr02	74558226	.	C	T	222.0	.	DP=24;VDB=0.0374;AF1=1;AC1=2;DP4=0,0,13,7;MQ=45;FQ=-87;EFF=DOWNSTREAM(MODIFIER|||||Sobic.002G393000|||PAC:28383156|),DOWNSTREAM(MODIFIER|||||Sobic.002G393200|||PAC:28383211|),UTR_5_PRIME(MODIFIER|||||Sobic.002G393100|||PAC:28380181|1)	GT:PL:GQ	1/1:255,60,0:99
Chr02	74635534	.	C	T	222.0	.	DP=39;VDB=0.0413;AF1=1;AC1=2;DP4=0,0,19,12;MQ=42;FQ=-120;EFF=INTERGENIC(MODIFIER|||||||||)	GT:PL:GQ	1/1:255,93,0:99
Chr02	74694169	.	C	T	214.0	.	DP=18;VDB=0.0214;AF1=1;AC1=2;DP4=0,0,6,5;MQ=45;FQ=-60;EFF=DOWNSTREAM(MODIFIER|||||Sobic.002G394500|||PAC:28383334|),UTR_5_PRIME(MODIFIER|||||Sobic.002G394600|||PAC:28381173|1)	GT:PL:GQ	1/1:247,33,0:63
Chr02	74985411	.	C	T	222.0	.	DP=46;VDB=0.0384;AF1=1;AC1=2;DP4=0,0,22,23;MQ=45;FQ=-162;EFF=DOWNSTREAM(MODIFIER|||||Sobic.002G399200|||PAC:28379657|),UTR_3_PRIME(MODIFIER|||||Sobic.002G399300|||PAC:28382403|3)	GT:PL:GQ	1/1:255,135,0:99
Chr02	75287685	.	C	T	222.0	.	DP=27;VDB=0.0374;AF1=1;AC1=2;DP4=0,0,7,19;MQ=45;FQ=-105;EFF=DOWNSTREAM(MODIFIER|||||Sobic.002G403000|||PAC:28383846|),DOWNSTREAM(MODIFIER|||||Sobic.002G403100|||PAC:28383817|),INTERGENIC(MODIFIER|||||||||)	GT:PL:GQ	1/1:255,78,0:99
Chr02	75323343	.	C	T	222.0	.	DP=54;VDB=0.0355;AF1=1;AC1=2;DP4=0,0,30,24;MQ=45;FQ=-190;EFF=DOWNSTREAM(MODIFIER|||||Sobic.002G403400|||PAC:28379143|),DOWNSTREAM(MODIFIER|||||Sobic.002G403600|||PAC:28383861|),DOWNSTREAM(MODIFIER|||||Sobic.002G403600|||PAC:28383862|),UTR_3_PRIME(MODIFIER|||||Sobic.002G403500|||PAC:28382745|2),UTR_3_PRIME(MODIFIER|||||Sobic.002G403500|||PAC:28382746|2),UTR_3_PRIME(MODIFIER|||||Sobic.002G403500|||…	GT:PL:GQ	1/1:255,163,0:99
Chr02	75490412	.	C	T	222.0	.	DP=52;VDB=0.0355;AF1=1;AC1=2;DP4=0,0,29,23;MQ=45;FQ=-184;EFF=INTERGENIC(MODIFIER|||||||||)	GT:PL:GQ	1/1:255,157,0:99
Chr02	75638893	.	C	T	222.0	.	DP=38;VDB=0.0308;AF1=1;AC1=2;DP4=0,0,20,18;MQ=43;FQ=-141;EFF=INTERGENIC(MODIFIER|||||||||),UPSTREAM(MODIFIER|||||Sobic.002G407900|||PAC:28383718|),UPSTREAM(MODIFIER|||||Sobic.002G407900|||PAC:28383719|),UPSTREAM(MODIFIER|||||Sobic.002G407900|||PAC:28383720|),UPSTREAM(MODIFIER|||||Sobic.002G408000|||PAC:28383968|),UPSTREAM(MODIFIER|||||Sobic.002G408000|||PAC:28383969|)	GT:PL:GQ	1/1:255,114,0:99
Chr02	75812892	.	C	T	222.0	.	DP=59;VDB=0.0308;AF1=1;AC1=2;DP4=0,0,35,22;MQ=45;FQ=-199;EFF=INTERGENIC(MODIFIER|||||||||),UPSTREAM(MODIFIER|||||Sobic.002G410300|||PAC:28380528|),UPSTREAM(MODIFIER|||||Sobic.002G410400|||PAC:28382855|)	GT:PL:GQ	1/1:255,172,0:99
Chr02	75813628	.	C	T	209.0	.	DP=19;VDB=0.0384;AF1=1;AC1=2;DP4=0,0,15,4;MQ=33;FQ=-84;EFF=INTERGENIC(MODIFIER|||||||||),UPSTREAM(MODIFIER|||||Sobic.002G410400|||PAC:28382855|)	GT:PL:GQ	1/1:242,57,0:99
Chr02	75846044	.	G	A	222.0	.	DP=27;VDB=0.0225;AF1=1;AC1=2;DP4=0,0,20,5;MQ=45;FQ=-102;EFF=DOWNSTREAM(MODIFIER|||||Sobic.002G410600|||PAC:28379991|),INTERGENIC(MODIFIER|||||||||),UPSTREAM(MODIFIER|||||Sobic.002G410500|||PAC:28381616|)	GT:PL:GQ	1/1:255,75,0:99
Chr02	75972140	.	C	T	222.0	.	DP=36;VDB=0.0407;AF1=1;AC1=2;DP4=0,0,18,15;MQ=45;FQ=-126;EFF=DOWNSTREAM(MODIFIER|||||Sobic.002G411800|||PAC:28381948|),DOWNSTREAM(MODIFIER|||||Sobic.002G411800|||PAC:28381949|),DOWNSTREAM(MODIFIER|||||Sobic.002G411900|||PAC:28379049|),INTERGENIC(MODIFIER|||||||||),UPSTREAM(MODIFIER|||||Sobic.002G412000|||PAC:28383382|)	GT:PL:GQ	1/1:255,99,0:99
Chr02	76028497	.	C	T	222.0	.	DP=44;VDB=0.0394;AF1=1;AC1=2;DP4=0,0,17,25;MQ=45;FQ=-153;EFF=INTERGENIC(MODIFIER|||||||||),UPSTREAM(MODIFIER|||||Sobic.002G412900|||PAC:28381077|),UPSTREAM(MODIFIER|||||Sobic.002G413000|||PAC:28380023|)	GT:PL:GQ	1/1:255,126,0:99
Chr02	76097477	.	G	A	172.0	.	DP=9;VDB=0.0225;AF1=1;AC1=2;DP4=0,0,7,2;MQ=40;FQ=-54;EFF=INTERGENIC(MODIFIER|||||||||),UPSTREAM(MODIFIER|||||Sobic.002G414000|||PAC:28381333|)	GT:PL:GQ	1/1:205,27,0:51
Chr02	76226287	.	C	T	222.0	.	DP=47;VDB=0.0396;AF1=1;AC1=2;DP4=0,0,30,17;MQ=44;FQ=-168;EFF=DOWNSTREAM(MODIFIER|||||Sobic.002G415400|||PAC:28382955|),DOWNSTREAM(MODIFIER|||||Sobic.002G415600|||PAC:28383367|),INTRON(MODIFIER|||||Sobic.002G415500|||PAC:28382839|4)	GT:PL:GQ	1/1:255,141,0:99
Chr02	76769617	.	C	T	222.0	.	DP=53;VDB=0.0401;AF1=1;AC1=2;DP4=0,0,22,20;MQ=41;FQ=-153;EFF=INTERGENIC(MODIFIER|||||||||)	GT:PL:GQ	1/1:255,126,0:99
Chr02	76781252	.	C	T	222.0	.	DP=31;VDB=0.0411;AF1=1;AC1=2;DP4=0,0,16,11;MQ=45;FQ=-108;EFF=INTRON(MODIFIER|||||Sobic.002G420800|||PAC:28381238|2)	GT:PL:GQ	1/1:255,81,0:99
Chr02	76851014	.	C	T	222.0	.	DP=47;VDB=0.0411;AF1=1;AC1=2;DP4=0,0,22,22;MQ=45;FQ=-159;EFF=DOWNSTREAM(MODIFIER|||||Sobic.002G421700|||PAC:28379083|),NON_SYNONYMOUS_CODING(MODERATE|MISSENSE|Cac/Tac|H92Y||Sobic.002G421600|||PAC:28383036|),NON_SYNONYMOUS_CODING(MODERATE|MISSENSE|Cac/Tac|H92Y||Sobic.002G421600|||PAC:28383037|)	GT:PL:GQ	1/1:255,132,0:99
Chr02	76919258	.	C	T	222.0	.	DP=50;VDB=0.0318;AF1=1;AC1=2;DP4=0,0,27,19;MQ=44;FQ=-165;EFF=INTERGENIC(MODIFIER|||||||||)	GT:PL:GQ	1/1:255,138,0:99
Chr02	77144232	.	G	A	99.1	.	DP=8;VDB=0.0066;AF1=1;AC1=2;DP4=0,0,5,1;MQ=37;FQ=-45;EFF=DOWNSTREAM(MODIFIER|||||Sobic.002G425200|||PAC:28379449|),INTERGENIC(MODIFIER|||||||||),UPSTREAM(MODIFIER|||||Sobic.002G425300|||PAC:28379669|)	GT:PL:GQ	1/1:132,18,0:33
Chr02	77269916	.	C	T	222.0	.	DP=30;VDB=0.0281;AF1=1;AC1=2;DP4=0,0,12,13;MQ=45;FQ=-102;EFF=DOWNSTREAM(MODIFIER|||||Sobic.002G426600|||PAC:28381940|),INTERGENIC(MODIFIER|||||||||),UPSTREAM(MODIFIER|||||Sobic.002G426500|||PAC:28382712|),UPSTREAM(MODIFIER|||||Sobic.002G426700|||PAC:28382019|)	GT:PL:GQ	1/1:255,75,0:99
Chr02	77399091	.	C	T	222.0	.	DP=33;VDB=0.0399;AF1=1;AC1=2;DP4=0,0,23,10;MQ=46;FQ=-126;EFF=DOWNSTREAM(MODIFIER|||||Sobic.002G428100|||PAC:28380607|),DOWNSTREAM(MODIFIER|||||Sobic.002G428100|||PAC:28380608|),UTR_3_PRIME(MODIFIER|||||Sobic.002G428000|||PAC:28382058|9)	GT:PL:GQ	1/1:255,99,0:99
Chr02	77493194	.	C	T	222.0	.	DP=17;VDB=0.0425;AF1=1;AC1=2;DP4=0,0,6,7;MQ=45;FQ=-66;EFF=SYNONYMOUS_CODING(LOW|SILENT|aaC/aaT|N61||Sobic.002G429400|||PAC:28380001|),UPSTREAM(MODIFIER|||||Sobic.002G429500|||PAC:28380175|),UPSTREAM(MODIFIER|||||Sobic.002G429600|||PAC:28382979|)	GT:PL:GQ	1/1:255,39,0:75
Chr03	154807	.	G	A	222.0	.	DP=21;VDB=0.0396;AF1=1;AC1=2;DP4=0,0,11,8;MQ=44;FQ=-84;EFF=INTERGENIC(MODIFIER|||||||||),UPSTREAM(MODIFIER|||||Sobic.003G001400|||PAC:28386046|),UPSTREAM(MODIFIER|||||Sobic.003G001400|||PAC:28386047|)	GT:PL:GQ	1/1:255,57,0:99
Chr03	346476	.	G	A	222.0	.	DP=76;VDB=0.0388;AF1=1;AC1=2;DP4=0,0,46,27;MQ=45;FQ=-247;EFF=DOWNSTREAM(MODIFIER|||||Sobic.003G003600|||PAC:28385721|),DOWNSTREAM(MODIFIER|||||Sobic.003G003600|||PAC:28385722|),INTRON(MODIFIER|||||Sobic.003G003500|||PAC:28386771|3)	GT:PL:GQ	1/1:255,220,0:99
Chr03	376348	.	G	A	222.0	.	DP=55;VDB=0.0400;AF1=1;AC1=2;DP4=0,0,31,24;MQ=44;FQ=-193;EFF=INTRON(MODIFIER|||||Sobic.003G003700|||PAC:28387768|3)	GT:PL:GQ	1/1:255,166,0:99
Chr03	431369	.	G	A	222.0	.	DP=52;VDB=0.0405;AF1=1;AC1=2;DP4=0,0,21,24;MQ=45;FQ=-162;EFF=DOWNSTREAM(MODIFIER|||||Sobic.003G004400|||PAC:28384932|),NON_SYNONYMOUS_CODING(MODERATE|MISSENSE|Gtt/Att|V289I||Sobic.003G004500|||PAC:28388086|),UPSTREAM(MODIFIER|||||Sobic.003G004600|||PAC:28384076|),UPSTREAM(MODIFIER|||||Sobic.003G004600|||PAC:28384077|)	GT:PL:GQ	1/1:255,135,0:99
Chr03	492322	.	G	A	222.0	.	DP=63;VDB=0.0374;AF1=1;AC1=2;DP4=0,0,30,30;MQ=45;FQ=-208;EFF=DOWNSTREAM(MODIFIER|||||Sobic.003G005700|||PAC:28388346|),INTRON(MODIFIER|||||Sobic.003G005600|||PAC:28386418|5),INTRON(MODIFIER|||||Sobic.003G005600|||PAC:28386419|5),INTRON(MODIFIER|||||Sobic.003G005600|||PAC:28386420|5)	GT:PL:GQ	1/1:255,181,0:99
Chr03	646497	.	G	A	136.0	.	DP=9;VDB=0.0304;AF1=1;AC1=2;DP4=0,0,4,3;MQ=43;FQ=-48;EFF=DOWNSTREAM(MODIFIER|||||Sobic.003G007600|||PAC:28387634|),UTR_5_PRIME(MODIFIER|||||Sobic.003G007500|||PAC:28388267|1),UTR_5_PRIME(MODIFIER|||||Sobic.003G007500|||PAC:28388268|1)	GT:PL:GQ	1/1:169,21,0:39
Chr03	775436	.	G	A	222.0	.	DP=45;VDB=0.0401;AF1=1;AC1=2;DP4=0,0,22,17;MQ=43;FQ=-144;EFF=NON_SYNONYMOUS_CODING(MODERATE|MISSENSE|Cct/Tct|P559S||Sobic.003G008500|||PAC:28386539|)	GT:PL:GQ	1/1:255,117,0:99
Chr03	1076185	.	G	A	222.0	.	DP=44;VDB=0.0225;AF1=1;AC1=2;DP4=0,0,14,28;MQ=45;FQ=-153;EFF=DOWNSTREAM(MODIFIER|||||Sobic.003G012300|||PAC:28386604|),INTERGENIC(MODIFIER|||||||||)	GT:PL:GQ	1/1:255,126,0:99
Chr03	1289659	.	G	A	222.0	.	DP=40;VDB=0.0281;AF1=1;AC1=2;DP4=0,0,21,19;MQ=45;FQ=-147;EFF=SYNONYMOUS_CODING(LOW|SILENT|Ctg/Ttg|L345||Sobic.003G014500|||PAC:28385357|)	GT:PL:GQ	1/1:255,120,0:99
Chr03	1470134	.	G	A	222.0	.	DP=49;VDB=0.0253;AF1=1;AC1=2;DP4=0,0,20,27;MQ=43;FQ=-168;EFF=DOWNSTREAM(MODIFIER|||||Sobic.003G016400|||PAC:28384956|),INTERGENIC(MODIFIER|||||||||),UPSTREAM(MODIFIER|||||Sobic.003G016300|||PAC:28387374|)	GT:PL:GQ	1/1:255,141,0:99
Chr03	1472253	.	G	A	222.0	.	DP=43;VDB=0.0401;AF1=1;AC1=2;DP4=0,0,25,18;MQ=44;FQ=-156;EFF=INTERGENIC(MODIFIER|||||||||),UPSTREAM(MODIFIER|||||Sobic.003G016300|||PAC:28387374|),UPSTREAM(MODIFIER|||||Sobic.003G016400|||PAC:28384956|),UPSTREAM(MODIFIER|||||Sobic.003G016500|||PAC:28386999|)	GT:PL:GQ	1/1:255,129,0:99
Chr03	1481830	.	G	A	222.0	.	DP=47;VDB=0.0399;AF1=1;AC1=2;DP4=0,0,23,24;MQ=45;FQ=-168;EFF=INTRON(MODIFIER|||||Sobic.003G016500|||PAC:28386999|17),UPSTREAM(MODIFIER|||||Sobic.003G016600|||PAC:28384819|)	GT:PL:GQ	1/1:255,141,0:99
Chr03	1677699	.	C	T	117.0	.	DP=9;VDB=0.0244;AF1=1;AC1=2;DP4=0,0,2,3;MQ=45;FQ=-42;EFF=UTR_5_PRIME(MODIFIER|||||Sobic.003G018700|||PAC:28385938|1),UTR_5_PRIME(MODIFIER|||||Sobic.003G018700|||PAC:28385939|1)	GT:PL:GQ	1/1:150,15,0:27
Chr03	1680270	.	C	T	222.0	.	DP=49;VDB=0.0404;AF1=1;AC1=2;DP4=0,0,32,15;MQ=45;FQ=-168;EFF=INTERGENIC(MODIFIER|||||||||),UPSTREAM(MODIFIER|||||Sobic.003G018700|||PAC:28385938|),UPSTREAM(MODIFIER|||||Sobic.003G018700|||PAC:28385939|)	GT:PL:GQ	1/1:255,141,0:99
Chr03	1711123	.	C	T	222.0	.	DP=32;VDB=0.0374;AF1=1;AC1=2;DP4=0,0,12,20;MQ=46;FQ=-123;EFF=DOWNSTREAM(MODIFIER|||||Sobic.003G019000|||PAC:28384230|),INTERGENIC(MODIFIER|||||||||),UPSTREAM(MODIFIER|||||Sobic.003G019100|||PAC:28384505|)	GT:PL:GQ	1/1:255,96,0:99
Chr03	1935861	.	G	A	222.0	.	DP=47;VDB=0.0404;AF1=1;AC1=2;DP4=0,0,15,30;MQ=45;FQ=-162;EFF=UTR_5_PRIME(MODIFIER|||||Sobic.003G022600|||PAC:28385124|1)	GT:PL:GQ	1/1:255,135,0:99
Chr03	1958777	.	G	A	222.0	.	DP=32;VDB=0.0394;AF1=1;AC1=2;DP4=0,0,15,17;MQ=44;FQ=-123;EFF=UTR_5_PRIME(MODIFIER|||||Sobic.003G022700|||PAC:28388518|1)	GT:PL:GQ	1/1:255,96,0:99
Chr03	1964023	.	G	A	222.0	.	DP=34;VDB=0.0408;AF1=1;AC1=2;DP4=0,0,5,17;MQ=45;FQ=-93;EFF=DOWNSTREAM(MODIFIER|||||Sobic.003G022700|||PAC:28388518|),DOWNSTREAM(MODIFIER|||||Sobic.003G022800|||PAC:28388892|),INTERGENIC(MODIFIER|||||||||)	GT:PL:GQ	1/1:255,66,0:99
Chr03	2256000	.	G	A	222.0	.	DP=27;VDB=0.0333;AF1=1;AC1=2;DP4=0,0,10,15;MQ=34;FQ=-102;EFF=INTRON(MODIFIER|||||Sobic.003G026700|||PAC:28387074|2)	GT:PL:GQ	1/1:255,75,0:99
Chr03	2691673	.	G	A	222.0	.	DP=35;VDB=0.0404;AF1=1;AC1=2;DP4=0,0,24,11;MQ=44;FQ=-132;EFF=INTERGENIC(MODIFIER|||||||||),UPSTREAM(MODIFIER|||||Sobic.003G030000|||PAC:28386261|)	GT:PL:GQ	1/1:255,105,0:99
Chr03	2699346	.	G	A	158.0	.	DP=13;VDB=0.0444;AF1=1;AC1=2;DP4=0,0,1,11;MQ=40;FQ=-63;EFF=DOWNSTREAM(MODIFIER|||||Sobic.003G030000|||PAC:28386261|),DOWNSTREAM(MODIFIER|||||Sobic.003G030100|||PAC:28386682|),DOWNSTREAM(MODIFIER|||||Sobic.003G030300|||PAC:28384437|),NON_SYNONYMOUS_CODING(MODERATE|MISSENSE|Ccg/Tcg|P68S||Sobic.003G030200|||PAC:28388436|)	GT:PL:GQ	1/1:191,36,0:69
Chr03	2708135	.	G	A	222.0	.	DP=57;VDB=0.0407;AF1=1;AC1=2;DP4=0,0,23,33;MQ=45;FQ=-196;EFF=SYNONYMOUS_CODING(LOW|SILENT|taC/taT|Y111||Sobic.003G030400|||PAC:28387740|),SYNONYMOUS_CODING(LOW|SILENT|taC/taT|Y114||Sobic.003G030400|||PAC:28387739|),UPSTREAM(MODIFIER|||||Sobic.003G030300|||PAC:28384437|),UPSTREAM(MODIFIER|||||Sobic.003G030500|||PAC:28386101|)	GT:PL:GQ	1/1:255,169,0:99
Chr03	9931556	.	C	T	133.0	.	DP=7;VDB=0.0001;AF1=1;AC1=2;DP4=0,0,5,2;MQ=31;FQ=-48;EFF=DOWNSTREAM(MODIFIER|||||Sobic.003G109900|||PAC:28387065|),INTRON(MODIFIER|||||Sobic.003G109800|||PAC:28385875|1)	GT:PL:GQ	1/1:166,21,0:39
Chr03	10077409	.	C	T	36.3	.	DP=8;VDB=0.0308;AF1=1;AC1=2;DP4=0,0,4,1;MQ=23;FQ=-42;EFF=INTERGENIC(MODIFIER|||||||||)	GT:PL:GQ	1/1:69,15,0:27
Chr03	10233754	.	C	T	61.0	.	DP=3;VDB=0.0000;AF1=1;AC1=2;DP4=0,0,2,1;MQ=37;FQ=-36;EFF=INTERGENIC(MODIFIER|||||||||)	GT:PL:GQ	1/1:93,9,0:16
Chr03	11568392	.	G	A	26.8	.	DP=4;VDB=0.0002;AF1=1;AC1=2;DP4=0,0,1,1;MQ=36;FQ=-33;EFF=NON_SYNONYMOUS_CODING(MODERATE|MISSENSE|aGc/aAc|S737N||Sobic.003G126100|||PAC:28385218|)	GT:PL:GQ	1/1:58,6,0:10
Chr03	14173423	.	G	A	222.0	.	DP=69;VDB=0.0343;AF1=1;AC1=2;DP4=0,0,26,42;MQ=45;FQ=-232;EFF=DOWNSTREAM(MODIFIER|||||Sobic.003G142400|||PAC:28388097|),DOWNSTREAM(MODIFIER|||||Sobic.003G142400|||PAC:28388098|),DOWNSTREAM(MODIFIER|||||Sobic.003G142500|||PAC:28386100|),INTERGENIC(MODIFIER|||||||||)	GT:PL:GQ	1/1:255,205,0:99
Chr03	14242599	.	G	A	222.0	.	DP=57;VDB=0.0399;AF1=1;AC1=2;DP4=0,0,29,26;MQ=45;FQ=-193;EFF=DOWNSTREAM(MODIFIER|||||Sobic.003G143400|||PAC:28385997|),INTERGENIC(MODIFIER|||||||||)	GT:PL:GQ	1/1:255,166,0:99
Chr03	14393403	.	G	A	222.0	.	DP=51;VDB=0.0404;AF1=1;AC1=2;DP4=0,0,23,25;MQ=43;FQ=-171;EFF=INTERGENIC(MODIFIER|||||||||)	GT:PL:GQ	1/1:255,144,0:99
Chr03	14443743	.	G	A	222.0	.	DP=31;VDB=0.0365;AF1=1;AC1=2;DP4=0,0,17,13;MQ=44;FQ=-117;EFF=INTERGENIC(MODIFIER|||||||||)	GT:PL:GQ	1/1:255,90,0:99
Chr03	14508137	.	G	A	222.0	.	DP=42;VDB=0.0388;AF1=1;AC1=2;DP4=0,0,18,21;MQ=44;FQ=-144;EFF=INTERGENIC(MODIFIER|||||||||)	GT:PL:GQ	1/1:255,117,0:99
Chr03	14583041	.	G	A	222.0	.	DP=42;VDB=0.0225;AF1=1;AC1=2;DP4=0,0,25,17;MQ=45;FQ=-153;EFF=INTERGENIC(MODIFIER|||||||||)	GT:PL:GQ	1/1:255,126,0:99
Chr03	14605751	.	G	A	222.0	.	DP=23;VDB=0.0405;AF1=1;AC1=2;DP4=0,0,11,12;MQ=46;FQ=-96;EFF=INTERGENIC(MODIFIER|||||||||)	GT:PL:GQ	1/1:255,69,0:99
Chr03	14909805	.	G	A	219.0	.	DP=20;VDB=0.0416;AF1=1;AC1=2;DP4=0,0,3,15;MQ=44;FQ=-81;EFF=INTERGENIC(MODIFIER|||||||||)	GT:PL:GQ	1/1:252,54,0:99
Chr03	15323919	.	G	A	222.0	.	DP=44;VDB=0.0374;AF1=1;AC1=2;DP4=0,0,28,16;MQ=45;FQ=-159;EFF=DOWNSTREAM(MODIFIER|||||Sobic.003G147300|||PAC:28384355|),DOWNSTREAM(MODIFIER|||||Sobic.003G147400|||PAC:28389273|),INTERGENIC(MODIFIER|||||||||)	GT:PL:GQ	1/1:255,132,0:99
Chr03	15351984	.	C	T	119.0	.	DP=20;VDB=0.0172;AF1=1;AC1=2;DP4=0,0,1,18;MQ=24;FQ=-84;EFF=INTERGENIC(MODIFIER|||||||||)	GT:PL:GQ	1/1:152,57,0:99
Chr03	15396639	.	G	A	222.0	.	DP=69;VDB=0.0399;AF1=1;AC1=2;DP4=0,0,37,32;MQ=45;FQ=-235;EFF=INTRON(MODIFIER|||||Sobic.003G148100|||PAC:28388053|2)	GT:PL:GQ	1/1:255,208,0:99
Chr03	15416592	.	G	A	222.0	.	DP=26;VDB=0.0198;AF1=1;AC1=2;DP4=0,0,12,12;MQ=45;FQ=-99;EFF=DOWNSTREAM(MODIFIER|||||Sobic.003G148200|||PAC:28388396|),INTERGENIC(MODIFIER|||||||||)	GT:PL:GQ	1/1:255,72,0:99
Chr03	15489898	.	G	A	222.0	.	DP=41;VDB=0.0374;AF1=1;AC1=2;DP4=0,0,18,23;MQ=38;FQ=-150;EFF=INTERGENIC(MODIFIER|||||||||)	GT:PL:GQ	1/1:255,123,0:99
Chr03	15689859	.	G	A	222.0	.	DP=31;VDB=0.0343;AF1=1;AC1=2;DP4=0,0,17,14;MQ=45;FQ=-120;EFF=INTRON(MODIFIER|||||Sobic.003G149100|||PAC:28387876|1)	GT:PL:GQ	1/1:255,93,0:99
Chr03	16148411	.	C	T	222.0	.	DP=25;VDB=0.0302;AF1=1;AC1=2;DP4=0,0,13,11;MQ=42;FQ=-99;EFF=INTERGENIC(MODIFIER|||||||||)	GT:PL:GQ	1/1:255,72,0:99
Chr03	17009340	.	G	A	222.0	.	DP=37;VDB=0.0225;AF1=1;AC1=2;DP4=0,0,21,15;MQ=33;FQ=-135;EFF=INTERGENIC(MODIFIER|||||||||),UPSTREAM(MODIFIER|||||Sobic.003G155400|||PAC:28386608|)	GT:PL:GQ	1/1:255,108,0:99
Chr03	17211358	.	C	T	67.0	.	DP=8;VDB=0.0404;AF1=1;AC1=2;DP4=0,0,2,6;MQ=17;FQ=-51;EFF=INTERGENIC(MODIFIER|||||||||)	GT:PL:GQ	1/1:100,24,0:45
Chr03	22643955	.	G	A	209.0	.	DP=23;VDB=0.0388;AF1=1;AC1=2;DP4=0,0,7,12;MQ=30;FQ=-84;EFF=INTERGENIC(MODIFIER|||||||||)	GT:PL:GQ	1/1:242,57,0:99
Chr03	23275954	.	C	T	114.0	.	DP=9;VDB=0.0400;AF1=1;AC1=2;DP4=0,0,2,7;MQ=24;FQ=-54;EFF=INTERGENIC(MODIFIER|||||||||)	GT:PL:GQ	1/1:147,27,0:51
Chr03	23746691	.	G	A	222.0	.	DP=30;VDB=0.0399;AF1=1;AC1=2;DP4=0,0,20,7;MQ=42;FQ=-108;EFF=INTERGENIC(MODIFIER|||||||||)	GT:PL:GQ	1/1:255,81,0:99
Chr03	26871472	.	G	A	166.0	.	DP=20;VDB=0.0109;AF1=1;AC1=2;DP4=0,0,10,8;MQ=23;FQ=-81;EFF=INTERGENIC(MODIFIER|||||||||)	GT:PL:GQ	1/1:199,54,0:99
Chr03	27609282	.	C	T	23.0	.	DP=3;VDB=0.0040;AF1=1;AC1=2;DP4=0,0,1,2;MQ=20;FQ=-36;EFF=INTERGENIC(MODIFIER|||||||||)	GT:PL:GQ	1/1:55,9,0:15
Chr03	28133472	.	C	T	77.0	.	DP=17;VDB=0.0069;AF1=1;AC1=2;DP4=0,0,7,10;MQ=16;FQ=-78;EFF=INTERGENIC(MODIFIER|||||||||)	GT:PL:GQ	1/1:110,51,0:99
Chr03	30856403	.	C	T	77.1	.	DP=9;VDB=0.0263;AF1=1;AC1=2;DP4=0,0,3,4;MQ=22;FQ=-48;EFF=INTERGENIC(MODIFIER|||||||||)	GT:PL:GQ	1/1:110,21,0:39
Chr03	32023748	.	G	A	36.5	.	DP=4;VDB=0.0005;AF1=1;AC1=2;DP4=0,0,2,2;MQ=20;FQ=-39;EFF=INTERGENIC(MODIFIER|||||||||)	GT:PL:GQ	1/1:69,12,0:21
Chr03	32869008	.	G	A	23.0	.	DP=15;VDB=0.0392;AF1=1;AC1=2;DP4=0,0,9,4;MQ=11;FQ=-66;EFF=INTERGENIC(MODIFIER|||||||||)	GT:PL:GQ	1/1:56,39,0:59
Chr03	35747412	.	G	A	95.0	.	DP=8;VDB=0.0014;AF1=1;AC1=2;DP4=0,0,2,6;MQ=23;FQ=-51;EFF=INTERGENIC(MODIFIER|||||||||)	GT:PL:GQ	1/1:128,24,0:45
Chr03	35747418	.	G	A	97.0	.	DP=8;VDB=0.0014;AF1=1;AC1=2;DP4=0,0,2,6;MQ=23;FQ=-51;EFF=INTERGENIC(MODIFIER|||||||||)	GT:PL:GQ	1/1:130,24,0:45
Chr03	39049357	.	G	A	82.0	.	DP=12;VDB=0.0103;AF1=1;AC1=2;DP4=0,0,2,8;MQ=22;FQ=-57;EFF=INTERGENIC(MODIFIER|||||||||)	GT:PL:GQ	1/1:115,30,0:57
Chr03	41365195	.	G	A	153.0	.	DP=11;VDB=0.0380;AF1=1;AC1=2;DP4=0,0,7,4;MQ=28;FQ=-60;EFF=INTERGENIC(MODIFIER|||||||||)	GT:PL:GQ	1/1:186,33,0:63
Chr03	41380207	.	C	T	26.0	.	DP=7;VDB=0.0000;AF1=1;AC1=2;DP4=0,0,2,1;MQ=31;FQ=-36;EFF=INTERGENIC(MODIFIER|||||||||)	GT:PL:GQ	1/1:58,9,0:16
Chr03	41805579	.	G	A	110.0	.	DP=6;VDB=0.0001;AF1=1;AC1=2;DP4=0,0,2,4;MQ=29;FQ=-45;EFF=INTERGENIC(MODIFIER|||||||||)	GT:PL:GQ	1/1:143,18,0:33
Chr03	42122260	.	C	T	222.0	.	DP=29;VDB=0.0253;AF1=1;AC1=2;DP4=0,0,15,13;MQ=30;FQ=-111;EFF=INTERGENIC(MODIFIER|||||||||)	GT:PL:GQ	1/1:255,84,0:99
Chr03	42754356	.	C	T	222.0	.	DP=23;VDB=0.0340;AF1=1;AC1=2;DP4=0,0,10,11;MQ=27;FQ=-90;EFF=INTERGENIC(MODIFIER|||||||||)	GT:PL:GQ	1/1:255,63,0:99
Chr03	45222286	.	G	A	79.1	.	DP=7;VDB=0.0000;AF1=1;AC1=2;DP4=0,0,5,2;MQ=25;FQ=-48;EFF=INTERGENIC(MODIFIER|||||||||)	GT:PL:GQ	1/1:112,21,0:39
Chr03	45429684	.	G	A	111.0	.	DP=19;VDB=0.0308;AF1=1;AC1=2;DP4=0,0,2,17;MQ=20;FQ=-84;EFF=INTERGENIC(MODIFIER|||||||||)	GT:PL:GQ	1/1:144,57,0:99
Chr03	45429690	.	G	A	111.0	.	DP=16;VDB=0.0308;AF1=1;AC1=2;DP4=0,0,2,14;MQ=21;FQ=-75;EFF=INTERGENIC(MODIFIER|||||||||)	GT:PL:GQ	1/1:144,48,0:93
Chr03	47615392	.	G	A	63.0	.	DP=23;VDB=0.0345;AF1=1;AC1=2;DP4=0,0,2,21;MQ=13;FQ=-96;EFF=INTERGENIC(MODIFIER|||||||||)	GT:PL:GQ	1/1:96,69,0:99
Chr03	49226829	.	C	T	222.0	.	DP=32;VDB=0.0404;AF1=1;AC1=2;DP4=0,0,11,18;MQ=42;FQ=-114;EFF=INTERGENIC(MODIFIER|||||||||)	GT:PL:GQ	1/1:255,87,0:99
Chr03	50748509	.	G	A	111.0	.	DP=6;VDB=0.0000;AF1=1;AC1=2;DP4=0,0,1,4;MQ=37;FQ=-42;EFF=INTERGENIC(MODIFIER|||||||||),UPSTREAM(MODIFIER|||||Sobic.003G188200|||PAC:28386622|)	GT:PL:GQ	1/1:144,15,0:27
Chr03	50975265	.	G	A	169.0	.	DP=40;VDB=0.0136;AF1=1;AC1=2;DP4=0,0,23,11;MQ=24;FQ=-129;EFF=INTERGENIC(MODIFIER|||||||||)	GT:PL:GQ	1/1:202,102,0:99
Chr03	50997721	.	G	A	38.0	.	DP=10;VDB=0.0014;AF1=1;AC1=2;DP4=0,0,5,5;MQ=13;FQ=-57;EFF=INTERGENIC(MODIFIER|||||||||)	GT:PL:GQ	1/1:71,30,0:56
Chr03	54049562	.	G	A	222.0	.	DP=47;VDB=0.0371;AF1=1;AC1=2;DP4=0,0,17,28;MQ=45;FQ=-162;EFF=INTERGENIC(MODIFIER|||||||||)	GT:PL:GQ	1/1:255,135,0:99
Chr03	54662198	.	C	T	222.0	.	DP=28;VDB=0.0374;AF1=1;AC1=2;DP4=0,0,19,8;MQ=43;FQ=-108;EFF=INTERGENIC(MODIFIER|||||||||),UPSTREAM(MODIFIER|||||Sobic.003G211800|||PAC:28386413|)	GT:PL:GQ	1/1:255,81,0:99
Chr03	66750856	.	C	T	222.0	.	DP=66;VDB=0.0388;AF1=1;AC1=2;DP4=0,0,26,38;MQ=45;FQ=-220;EFF=DOWNSTREAM(MODIFIER|||||Sobic.003G346400|||PAC:28387852|),DOWNSTREAM(MODIFIER|||||Sobic.003G346500|||PAC:28387960|),DOWNSTREAM(MODIFIER|||||Sobic.003G346500|||PAC:28387961|),INTERGENIC(MODIFIER|||||||||)	GT:PL:GQ	1/1:255,193,0:99
Chr03	66893321	.	C	T	222.0	.	DP=72;VDB=0.0388;AF1=1;AC1=2;DP4=0,0,22,42;MQ=45;FQ=-220;EFF=DOWNSTREAM(MODIFIER|||||Sobic.003G348400|||PAC:28384053|),SYNONYMOUS_CODING(LOW|SILENT|ttC/ttT|F255||Sobic.003G348300|||PAC:28385267|)	GT:PL:GQ	1/1:255,193,0:99
Chr03	66999827	.	C	T	222.0	.	DP=44;VDB=0.0404;AF1=1;AC1=2;DP4=0,0,22,20;MQ=45;FQ=-153;EFF=DOWNSTREAM(MODIFIER|||||Sobic.003G349900|||PAC:28384724|),DOWNSTREAM(MODIFIER|||||Sobic.003G350000|||PAC:28387398|),DOWNSTREAM(MODIFIER|||||Sobic.003G350300|||PAC:28385883|),INTERGENIC(MODIFIER|||||||||),UPSTREAM(MODIFIER|||||Sobic.003G350100|||PAC:28385708|),UPSTREAM(MODIFIER|||||Sobic.003G350200|||PAC:28384376|)	GT:PL:GQ	1/1:255,126,0:99
Chr03	67167248	.	C	T	222.0	.	DP=28;VDB=0.0399;AF1=1;AC1=2;DP4=0,0,12,14;MQ=45;FQ=-105;EFF=INTERGENIC(MODIFIER|||||||||),UPSTREAM(MODIFIER|||||Sobic.003G352600|||PAC:28387775|)	GT:PL:GQ	1/1:255,78,0:99
Chr03	67174776	.	C	T	222.0	.	DP=56;VDB=0.0333;AF1=1;AC1=2;DP4=0,0,29,20;MQ=44;FQ=-175;EFF=DOWNSTREAM(MODIFIER|||||Sobic.003G352600|||PAC:28387775|),DOWNSTREAM(MODIFIER|||||Sobic.003G352700|||PAC:28385887|),INTERGENIC(MODIFIER|||||||||)	GT:PL:GQ	1/1:255,148,0:99
Chr03	67201326	.	C	T	222.0	.	DP=52;VDB=0.0308;AF1=1;AC1=2;DP4=0,0,34,16;MQ=45;FQ=-178;EFF=DOWNSTREAM(MODIFIER|||||Sobic.003G353000|||PAC:28384818|),INTERGENIC(MODIFIER|||||||||),UPSTREAM(MODIFIER|||||Sobic.003G352900|||PAC:28386576|),UPSTREAM(MODIFIER|||||Sobic.003G352900|||PAC:28386577|)	GT:PL:GQ	1/1:255,151,0:99
Chr03	67302483	.	C	T	222.0	.	DP=42;VDB=0.0225;AF1=1;AC1=2;DP4=0,0,18,22;MQ=45;FQ=-147;EFF=DOWNSTREAM(MODIFIER|||||Sobic.003G354100|||PAC:28386911|),DOWNSTREAM(MODIFIER|||||Sobic.003G354100|||PAC:28386912|),INTERGENIC(MODIFIER|||||||||),UPSTREAM(MODIFIER|||||Sobic.003G354200|||PAC:28388317|)	GT:PL:GQ	1/1:255,120,0:99
Chr03	67481954	.	C	T	222.0	.	DP=18;VDB=0.0404;AF1=1;AC1=2;DP4=0,0,8,9;MQ=44;FQ=-78;EFF=SYNONYMOUS_CODING(LOW|SILENT|ctG/ctA|L619||Sobic.003G356300|||PAC:28388071|)	GT:PL:GQ	1/1:255,51,0:99
Chr03	67494314	.	C	T	222.0	.	DP=19;VDB=0.0031;AF1=1;AC1=2;DP4=0,0,5,14;MQ=40;FQ=-84;EFF=INTERGENIC(MODIFIER|||||||||),UPSTREAM(MODIFIER|||||Sobic.003G356300|||PAC:28388071|)	GT:PL:GQ	1/1:255,57,0:99
Chr03	67671578	.	C	T	222.0	.	DP=28;VDB=0.0404;AF1=1;AC1=2;DP4=0,0,10,16;MQ=46;FQ=-105;EFF=DOWNSTREAM(MODIFIER|||||Sobic.003G359300|||PAC:28386739|),INTERGENIC(MODIFIER|||||||||),UPSTREAM(MODIFIER|||||Sobic.003G359200|||PAC:28385804|)	GT:PL:GQ	1/1:255,78,0:99
Chr03	67778298	.	C	T	222.0	.	DP=46;VDB=0.0329;AF1=1;AC1=2;DP4=0,0,16,23;MQ=44;FQ=-144;EFF=INTERGENIC(MODIFIER|||||||||),UPSTREAM(MODIFIER|||||Sobic.003G360000|||PAC:28384114|)	GT:PL:GQ	1/1:255,117,0:99
Chr03	69066631	.	G	A	222.0	.	DP=38;VDB=0.0388;AF1=1;AC1=2;DP4=0,0,12,18;MQ=41;FQ=-117;EFF=DOWNSTREAM(MODIFIER|||||Sobic.003G375800|||PAC:28387707|),NON_SYNONYMOUS_CODING(MODERATE|MISSENSE|gCg/gTg|A381V||Sobic.003G375900|||PAC:28386883|)	GT:PL:GQ	1/1:255,90,0:99
Chr03	69090251	.	G	A	222.0	.	DP=39;VDB=0.0404;AF1=1;AC1=2;DP4=0,0,17,19;MQ=44;FQ=-135;EFF=DOWNSTREAM(MODIFIER|||||Sobic.003G376300|||PAC:28386262|),INTRON(MODIFIER|||||Sobic.003G376100|||PAC:28387799|1),UPSTREAM(MODIFIER|||||Sobic.003G376200|||PAC:28386994|)	GT:PL:GQ	1/1:255,108,0:99
Chr03	69220450	.	G	A	222.0	.	DP=75;VDB=0.0384;AF1=1;AC1=2;DP4=0,0,40,28;MQ=46;FQ=-232;EFF=DOWNSTREAM(MODIFIER|||||Sobic.003G377700|||PAC:28385947|),DOWNSTREAM(MODIFIER|||||Sobic.003G377700|||PAC:28385948|),DOWNSTREAM(MODIFIER|||||Sobic.003G377700|||PAC:28385949|),DOWNSTREAM(MODIFIER|||||Sobic.003G377900|||PAC:28386355|),DOWNSTREAM(MODIFIER|||||Sobic.003G377900|||PAC:28386356|),NON_SYNONYMOUS_CODING(MODERATE|MISSENSE|gGa/gAa|…	GT:PL:GQ	1/1:255,205,0:99
Chr03	69283263	.	G	A	222.0	.	DP=29;VDB=0.0383;AF1=1;AC1=2;DP4=0,0,11,15;MQ=43;FQ=-105;EFF=DOWNSTREAM(MODIFIER|||||Sobic.003G379000|||PAC:28384521|),SYNONYMOUS_CODING(LOW|SILENT|cgG/cgA|R365||Sobic.003G378900|||PAC:28384784|),UPSTREAM(MODIFIER|||||Sobic.003G379100|||PAC:28384641|)	GT:PL:GQ	1/1:255,78,0:99
Chr03	69294823	.	G	A	222.0	.	DP=57;VDB=0.0394;AF1=1;AC1=2;DP4=0,0,24,31;MQ=45;FQ=-193;EFF=NON_SYNONYMOUS_CODING(MODERATE|MISSENSE|Gaa/Aaa|E472K||Sobic.003G379200|||PAC:28384815|),UPSTREAM(MODIFIER|||||Sobic.003G379300|||PAC:28385656|)	GT:PL:GQ	1/1:255,166,0:99
Chr03	69431103	.	G	A	222.0	.	DP=53;VDB=0.0399;AF1=1;AC1=2;DP4=0,0,27,22;MQ=40;FQ=-175;EFF=DOWNSTREAM(MODIFIER|||||Sobic.003G380500|||PAC:28386086|),DOWNSTREAM(MODIFIER|||||Sobic.003G380500|||PAC:28386087|),INTERGENIC(MODIFIER|||||||||),UPSTREAM(MODIFIER|||||Sobic.003G380400|||PAC:28389042|)	GT:PL:GQ	1/1:255,148,0:99
Chr03	69813562	.	G	A	222.0	.	DP=60;VDB=0.0399;AF1=1;AC1=2;DP4=0,0,26,32;MQ=44;FQ=-202;EFF=DOWNSTREAM(MODIFIER|||||Sobic.003G385300|||PAC:28388069|),DOWNSTREAM(MODIFIER|||||Sobic.003G385500|||PAC:28388296|),UTR_3_PRIME(MODIFIER|||||Sobic.003G385400|||PAC:28387571|4),UTR_3_PRIME(MODIFIER|||||Sobic.003G385400|||PAC:28387572|3),UTR_3_PRIME(MODIFIER|||||Sobic.003G385400|||PAC:28387573|4)	GT:PL:GQ	1/1:255,175,0:99
Chr03	69972483	.	G	A	222.0	.	DP=48;VDB=0.0355;AF1=1;AC1=2;DP4=0,0,26,18;MQ=45;FQ=-159;EFF=DOWNSTREAM(MODIFIER|||||Sobic.003G388200|||PAC:28386421|),NON_SYNONYMOUS_CODING(MODERATE|MISSENSE|aGg/aAg|R43K||Sobic.003G388100|||PAC:28389138|),NON_SYNONYMOUS_CODING(MODERATE|MISSENSE|aGg/aAg|R43K||Sobic.003G388100|||PAC:28389139|),UPSTREAM(MODIFIER|||||Sobic.003G388000|||PAC:28385024|),UPSTREAM(MODIFIER|||||Sobic.003G388000|||PAC:283…	GT:PL:GQ	1/1:255,132,0:99
Chr03	70015253	.	G	A	222.0	.	DP=29;VDB=0.0404;AF1=1;AC1=2;DP4=0,0,9,20;MQ=45;FQ=-114;EFF=DOWNSTREAM(MODIFIER|||||Sobic.003G388700|||PAC:28389120|),DOWNSTREAM(MODIFIER|||||Sobic.003G388900|||PAC:28384265|),INTERGENIC(MODIFIER|||||||||),UPSTREAM(MODIFIER|||||Sobic.003G389000|||PAC:28388089|)	GT:PL:GQ	1/1:255,87,0:99
Chr03	70168857	.	G	A	222.0	.	DP=32;VDB=0.0404;AF1=1;AC1=2;DP4=0,0,15,15;MQ=44;FQ=-117;EFF=DOWNSTREAM(MODIFIER|||||Sobic.003G390500|||PAC:28386616|),INTRON(MODIFIER|||||Sobic.003G390400|||PAC:28388787|2),UPSTREAM(MODIFIER|||||Sobic.003G390300|||PAC:28388543|)	GT:PL:GQ	1/1:255,90,0:99
Chr03	70337067	.	G	A	222.0	.	DP=45;VDB=0.0394;AF1=1;AC1=2;DP4=0,0,24,21;MQ=44;FQ=-162;EFF=DOWNSTREAM(MODIFIER|||||Sobic.003G392200|||PAC:28384543|),INTRON(MODIFIER|||||Sobic.003G392100|||PAC:28388149|17)	GT:PL:GQ	1/1:255,135,0:99
Chr03	70588524	.	G	A	222.0	.	DP=42;VDB=0.0400;AF1=1;AC1=2;DP4=0,0,9,28;MQ=44;FQ=-138;EFF=UTR_5_PRIME(MODIFIER|||||Sobic.003G395200|||PAC:28385661|1)	GT:PL:GQ	1/1:255,111,0:99
Chr03	70716795	.	G	A	222.0	.	DP=31;VDB=0.0308;AF1=1;AC1=2;DP4=0,0,18,11;MQ=45;FQ=-114;EFF=DOWNSTREAM(MODIFIER|||||Sobic.003G396900|||PAC:28388404|),SYNONYMOUS_CODING(LOW|SILENT|agC/agT|S226||Sobic.003G397000|||PAC:28389068|)	GT:PL:GQ	1/1:255,87,0:99
Chr03	70780228	.	G	A	222.0	.	DP=28;VDB=0.0205;AF1=1;AC1=2;DP4=0,0,12,14;MQ=32;FQ=-105;EFF=DOWNSTREAM(MODIFIER|||||Sobic.003G398200|||PAC:28386020|),DOWNSTREAM(MODIFIER|||||Sobic.003G398200|||PAC:28386021|),INTERGENIC(MODIFIER|||||||||)	GT:PL:GQ	1/1:255,78,0:99
Chr03	70797354	.	G	A	222.0	.	DP=33;VDB=0.0404;AF1=1;AC1=2;DP4=0,0,20,13;MQ=44;FQ=-126;EFF=DOWNSTREAM(MODIFIER|||||Sobic.003G398300|||PAC:28384654|),INTERGENIC(MODIFIER|||||||||)	GT:PL:GQ	1/1:255,99,0:99
Chr03	70823083	.	G	A	222.0	.	DP=53;VDB=0.0371;AF1=1;AC1=2;DP4=0,0,28,23;MQ=45;FQ=-181;EFF=DOWNSTREAM(MODIFIER|||||Sobic.003G398400|||PAC:28384107|),SYNONYMOUS_CODING(LOW|SILENT|Cta/Tta|L360||Sobic.003G398500|||PAC:28384739|),UPSTREAM(MODIFIER|||||Sobic.003G398600|||PAC:28388691|)	GT:PL:GQ	1/1:255,154,0:99
Chr03	70984930	.	G	A	222.0	.	DP=32;VDB=0.0402;AF1=1;AC1=2;DP4=0,0,12,12;MQ=46;FQ=-99;EFF=DOWNSTREAM(MODIFIER|||||Sobic.003G401100|||PAC:28389266|),NON_SYNONYMOUS_CODING(MODERATE|MISSENSE|gCg/gTg|A110V||Sobic.003G401000|||PAC:28385225|)	GT:PL:GQ	1/1:255,72,0:99
Chr03	71454314	.	G	A	222.0	.	DP=22;VDB=0.0412;AF1=1;AC1=2;DP4=0,0,10,6;MQ=45;FQ=-75;EFF=INTERGENIC(MODIFIER|||||||||),UPSTREAM(MODIFIER|||||Sobic.003G406700|||PAC:28387003|),UPSTREAM(MODIFIER|||||Sobic.003G406800|||PAC:28389051|)	GT:PL:GQ	1/1:255,48,0:93
Chr03	71513813	.	G	A	222.0	.	DP=45;VDB=0.0407;AF1=1;AC1=2;DP4=0,0,22,21;MQ=45;FQ=-156;EFF=DOWNSTREAM(MODIFIER|||||Sobic.003G407200|||PAC:28389223|),NON_SYNONYMOUS_CODING(MODERATE|MISSENSE|aCa/aTa|T533I||Sobic.003G407300|||PAC:28385950|),NON_SYNONYMOUS_CODING(MODERATE|MISSENSE|aCa/aTa|T533I||Sobic.003G407300|||PAC:28385951|)	GT:PL:GQ	1/1:255,129,0:99
Chr03	71673912	.	G	A	222.0	.	DP=55;VDB=0.0399;AF1=1;AC1=2;DP4=0,0,29,26;MQ=45;FQ=-193;EFF=NON_SYNONYMOUS_CODING(MODERATE|MISSENSE|Gac/Aac|D456N||Sobic.003G408800|||PAC:28388341|),UPSTREAM(MODIFIER|||||Sobic.003G408900|||PAC:28388953|)	GT:PL:GQ	1/1:255,166,0:99
Chr03	72125485	.	G	A	222.0	.	DP=17;VDB=0.0362;AF1=1;AC1=2;DP4=0,0,7,6;MQ=43;FQ=-66;EFF=SYNONYMOUS_CODING(LOW|SILENT|ttC/ttT|F77||Sobic.003G413900|||PAC:28384561|)	GT:PL:GQ	1/1:255,39,0:75
Chr03	72177313	.	G	A	222.0	.	DP=46;VDB=0.0399;AF1=1;AC1=2;DP4=0,0,26,18;MQ=44;FQ=-159;EFF=NON_SYNONYMOUS_CODING(MODERATE|MISSENSE|aGa/aAa|R355K||Sobic.003G415100|||PAC:28386709|)	GT:PL:GQ	1/1:255,132,0:99
Chr03	72393283	.	G	A	222.0	.	DP=38;VDB=0.0318;AF1=1;AC1=2;DP4=0,0,15,20;MQ=42;FQ=-132;EFF=INTERGENIC(MODIFIER|||||||||),UPSTREAM(MODIFIER|||||Sobic.003G417900|||PAC:28385830|)	GT:PL:GQ	1/1:255,105,0:99
Chr03	72405176	.	G	A	222.0	.	DP=43;VDB=0.0399;AF1=1;AC1=2;DP4=0,0,16,24;MQ=44;FQ=-147;EFF=DOWNSTREAM(MODIFIER|||||Sobic.003G417900|||PAC:28385830|),INTERGENIC(MODIFIER|||||||||),UPSTREAM(MODIFIER|||||Sobic.003G418000|||PAC:28384397|),UPSTREAM(MODIFIER|||||Sobic.003G418100|||PAC:28384915|)	GT:PL:GQ	1/1:255,120,0:99
Chr03	72490179	.	G	A	222.0	.	DP=21;VDB=0.0401;AF1=1;AC1=2;DP4=0,0,10,10;MQ=45;FQ=-87;EFF=INTERGENIC(MODIFIER|||||||||),UPSTREAM(MODIFIER|||||Sobic.003G419400|||PAC:28384969|)	GT:PL:GQ	1/1:255,60,0:99
Chr03	72619458	.	G	A	222.0	.	DP=49;VDB=0.0374;AF1=1;AC1=2;DP4=0,0,22,27;MQ=44;FQ=-175;EFF=DOWNSTREAM(MODIFIER|||||Sobic.003G420800|||PAC:28389136|),DOWNSTREAM(MODIFIER|||||Sobic.003G420800|||PAC:28389137|),INTRON(MODIFIER|||||Sobic.003G420900|||PAC:28384434|3)	GT:PL:GQ	1/1:255,148,0:99
Chr03	72729913	.	G	A	222.0	.	DP=43;VDB=0.0410;AF1=1;AC1=2;DP4=0,0,17,25;MQ=37;FQ=-153;EFF=DOWNSTREAM(MODIFIER|||||Sobic.003G422500|||PAC:28387671|),UPSTREAM(MODIFIER|||||Sobic.003G422300|||PAC:28386551|),UPSTREAM(MODIFIER|||||Sobic.003G422300|||PAC:28386552|),UTR_3_PRIME(MODIFIER|||||Sobic.003G422400|||PAC:28384483|7)	GT:PL:GQ	1/1:255,126,0:99
Chr03	73020047	.	G	A	222.0	.	DP=42;VDB=0.0388;AF1=1;AC1=2;DP4=0,0,26,15;MQ=44;FQ=-150;EFF=DOWNSTREAM(MODIFIER|||||Sobic.003G425600|||PAC:28384110|),DOWNSTREAM(MODIFIER|||||Sobic.003G425600|||PAC:28384111|),DOWNSTREAM(MODIFIER|||||Sobic.003G425800|||PAC:28386965|),INTERGENIC(MODIFIER|||||||||),UPSTREAM(MODIFIER|||||Sobic.003G425700|||PAC:28387585|)	GT:PL:GQ	1/1:255,123,0:99
Chr03	73058397	.	G	A	222.0	.	DP=32;VDB=0.0394;AF1=1;AC1=2;DP4=0,0,15,16;MQ=45;FQ=-120;EFF=INTERGENIC(MODIFIER|||||||||),UPSTREAM(MODIFIER|||||Sobic.003G426500|||PAC:28385561|),UPSTREAM(MODIFIER|||||Sobic.003G426600|||PAC:28387076|),UPSTREAM(MODIFIER|||||Sobic.003G426700|||PAC:28386991|)	GT:PL:GQ	1/1:255,93,0:99
Chr03	73141139	.	G	A	222.0	.	DP=50;VDB=0.0420;AF1=1;AC1=2;DP4=0,0,17,30;MQ=42;FQ=-168;EFF=DOWNSTREAM(MODIFIER|||||Sobic.003G427600|||PAC:28385280|),INTERGENIC(MODIFIER|||||||||)	GT:PL:GQ	1/1:255,141,0:99
Chr03	73184258	.	G	A	222.0	.	DP=36;VDB=0.0394;AF1=1;AC1=2;DP4=0,0,17,10;MQ=44;FQ=-108;EFF=INTERGENIC(MODIFIER|||||||||),UPSTREAM(MODIFIER|||||Sobic.003G428200|||PAC:28385846|)	GT:PL:GQ	1/1:255,81,0:99
Chr03	73214544	.	G	A	222.0	.	DP=18;VDB=0.0384;AF1=1;AC1=2;DP4=0,0,10,8;MQ=43;FQ=-81;EFF=DOWNSTREAM(MODIFIER|||||Sobic.003G428500|||PAC:28388307|),SYNONYMOUS_CODING(LOW|SILENT|ccG/ccA|P1075||Sobic.003G428400|||PAC:28384525|),SYNONYMOUS_CODING(LOW|SILENT|ccG/ccA|P1075||Sobic.003G428400|||PAC:28384526|),SYNONYMOUS_CODING(LOW|SILENT|ccG/ccA|P951||Sobic.003G428400|||PAC:28384527|)	GT:PL:GQ	1/1:255,54,0:99
Chr03	73430668	.	G	A	222.0	.	DP=60;VDB=0.0388;AF1=1;AC1=2;DP4=0,0,29,27;MQ=45;FQ=-196;EFF=INTERGENIC(MODIFIER|||||||||),UPSTREAM(MODIFIER|||||Sobic.003G431600|||PAC:28387191|)	GT:PL:GQ	1/1:255,169,0:99
Chr03	73686611	.	G	A	222.0	.	DP=51;VDB=0.0333;AF1=1;AC1=2;DP4=0,0,27,23;MQ=45;FQ=-178;EFF=INTRON(MODIFIER|||||Sobic.003G435200|||PAC:28386839|8),INTRON(MODIFIER|||||Sobic.003G435200|||PAC:28386840|8),UPSTREAM(MODIFIER|||||Sobic.003G435300|||PAC:28388140|)	GT:PL:GQ	1/1:255,151,0:99
Chr03	73825408	.	G	A	222.0	.	DP=31;VDB=0.0400;AF1=1;AC1=2;DP4=0,0,17,14;MQ=45;FQ=-120;EFF=DOWNSTREAM(MODIFIER|||||Sobic.003G437600|||PAC:28385221|),DOWNSTREAM(MODIFIER|||||Sobic.003G437600|||PAC:28385222|),INTERGENIC(MODIFIER|||||||||),UPSTREAM(MODIFIER|||||Sobic.003G437700|||PAC:28385616|)	GT:PL:GQ	1/1:255,93,0:99
Chr03	73847109	.	G	A	222.0	.	DP=39;VDB=0.0394;AF1=1;AC1=2;DP4=0,0,21,14;MQ=46;FQ=-132;EFF=DOWNSTREAM(MODIFIER|||||Sobic.003G438200|||PAC:28386602|),INTERGENIC(MODIFIER|||||||||),UPSTREAM(MODIFIER|||||Sobic.003G438000|||PAC:28388239|),UPSTREAM(MODIFIER|||||Sobic.003G438100|||PAC:28388438|)	GT:PL:GQ	1/1:255,105,0:99
Chr03	73876628	.	G	A	222.0	.	DP=40;VDB=0.0399;AF1=1;AC1=2;DP4=0,0,10,19;MQ=45;FQ=-114;EFF=INTERGENIC(MODIFIER|||||||||)	GT:PL:GQ	1/1:255,87,0:99
Chr03	73907473	.	G	A	222.0	.	DP=45;VDB=0.0388;AF1=1;AC1=2;DP4=0,0,13,32;MQ=45;FQ=-162;EFF=DOWNSTREAM(MODIFIER|||||Sobic.003G439300|||PAC:28387912|),NON_SYNONYMOUS_CODING(MODERATE|MISSENSE|Ctt/Ttt|L321F||Sobic.003G439200|||PAC:28384871|)	GT:PL:GQ	1/1:255,135,0:99
Chr03	74097658	.	G	A	222.0	.	DP=37;VDB=0.0404;AF1=1;AC1=2;DP4=0,0,21,15;MQ=43;FQ=-135;EFF=DOWNSTREAM(MODIFIER|||||Sobic.003G442200|||PAC:28388292|),INTERGENIC(MODIFIER|||||||||)	GT:PL:GQ	1/1:255,108,0:99
Chr03	74132848	.	G	A	222.0	.	DP=52;VDB=0.0404;AF1=1;AC1=2;DP4=0,0,25,27;MQ=45;FQ=-184;EFF=INTRON(MODIFIER|||||Sobic.003G442800|||PAC:28387095|1),UPSTREAM(MODIFIER|||||Sobic.003G442700|||PAC:28385086|),UPSTREAM(MODIFIER|||||Sobic.003G442700|||PAC:28385087|),UPSTREAM(MODIFIER|||||Sobic.003G442700|||PAC:28385088|),UPSTREAM(MODIFIER|||||Sobic.003G443000|||PAC:28385301|),UTR_3_PRIME(MODIFIER|||||Sobic.003G442900|||PAC:28387462|1)	GT:PL:GQ	1/1:255,157,0:99
Chr03	74190167	.	G	A	222.0	.	DP=46;VDB=0.0343;AF1=1;AC1=2;DP4=0,0,16,30;MQ=42;FQ=-165;EFF=INTERGENIC(MODIFIER|||||||||),UPSTREAM(MODIFIER|||||Sobic.003G443700|||PAC:28385374|)	GT:PL:GQ	1/1:255,138,0:99
Chr03	74291545	.	G	A	222.0	.	DP=52;VDB=0.0388;AF1=1;AC1=2;DP4=0,0,27,23;MQ=45;FQ=-178;EFF=DOWNSTREAM(MODIFIER|||||Sobic.003G444400|||PAC:28386486|),UTR_3_PRIME(MODIFIER|||||Sobic.003G444500|||PAC:28384816|10),UTR_3_PRIME(MODIFIER|||||Sobic.003G444500|||PAC:28384817|10)	GT:PL:GQ	1/1:255,151,0:99
Chr04	227043	.	C	T	222.0	.	DP=36;VDB=0.0407;AF1=1;AC1=2;DP4=0,0,7,29;MQ=44;FQ=-135;EFF=DOWNSTREAM(MODIFIER|||||Sobic.004G002900|||PAC:28373160|),INTERGENIC(MODIFIER|||||||||),UPSTREAM(MODIFIER|||||Sobic.004G002700|||PAC:28372136|),UPSTREAM(MODIFIER|||||Sobic.004G002800|||PAC:28375385|)	GT:PL:GQ	1/1:255,108,0:99
Chr04	229764	.	G	A	193.0	.	DP=16;VDB=0.0216;AF1=1;AC1=2;DP4=0,0,8,6;MQ=28;FQ=-69;EFF=DOWNSTREAM(MODIFIER|||||Sobic.004G003000|||PAC:28373642|),SYNONYMOUS_CODING(LOW|SILENT|ccC/ccT|P52||Sobic.004G002900|||PAC:28373160|),UPSTREAM(MODIFIER|||||Sobic.004G002800|||PAC:28375385|)	GT:PL:GQ	1/1:226,42,0:81
Chr04	376561	.	C	T	222.0	.	DP=53;VDB=0.0225;AF1=1;AC1=2;DP4=0,0,22,31;MQ=45;FQ=-187;EFF=DOWNSTREAM(MODIFIER|||||Sobic.004G004000|||PAC:28372685|),INTRON(MODIFIER|||||Sobic.004G004100|||PAC:28372785|3),UPSTREAM(MODIFIER|||||Sobic.004G004200|||PAC:28372656|)	GT:PL:GQ	1/1:255,160,0:99
Chr04	444586	.	C	T	222.0	.	DP=41;VDB=0.0407;AF1=1;AC1=2;DP4=0,0,21,17;MQ=45;FQ=-141;EFF=DOWNSTREAM(MODIFIER|||||Sobic.004G004800|||PAC:28375877|),DOWNSTREAM(MODIFIER|||||Sobic.004G004800|||PAC:28375878|),INTRON(MODIFIER|||||Sobic.004G004900|||PAC:28374242|1)	GT:PL:GQ	1/1:255,114,0:99
Chr04	558641	.	C	T	222.0	.	DP=46;VDB=0.0404;AF1=1;AC1=2;DP4=0,0,22,22;MQ=44;FQ=-159;EFF=DOWNSTREAM(MODIFIER|||||Sobic.004G006100|||PAC:28374333|),NON_SYNONYMOUS_CODING(MODERATE|MISSENSE|Gat/Aat|D300N||Sobic.004G006200|||PAC:28374471|)	GT:PL:GQ	1/1:255,132,0:99
Chr04	1122016	.	C	T	222.0	.	DP=53;VDB=0.0291;AF1=1;AC1=2;DP4=0,0,21,27;MQ=44;FQ=-171;EFF=DOWNSTREAM(MODIFIER|||||Sobic.004G013500|||PAC:28373122|),NON_SYNONYMOUS_CODING(MODERATE|MISSENSE|Cgg/Tgg|R804W||Sobic.004G013300|||PAC:28375000|),NON_SYNONYMOUS_CODING(MODERATE|MISSENSE|Cgg/Tgg|R804W||Sobic.004G013300|||PAC:28375001|),UPSTREAM(MODIFIER|||||Sobic.004G013400|||PAC:28373600|)	GT:PL:GQ	1/1:255,144,0:99
Chr04	1796490	.	C	T	222.0	.	DP=46;VDB=0.0308;AF1=1;AC1=2;DP4=0,0,16,29;MQ=45;FQ=-162;EFF=INTERGENIC(MODIFIER|||||||||),UPSTREAM(MODIFIER|||||Sobic.004G022700|||PAC:28375985|),UPSTREAM(MODIFIER|||||Sobic.004G022800|||PAC:28372111|)	GT:PL:GQ	1/1:255,135,0:99
Chr04	2065233	.	C	T	222.0	.	DP=38;VDB=0.0401;AF1=1;AC1=2;DP4=0,0,17,21;MQ=45;FQ=-141;EFF=DOWNSTREAM(MODIFIER|||||Sobic.004G025500|||PAC:28375290|),DOWNSTREAM(MODIFIER|||||Sobic.004G025600|||PAC:28372213|),INTERGENIC(MODIFIER|||||||||),UPSTREAM(MODIFIER|||||Sobic.004G025400|||PAC:28374876|)	GT:PL:GQ	1/1:255,114,0:99
Chr04	2353701	.	C	T	222.0	.	DP=29;VDB=0.0388;AF1=1;AC1=2;DP4=0,0,16,13;MQ=43;FQ=-114;EFF=INTRON(MODIFIER|||||Sobic.004G029300|||PAC:28373577|2)	GT:PL:GQ	1/1:255,87,0:99
Chr04	2400326	.	C	T	222.0	.	DP=60;VDB=0.0225;AF1=1;AC1=2;DP4=0,0,33,23;MQ=35;FQ=-196;EFF=DOWNSTREAM(MODIFIER|||||Sobic.004G029800|||PAC:28372991|),DOWNSTREAM(MODIFIER|||||Sobic.004G029800|||PAC:28372992|),DOWNSTREAM(MODIFIER|||||Sobic.004G029800|||PAC:28372993|),NON_SYNONYMOUS_CODING(MODERATE|MISSENSE|Gaa/Aaa|E291K||Sobic.004G029700|||PAC:28375841|)	GT:PL:GQ	1/1:255,169,0:99
Chr04	2427026	.	C	T	222.0	.	DP=59;VDB=0.0383;AF1=1;AC1=2;DP4=0,0,37,17;MQ=45;FQ=-190;EFF=INTRON(MODIFIER|||||Sobic.004G030100|||PAC:28373291|7),INTRON(MODIFIER|||||Sobic.004G030100|||PAC:28373292|8),UPSTREAM(MODIFIER|||||Sobic.004G030000|||PAC:28372896|)	GT:PL:GQ	1/1:255,163,0:99
Chr04	2528551	.	C	T	222.0	.	DP=38;VDB=0.0404;AF1=1;AC1=2;DP4=0,0,12,26;MQ=45;FQ=-141;EFF=INTRON(MODIFIER|||||Sobic.004G031300|||PAC:28373345|14)	GT:PL:GQ	1/1:255,114,0:99
Chr04	2904375	.	C	T	222.0	.	DP=42;VDB=0.0404;AF1=1;AC1=2;DP4=0,0,13,22;MQ=46;FQ=-132;EFF=INTERGENIC(MODIFIER|||||||||),UPSTREAM(MODIFIER|||||Sobic.004G035600|||PAC:28374717|),UPSTREAM(MODIFIER|||||Sobic.004G035700|||PAC:28373599|)	GT:PL:GQ	1/1:255,105,0:99
Chr04	2947588	.	C	T	222.0	.	DP=33;VDB=0.0383;AF1=1;AC1=2;DP4=0,0,15,18;MQ=45;FQ=-126;EFF=DOWNSTREAM(MODIFIER|||||Sobic.004G036300|||PAC:28372146|),DOWNSTREAM(MODIFIER|||||Sobic.004G036400|||PAC:28373276|),INTRON(MODIFIER|||||Sobic.004G036500|||PAC:28375086|3)	GT:PL:GQ	1/1:255,99,0:99
Chr04	3426921	.	C	T	222.0	.	DP=31;VDB=0.0374;AF1=1;AC1=2;DP4=0,0,18,13;MQ=45;FQ=-120;EFF=INTERGENIC(MODIFIER|||||||||)	GT:PL:GQ	1/1:255,93,0:99
Chr04	3699770	.	C	T	222.0	.	DP=67;VDB=0.0308;AF1=1;AC1=2;DP4=0,0,23,38;MQ=45;FQ=-211;EFF=NON_SYNONYMOUS_CODING(MODERATE|MISSENSE|Gca/Aca|A1008T||Sobic.004G044700|||PAC:28375038|),UPSTREAM(MODIFIER|||||Sobic.004G044600|||PAC:28373264|)	GT:PL:GQ	1/1:255,184,0:99
Chr04	3776718	.	C	T	222.0	.	DP=39;VDB=0.0371;AF1=1;AC1=2;DP4=0,0,16,23;MQ=45;FQ=-144;EFF=DOWNSTREAM(MODIFIER|||||Sobic.004G045900|||PAC:28373398|),INTERGENIC(MODIFIER|||||||||),UPSTREAM(MODIFIER|||||Sobic.004G045800|||PAC:28371739|)	GT:PL:GQ	1/1:255,117,0:99
Chr04	3872384	.	C	T	222.0	.	DP=28;VDB=0.0365;AF1=1;AC1=2;DP4=0,0,12,16;MQ=44;FQ=-111;EFF=DOWNSTREAM(MODIFIER|||||Sobic.004G047300|||PAC:28371777|),INTERGENIC(MODIFIER|||||||||),UPSTREAM(MODIFIER|||||Sobic.004G047400|||PAC:28375601|)	GT:PL:GQ	1/1:255,84,0:99
Chr04	4047719	.	C	T	222.0	.	DP=55;VDB=0.0308;AF1=1;AC1=2;DP4=0,0,33,22;MQ=44;FQ=-193;EFF=DOWNSTREAM(MODIFIER|||||Sobic.004G049900|||PAC:28374161|),DOWNSTREAM(MODIFIER|||||Sobic.004G049900|||PAC:28374162|),START_GAINED(LOW|||||Sobic.004G049800|||PAC:28374694|1)	GT:PL:GQ	1/1:255,166,0:99
Chr04	4486951	.	G	A	104.0	.	DP=8;VDB=0.0001;AF1=1;AC1=2;DP4=0,0,6,2;MQ=25;FQ=-51;EFF=DOWNSTREAM(MODIFIER|||||Sobic.004G055400|||PAC:28372878|),INTERGENIC(MODIFIER|||||||||),UPSTREAM(MODIFIER|||||Sobic.004G055300|||PAC:28373250|)	GT:PL:GQ	1/1:137,24,0:45
Chr04	7387051	.	G	A	222.0	.	DP=36;VDB=0.0404;AF1=1;AC1=2;DP4=0,0,11,23;MQ=40;FQ=-129;EFF=INTERGENIC(MODIFIER|||||||||)	GT:PL:GQ	1/1:255,102,0:99
Chr04	7666543	.	C	T	176.0	.	DP=19;VDB=0.0410;AF1=1;AC1=2;DP4=0,0,2,8;MQ=46;FQ=-57;EFF=INTERGENIC(MODIFIER|||||||||),UPSTREAM(MODIFIER|||||Sobic.004G090200|||PAC:28372030|)	GT:PL:GQ	1/1:209,30,0:57
Chr04	8277952	.	C	T	222.0	.	DP=48;VDB=0.0355;AF1=1;AC1=2;DP4=0,0,10,33;MQ=45;FQ=-156;EFF=DOWNSTREAM(MODIFIER|||||Sobic.004G095100|||PAC:28375638|),INTERGENIC(MODIFIER|||||||||)	GT:PL:GQ	1/1:255,129,0:99
Chr04	8389850	.	C	T	222.0	.	DP=51;VDB=0.0374;AF1=1;AC1=2;DP4=0,0,18,32;MQ=45;FQ=-178;EFF=INTERGENIC(MODIFIER|||||||||)	GT:PL:GQ	1/1:255,151,0:99
Chr04	8518412	.	C	T	222.0	.	DP=47;VDB=0.0404;AF1=1;AC1=2;DP4=0,0,23,19;MQ=44;FQ=-153;EFF=INTERGENIC(MODIFIER|||||||||)	GT:PL:GQ	1/1:255,126,0:99
Chr04	8972684	.	C	T	222.0	.	DP=36;VDB=0.0399;AF1=1;AC1=2;DP4=0,0,25,10;MQ=45;FQ=-132;EFF=DOWNSTREAM(MODIFIER|||||Sobic.004G100100|||PAC:28374459|),DOWNSTREAM(MODIFIER|||||Sobic.004G100100|||PAC:28374460|),INTERGENIC(MODIFIER|||||||||),UPSTREAM(MODIFIER|||||Sobic.004G100000|||PAC:28375012|)	GT:PL:GQ	1/1:255,105,0:99
Chr04	9289920	.	C	T	222.0	.	DP=32;VDB=0.0263;AF1=1;AC1=2;DP4=0,0,12,20;MQ=45;FQ=-123;EFF=INTERGENIC(MODIFIER|||||||||)	GT:PL:GQ	1/1:255,96,0:99
Chr04	9634159	.	C	T	222.0	.	DP=38;VDB=0.0355;AF1=1;AC1=2;DP4=0,0,17,21;MQ=45;FQ=-141;EFF=INTERGENIC(MODIFIER|||||||||),UPSTREAM(MODIFIER|||||Sobic.004G102600|||PAC:28374001|)	GT:PL:GQ	1/1:255,114,0:99
Chr04	9820698	.	C	T	222.0	.	DP=41;VDB=0.0318;AF1=1;AC1=2;DP4=0,0,17,23;MQ=45;FQ=-147;EFF=DOWNSTREAM(MODIFIER|||||Sobic.004G103900|||PAC:28372852|),DOWNSTREAM(MODIFIER|||||Sobic.004G104000|||PAC:28373631|),INTERGENIC(MODIFIER|||||||||)	GT:PL:GQ	1/1:255,120,0:99
Chr04	10400934	.	C	T	222.0	.	DP=47;VDB=0.0333;AF1=1;AC1=2;DP4=0,0,23,24;MQ=41;FQ=-168;EFF=INTRON(MODIFIER|||||Sobic.004G108100|||PAC:28374936|3),UPSTREAM(MODIFIER|||||Sobic.004G108000|||PAC:28374226|)	GT:PL:GQ	1/1:255,141,0:99
Chr04	10771082	.	C	T	222.0	.	DP=28;VDB=0.0396;AF1=1;AC1=2;DP4=0,0,16,12;MQ=45;FQ=-111;EFF=INTERGENIC(MODIFIER|||||||||)	GT:PL:GQ	1/1:255,84,0:99
Chr04	11302059	.	C	T	26.8	.	DP=4;VDB=0.0049;AF1=1;AC1=2;DP4=0,0,1,1;MQ=29;FQ=-33;EFF=DOWNSTREAM(MODIFIER|||||Sobic.004G113500|||PAC:28374732|),INTERGENIC(MODIFIER|||||||||),UPSTREAM(MODIFIER|||||Sobic.004G113600|||PAC:28372245|)	GT:PL:GQ	1/1:58,6,0:10
Chr04	11430453	.	C	T	222.0	.	DP=41;VDB=0.0399;AF1=1;AC1=2;DP4=0,0,27,13;MQ=45;FQ=-147;EFF=INTERGENIC(MODIFIER|||||||||)	GT:PL:GQ	1/1:255,120,0:99
Chr04	11501813	.	C	T	190.0	.	DP=38;VDB=0.0329;AF1=1;AC1=2;DP4=0,0,16,21;MQ=22;FQ=-138;EFF=INTERGENIC(MODIFIER|||||||||)	GT:PL:GQ	1/1:223,111,0:99
Chr04	11503076	.	C	T	222.0	.	DP=30;VDB=0.0405;AF1=1;AC1=2;DP4=0,0,14,15;MQ=44;FQ=-114;EFF=INTERGENIC(MODIFIER|||||||||)	GT:PL:GQ	1/1:255,87,0:99
Chr04	11734556	.	C	T	222.0	.	DP=36;VDB=0.0402;AF1=1;AC1=2;DP4=0,0,15,19;MQ=45;FQ=-129;EFF=INTERGENIC(MODIFIER|||||||||)	GT:PL:GQ	1/1:255,102,0:99
Chr04	11754926	.	C	T	222.0	.	DP=37;VDB=0.0402;AF1=1;AC1=2;DP4=0,0,22,11;MQ=39;FQ=-126;EFF=INTERGENIC(MODIFIER|||||||||)	GT:PL:GQ	1/1:255,99,0:99
Chr04	12212694	.	C	T	222.0	.	DP=31;VDB=0.0367;AF1=1;AC1=2;DP4=0,0,20,9;MQ=45;FQ=-114;EFF=UTR_3_PRIME(MODIFIER|||||Sobic.004G116300|||PAC:28373851|8),UTR_3_PRIME(MODIFIER|||||Sobic.004G116300|||PAC:28373852|7)	GT:PL:GQ	1/1:255,87,0:99
Chr04	12255005	.	C	T	222.0	.	DP=46;VDB=0.0383;AF1=1;AC1=2;DP4=0,0,29,17;MQ=45;FQ=-165;EFF=DOWNSTREAM(MODIFIER|||||Sobic.004G116500|||PAC:28375162|),DOWNSTREAM(MODIFIER|||||Sobic.004G116500|||PAC:28375163|),INTERGENIC(MODIFIER|||||||||)	GT:PL:GQ	1/1:255,138,0:99
Chr04	12374315	.	G	A	118.0	.	DP=5;VDB=0.0002;AF1=1;AC1=2;DP4=0,0,2,3;MQ=36;FQ=-42;EFF=INTERGENIC(MODIFIER|||||||||),UPSTREAM(MODIFIER|||||Sobic.004G117400|||PAC:28373994|)	GT:PL:GQ	1/1:151,15,0:27
Chr04	12713438	.	C	T	222.0	.	DP=29;VDB=0.0371;AF1=1;AC1=2;DP4=0,0,9,12;MQ=45;FQ=-90;EFF=INTRON(MODIFIER|||||Sobic.004G119100|||PAC:28372462|1),INTRON(MODIFIER|||||Sobic.004G119100|||PAC:28372463|1),INTRON(MODIFIER|||||Sobic.004G119100|||PAC:28372464|1),INTRON(MODIFIER|||||Sobic.004G119100|||PAC:28372465|1)	GT:PL:GQ	1/1:255,63,0:99
Chr04	13082132	.	C	T	222.0	.	DP=27;VDB=0.0353;AF1=1;AC1=2;DP4=0,0,13,11;MQ=42;FQ=-99;EFF=INTERGENIC(MODIFIER|||||||||)	GT:PL:GQ	1/1:255,72,0:99
Chr04	13310642	.	C	T	222.0	.	DP=50;VDB=0.0281;AF1=1;AC1=2;DP4=0,0,28,19;MQ=45;FQ=-168;EFF=INTRON(MODIFIER|||||Sobic.004G121400|||PAC:28373531|1)	GT:PL:GQ	1/1:255,141,0:99
Chr04	13702820	.	C	T	222.0	.	DP=24;VDB=0.0271;AF1=1;AC1=2;DP4=0,0,12,10;MQ=44;FQ=-93;EFF=DOWNSTREAM(MODIFIER|||||Sobic.004G122500|||PAC:28373888|),INTERGENIC(MODIFIER|||||||||),UPSTREAM(MODIFIER|||||Sobic.004G122400|||PAC:28374811|)	GT:PL:GQ	1/1:255,66,0:99
Chr04	13998166	.	C	T	222.0	.	DP=43;VDB=0.0399;AF1=1;AC1=2;DP4=0,0,19,20;MQ=45;FQ=-144;EFF=INTERGENIC(MODIFIER|||||||||)	GT:PL:GQ	1/1:255,117,0:99
Chr04	14031166	.	C	T	222.0	.	DP=57;VDB=0.0374;AF1=1;AC1=2;DP4=0,0,28,28;MQ=45;FQ=-196;EFF=INTERGENIC(MODIFIER|||||||||)	GT:PL:GQ	1/1:255,169,0:99
Chr04	14209286	.	C	T	222.0	.	DP=48;VDB=0.0404;AF1=1;AC1=2;DP4=0,0,26,22;MQ=46;FQ=-171;EFF=INTERGENIC(MODIFIER|||||||||),UPSTREAM(MODIFIER|||||Sobic.004G124600|||PAC:28374826|)	GT:PL:GQ	1/1:255,144,0:99
Chr04	14530688	.	C	T	222.0	.	DP=27;VDB=0.0253;AF1=1;AC1=2;DP4=0,0,12,15;MQ=44;FQ=-108;EFF=INTERGENIC(MODIFIER|||||||||),UPSTREAM(MODIFIER|||||Sobic.004G125200|||PAC:28372659|)	GT:PL:GQ	1/1:255,81,0:99
Chr04	14764622	.	C	T	222.0	.	DP=57;VDB=0.0410;AF1=1;AC1=2;DP4=0,0,20,25;MQ=43;FQ=-162;EFF=INTRON(MODIFIER|||||Sobic.004G125700|||PAC:28375404|4),UPSTREAM(MODIFIER|||||Sobic.004G125500|||PAC:28375124|),UTR_3_PRIME(MODIFIER|||||Sobic.004G125600|||PAC:28371744|1)	GT:PL:GQ	1/1:255,135,0:99
Chr04	14780535	.	C	T	222.0	.	DP=29;VDB=0.0416;AF1=1;AC1=2;DP4=0,0,21,8;MQ=35;FQ=-114;EFF=INTRON(MODIFIER|||||Sobic.004G125800|||PAC:28371871|7)	GT:PL:GQ	1/1:255,87,0:99
Chr04	14845987	.	C	T	222.0	.	DP=23;VDB=0.0399;AF1=1;AC1=2;DP4=0,0,12,9;MQ=41;FQ=-90;EFF=INTERGENIC(MODIFIER|||||||||)	GT:PL:GQ	1/1:255,63,0:99
Chr04	14987044	.	C	T	222.0	.	DP=78;VDB=0.0392;AF1=1;AC1=2;DP4=0,0,30,48;MQ=44;FQ=-262;EFF=DOWNSTREAM(MODIFIER|||||Sobic.004G126300|||PAC:28373309|),INTERGENIC(MODIFIER|||||||||)	GT:PL:GQ	1/1:255,235,0:99
Chr04	15283757	.	C	T	222.0	.	DP=43;VDB=0.0333;AF1=1;AC1=2;DP4=0,0,6,29;MQ=45;FQ=-132;EFF=INTRON(MODIFIER|||||Sobic.004G126900|||PAC:28374994|1)	GT:PL:GQ	1/1:255,105,0:99
Chr04	15549854	.	C	T	222.0	.	DP=46;VDB=0.0404;AF1=1;AC1=2;DP4=0,0,22,20;MQ=40;FQ=-153;EFF=INTERGENIC(MODIFIER|||||||||)	GT:PL:GQ	1/1:255,126,0:99
Chr04	15588884	.	C	T	222.0	.	DP=20;VDB=0.0198;AF1=1;AC1=2;DP4=0,0,12,8;MQ=42;FQ=-87;EFF=INTERGENIC(MODIFIER|||||||||)	GT:PL:GQ	1/1:255,60,0:99
Chr04	15708036	.	C	T	222.0	.	DP=26;VDB=0.0404;AF1=1;AC1=2;DP4=0,0,17,8;MQ=44;FQ=-102;EFF=INTRON(MODIFIER|||||Sobic.004G127400|||PAC:28372931|13)	GT:PL:GQ	1/1:255,75,0:99
Chr04	15957352	.	C	T	222.0	.	DP=73;VDB=0.0401;AF1=1;AC1=2;DP4=0,0,16,53;MQ=35;FQ=-235;EFF=INTERGENIC(MODIFIER|||||||||)	GT:PL:GQ	1/1:255,208,0:99
Chr04	16033944	.	C	T	222.0	.	DP=31;VDB=0.0407;AF1=1;AC1=2;DP4=0,0,12,18;MQ=45;FQ=-117;EFF=INTERGENIC(MODIFIER|||||||||),UPSTREAM(MODIFIER|||||Sobic.004G127800|||PAC:28373544|)	GT:PL:GQ	1/1:255,90,0:99
Chr04	16040091	.	C	T	222.0	.	DP=72;VDB=0.0405;AF1=1;AC1=2;DP4=0,0,31,38;MQ=44;FQ=-235;EFF=NON_SYNONYMOUS_CODING(MODERATE|MISSENSE|tCa/tTa|S155L||Sobic.004G127800|||PAC:28373544|)	GT:PL:GQ	1/1:255,208,0:99
Chr04	16193552	.	C	T	222.0	.	DP=34;VDB=0.0345;AF1=1;AC1=2;DP4=0,0,17,17;MQ=40;FQ=-129;EFF=INTERGENIC(MODIFIER|||||||||)	GT:PL:GQ	1/1:255,102,0:99
Chr04	16349878	.	C	T	222.0	.	DP=55;VDB=0.0371;AF1=1;AC1=2;DP4=0,0,33,21;MQ=43;FQ=-190;EFF=INTERGENIC(MODIFIER|||||||||)	GT:PL:GQ	1/1:255,163,0:99
Chr04	16428105	.	C	T	222.0	.	DP=34;VDB=0.0371;AF1=1;AC1=2;DP4=0,0,11,21;MQ=45;FQ=-123;EFF=INTERGENIC(MODIFIER|||||||||)	GT:PL:GQ	1/1:255,96,0:99
Chr04	16594946	.	C	T	222.0	.	DP=43;VDB=0.0392;AF1=1;AC1=2;DP4=0,0,15,28;MQ=42;FQ=-156;EFF=INTERGENIC(MODIFIER|||||||||)	GT:PL:GQ	1/1:255,129,0:99
Chr04	16681184	.	C	T	222.0	.	DP=63;VDB=0.0172;AF1=1;AC1=2;DP4=0,0,35,28;MQ=43;FQ=-217;EFF=INTERGENIC(MODIFIER|||||||||)	GT:PL:GQ	1/1:255,190,0:99
Chr04	16861741	.	C	T	222.0	.	DP=46;VDB=0.0404;AF1=1;AC1=2;DP4=0,0,14,22;MQ=42;FQ=-135;EFF=INTERGENIC(MODIFIER|||||||||)	GT:PL:GQ	1/1:255,108,0:99
Chr04	17038901	.	C	T	172.0	.	DP=27;VDB=0.0404;AF1=1;AC1=2;DP4=0,0,12,14;MQ=20;FQ=-105;EFF=INTERGENIC(MODIFIER|||||||||)	GT:PL:GQ	1/1:205,78,0:99
Chr04	17264541	.	C	T	222.0	.	DP=44;VDB=0.0308;AF1=1;AC1=2;DP4=0,0,21,17;MQ=44;FQ=-141;EFF=INTERGENIC(MODIFIER|||||||||)	GT:PL:GQ	1/1:255,114,0:99
Chr04	17266562	.	C	T	222.0	.	DP=65;VDB=0.0399;AF1=1;AC1=2;DP4=0,0,30,29;MQ=45;FQ=-205;EFF=INTERGENIC(MODIFIER|||||||||)	GT:PL:GQ	1/1:255,178,0:99
Chr04	17353557	.	C	T	222.0	.	DP=40;VDB=0.0399;AF1=1;AC1=2;DP4=0,0,17,21;MQ=36;FQ=-141;EFF=INTERGENIC(MODIFIER|||||||||)	GT:PL:GQ	1/1:255,114,0:99
Chr04	17443856	.	C	T	222.0	.	DP=38;VDB=0.0399;AF1=1;AC1=2;DP4=0,0,20,18;MQ=45;FQ=-141;EFF=INTERGENIC(MODIFIER|||||||||)	GT:PL:GQ	1/1:255,114,0:99
Chr04	17545656	.	C	T	222.0	.	DP=46;VDB=0.0394;AF1=1;AC1=2;DP4=0,0,24,19;MQ=43;FQ=-153;EFF=INTERGENIC(MODIFIER|||||||||)	GT:PL:GQ	1/1:255,126,0:99
Chr04	18107029	.	C	T	222.0	.	DP=57;VDB=0.0401;AF1=1;AC1=2;DP4=0,0,29,24;MQ=43;FQ=-187;EFF=INTERGENIC(MODIFIER|||||||||)	GT:PL:GQ	1/1:255,160,0:99
Chr04	18321336	.	C	T	222.0	.	DP=32;VDB=0.0355;AF1=1;AC1=2;DP4=0,0,15,15;MQ=42;FQ=-117;EFF=INTERGENIC(MODIFIER|||||||||)	GT:PL:GQ	1/1:255,90,0:99
Chr04	18469301	.	C	T	222.0	.	DP=32;VDB=0.0371;AF1=1;AC1=2;DP4=0,0,17,8;MQ=38;FQ=-102;EFF=INTERGENIC(MODIFIER|||||||||)	GT:PL:GQ	1/1:255,75,0:99
Chr04	18593167	.	C	T	222.0	.	DP=48;VDB=0.0396;AF1=1;AC1=2;DP4=0,0,23,25;MQ=42;FQ=-171;EFF=INTERGENIC(MODIFIER|||||||||)	GT:PL:GQ	1/1:255,144,0:99
Chr04	18637182	.	C	T	222.0	.	DP=35;VDB=0.0388;AF1=1;AC1=2;DP4=0,0,19,10;MQ=43;FQ=-114;EFF=INTERGENIC(MODIFIER|||||||||)	GT:PL:GQ	1/1:255,87,0:99
Chr04	18721344	.	C	T	222.0	.	DP=26;VDB=0.0396;AF1=1;AC1=2;DP4=0,0,11,11;MQ=45;FQ=-93;EFF=INTERGENIC(MODIFIER|||||||||)	GT:PL:GQ	1/1:255,66,0:99
Chr04	19092413	.	C	T	222.0	.	DP=72;VDB=0.0333;AF1=1;AC1=2;DP4=0,0,41,31;MQ=45;FQ=-244;EFF=SYNONYMOUS_CODING(LOW|SILENT|aaG/aaA|K678||Sobic.004G132100|||PAC:28374941|),SYNONYMOUS_CODING(LOW|SILENT|aaG/aaA|K678||Sobic.004G132100|||PAC:28374942|)	GT:PL:GQ	1/1:255,217,0:99
Chr04	19185136	.	C	T	222.0	.	DP=35;VDB=0.0308;AF1=1;AC1=2;DP4=0,0,8,25;MQ=44;FQ=-126;EFF=INTERGENIC(MODIFIER|||||||||)	GT:PL:GQ	1/1:255,99,0:99
Chr04	19357757	.	C	T	103.0	.	DP=42;VDB=0.0388;AF1=1;AC1=2;DP4=0,0,23,17;MQ=13;FQ=-147;EFF=INTERGENIC(MODIFIER|||||||||)	GT:PL:GQ	1/1:136,120,0:99
Chr04	19481633	.	G	A	222.0	.	DP=27;VDB=0.0355;AF1=1;AC1=2;DP4=0,0,14,11;MQ=31;FQ=-102;EFF=INTERGENIC(MODIFIER|||||||||)	GT:PL:GQ	1/1:255,75,0:99
Chr04	19550819	.	C	T	222.0	.	DP=43;VDB=0.0404;AF1=1;AC1=2;DP4=0,0,19,22;MQ=44;FQ=-150;EFF=INTERGENIC(MODIFIER|||||||||)	GT:PL:GQ	1/1:255,123,0:99
Chr04	19625282	.	C	T	222.0	.	DP=35;VDB=0.0404;AF1=1;AC1=2;DP4=0,0,23,10;MQ=42;FQ=-126;EFF=INTERGENIC(MODIFIER|||||||||)	GT:PL:GQ	1/1:255,99,0:99
Chr04	19731252	.	C	T	222.0	.	DP=36;VDB=0.0388;AF1=1;AC1=2;DP4=0,0,21,13;MQ=44;FQ=-129;EFF=INTERGENIC(MODIFIER|||||||||)	GT:PL:GQ	1/1:255,102,0:99
Chr04	20083165	.	C	T	222.0	.	DP=24;VDB=0.0374;AF1=1;AC1=2;DP4=0,0,12,12;MQ=44;FQ=-99;EFF=DOWNSTREAM(MODIFIER|||||Sobic.004G132900|||PAC:28375872|),INTERGENIC(MODIFIER|||||||||)	GT:PL:GQ	1/1:255,72,0:99
Chr04	20233518	.	C	T	222.0	.	DP=20;VDB=0.0420;AF1=1;AC1=2;DP4=0,0,6,7;MQ=45;FQ=-66;EFF=INTERGENIC(MODIFIER|||||||||)	GT:PL:GQ	1/1:255,39,0:75
Chr04	20367109	.	C	T	222.0	.	DP=34;VDB=0.0308;AF1=1;AC1=2;DP4=0,0,15,16;MQ=45;FQ=-120;EFF=INTERGENIC(MODIFIER|||||||||)	GT:PL:GQ	1/1:255,93,0:99
Chr04	20436065	.	C	T	222.0	.	DP=26;VDB=0.0399;AF1=1;AC1=2;DP4=0,0,17,8;MQ=44;FQ=-102;EFF=INTERGENIC(MODIFIER|||||||||)	GT:PL:GQ	1/1:255,75,0:99
Chr04	20478389	.	C	T	222.0	.	DP=22;VDB=0.0374;AF1=1;AC1=2;DP4=0,0,13,8;MQ=43;FQ=-90;EFF=INTERGENIC(MODIFIER|||||||||)	GT:PL:GQ	1/1:255,63,0:99
Chr04	20479333	.	C	T	222.0	.	DP=33;VDB=0.0343;AF1=1;AC1=2;DP4=0,0,16,15;MQ=45;FQ=-120;EFF=INTERGENIC(MODIFIER|||||||||)	GT:PL:GQ	1/1:255,93,0:99
Chr04	20550227	.	C	T	222.0	.	DP=28;VDB=0.0355;AF1=1;AC1=2;DP4=0,0,16,12;MQ=45;FQ=-111;EFF=DOWNSTREAM(MODIFIER|||||Sobic.004G133500|||PAC:28375571|),INTERGENIC(MODIFIER|||||||||)	GT:PL:GQ	1/1:255,84,0:99
Chr04	20698741	.	C	T	222.0	.	DP=21;VDB=0.0365;AF1=1;AC1=2;DP4=0,0,10,10;MQ=43;FQ=-87;EFF=INTERGENIC(MODIFIER|||||||||),UPSTREAM(MODIFIER|||||Sobic.004G133600|||PAC:28375409|)	GT:PL:GQ	1/1:255,60,0:99
Chr04	20710700	.	C	T	222.0	.	DP=50;VDB=0.0263;AF1=1;AC1=2;DP4=0,0,30,18;MQ=40;FQ=-171;EFF=INTERGENIC(MODIFIER|||||||||)	GT:PL:GQ	1/1:255,144,0:99
Chr04	20776545	.	C	T	222.0	.	DP=35;VDB=0.0371;AF1=1;AC1=2;DP4=0,0,21,11;MQ=45;FQ=-123;EFF=INTERGENIC(MODIFIER|||||||||)	GT:PL:GQ	1/1:255,96,0:99
Chr04	20789424	.	C	T	222.0	.	DP=44;VDB=0.0404;AF1=1;AC1=2;DP4=0,0,22,18;MQ=45;FQ=-147;EFF=INTERGENIC(MODIFIER|||||||||)	GT:PL:GQ	1/1:255,120,0:99
Chr04	20853322	.	C	T	222.0	.	DP=40;VDB=0.0374;AF1=1;AC1=2;DP4=0,0,16,24;MQ=45;FQ=-147;EFF=DOWNSTREAM(MODIFIER|||||Sobic.004G133700|||PAC:28374150|),DOWNSTREAM(MODIFIER|||||Sobic.004G133700|||PAC:28374151|),INTERGENIC(MODIFIER|||||||||)	GT:PL:GQ	1/1:255,120,0:99
Chr04	20995142	.	C	T	222.0	.	DP=54;VDB=0.0408;AF1=1;AC1=2;DP4=0,0,20,34;MQ=45;FQ=-190;EFF=INTERGENIC(MODIFIER|||||||||)	GT:PL:GQ	1/1:255,163,0:99
Chr04	21059901	.	C	T	222.0	.	DP=28;VDB=0.0404;AF1=1;AC1=2;DP4=0,0,5,21;MQ=43;FQ=-105;EFF=INTERGENIC(MODIFIER|||||||||)	GT:PL:GQ	1/1:255,78,0:99
Chr04	21072204	.	C	T	222.0	.	DP=32;VDB=0.0374;AF1=1;AC1=2;DP4=0,0,19,13;MQ=42;FQ=-123;EFF=INTERGENIC(MODIFIER|||||||||)	GT:PL:GQ	1/1:255,96,0:99
Chr04	21151744	.	C	T	222.0	.	DP=54;VDB=0.0365;AF1=1;AC1=2;DP4=0,0,22,29;MQ=43;FQ=-181;EFF=INTERGENIC(MODIFIER|||||||||)	GT:PL:GQ	1/1:255,154,0:99
Chr04	21223343	.	C	T	222.0	.	DP=38;VDB=0.0302;AF1=1;AC1=2;DP4=0,0,16,20;MQ=33;FQ=-135;EFF=INTERGENIC(MODIFIER|||||||||)	GT:PL:GQ	1/1:255,108,0:99
Chr04	21334715	.	C	T	222.0	.	DP=47;VDB=0.0401;AF1=1;AC1=2;DP4=0,0,27,16;MQ=45;FQ=-156;EFF=INTERGENIC(MODIFIER|||||||||)	GT:PL:GQ	1/1:255,129,0:99
Chr04	21573152	.	C	T	222.0	.	DP=41;VDB=0.0399;AF1=1;AC1=2;DP4=0,0,20,21;MQ=44;FQ=-150;EFF=INTERGENIC(MODIFIER|||||||||)	GT:PL:GQ	1/1:255,123,0:99
Chr04	21658122	.	C	T	222.0	.	DP=43;VDB=0.0407;AF1=1;AC1=2;DP4=0,0,22,13;MQ=45;FQ=-132;EFF=INTERGENIC(MODIFIER|||||||||)	GT:PL:GQ	1/1:255,105,0:99
Chr04	21795031	.	C	T	222.0	.	DP=28;VDB=0.0324;AF1=1;AC1=2;DP4=0,0,13,11;MQ=45;FQ=-99;EFF=INTERGENIC(MODIFIER|||||||||)	GT:PL:GQ	1/1:255,72,0:99
Chr04	21943725	.	C	T	222.0	.	DP=41;VDB=0.0253;AF1=1;AC1=2;DP4=0,0,26,11;MQ=46;FQ=-138;EFF=INTERGENIC(MODIFIER|||||||||)	GT:PL:GQ	1/1:255,111,0:99
Chr04	22163886	.	C	T	222.0	.	DP=41;VDB=0.0374;AF1=1;AC1=2;DP4=0,0,20,21;MQ=44;FQ=-150;EFF=INTERGENIC(MODIFIER|||||||||)	GT:PL:GQ	1/1:255,123,0:99
Chr04	22505787	.	C	T	222.0	.	DP=38;VDB=0.0404;AF1=1;AC1=2;DP4=0,0,14,19;MQ=43;FQ=-126;EFF=INTERGENIC(MODIFIER|||||||||)	GT:PL:GQ	1/1:255,99,0:99
Chr04	22941459	.	C	T	222.0	.	DP=36;VDB=0.0399;AF1=1;AC1=2;DP4=0,0,18,18;MQ=39;FQ=-135;EFF=INTERGENIC(MODIFIER|||||||||)	GT:PL:GQ	1/1:255,108,0:99
Chr04	22958422	.	C	T	222.0	.	DP=43;VDB=0.0198;AF1=1;AC1=2;DP4=0,0,22,21;MQ=42;FQ=-156;EFF=INTERGENIC(MODIFIER|||||||||)	GT:PL:GQ	1/1:255,129,0:99
Chr04	22968941	.	C	T	222.0	.	DP=37;VDB=0.0281;AF1=1;AC1=2;DP4=0,0,9,28;MQ=44;FQ=-138;EFF=INTERGENIC(MODIFIER|||||||||)	GT:PL:GQ	1/1:255,111,0:99
Chr04	23072387	.	G	A	222.0	.	DP=24;VDB=0.0353;AF1=1;AC1=2;DP4=0,0,12,11;MQ=42;FQ=-96;EFF=INTERGENIC(MODIFIER|||||||||)	GT:PL:GQ	1/1:255,69,0:99
Chr04	23084990	.	G	A	222.0	.	DP=52;VDB=0.0374;AF1=1;AC1=2;DP4=0,0,19,31;MQ=45;FQ=-178;EFF=INTERGENIC(MODIFIER|||||||||)	GT:PL:GQ	1/1:255,151,0:99
Chr04	23087326	.	G	A	123.0	.	DP=14;VDB=0.0399;AF1=1;AC1=2;DP4=0,0,1,12;MQ=27;FQ=-66;EFF=INTERGENIC(MODIFIER|||||||||)	GT:PL:GQ	1/1:156,39,0:75
Chr04	23087450	.	G	A	222.0	.	DP=29;VDB=0.0253;AF1=1;AC1=2;DP4=0,0,23,6;MQ=29;FQ=-114;EFF=INTERGENIC(MODIFIER|||||||||)	GT:PL:GQ	1/1:255,87,0:99
Chr04	23105422	.	C	T	70.1	.	DP=6;VDB=0.0118;AF1=1;AC1=2;DP4=0,0,3,3;MQ=21;FQ=-45;EFF=INTERGENIC(MODIFIER|||||||||)	GT:PL:GQ	1/1:103,18,0:33
Chr04	23158312	.	G	A	222.0	.	DP=60;VDB=0.0394;AF1=1;AC1=2;DP4=0,0,27,33;MQ=44;FQ=-208;EFF=INTERGENIC(MODIFIER|||||||||)	GT:PL:GQ	1/1:255,181,0:99
Chr04	23172316	.	G	A	222.0	.	DP=28;VDB=0.0404;AF1=1;AC1=2;DP4=0,0,17,11;MQ=45;FQ=-111;EFF=INTERGENIC(MODIFIER|||||||||)	GT:PL:GQ	1/1:255,84,0:99
Chr04	23186219	.	G	A	135.0	.	DP=9;VDB=0.0153;AF1=1;AC1=2;DP4=0,0,3,4;MQ=36;FQ=-48;EFF=INTERGENIC(MODIFIER|||||||||)	GT:PL:GQ	1/1:168,21,0:39
Chr04	23289803	.	G	A	222.0	.	DP=80;VDB=0.0404;AF1=1;AC1=2;DP4=0,0,39,36;MQ=45;FQ=-253;EFF=INTERGENIC(MODIFIER|||||||||)	GT:PL:GQ	1/1:255,226,0:99
Chr04	23697023	.	G	A	222.0	.	DP=28;VDB=0.0318;AF1=1;AC1=2;DP4=0,0,15,13;MQ=43;FQ=-111;EFF=INTERGENIC(MODIFIER|||||||||)	GT:PL:GQ	1/1:255,84,0:99
Chr04	23739323	.	G	A	222.0	.	DP=45;VDB=0.0404;AF1=1;AC1=2;DP4=0,0,24,15;MQ=45;FQ=-144;EFF=INTERGENIC(MODIFIER|||||||||)	GT:PL:GQ	1/1:255,117,0:99
Chr04	23770807	.	G	A	222.0	.	DP=43;VDB=0.0401;AF1=1;AC1=2;DP4=0,0,21,18;MQ=38;FQ=-144;EFF=INTERGENIC(MODIFIER|||||||||)	GT:PL:GQ	1/1:255,117,0:99
Chr04	24330053	.	G	A	222.0	.	DP=15;VDB=0.0365;AF1=1;AC1=2;DP4=0,0,4,11;MQ=44;FQ=-72;EFF=INTERGENIC(MODIFIER|||||||||)	GT:PL:GQ	1/1:255,45,0:87
Chr04	24408231	.	G	A	222.0	.	DP=41;VDB=0.0394;AF1=1;AC1=2;DP4=0,0,20,19;MQ=42;FQ=-144;EFF=INTERGENIC(MODIFIER|||||||||)	GT:PL:GQ	1/1:255,117,0:99
Chr04	24492168	.	C	T	71.3	.	DP=5;VDB=0.0001;AF1=1;AC1=2;DP4=0,0,2,3;MQ=24;FQ=-42;EFF=INTERGENIC(MODIFIER|||||||||)	GT:PL:GQ	1/1:104,15,0:27
Chr04	24498641	.	G	A	222.0	.	DP=46;VDB=0.0373;AF1=1;AC1=2;DP4=0,0,27,19;MQ=42;FQ=-165;EFF=INTERGENIC(MODIFIER|||||||||)	GT:PL:GQ	1/1:255,138,0:99
Chr04	24573534	.	G	A	222.0	.	DP=48;VDB=0.0374;AF1=1;AC1=2;DP4=0,0,18,27;MQ=44;FQ=-162;EFF=INTERGENIC(MODIFIER|||||||||)	GT:PL:GQ	1/1:255,135,0:99
Chr04	24736266	.	G	A	222.0	.	DP=36;VDB=0.0371;AF1=1;AC1=2;DP4=0,0,23,10;MQ=43;FQ=-126;EFF=INTERGENIC(MODIFIER|||||||||)	GT:PL:GQ	1/1:255,99,0:99
Chr04	24963855	.	G	A	222.0	.	DP=37;VDB=0.0401;AF1=1;AC1=2;DP4=0,0,25,12;MQ=42;FQ=-138;EFF=INTERGENIC(MODIFIER|||||||||)	GT:PL:GQ	1/1:255,111,0:99
Chr04	25040178	.	G	A	222.0	.	DP=38;VDB=0.0253;AF1=1;AC1=2;DP4=0,0,16,20;MQ=44;FQ=-135;EFF=INTERGENIC(MODIFIER|||||||||)	GT:PL:GQ	1/1:255,108,0:99
Chr04	25117654	.	G	A	222.0	.	DP=42;VDB=0.0392;AF1=1;AC1=2;DP4=0,0,21,21;MQ=45;FQ=-153;EFF=INTERGENIC(MODIFIER|||||||||)	GT:PL:GQ	1/1:255,126,0:99
Chr04	25203787	.	G	A	222.0	.	DP=42;VDB=0.0401;AF1=1;AC1=2;DP4=0,0,19,20;MQ=43;FQ=-144;EFF=INTERGENIC(MODIFIER|||||||||)	GT:PL:GQ	1/1:255,117,0:99
Chr04	25288559	.	G	A	222.0	.	DP=55;VDB=0.0355;AF1=1;AC1=2;DP4=0,0,29,26;MQ=39;FQ=-193;EFF=INTERGENIC(MODIFIER|||||||||)	GT:PL:GQ	1/1:255,166,0:99
Chr04	25427610	.	G	A	222.0	.	DP=26;VDB=0.0374;AF1=1;AC1=2;DP4=0,0,13,12;MQ=45;FQ=-102;EFF=INTERGENIC(MODIFIER|||||||||)	GT:PL:GQ	1/1:255,75,0:99
Chr04	25617192	.	C	T	107.0	.	DP=10;VDB=0.0085;AF1=1;AC1=2;DP4=0,0,4,6;MQ=21;FQ=-57;EFF=INTERGENIC(MODIFIER|||||||||)	GT:PL:GQ	1/1:140,30,0:57
Chr04	25782744	.	G	A	222.0	.	DP=34;VDB=0.0355;AF1=1;AC1=2;DP4=0,0,23,9;MQ=40;FQ=-123;EFF=INTERGENIC(MODIFIER|||||||||)	GT:PL:GQ	1/1:255,96,0:99
Chr04	25843323	.	G	A	222.0	.	DP=36;VDB=0.0318;AF1=1;AC1=2;DP4=0,0,21,11;MQ=44;FQ=-123;EFF=INTERGENIC(MODIFIER|||||||||)	GT:PL:GQ	1/1:255,96,0:99
Chr04	26252238	.	G	A	222.0	.	DP=44;VDB=0.0405;AF1=1;AC1=2;DP4=0,0,11,30;MQ=44;FQ=-150;EFF=INTERGENIC(MODIFIER|||||||||)	GT:PL:GQ	1/1:255,123,0:99
Chr04	26289674	.	G	A	206.0	.	DP=15;VDB=0.0339;AF1=1;AC1=2;DP4=0,0,10,4;MQ=37;FQ=-69;EFF=INTERGENIC(MODIFIER|||||||||)	GT:PL:GQ	1/1:239,42,0:81
Chr04	26319071	.	G	A	222.0	.	DP=36;VDB=0.0401;AF1=1;AC1=2;DP4=0,0,15,21;MQ=45;FQ=-135;EFF=INTERGENIC(MODIFIER|||||||||)	GT:PL:GQ	1/1:255,108,0:99
Chr04	26425870	.	G	A	222.0	.	DP=42;VDB=0.0394;AF1=1;AC1=2;DP4=0,0,22,18;MQ=45;FQ=-147;EFF=INTERGENIC(MODIFIER|||||||||)	GT:PL:GQ	1/1:255,120,0:99
Chr04	26431096	.	G	A	222.0	.	DP=43;VDB=0.0388;AF1=1;AC1=2;DP4=0,0,11,30;MQ=40;FQ=-150;EFF=INTERGENIC(MODIFIER|||||||||)	GT:PL:GQ	1/1:255,123,0:99
Chr04	26721657	.	G	A	222.0	.	DP=38;VDB=0.0396;AF1=1;AC1=2;DP4=0,0,17,15;MQ=43;FQ=-123;EFF=INTRON(MODIFIER|||||Sobic.004G135200|||PAC:28374944|5),INTRON(MODIFIER|||||Sobic.004G135200|||PAC:28374945|5),INTRON(MODIFIER|||||Sobic.004G135200|||PAC:28374946|5),INTRON(MODIFIER|||||Sobic.004G135200|||PAC:28374947|5)	GT:PL:GQ	1/1:255,96,0:99
Chr04	26729307	.	G	A	222.0	.	DP=31;VDB=0.0399;AF1=1;AC1=2;DP4=0,0,15,15;MQ=45;FQ=-117;EFF=INTERGENIC(MODIFIER|||||||||),UPSTREAM(MODIFIER|||||Sobic.004G135200|||PAC:28374944|),UPSTREAM(MODIFIER|||||Sobic.004G135200|||PAC:28374945|),UPSTREAM(MODIFIER|||||Sobic.004G135200|||PAC:28374946|),UPSTREAM(MODIFIER|||||Sobic.004G135200|||PAC:28374947|)	GT:PL:GQ	1/1:255,90,0:99
Chr04	26988982	.	G	A	222.0	.	DP=43;VDB=0.0400;AF1=1;AC1=2;DP4=0,0,16,27;MQ=44;FQ=-156;EFF=INTERGENIC(MODIFIER|||||||||)	GT:PL:GQ	1/1:255,129,0:99
Chr04	27014848	.	G	A	222.0	.	DP=33;VDB=0.0374;AF1=1;AC1=2;DP4=0,0,21,9;MQ=45;FQ=-117;EFF=INTERGENIC(MODIFIER|||||||||)	GT:PL:GQ	1/1:255,90,0:99
Chr04	27182630	.	G	A	222.0	.	DP=40;VDB=0.0413;AF1=1;AC1=2;DP4=0,0,17,14;MQ=44;FQ=-120;EFF=INTERGENIC(MODIFIER|||||||||)	GT:PL:GQ	1/1:255,93,0:99
Chr04	27303709	.	G	A	222.0	.	DP=26;VDB=0.0371;AF1=1;AC1=2;DP4=0,0,11,12;MQ=39;FQ=-96;EFF=INTERGENIC(MODIFIER|||||||||)	GT:PL:GQ	1/1:255,69,0:99
Chr04	27320731	.	G	A	222.0	.	DP=46;VDB=0.0399;AF1=1;AC1=2;DP4=0,0,13,32;MQ=40;FQ=-162;EFF=INTERGENIC(MODIFIER|||||||||)	GT:PL:GQ	1/1:255,135,0:99
Chr04	27575795	.	G	A	222.0	.	DP=44;VDB=0.0253;AF1=1;AC1=2;DP4=0,0,26,18;MQ=41;FQ=-159;EFF=INTERGENIC(MODIFIER|||||||||)	GT:PL:GQ	1/1:255,132,0:99
Chr04	27623185	.	G	A	222.0	.	DP=33;VDB=0.0412;AF1=1;AC1=2;DP4=0,0,9,21;MQ=36;FQ=-117;EFF=INTERGENIC(MODIFIER|||||||||)	GT:PL:GQ	1/1:255,90,0:99
Chr04	27711462	.	G	A	222.0	.	DP=43;VDB=0.0374;AF1=1;AC1=2;DP4=0,0,19,22;MQ=38;FQ=-150;EFF=INTERGENIC(MODIFIER|||||||||)	GT:PL:GQ	1/1:255,123,0:99
Chr04	32210842	.	C	T	222.0	.	DP=54;VDB=0.0333;AF1=1;AC1=2;DP4=0,0,20,30;MQ=45;FQ=-178;EFF=SYNONYMOUS_CODING(LOW|SILENT|ctC/ctT|L484||Sobic.004G135400|||PAC:28372478|)	GT:PL:GQ	1/1:255,151,0:99
Chr04	32488535	.	C	T	222.0	.	DP=27;VDB=0.0405;AF1=1;AC1=2;DP4=0,0,6,12;MQ=42;FQ=-81;EFF=INTERGENIC(MODIFIER|||||||||)	GT:PL:GQ	1/1:255,54,0:99
Chr04	32534090	.	C	T	222.0	.	DP=41;VDB=0.0383;AF1=1;AC1=2;DP4=0,0,21,20;MQ=42;FQ=-150;EFF=INTERGENIC(MODIFIER|||||||||)	GT:PL:GQ	1/1:255,123,0:99
Chr04	32735943	.	G	A	222.0	.	DP=41;VDB=0.0388;AF1=1;AC1=2;DP4=0,0,22,19;MQ=45;FQ=-150;EFF=INTERGENIC(MODIFIER|||||||||),UPSTREAM(MODIFIER|||||Sobic.004G135500|||PAC:28375392|)	GT:PL:GQ	1/1:255,123,0:99
Chr04	33266208	.	C	T	222.0	.	DP=41;VDB=0.0399;AF1=1;AC1=2;DP4=0,0,21,19;MQ=40;FQ=-147;EFF=INTERGENIC(MODIFIER|||||||||)	GT:PL:GQ	1/1:255,120,0:99
Chr04	33353989	.	C	T	222.0	.	DP=32;VDB=0.0408;AF1=1;AC1=2;DP4=0,0,25,7;MQ=41;FQ=-123;EFF=DOWNSTREAM(MODIFIER|||||Sobic.004G135800|||PAC:28374498|),INTERGENIC(MODIFIER|||||||||)	GT:PL:GQ	1/1:255,96,0:99
Chr04	33595339	.	C	T	222.0	.	DP=34;VDB=0.0404;AF1=1;AC1=2;DP4=0,0,19,15;MQ=44;FQ=-129;EFF=INTERGENIC(MODIFIER|||||||||)	GT:PL:GQ	1/1:255,102,0:99
Chr04	33659116	.	G	A	222.0	.	DP=27;VDB=0.0383;AF1=1;AC1=2;DP4=0,0,14,10;MQ=45;FQ=-99;EFF=INTERGENIC(MODIFIER|||||||||)	GT:PL:GQ	1/1:255,72,0:99
Chr04	33706449	.	C	T	222.0	.	DP=40;VDB=0.0355;AF1=1;AC1=2;DP4=0,0,15,25;MQ=45;FQ=-147;EFF=INTERGENIC(MODIFIER|||||||||)	GT:PL:GQ	1/1:255,120,0:99
Chr04	33949204	.	C	T	222.0	.	DP=25;VDB=0.0416;AF1=1;AC1=2;DP4=0,0,14,9;MQ=41;FQ=-96;EFF=INTERGENIC(MODIFIER|||||||||)	GT:PL:GQ	1/1:255,69,0:99
Chr04	34050292	.	C	T	222.0	.	DP=49;VDB=0.0399;AF1=1;AC1=2;DP4=0,0,13,36;MQ=44;FQ=-175;EFF=INTERGENIC(MODIFIER|||||||||)	GT:PL:GQ	1/1:255,148,0:99
Chr04	34474284	.	C	T	222.0	.	DP=32;VDB=0.0339;AF1=1;AC1=2;DP4=0,0,18,14;MQ=45;FQ=-123;EFF=INTERGENIC(MODIFIER|||||||||)	GT:PL:GQ	1/1:255,96,0:99
Chr04	34651949	.	C	T	222.0	.	DP=30;VDB=0.0408;AF1=1;AC1=2;DP4=0,0,15,15;MQ=45;FQ=-117;EFF=INTERGENIC(MODIFIER|||||||||)	GT:PL:GQ	1/1:255,90,0:99
Chr04	34888979	.	C	T	222.0	.	DP=39;VDB=0.0388;AF1=1;AC1=2;DP4=0,0,23,16;MQ=40;FQ=-144;EFF=INTERGENIC(MODIFIER|||||||||)	GT:PL:GQ	1/1:255,117,0:99
Chr04	34911962	.	C	T	222.0	.	DP=45;VDB=0.0333;AF1=1;AC1=2;DP4=0,0,18,27;MQ=43;FQ=-162;EFF=INTERGENIC(MODIFIER|||||||||)	GT:PL:GQ	1/1:255,135,0:99
Chr04	35052140	.	C	T	222.0	.	DP=41;VDB=0.0333;AF1=1;AC1=2;DP4=0,0,20,19;MQ=40;FQ=-144;EFF=INTERGENIC(MODIFIER|||||||||)	GT:PL:GQ	1/1:255,117,0:99
Chr04	35054273	.	C	T	222.0	.	DP=40;VDB=0.0399;AF1=1;AC1=2;DP4=0,0,23,15;MQ=40;FQ=-141;EFF=INTERGENIC(MODIFIER|||||||||)	GT:PL:GQ	1/1:255,114,0:99
Chr04	35069257	.	G	A	222.0	.	DP=29;VDB=0.0404;AF1=1;AC1=2;DP4=0,0,11,18;MQ=45;FQ=-114;EFF=INTERGENIC(MODIFIER|||||||||)	GT:PL:GQ	1/1:255,87,0:99
Chr04	35098088	.	C	T	222.0	.	DP=35;VDB=0.0281;AF1=1;AC1=2;DP4=0,0,21,13;MQ=33;FQ=-129;EFF=INTERGENIC(MODIFIER|||||||||)	GT:PL:GQ	1/1:255,102,0:99
Chr04	35136624	.	C	T	222.0	.	DP=49;VDB=0.0396;AF1=1;AC1=2;DP4=0,0,21,26;MQ=43;FQ=-168;EFF=INTERGENIC(MODIFIER|||||||||)	GT:PL:GQ	1/1:255,141,0:99
Chr04	35207689	.	C	T	222.0	.	DP=19;VDB=0.0383;AF1=1;AC1=2;DP4=0,0,10,9;MQ=44;FQ=-84;EFF=INTERGENIC(MODIFIER|||||||||)	GT:PL:GQ	1/1:255,57,0:99
Chr04	35602924	.	G	A	30.5	.	DP=4;VDB=0.0005;AF1=1;AC1=2;DP4=0,0,1,3;MQ=18;FQ=-39;EFF=INTERGENIC(MODIFIER|||||||||)	GT:PL:GQ	1/1:63,12,0:21
Chr04	35707254	.	C	T	222.0	.	DP=35;VDB=0.0394;AF1=1;AC1=2;DP4=0,0,9,18;MQ=43;FQ=-108;EFF=INTERGENIC(MODIFIER|||||||||)	GT:PL:GQ	1/1:255,81,0:99
Chr04	36071707	.	C	T	222.0	.	DP=73;VDB=0.0404;AF1=1;AC1=2;DP4=0,0,31,42;MQ=45;FQ=-247;EFF=INTERGENIC(MODIFIER|||||||||)	GT:PL:GQ	1/1:255,220,0:99
Chr04	36122520	.	C	T	222.0	.	DP=47;VDB=0.0404;AF1=1;AC1=2;DP4=0,0,24,23;MQ=43;FQ=-168;EFF=DOWNSTREAM(MODIFIER|||||Sobic.004G137100|||PAC:28375727|),INTERGENIC(MODIFIER|||||||||)	GT:PL:GQ	1/1:255,141,0:99
Chr04	36352588	.	C	T	222.0	.	DP=40;VDB=0.0388;AF1=1;AC1=2;DP4=0,0,13,24;MQ=25;FQ=-138;EFF=INTERGENIC(MODIFIER|||||||||)	GT:PL:GQ	1/1:255,111,0:99
Chr04	36507416	.	C	T	222.0	.	DP=47;VDB=0.0399;AF1=1;AC1=2;DP4=0,0,26,13;MQ=43;FQ=-144;EFF=INTERGENIC(MODIFIER|||||||||)	GT:PL:GQ	1/1:255,117,0:99
Chr04	36540205	.	C	T	222.0	.	DP=42;VDB=0.0308;AF1=1;AC1=2;DP4=0,0,24,15;MQ=45;FQ=-144;EFF=INTERGENIC(MODIFIER|||||||||)	GT:PL:GQ	1/1:255,117,0:99
Chr04	36540887	.	C	T	222.0	.	DP=39;VDB=0.0399;AF1=1;AC1=2;DP4=0,0,20,15;MQ=44;FQ=-132;EFF=INTERGENIC(MODIFIER|||||||||)	GT:PL:GQ	1/1:255,105,0:99
Chr04	36606321	.	C	T	222.0	.	DP=66;VDB=0.0383;AF1=1;AC1=2;DP4=0,0,37,27;MQ=44;FQ=-220;EFF=INTERGENIC(MODIFIER|||||||||)	GT:PL:GQ	1/1:255,193,0:99
Chr04	36610439	.	C	T	222.0	.	DP=33;VDB=0.0369;AF1=1;AC1=2;DP4=0,0,16,13;MQ=44;FQ=-114;EFF=INTERGENIC(MODIFIER|||||||||)	GT:PL:GQ	1/1:255,87,0:99
Chr04	36931080	.	G	A	222.0	.	DP=45;VDB=0.0365;AF1=1;AC1=2;DP4=0,0,30,13;MQ=45;FQ=-156;EFF=INTERGENIC(MODIFIER|||||||||)	GT:PL:GQ	1/1:255,129,0:99
Chr04	36934431	.	G	A	222.0	.	DP=46;VDB=0.0404;AF1=1;AC1=2;DP4=0,0,24,22;MQ=44;FQ=-165;EFF=INTERGENIC(MODIFIER|||||||||)	GT:PL:GQ	1/1:255,138,0:99
Chr04	37058464	.	G	A	222.0	.	DP=37;VDB=0.0401;AF1=1;AC1=2;DP4=0,0,17,18;MQ=45;FQ=-132;EFF=INTERGENIC(MODIFIER|||||||||)	GT:PL:GQ	1/1:255,105,0:99
Chr04	37109356	.	G	A	222.0	.	DP=48;VDB=0.0404;AF1=1;AC1=2;DP4=0,0,26,16;MQ=36;FQ=-153;EFF=INTERGENIC(MODIFIER|||||||||)	GT:PL:GQ	1/1:255,126,0:99
Chr04	37183288	.	G	A	210.0	.	DP=19;VDB=0.0318;AF1=1;AC1=2;DP4=0,0,14,2;MQ=45;FQ=-75;EFF=INTERGENIC(MODIFIER|||||||||)	GT:PL:GQ	1/1:243,48,0:93
Chr04	37385316	.	G	A	222.0	.	DP=38;VDB=0.0405;AF1=1;AC1=2;DP4=0,0,17,21;MQ=24;FQ=-141;EFF=INTERGENIC(MODIFIER|||||||||)	GT:PL:GQ	1/1:255,114,0:99
Chr04	37394403	.	G	A	222.0	.	DP=42;VDB=0.0383;AF1=1;AC1=2;DP4=0,0,25,14;MQ=46;FQ=-144;EFF=INTERGENIC(MODIFIER|||||||||)	GT:PL:GQ	1/1:255,117,0:99
Chr04	37455181	.	G	A	222.0	.	DP=25;VDB=0.0400;AF1=1;AC1=2;DP4=0,0,11,13;MQ=44;FQ=-99;EFF=INTERGENIC(MODIFIER|||||||||)	GT:PL:GQ	1/1:255,72,0:99
Chr04	37469404	.	G	A	222.0	.	DP=37;VDB=0.0291;AF1=1;AC1=2;DP4=0,0,16,17;MQ=46;FQ=-126;EFF=INTERGENIC(MODIFIER|||||||||)	GT:PL:GQ	1/1:255,99,0:99
Chr04	38245249	.	G	A	222.0	.	DP=34;VDB=0.0402;AF1=1;AC1=2;DP4=0,0,15,14;MQ=43;FQ=-114;EFF=INTERGENIC(MODIFIER|||||||||)	GT:PL:GQ	1/1:255,87,0:99
Chr04	38327935	.	G	A	222.0	.	DP=51;VDB=0.0401;AF1=1;AC1=2;DP4=0,0,24,25;MQ=45;FQ=-175;EFF=INTERGENIC(MODIFIER|||||||||)	GT:PL:GQ	1/1:255,148,0:99
Chr04	38367016	.	G	A	222.0	.	DP=48;VDB=0.0394;AF1=1;AC1=2;DP4=0,0,25,23;MQ=45;FQ=-171;EFF=INTERGENIC(MODIFIER|||||||||)	GT:PL:GQ	1/1:255,144,0:99
Chr04	38565609	.	G	A	222.0	.	DP=25;VDB=0.0407;AF1=1;AC1=2;DP4=0,0,17,8;MQ=39;FQ=-102;EFF=INTERGENIC(MODIFIER|||||||||)	GT:PL:GQ	1/1:255,75,0:99
Chr04	38641337	.	G	A	222.0	.	DP=28;VDB=0.0355;AF1=1;AC1=2;DP4=0,0,18,7;MQ=38;FQ=-102;EFF=DOWNSTREAM(MODIFIER|||||Sobic.004G138700|||PAC:28375014|),INTERGENIC(MODIFIER|||||||||)	GT:PL:GQ	1/1:255,75,0:99
Chr04	38662518	.	G	A	222.0	.	DP=52;VDB=0.0404;AF1=1;AC1=2;DP4=0,0,38,9;MQ=43;FQ=-168;EFF=INTERGENIC(MODIFIER|||||||||)	GT:PL:GQ	1/1:255,141,0:99
Chr04	38698616	.	G	A	222.0	.	DP=45;VDB=0.0399;AF1=1;AC1=2;DP4=0,0,22,23;MQ=45;FQ=-162;EFF=INTERGENIC(MODIFIER|||||||||)	GT:PL:GQ	1/1:255,135,0:99
Chr04	38710148	.	G	A	222.0	.	DP=48;VDB=0.0404;AF1=1;AC1=2;DP4=0,0,28,20;MQ=44;FQ=-171;EFF=INTERGENIC(MODIFIER|||||||||)	GT:PL:GQ	1/1:255,144,0:99
Chr04	38847880	.	G	A	222.0	.	DP=36;VDB=0.0333;AF1=1;AC1=2;DP4=0,0,14,22;MQ=33;FQ=-135;EFF=INTERGENIC(MODIFIER|||||||||)	GT:PL:GQ	1/1:255,108,0:99
Chr04	38936033	.	G	A	222.0	.	DP=73;VDB=0.0404;AF1=1;AC1=2;DP4=0,0,42,31;MQ=45;FQ=-247;EFF=SYNONYMOUS_CODING(LOW|SILENT|ttG/ttA|L51||Sobic.004G138800|||PAC:28374041|)	GT:PL:GQ	1/1:255,220,0:99
Chr04	39050468	.	G	A	222.0	.	DP=57;VDB=0.0355;AF1=1;AC1=2;DP4=0,0,25,31;MQ=39;FQ=-196;EFF=INTERGENIC(MODIFIER|||||||||)	GT:PL:GQ	1/1:255,169,0:99
Chr04	39067923	.	G	A	222.0	.	DP=56;VDB=0.0399;AF1=1;AC1=2;DP4=0,0,25,27;MQ=45;FQ=-184;EFF=INTERGENIC(MODIFIER|||||||||)	GT:PL:GQ	1/1:255,157,0:99
Chr04	39106878	.	G	A	222.0	.	DP=40;VDB=0.0343;AF1=1;AC1=2;DP4=0,0,18,18;MQ=45;FQ=-135;EFF=INTERGENIC(MODIFIER|||||||||)	GT:PL:GQ	1/1:255,108,0:99
Chr04	39146405	.	C	T	175.0	.	DP=22;VDB=0.0355;AF1=1;AC1=2;DP4=0,0,12,8;MQ=22;FQ=-87;EFF=INTERGENIC(MODIFIER|||||||||)	GT:PL:GQ	1/1:208,60,0:99
Chr04	39255754	.	G	A	222.0	.	DP=34;VDB=0.0408;AF1=1;AC1=2;DP4=0,0,14,18;MQ=46;FQ=-117;EFF=DOWNSTREAM(MODIFIER|||||Sobic.004G139100|||PAC:28372831|),NON_SYNONYMOUS_CODING(MODERATE|MISSENSE|gCt/gTt|A6V||Sobic.004G138900|||PAC:28373370|),UPSTREAM(MODIFIER|||||Sobic.004G139000|||PAC:28373519|)	GT:PL:GQ	1/1:255,90,0:99
Chr04	39541070	.	C	T	222.0	.	DP=42;VDB=0.0405;AF1=1;AC1=2;DP4=0,0,18,22;MQ=42;FQ=-147;EFF=INTERGENIC(MODIFIER|||||||||)	GT:PL:GQ	1/1:255,120,0:99
Chr04	39647067	.	G	A	222.0	.	DP=26;VDB=0.0400;AF1=1;AC1=2;DP4=0,0,9,15;MQ=45;FQ=-99;EFF=INTRON(MODIFIER|||||Sobic.004G139700|||PAC:28373545|6),INTRON(MODIFIER|||||Sobic.004G139700|||PAC:28373546|6),INTRON(MODIFIER|||||Sobic.004G139700|||PAC:28373547|6)	GT:PL:GQ	1/1:255,72,0:99
Chr04	39743436	.	G	A	222.0	.	DP=57;VDB=0.0404;AF1=1;AC1=2;DP4=0,0,41,12;MQ=45;FQ=-187;EFF=INTERGENIC(MODIFIER|||||||||)	GT:PL:GQ	1/1:255,160,0:99
Chr04	40220193	.	G	A	222.0	.	DP=45;VDB=0.0355;AF1=1;AC1=2;DP4=0,0,24,21;MQ=42;FQ=-162;EFF=INTRON(MODIFIER|||||Sobic.004G140400|||PAC:28373585|8)	GT:PL:GQ	1/1:255,135,0:99
Chr04	40504747	.	G	A	92.0	.	DP=41;VDB=0.0318;AF1=1;AC1=2;DP4=0,0,19,21;MQ=13;FQ=-147;EFF=INTERGENIC(MODIFIER|||||||||)	GT:PL:GQ	1/1:125,120,0:99
Chr04	40521701	.	G	A	222.0	.	DP=57;VDB=0.0399;AF1=1;AC1=2;DP4=0,0,28,28;MQ=45;FQ=-196;EFF=DOWNSTREAM(MODIFIER|||||Sobic.004G141000|||PAC:28373627|),INTERGENIC(MODIFIER|||||||||),UPSTREAM(MODIFIER|||||Sobic.004G140900|||PAC:28372145|)	GT:PL:GQ	1/1:255,169,0:99
Chr04	40531933	.	G	A	222.0	.	DP=31;VDB=0.0404;AF1=1;AC1=2;DP4=0,0,14,14;MQ=46;FQ=-111;EFF=INTERGENIC(MODIFIER|||||||||)	GT:PL:GQ	1/1:255,84,0:99
Chr04	40564019	.	G	A	222.0	.	DP=77;VDB=0.0308;AF1=1;AC1=2;DP4=0,0,40,35;MQ=44;FQ=-253;EFF=INTERGENIC(MODIFIER|||||||||)	GT:PL:GQ	1/1:255,226,0:99
Chr04	40583453	.	G	A	222.0	.	DP=39;VDB=0.0402;AF1=1;AC1=2;DP4=0,0,22,16;MQ=30;FQ=-141;EFF=INTERGENIC(MODIFIER|||||||||)	GT:PL:GQ	1/1:255,114,0:99
Chr04	40597935	.	G	A	222.0	.	DP=61;VDB=0.0355;AF1=1;AC1=2;DP4=0,0,38,21;MQ=45;FQ=-205;EFF=INTERGENIC(MODIFIER|||||||||)	GT:PL:GQ	1/1:255,178,0:99
Chr04	40651515	.	G	A	222.0	.	DP=49;VDB=0.0404;AF1=1;AC1=2;DP4=0,0,19,26;MQ=35;FQ=-162;EFF=INTERGENIC(MODIFIER|||||||||)	GT:PL:GQ	1/1:255,135,0:99
Chr04	40681036	.	G	A	222.0	.	DP=36;VDB=0.0404;AF1=1;AC1=2;DP4=0,0,10,21;MQ=43;FQ=-120;EFF=INTERGENIC(MODIFIER|||||||||)	GT:PL:GQ	1/1:255,93,0:99
Chr04	40738749	.	G	A	222.0	.	DP=39;VDB=0.0281;AF1=1;AC1=2;DP4=0,0,23,15;MQ=44;FQ=-141;EFF=INTERGENIC(MODIFIER|||||||||)	GT:PL:GQ	1/1:255,114,0:99
Chr04	40842877	.	G	A	222.0	.	DP=38;VDB=0.0333;AF1=1;AC1=2;DP4=0,0,16,22;MQ=28;FQ=-141;EFF=INTERGENIC(MODIFIER|||||||||)	GT:PL:GQ	1/1:255,114,0:99
Chr04	40995591	.	G	A	202.0	.	DP=22;VDB=0.0401;AF1=1;AC1=2;DP4=0,0,9,9;MQ=26;FQ=-81;EFF=INTERGENIC(MODIFIER|||||||||)	GT:PL:GQ	1/1:235,54,0:99
Chr04	41120643	.	G	A	222.0	.	DP=26;VDB=0.0383;AF1=1;AC1=2;DP4=0,0,12,12;MQ=29;FQ=-99;EFF=INTERGENIC(MODIFIER|||||||||)	GT:PL:GQ	1/1:255,72,0:99
Chr04	41139007	.	G	A	222.0	.	DP=31;VDB=0.0400;AF1=1;AC1=2;DP4=0,0,12,15;MQ=44;FQ=-108;EFF=INTERGENIC(MODIFIER|||||||||)	GT:PL:GQ	1/1:255,81,0:99
Chr04	41264275	.	G	A	216.0	.	DP=37;VDB=0.0281;AF1=1;AC1=2;DP4=0,0,12,18;MQ=27;FQ=-117;EFF=INTERGENIC(MODIFIER|||||||||)	GT:PL:GQ	1/1:249,90,0:99
Chr04	41327920	.	G	A	222.0	.	DP=33;VDB=0.0404;AF1=1;AC1=2;DP4=0,0,7,23;MQ=45;FQ=-117;EFF=INTERGENIC(MODIFIER|||||||||)	GT:PL:GQ	1/1:255,90,0:99
Chr04	41396657	.	G	A	222.0	.	DP=34;VDB=0.0413;AF1=1;AC1=2;DP4=0,0,12,20;MQ=42;FQ=-123;EFF=INTERGENIC(MODIFIER|||||||||)	GT:PL:GQ	1/1:255,96,0:99
Chr04	41696499	.	G	A	222.0	.	DP=51;VDB=0.0404;AF1=1;AC1=2;DP4=0,0,36,15;MQ=45;FQ=-181;EFF=INTERGENIC(MODIFIER|||||||||)	GT:PL:GQ	1/1:255,154,0:99
Chr04	41874816	.	G	A	222.0	.	DP=36;VDB=0.0404;AF1=1;AC1=2;DP4=0,0,16,20;MQ=41;FQ=-135;EFF=DOWNSTREAM(MODIFIER|||||Sobic.004G142900|||PAC:28373778|),DOWNSTREAM(MODIFIER|||||Sobic.004G142900|||PAC:28373779|),DOWNSTREAM(MODIFIER|||||Sobic.004G142900|||PAC:28373780|),INTERGENIC(MODIFIER|||||||||),UPSTREAM(MODIFIER|||||Sobic.004G143000|||PAC:28374792|)	GT:PL:GQ	1/1:255,108,0:99
Chr04	41927597	.	G	A	222.0	.	DP=21;VDB=0.0355;AF1=1;AC1=2;DP4=0,0,7,10;MQ=40;FQ=-78;EFF=INTERGENIC(MODIFIER|||||||||)	GT:PL:GQ	1/1:255,51,0:99
Chr04	42066020	.	G	A	222.0	.	DP=57;VDB=0.0374;AF1=1;AC1=2;DP4=0,0,29,28;MQ=44;FQ=-199;EFF=INTERGENIC(MODIFIER|||||||||)	GT:PL:GQ	1/1:255,172,0:99
Chr04	42165713	.	G	A	193.0	.	DP=32;VDB=0.0402;AF1=1;AC1=2;DP4=0,0,10,17;MQ=28;FQ=-108;EFF=INTRON(MODIFIER|||||Sobic.004G143600|||PAC:28372217|6)	GT:PL:GQ	1/1:226,81,0:99
Chr04	42345643	.	G	A	222.0	.	DP=35;VDB=0.0374;AF1=1;AC1=2;DP4=0,0,27,8;MQ=45;FQ=-132;EFF=INTERGENIC(MODIFIER|||||||||)	GT:PL:GQ	1/1:255,105,0:99
Chr04	42469548	.	G	A	222.0	.	DP=39;VDB=0.0399;AF1=1;AC1=2;DP4=0,0,19,20;MQ=45;FQ=-144;EFF=INTERGENIC(MODIFIER|||||||||)	GT:PL:GQ	1/1:255,117,0:99
Chr04	42654955	.	G	A	222.0	.	DP=53;VDB=0.0355;AF1=1;AC1=2;DP4=0,0,17,31;MQ=43;FQ=-171;EFF=INTERGENIC(MODIFIER|||||||||)	GT:PL:GQ	1/1:255,144,0:99
Chr04	42915081	.	G	A	222.0	.	DP=31;VDB=0.0388;AF1=1;AC1=2;DP4=0,0,16,13;MQ=39;FQ=-114;EFF=INTERGENIC(MODIFIER|||||||||)	GT:PL:GQ	1/1:255,87,0:99
Chr04	43036598	.	G	A	222.0	.	DP=29;VDB=0.0399;AF1=1;AC1=2;DP4=0,0,16,13;MQ=42;FQ=-114;EFF=INTERGENIC(MODIFIER|||||||||)	GT:PL:GQ	1/1:255,87,0:99
Chr04	43087408	.	G	A	222.0	.	DP=33;VDB=0.0402;AF1=1;AC1=2;DP4=0,0,19,14;MQ=45;FQ=-126;EFF=INTERGENIC(MODIFIER|||||||||)	GT:PL:GQ	1/1:255,99,0:99
Chr04	43118892	.	G	A	222.0	.	DP=42;VDB=0.0308;AF1=1;AC1=2;DP4=0,0,19,23;MQ=38;FQ=-153;EFF=INTERGENIC(MODIFIER|||||||||)	GT:PL:GQ	1/1:255,126,0:99
Chr04	43142161	.	G	A	83.5	.	DP=4;VDB=0.0007;AF1=1;AC1=2;DP4=0,0,1,3;MQ=35;FQ=-39;EFF=INTRON(MODIFIER|||||Sobic.004G144200|||PAC:28373727|2)	GT:PL:GQ	1/1:116,12,0:21
Chr04	43453334	.	G	A	222.0	.	DP=36;VDB=0.0364;AF1=1;AC1=2;DP4=0,0,22,12;MQ=41;FQ=-129;EFF=INTERGENIC(MODIFIER|||||||||),UPSTREAM(MODIFIER|||||Sobic.004G144600|||PAC:28373275|),UPSTREAM(MODIFIER|||||Sobic.004G144700|||PAC:28371857|)	GT:PL:GQ	1/1:255,102,0:99
Chr04	43521437	.	G	A	222.0	.	DP=51;VDB=0.0404;AF1=1;AC1=2;DP4=0,0,20,31;MQ=38;FQ=-181;EFF=INTERGENIC(MODIFIER|||||||||)	GT:PL:GQ	1/1:255,154,0:99
Chr04	43731783	.	G	A	222.0	.	DP=32;VDB=0.0343;AF1=1;AC1=2;DP4=0,0,6,18;MQ=44;FQ=-99;EFF=INTERGENIC(MODIFIER|||||||||)	GT:PL:GQ	1/1:255,72,0:99
Chr04	43809492	.	C	T	222.0	.	DP=33;VDB=0.0388;AF1=1;AC1=2;DP4=0,0,17,16;MQ=31;FQ=-126;EFF=INTERGENIC(MODIFIER|||||||||)	GT:PL:GQ	1/1:255,99,0:99
Chr04	44020186	.	G	A	222.0	.	DP=44;VDB=0.0374;AF1=1;AC1=2;DP4=0,0,21,22;MQ=40;FQ=-156;EFF=INTERGENIC(MODIFIER|||||||||)	GT:PL:GQ	1/1:255,129,0:99
Chr04	44062429	.	G	A	222.0	.	DP=38;VDB=0.0333;AF1=1;AC1=2;DP4=0,0,24,12;MQ=46;FQ=-135;EFF=INTERGENIC(MODIFIER|||||||||)	GT:PL:GQ	1/1:255,108,0:99
Chr04	44131524	.	G	A	222.0	.	DP=45;VDB=0.0404;AF1=1;AC1=2;DP4=0,0,23,22;MQ=44;FQ=-162;EFF=INTERGENIC(MODIFIER|||||||||)	GT:PL:GQ	1/1:255,135,0:99
Chr04	44229289	.	G	A	175.0	.	DP=42;VDB=0.0333;AF1=1;AC1=2;DP4=0,0,21,19;MQ=19;FQ=-147;EFF=INTERGENIC(MODIFIER|||||||||)	GT:PL:GQ	1/1:208,120,0:99
Chr04	44283370	.	G	A	222.0	.	DP=51;VDB=0.0399;AF1=1;AC1=2;DP4=0,0,21,30;MQ=45;FQ=-181;EFF=INTERGENIC(MODIFIER|||||||||)	GT:PL:GQ	1/1:255,154,0:99
Chr04	44681644	.	G	A	222.0	.	DP=38;VDB=0.0404;AF1=1;AC1=2;DP4=0,0,24,14;MQ=45;FQ=-141;EFF=INTERGENIC(MODIFIER|||||||||)	GT:PL:GQ	1/1:255,114,0:99
Chr04	44708134	.	G	A	222.0	.	DP=24;VDB=0.0318;AF1=1;AC1=2;DP4=0,0,9,15;MQ=45;FQ=-99;EFF=INTERGENIC(MODIFIER|||||||||)	GT:PL:GQ	1/1:255,72,0:99
Chr04	44765970	.	G	A	222.0	.	DP=51;VDB=0.0396;AF1=1;AC1=2;DP4=0,0,35,14;MQ=45;FQ=-175;EFF=DOWNSTREAM(MODIFIER|||||Sobic.004G146300|||PAC:28373807|),DOWNSTREAM(MODIFIER|||||Sobic.004G146300|||PAC:28373808|),INTERGENIC(MODIFIER|||||||||)	GT:PL:GQ	1/1:255,148,0:99
Chr04	44904404	.	G	A	222.0	.	DP=35;VDB=0.0291;AF1=1;AC1=2;DP4=0,0,14,19;MQ=42;FQ=-126;EFF=INTERGENIC(MODIFIER|||||||||)	GT:PL:GQ	1/1:255,99,0:99
Chr04	44941446	.	G	A	222.0	.	DP=40;VDB=0.0353;AF1=1;AC1=2;DP4=0,0,11,26;MQ=44;FQ=-138;EFF=INTERGENIC(MODIFIER|||||||||)	GT:PL:GQ	1/1:255,111,0:99
Chr04	45087556	.	G	A	222.0	.	DP=63;VDB=0.0401;AF1=1;AC1=2;DP4=0,0,29,30;MQ=45;FQ=-205;EFF=NON_SYNONYMOUS_CODING(MODERATE|MISSENSE|gCt/gTt|A283V||Sobic.004G146800|||PAC:28375291|)	GT:PL:GQ	1/1:255,178,0:99
Chr04	45401412	.	G	A	222.0	.	DP=23;VDB=0.0414;AF1=1;AC1=2;DP4=0,0,8,13;MQ=44;FQ=-90;EFF=DOWNSTREAM(MODIFIER|||||Sobic.004G147300|||PAC:28373980|),INTERGENIC(MODIFIER|||||||||)	GT:PL:GQ	1/1:255,63,0:99
Chr04	45446154	.	G	A	222.0	.	DP=51;VDB=0.0384;AF1=1;AC1=2;DP4=0,0,29,22;MQ=43;FQ=-181;EFF=INTERGENIC(MODIFIER|||||||||)	GT:PL:GQ	1/1:255,154,0:99
Chr04	45452917	.	G	A	222.0	.	DP=27;VDB=0.0365;AF1=1;AC1=2;DP4=0,0,10,15;MQ=42;FQ=-102;EFF=INTERGENIC(MODIFIER|||||||||)	GT:PL:GQ	1/1:255,75,0:99
Chr04	45493369	.	G	A	222.0	.	DP=35;VDB=0.0408;AF1=1;AC1=2;DP4=0,0,11,17;MQ=37;FQ=-111;EFF=INTERGENIC(MODIFIER|||||||||)	GT:PL:GQ	1/1:255,84,0:99
Chr04	45514513	.	G	A	222.0	.	DP=35;VDB=0.0355;AF1=1;AC1=2;DP4=0,0,15,14;MQ=29;FQ=-114;EFF=INTERGENIC(MODIFIER|||||||||)	GT:PL:GQ	1/1:255,87,0:99
Chr04	45598328	.	G	A	222.0	.	DP=62;VDB=0.0318;AF1=1;AC1=2;DP4=0,0,30,31;MQ=41;FQ=-211;EFF=INTERGENIC(MODIFIER|||||||||)	GT:PL:GQ	1/1:255,184,0:99
Chr04	45866367	.	G	A	222.0	.	DP=42;VDB=0.0404;AF1=1;AC1=2;DP4=0,0,19,23;MQ=43;FQ=-153;EFF=INTERGENIC(MODIFIER|||||||||),UPSTREAM(MODIFIER|||||Sobic.004G148000|||PAC:28375683|)	GT:PL:GQ	1/1:255,126,0:99
Chr04	45903258	.	G	A	222.0	.	DP=76;VDB=0.0374;AF1=1;AC1=2;DP4=0,0,34,42;MQ=45;FQ=-256;EFF=INTERGENIC(MODIFIER|||||||||),UPSTREAM(MODIFIER|||||Sobic.004G148200|||PAC:28375301|)	GT:PL:GQ	1/1:255,229,0:99
Chr04	45914367	.	G	A	222.0	.	DP=25;VDB=0.0404;AF1=1;AC1=2;DP4=0,0,16,9;MQ=45;FQ=-102;EFF=INTERGENIC(MODIFIER|||||||||)	GT:PL:GQ	1/1:255,75,0:99
Chr04	46016146	.	G	A	222.0	.	DP=27;VDB=0.0399;AF1=1;AC1=2;DP4=0,0,13,10;MQ=39;FQ=-96;EFF=INTERGENIC(MODIFIER|||||||||)	GT:PL:GQ	1/1:255,69,0:99
Chr04	46529778	.	G	A	150.0	.	DP=17;VDB=0.0274;AF1=1;AC1=2;DP4=0,0,6,10;MQ=28;FQ=-75;EFF=INTERGENIC(MODIFIER|||||||||)	GT:PL:GQ	1/1:183,48,0:93
Chr04	46770509	.	G	A	222.0	.	DP=46;VDB=0.0353;AF1=1;AC1=2;DP4=0,0,26,20;MQ=44;FQ=-165;EFF=DOWNSTREAM(MODIFIER|||||Sobic.004G150300|||PAC:28375337|),INTERGENIC(MODIFIER|||||||||),UPSTREAM(MODIFIER|||||Sobic.004G150200|||PAC:28375758|)	GT:PL:GQ	1/1:255,138,0:99
Chr04	46958714	.	G	A	222.0	.	DP=53;VDB=0.0404;AF1=1;AC1=2;DP4=0,0,25,24;MQ=42;FQ=-175;EFF=INTERGENIC(MODIFIER|||||||||)	GT:PL:GQ	1/1:255,148,0:99
Chr04	47131295	.	G	A	222.0	.	DP=39;VDB=0.0333;AF1=1;AC1=2;DP4=0,0,21,18;MQ=45;FQ=-144;EFF=INTERGENIC(MODIFIER|||||||||)	GT:PL:GQ	1/1:255,117,0:99
Chr04	47205001	.	G	A	222.0	.	DP=34;VDB=0.0374;AF1=1;AC1=2;DP4=0,0,16,14;MQ=39;FQ=-117;EFF=INTERGENIC(MODIFIER|||||||||)	GT:PL:GQ	1/1:255,90,0:99
Chr04	47217237	.	G	A	222.0	.	DP=64;VDB=0.0388;AF1=1;AC1=2;DP4=0,0,32,26;MQ=32;FQ=-202;EFF=INTERGENIC(MODIFIER|||||||||)	GT:PL:GQ	1/1:255,175,0:99
Chr04	47480536	.	G	A	222.0	.	DP=23;VDB=0.0308;AF1=1;AC1=2;DP4=0,0,9,13;MQ=45;FQ=-93;EFF=INTERGENIC(MODIFIER|||||||||)	GT:PL:GQ	1/1:255,66,0:99
Chr04	47646660	.	G	A	222.0	.	DP=36;VDB=0.0369;AF1=1;AC1=2;DP4=0,0,29,6;MQ=34;FQ=-132;EFF=INTERGENIC(MODIFIER|||||||||)	GT:PL:GQ	1/1:255,105,0:99
Chr04	47665491	.	G	A	222.0	.	DP=86;VDB=0.0399;AF1=1;AC1=2;DP4=0,0,34,51;MQ=45;FQ=-282;EFF=DOWNSTREAM(MODIFIER|||||Sobic.004G152600|||PAC:28372404|),UTR_3_PRIME(MODIFIER|||||Sobic.004G152500|||PAC:28371905|5)	GT:PL:GQ	1/1:255,255,0:99
Chr04	47670253	.	G	A	222.0	.	DP=25;VDB=0.0388;AF1=1;AC1=2;DP4=0,0,13,12;MQ=44;FQ=-102;EFF=INTRON(MODIFIER|||||Sobic.004G152600|||PAC:28372404|1),UPSTREAM(MODIFIER|||||Sobic.004G152500|||PAC:28371905|)	GT:PL:GQ	1/1:255,75,0:99
Chr04	47832476	.	G	A	222.0	.	DP=31;VDB=0.0405;AF1=1;AC1=2;DP4=0,0,13,18;MQ=42;FQ=-120;EFF=INTERGENIC(MODIFIER|||||||||)	GT:PL:GQ	1/1:255,93,0:99
Chr04	47848623	.	G	A	222.0	.	DP=35;VDB=0.0355;AF1=1;AC1=2;DP4=0,0,13,22;MQ=31;FQ=-132;EFF=INTERGENIC(MODIFIER|||||||||)	GT:PL:GQ	1/1:255,105,0:99
Chr04	47918957	.	G	A	222.0	.	DP=39;VDB=0.0374;AF1=1;AC1=2;DP4=0,0,18,20;MQ=43;FQ=-141;EFF=INTERGENIC(MODIFIER|||||||||)	GT:PL:GQ	1/1:255,114,0:99
Chr04	47946679	.	G	A	222.0	.	DP=45;VDB=0.0329;AF1=1;AC1=2;DP4=0,0,32,12;MQ=45;FQ=-159;EFF=DOWNSTREAM(MODIFIER|||||Sobic.004G153900|||PAC:28374797|),NON_SYNONYMOUS_CODING(MODERATE|MISSENSE|aGa/aAa|R545K||Sobic.004G153800|||PAC:28375611|)	GT:PL:GQ	1/1:255,132,0:99
Chr04	47949241	.	G	A	222.0	.	DP=73;VDB=0.0388;AF1=1;AC1=2;DP4=0,0,30,43;MQ=45;FQ=-247;EFF=DOWNSTREAM(MODIFIER|||||Sobic.004G153800|||PAC:28375611|),DOWNSTREAM(MODIFIER|||||Sobic.004G153900|||PAC:28374797|),INTERGENIC(MODIFIER|||||||||)	GT:PL:GQ	1/1:255,220,0:99
Chr04	48196695	.	G	A	222.0	.	DP=48;VDB=0.0407;AF1=1;AC1=2;DP4=0,0,27,19;MQ=41;FQ=-165;EFF=INTERGENIC(MODIFIER|||||||||)	GT:PL:GQ	1/1:255,138,0:99
Chr04	48335123	.	G	A	222.0	.	DP=53;VDB=0.0308;AF1=1;AC1=2;DP4=0,0,21,29;MQ=35;FQ=-178;EFF=INTERGENIC(MODIFIER|||||||||)	GT:PL:GQ	1/1:255,151,0:99
Chr04	48372481	.	G	A	222.0	.	DP=48;VDB=0.0407;AF1=1;AC1=2;DP4=0,0,29,15;MQ=45;FQ=-159;EFF=DOWNSTREAM(MODIFIER|||||Sobic.004G154600|||PAC:28373390|),INTERGENIC(MODIFIER|||||||||)	GT:PL:GQ	1/1:255,132,0:99
Chr04	48405850	.	G	A	222.0	.	DP=42;VDB=0.0281;AF1=1;AC1=2;DP4=0,0,20,20;MQ=43;FQ=-147;EFF=INTERGENIC(MODIFIER|||||||||)	GT:PL:GQ	1/1:255,120,0:99
Chr04	48470261	.	G	A	222.0	.	DP=33;VDB=0.0383;AF1=1;AC1=2;DP4=0,0,23,9;MQ=42;FQ=-123;EFF=INTERGENIC(MODIFIER|||||||||)	GT:PL:GQ	1/1:255,96,0:99
Chr04	48502849	.	G	A	222.0	.	DP=36;VDB=0.0388;AF1=1;AC1=2;DP4=0,0,28,6;MQ=45;FQ=-129;EFF=INTERGENIC(MODIFIER|||||||||)	GT:PL:GQ	1/1:255,102,0:99
Chr04	48528293	.	G	A	222.0	.	DP=37;VDB=0.0333;AF1=1;AC1=2;DP4=0,0,17,14;MQ=46;FQ=-120;EFF=INTERGENIC(MODIFIER|||||||||)	GT:PL:GQ	1/1:255,93,0:99
Chr04	48681302	.	G	A	222.0	.	DP=34;VDB=0.0404;AF1=1;AC1=2;DP4=0,0,17,17;MQ=45;FQ=-129;EFF=INTERGENIC(MODIFIER|||||||||)	GT:PL:GQ	1/1:255,102,0:99
Chr04	48752948	.	G	A	222.0	.	DP=26;VDB=0.0353;AF1=1;AC1=2;DP4=0,0,13,13;MQ=45;FQ=-105;EFF=DOWNSTREAM(MODIFIER|||||Sobic.004G156200|||PAC:28371748|),DOWNSTREAM(MODIFIER|||||Sobic.004G156300|||PAC:28375732|),INTERGENIC(MODIFIER|||||||||)	GT:PL:GQ	1/1:255,78,0:99
Chr04	48780593	.	G	A	50.0	.	DP=3;VDB=0.0208;AF1=1;AC1=2;DP4=0,0,1,2;MQ=30;FQ=-36;EFF=INTERGENIC(MODIFIER|||||||||),UPSTREAM(MODIFIER|||||Sobic.004G156400|||PAC:28374384|),UPSTREAM(MODIFIER|||||Sobic.004G156400|||PAC:28374385|)	GT:PL:GQ	1/1:82,9,0:16
Chr04	48910065	.	G	A	222.0	.	DP=44;VDB=0.0405;AF1=1;AC1=2;DP4=0,0,13,26;MQ=43;FQ=-144;EFF=INTERGENIC(MODIFIER|||||||||)	GT:PL:GQ	1/1:255,117,0:99
Chr04	48983991	.	G	A	222.0	.	DP=30;VDB=0.0404;AF1=1;AC1=2;DP4=0,0,10,20;MQ=45;FQ=-117;EFF=INTERGENIC(MODIFIER|||||||||)	GT:PL:GQ	1/1:255,90,0:99
Chr04	49124854	.	G	A	222.0	.	DP=56;VDB=0.0355;AF1=1;AC1=2;DP4=0,0,21,35;MQ=45;FQ=-196;EFF=INTERGENIC(MODIFIER|||||||||),UPSTREAM(MODIFIER|||||Sobic.004G157100|||PAC:28374679|)	GT:PL:GQ	1/1:255,169,0:99
Chr04	49139575	.	G	A	222.0	.	DP=56;VDB=0.0399;AF1=1;AC1=2;DP4=0,0,18,36;MQ=45;FQ=-190;EFF=INTERGENIC(MODIFIER|||||||||)	GT:PL:GQ	1/1:255,163,0:99
Chr04	49273159	.	G	A	222.0	.	DP=22;VDB=0.0401;AF1=1;AC1=2;DP4=0,0,17,5;MQ=40;FQ=-93;EFF=INTERGENIC(MODIFIER|||||||||)	GT:PL:GQ	1/1:255,66,0:99
Chr04	49282974	.	G	A	222.0	.	DP=58;VDB=0.0374;AF1=1;AC1=2;DP4=0,0,33,23;MQ=46;FQ=-196;EFF=DOWNSTREAM(MODIFIER|||||Sobic.004G157700|||PAC:28374247|),NON_SYNONYMOUS_CODING(MODERATE|MISSENSE|Gtg/Atg|V165M||Sobic.004G157600|||PAC:28373989|)	GT:PL:GQ	1/1:255,169,0:99
Chr04	49405616	.	G	A	222.0	.	DP=30;VDB=0.0396;AF1=1;AC1=2;DP4=0,0,17,13;MQ=45;FQ=-117;EFF=INTERGENIC(MODIFIER|||||||||)	GT:PL:GQ	1/1:255,90,0:99
Chr04	49828471	.	G	A	222.0	.	DP=32;VDB=0.0373;AF1=1;AC1=2;DP4=0,0,10,20;MQ=44;FQ=-117;EFF=DOWNSTREAM(MODIFIER|||||Sobic.004G159000|||PAC:28372330|),DOWNSTREAM(MODIFIER|||||Sobic.004G159000|||PAC:28372331|),DOWNSTREAM(MODIFIER|||||Sobic.004G159200|||PAC:28374581|),NON_SYNONYMOUS_CODING(MODERATE|MISSENSE|Gtg/Atg|V38M||Sobic.004G159100|||PAC:28372928|)	GT:PL:GQ	1/1:255,90,0:99
Chr04	49902730	.	G	A	222.0	.	DP=36;VDB=0.0281;AF1=1;AC1=2;DP4=0,0,13,22;MQ=45;FQ=-132;EFF=DOWNSTREAM(MODIFIER|||||Sobic.004G159700|||PAC:28375720|),DOWNSTREAM(MODIFIER|||||Sobic.004G159700|||PAC:28375721|),UTR_5_PRIME(MODIFIER|||||Sobic.004G159800|||PAC:28372035|1)	GT:PL:GQ	1/1:255,105,0:99
Chr04	49989329	.	G	A	179.0	.	DP=19;VDB=0.0416;AF1=1;AC1=2;DP4=0,0,7,8;MQ=25;FQ=-72;EFF=INTERGENIC(MODIFIER|||||||||)	GT:PL:GQ	1/1:212,45,0:87
Chr04	50033276	.	G	A	222.0	.	DP=28;VDB=0.0399;AF1=1;AC1=2;DP4=0,0,16,11;MQ=46;FQ=-108;EFF=INTRON(MODIFIER|||||Sobic.004G160200|||PAC:28374146|2),UPSTREAM(MODIFIER|||||Sobic.004G160200|||PAC:28374147|),UPSTREAM(MODIFIER|||||Sobic.004G160300|||PAC:28375307|)	GT:PL:GQ	1/1:255,81,0:99
Chr04	50108374	.	G	A	222.0	.	DP=35;VDB=0.0329;AF1=1;AC1=2;DP4=0,0,17,10;MQ=45;FQ=-108;EFF=INTERGENIC(MODIFIER|||||||||),UPSTREAM(MODIFIER|||||Sobic.004G160700|||PAC:28373749|)	GT:PL:GQ	1/1:255,81,0:99
Chr04	50382966	.	G	A	222.0	.	DP=67;VDB=0.0394;AF1=1;AC1=2;DP4=0,0,33,27;MQ=45;FQ=-208;EFF=NON_SYNONYMOUS_CODING(MODERATE|MISSENSE|aGt/aAt|S157N||Sobic.004G161900|||PAC:28374060|)	GT:PL:GQ	1/1:255,181,0:99
Chr04	50784414	.	G	A	222.0	.	DP=65;VDB=0.0404;AF1=1;AC1=2;DP4=0,0,38,26;MQ=45;FQ=-220;EFF=DOWNSTREAM(MODIFIER|||||Sobic.004G165200|||PAC:28375417|),INTERGENIC(MODIFIER|||||||||),UPSTREAM(MODIFIER|||||Sobic.004G165300|||PAC:28373408|)	GT:PL:GQ	1/1:255,193,0:99
Chr04	50842260	.	G	A	222.0	.	DP=73;VDB=0.0388;AF1=1;AC1=2;DP4=0,0,45,27;MQ=45;FQ=-244;EFF=DOWNSTREAM(MODIFIER|||||Sobic.004G165900|||PAC:28374843|),INTERGENIC(MODIFIER|||||||||),UPSTREAM(MODIFIER|||||Sobic.004G166000|||PAC:28373374|)	GT:PL:GQ	1/1:255,217,0:99
Chr04	50988331	.	G	A	222.0	.	DP=30;VDB=0.0374;AF1=1;AC1=2;DP4=0,0,15,15;MQ=32;FQ=-117;EFF=INTERGENIC(MODIFIER|||||||||)	GT:PL:GQ	1/1:255,90,0:99
Chr04	51053887	.	G	A	222.0	.	DP=36;VDB=0.0396;AF1=1;AC1=2;DP4=0,0,19,16;MQ=39;FQ=-132;EFF=INTERGENIC(MODIFIER|||||||||),UPSTREAM(MODIFIER|||||Sobic.004G167500|||PAC:28373460|)	GT:PL:GQ	1/1:255,105,0:99
Chr04	51053913	.	G	A	222.0	.	DP=48;VDB=0.0396;AF1=1;AC1=2;DP4=0,0,30,16;MQ=40;FQ=-165;EFF=INTERGENIC(MODIFIER|||||||||),UPSTREAM(MODIFIER|||||Sobic.004G167500|||PAC:28373460|)	GT:PL:GQ	1/1:255,138,0:99
Chr04	51092213	.	G	A	222.0	.	DP=31;VDB=0.0430;AF1=1;AC1=2;DP4=0,0,12,15;MQ=43;FQ=-108;EFF=INTERGENIC(MODIFIER|||||||||)	GT:PL:GQ	1/1:255,81,0:99
Chr04	51177696	.	G	A	222.0	.	DP=53;VDB=0.0399;AF1=1;AC1=2;DP4=0,0,20,33;MQ=45;FQ=-187;EFF=NON_SYNONYMOUS_CODING(MODERATE|MISSENSE|Cgt/Tgt|R207C||Sobic.004G168300|||PAC:28373847|)	GT:PL:GQ	1/1:255,160,0:99
Chr04	51271170	.	G	A	222.0	.	DP=26;VDB=0.0384;AF1=1;AC1=2;DP4=0,0,16,6;MQ=46;FQ=-93;EFF=INTERGENIC(MODIFIER|||||||||)	GT:PL:GQ	1/1:255,66,0:99
Chr04	51275686	.	G	A	222.0	.	DP=39;VDB=0.0402;AF1=1;AC1=2;DP4=0,0,22,13;MQ=45;FQ=-132;EFF=INTERGENIC(MODIFIER|||||||||)	GT:PL:GQ	1/1:255,105,0:99
Chr04	51279743	.	G	A	222.0	.	DP=53;VDB=0.0388;AF1=1;AC1=2;DP4=0,0,27,26;MQ=45;FQ=-187;EFF=INTERGENIC(MODIFIER|||||||||)	GT:PL:GQ	1/1:255,160,0:99
Chr04	51341576	.	G	A	222.0	.	DP=51;VDB=0.0407;AF1=1;AC1=2;DP4=0,0,26,22;MQ=45;FQ=-171;EFF=INTERGENIC(MODIFIER|||||||||),UPSTREAM(MODIFIER|||||Sobic.004G169400|||PAC:28375426|)	GT:PL:GQ	1/1:255,144,0:99
Chr04	51364538	.	G	A	222.0	.	DP=31;VDB=0.0404;AF1=1;AC1=2;DP4=0,0,17,14;MQ=46;FQ=-120;EFF=DOWNSTREAM(MODIFIER|||||Sobic.004G169600|||PAC:28372290|),INTERGENIC(MODIFIER|||||||||),UPSTREAM(MODIFIER|||||Sobic.004G169500|||PAC:28374486|)	GT:PL:GQ	1/1:255,93,0:99
Chr04	51386018	.	G	A	222.0	.	DP=39;VDB=0.0399;AF1=1;AC1=2;DP4=0,0,9,30;MQ=44;FQ=-144;EFF=INTERGENIC(MODIFIER|||||||||)	GT:PL:GQ	1/1:255,117,0:99
Chr04	51438355	.	G	A	222.0	.	DP=16;VDB=0.0134;AF1=1;AC1=2;DP4=0,0,4,12;MQ=45;FQ=-75;EFF=DOWNSTREAM(MODIFIER|||||Sobic.004G169900|||PAC:28372036|),INTERGENIC(MODIFIER|||||||||),UPSTREAM(MODIFIER|||||Sobic.004G170000|||PAC:28372311|)	GT:PL:GQ	1/1:255,48,0:93
Chr04	51551413	.	G	A	216.0	.	DP=17;VDB=0.0384;AF1=1;AC1=2;DP4=0,0,11,5;MQ=35;FQ=-75;EFF=INTERGENIC(MODIFIER|||||||||)	GT:PL:GQ	1/1:249,48,0:93
Chr04	51587082	.	G	A	222.0	.	DP=25;VDB=0.0225;AF1=1;AC1=2;DP4=0,0,10,15;MQ=45;FQ=-102;EFF=INTERGENIC(MODIFIER|||||||||)	GT:PL:GQ	1/1:255,75,0:99
Chr04	51609803	.	C	T	86.0	.	DP=9;VDB=0.0033;AF1=1;AC1=2;DP4=0,0,8,1;MQ=24;FQ=-54;EFF=INTERGENIC(MODIFIER|||||||||)	GT:PL:GQ	1/1:119,27,0:51
Chr04	52006600	.	G	A	222.0	.	DP=28;VDB=0.0374;AF1=1;AC1=2;DP4=0,0,11,17;MQ=44;FQ=-111;EFF=DOWNSTREAM(MODIFIER|||||Sobic.004G174700|||PAC:28371960|),INTERGENIC(MODIFIER|||||||||),UPSTREAM(MODIFIER|||||Sobic.004G174800|||PAC:28372690|)	GT:PL:GQ	1/1:255,84,0:99
Chr04	52072853	.	G	A	222.0	.	DP=55;VDB=0.0388;AF1=1;AC1=2;DP4=0,0,29,26;MQ=45;FQ=-193;EFF=INTRON(MODIFIER|||||Sobic.004G175700|||PAC:28372098|2)	GT:PL:GQ	1/1:255,166,0:99
Chr04	52208697	.	G	A	222.0	.	DP=36;VDB=0.0263;AF1=1;AC1=2;DP4=0,0,19,17;MQ=42;FQ=-135;EFF=INTRON(MODIFIER|||||Sobic.004G176700|||PAC:28375540|2),UPSTREAM(MODIFIER|||||Sobic.004G176700|||PAC:28375539|),UPSTREAM(MODIFIER|||||Sobic.004G176700|||PAC:28375541|)	GT:PL:GQ	1/1:255,108,0:99
Chr04	52254685	.	G	A	222.0	.	DP=49;VDB=0.0365;AF1=1;AC1=2;DP4=0,0,26,21;MQ=45;FQ=-168;EFF=INTRON(MODIFIER|||||Sobic.004G177300|||PAC:28375229|4),UPSTREAM(MODIFIER|||||Sobic.004G177200|||PAC:28372320|)	GT:PL:GQ	1/1:255,141,0:99
Chr04	52458049	.	G	A	222.0	.	DP=28;VDB=0.0396;AF1=1;AC1=2;DP4=0,0,13,13;MQ=45;FQ=-105;EFF=DOWNSTREAM(MODIFIER|||||Sobic.004G178900|||PAC:28373091|),INTERGENIC(MODIFIER|||||||||)	GT:PL:GQ	1/1:255,78,0:99
Chr04	52683867	.	G	A	222.0	.	DP=14;VDB=0.0404;AF1=1;AC1=2;DP4=0,0,8,6;MQ=44;FQ=-69;EFF=INTERGENIC(MODIFIER|||||||||)	GT:PL:GQ	1/1:255,42,0:81
Chr04	52832897	.	G	A	222.0	.	DP=50;VDB=0.0281;AF1=1;AC1=2;DP4=0,0,17,31;MQ=37;FQ=-171;EFF=INTERGENIC(MODIFIER|||||||||)	GT:PL:GQ	1/1:255,144,0:99
Chr04	52906336	.	G	A	222.0	.	DP=22;VDB=0.0253;AF1=1;AC1=2;DP4=0,0,15,7;MQ=41;FQ=-93;EFF=INTERGENIC(MODIFIER|||||||||),UPSTREAM(MODIFIER|||||Sobic.004G182500|||PAC:28375233|)	GT:PL:GQ	1/1:255,66,0:99
Chr04	52993562	.	G	A	222.0	.	DP=26;VDB=0.0356;AF1=1;AC1=2;DP4=0,0,13,13;MQ=45;FQ=-105;EFF=INTERGENIC(MODIFIER|||||||||),UPSTREAM(MODIFIER|||||Sobic.004G183600|||PAC:28373858|),UPSTREAM(MODIFIER|||||Sobic.004G183600|||PAC:28373859|)	GT:PL:GQ	1/1:255,78,0:99
Chr04	53142094	.	G	A	222.0	.	DP=34;VDB=0.0411;AF1=1;AC1=2;DP4=0,0,17,14;MQ=46;FQ=-120;EFF=NON_SYNONYMOUS_CODING(MODERATE|MISSENSE|tCc/tTc|S132F||Sobic.004G185900|||PAC:28373615|)	GT:PL:GQ	1/1:255,93,0:99
Chr04	53144935	.	G	A	222.0	.	DP=42;VDB=0.0333;AF1=1;AC1=2;DP4=0,0,26,16;MQ=45;FQ=-153;EFF=DOWNSTREAM(MODIFIER|||||Sobic.004G186000|||PAC:28374112|),INTERGENIC(MODIFIER|||||||||),UPSTREAM(MODIFIER|||||Sobic.004G185900|||PAC:28373615|)	GT:PL:GQ	1/1:255,126,0:99
Chr04	53289263	.	G	A	222.0	.	DP=34;VDB=0.0378;AF1=1;AC1=2;DP4=0,0,10,12;MQ=46;FQ=-93;EFF=DOWNSTREAM(MODIFIER|||||Sobic.004G188300|||PAC:28375002|),DOWNSTREAM(MODIFIER|||||Sobic.004G188300|||PAC:28375003|),INTERGENIC(MODIFIER|||||||||),UPSTREAM(MODIFIER|||||Sobic.004G188200|||PAC:28375991|)	GT:PL:GQ	1/1:255,66,0:99
Chr04	53304294	.	G	A	152.0	.	DP=17;VDB=0.0298;AF1=1;AC1=2;DP4=0,0,15,2;MQ=28;FQ=-78;EFF=INTERGENIC(MODIFIER|||||||||)	GT:PL:GQ	1/1:185,51,0:99
Chr04	53391211	.	G	A	222.0	.	DP=42;VDB=0.0388;AF1=1;AC1=2;DP4=0,0,19,19;MQ=45;FQ=-141;EFF=DOWNSTREAM(MODIFIER|||||Sobic.004G189300|||PAC:28372858|),NON_SYNONYMOUS_CODING(MODERATE|MISSENSE|Gcg/Acg|A411T||Sobic.004G189200|||PAC:28373005|)	GT:PL:GQ	1/1:255,114,0:99
Chr04	53449577	.	G	A	222.0	.	DP=57;VDB=0.0388;AF1=1;AC1=2;DP4=0,0,28,29;MQ=45;FQ=-199;EFF=DOWNSTREAM(MODIFIER|||||Sobic.004G189700|||PAC:28375526|),INTRON(MODIFIER|||||Sobic.004G189800|||PAC:28372676|2)	GT:PL:GQ	1/1:255,172,0:99
Chr04	53470737	.	G	A	222.0	.	DP=39;VDB=0.0394;AF1=1;AC1=2;DP4=0,0,19,20;MQ=45;FQ=-144;EFF=INTERGENIC(MODIFIER|||||||||),UPSTREAM(MODIFIER|||||Sobic.004G189900|||PAC:28375664|)	GT:PL:GQ	1/1:255,117,0:99
Chr04	53509332	.	G	A	222.0	.	DP=49;VDB=0.0404;AF1=1;AC1=2;DP4=0,0,31,18;MQ=45;FQ=-175;EFF=DOWNSTREAM(MODIFIER|||||Sobic.004G190500|||PAC:28375766|),INTERGENIC(MODIFIER|||||||||),UPSTREAM(MODIFIER|||||Sobic.004G190400|||PAC:28372859|)	GT:PL:GQ	1/1:255,148,0:99
Chr04	53671255	.	G	A	222.0	.	DP=70;VDB=0.0333;AF1=1;AC1=2;DP4=0,0,31,39;MQ=45;FQ=-238;EFF=INTERGENIC(MODIFIER|||||||||)	GT:PL:GQ	1/1:255,211,0:99
Chr04	53681067	.	G	A	222.0	.	DP=33;VDB=0.0401;AF1=1;AC1=2;DP4=0,0,20,13;MQ=45;FQ=-126;EFF=DOWNSTREAM(MODIFIER|||||Sobic.004G191900|||PAC:28373019|),INTERGENIC(MODIFIER|||||||||)	GT:PL:GQ	1/1:255,99,0:99
Chr04	53748994	.	G	A	222.0	.	DP=32;VDB=0.0388;AF1=1;AC1=2;DP4=0,0,12,18;MQ=46;FQ=-117;EFF=UPSTREAM(MODIFIER|||||Sobic.004G192900|||PAC:28375530|),UTR_3_PRIME(MODIFIER|||||Sobic.004G192800|||PAC:28374647|1)	GT:PL:GQ	1/1:255,90,0:99
Chr04	54338469	.	G	A	222.0	.	DP=50;VDB=0.0374;AF1=1;AC1=2;DP4=0,0,24,26;MQ=46;FQ=-178;EFF=DOWNSTREAM(MODIFIER|||||Sobic.004G199400|||PAC:28373111|),DOWNSTREAM(MODIFIER|||||Sobic.004G199600|||PAC:28371901|),INTRON(MODIFIER|||||Sobic.004G199500|||PAC:28375786|1)	GT:PL:GQ	1/1:255,151,0:99
Chr04	54398645	.	G	A	104.0	.	DP=35;VDB=0.0404;AF1=1;AC1=2;DP4=0,0,19,16;MQ=14;FQ=-132;EFF=INTERGENIC(MODIFIER|||||||||)	GT:PL:GQ	1/1:137,105,0:99
Chr04	54458835	.	G	A	222.0	.	DP=55;VDB=0.0388;AF1=1;AC1=2;DP4=0,0,12,41;MQ=45;FQ=-187;EFF=INTERGENIC(MODIFIER|||||||||)	GT:PL:GQ	1/1:255,160,0:99
Chr04	54464108	.	G	A	222.0	.	DP=34;VDB=0.0411;AF1=1;AC1=2;DP4=0,0,14,14;MQ=46;FQ=-111;EFF=INTERGENIC(MODIFIER|||||||||)	GT:PL:GQ	1/1:255,84,0:99
Chr04	54650560	.	G	A	222.0	.	DP=50;VDB=0.0291;AF1=1;AC1=2;DP4=0,0,22,27;MQ=45;FQ=-175;EFF=INTERGENIC(MODIFIER|||||||||)	GT:PL:GQ	1/1:255,148,0:99
Chr04	54797714	.	G	A	222.0	.	DP=24;VDB=0.0405;AF1=1;AC1=2;DP4=0,0,14,10;MQ=45;FQ=-99;EFF=UPSTREAM(MODIFIER|||||Sobic.004G203300|||PAC:28375438|),UPSTREAM(MODIFIER|||||Sobic.004G203500|||PAC:28373792|),UPSTREAM(MODIFIER|||||Sobic.004G203500|||PAC:28373793|),UTR_5_PRIME(MODIFIER|||||Sobic.004G203400|||PAC:28375634|2)	GT:PL:GQ	1/1:255,72,0:99
Chr04	54848130	.	G	A	222.0	.	DP=17;VDB=0.0374;AF1=1;AC1=2;DP4=0,0,8,7;MQ=46;FQ=-72;EFF=DOWNSTREAM(MODIFIER|||||Sobic.004G204000|||PAC:28374172|),INTERGENIC(MODIFIER|||||||||),UPSTREAM(MODIFIER|||||Sobic.004G203900|||PAC:28371821|)	GT:PL:GQ	1/1:255,45,0:87
Chr04	55044464	.	G	A	222.0	.	DP=38;VDB=0.0388;AF1=1;AC1=2;DP4=0,0,22,16;MQ=45;FQ=-141;EFF=INTRON(MODIFIER|||||Sobic.004G207200|||PAC:28374831|1)	GT:PL:GQ	1/1:255,114,0:99
Chr04	55089664	.	G	A	222.0	.	DP=44;VDB=0.0374;AF1=1;AC1=2;DP4=0,0,19,25;MQ=44;FQ=-159;EFF=DOWNSTREAM(MODIFIER|||||Sobic.004G208000|||PAC:28372556|),DOWNSTREAM(MODIFIER|||||Sobic.004G208000|||PAC:28372557|),UTR_5_PRIME(MODIFIER|||||Sobic.004G207900|||PAC:28374628|1),UTR_5_PRIME(MODIFIER|||||Sobic.004G207900|||PAC:28374629|1)	GT:PL:GQ	1/1:255,132,0:99
Chr04	55213759	.	G	A	107.0	.	DP=36;VDB=0.0358;AF1=1;AC1=2;DP4=0,0,12,18;MQ=16;FQ=-117;EFF=INTERGENIC(MODIFIER|||||||||),UPSTREAM(MODIFIER|||||Sobic.004G209600|||PAC:28373604|),UPSTREAM(MODIFIER|||||Sobic.004G209600|||PAC:28373605|),UPSTREAM(MODIFIER|||||Sobic.004G209600|||PAC:28373606|)	GT:PL:GQ	1/1:140,90,0:99
Chr04	55417965	.	G	A	222.0	.	DP=41;VDB=0.0374;AF1=1;AC1=2;DP4=0,0,21,18;MQ=45;FQ=-144;EFF=INTERGENIC(MODIFIER|||||||||),UPSTREAM(MODIFIER|||||Sobic.004G211700|||PAC:28373873|),UPSTREAM(MODIFIER|||||Sobic.004G211800|||PAC:28374604|)	GT:PL:GQ	1/1:255,117,0:99
Chr04	55454866	.	G	A	222.0	.	DP=36;VDB=0.0404;AF1=1;AC1=2;DP4=0,0,8,23;MQ=45;FQ=-120;EFF=INTERGENIC(MODIFIER|||||||||),UPSTREAM(MODIFIER|||||Sobic.004G212000|||PAC:28375790|),UPSTREAM(MODIFIER|||||Sobic.004G212000|||PAC:28375791|)	GT:PL:GQ	1/1:255,93,0:99
Chr04	55543207	.	C	T	222.0	.	DP=34;VDB=0.0404;AF1=1;AC1=2;DP4=0,0,16,16;MQ=32;FQ=-123;EFF=INTERGENIC(MODIFIER|||||||||)	GT:PL:GQ	1/1:255,96,0:99
Chr04	55617895	.	G	A	94.5	.	DP=4;VDB=0.0389;AF1=1;AC1=2;DP4=0,0,1,3;MQ=45;FQ=-39;EFF=INTRON(MODIFIER|||||Sobic.004G213600|||PAC:28374324|9),INTRON(MODIFIER|||||Sobic.004G213600|||PAC:28374325|9),INTRON(MODIFIER|||||Sobic.004G213600|||PAC:28374326|9),UPSTREAM(MODIFIER|||||Sobic.004G213500|||PAC:28375665|)	GT:PL:GQ	1/1:127,12,0:21
Chr04	55657453	.	G	A	222.0	.	DP=35;VDB=0.0374;AF1=1;AC1=2;DP4=0,0,15,20;MQ=45;FQ=-132;EFF=INTERGENIC(MODIFIER|||||||||),UPSTREAM(MODIFIER|||||Sobic.004G214000|||PAC:28372704|)	GT:PL:GQ	1/1:255,105,0:99
Chr04	55748903	.	G	A	222.0	.	DP=40;VDB=0.0404;AF1=1;AC1=2;DP4=0,0,10,30;MQ=37;FQ=-147;EFF=INTERGENIC(MODIFIER|||||||||)	GT:PL:GQ	1/1:255,120,0:99
Chr04	55765341	.	G	A	222.0	.	DP=38;VDB=0.0333;AF1=1;AC1=2;DP4=0,0,23,11;MQ=43;FQ=-129;EFF=DOWNSTREAM(MODIFIER|||||Sobic.004G214900|||PAC:28372983|),INTERGENIC(MODIFIER|||||||||)	GT:PL:GQ	1/1:255,102,0:99
Chr04	55808654	.	G	A	222.0	.	DP=48;VDB=0.0404;AF1=1;AC1=2;DP4=0,0,17,28;MQ=46;FQ=-162;EFF=INTRON(MODIFIER|||||Sobic.004G215200|||PAC:28375033|5)	GT:PL:GQ	1/1:255,135,0:99
Chr04	55884690	.	G	A	222.0	.	DP=40;VDB=0.0263;AF1=1;AC1=2;DP4=0,0,17,23;MQ=45;FQ=-147;EFF=DOWNSTREAM(MODIFIER|||||Sobic.004G216200|||PAC:28371771|),DOWNSTREAM(MODIFIER|||||Sobic.004G216200|||PAC:28371772|),DOWNSTREAM(MODIFIER|||||Sobic.004G216300|||PAC:28375763|),INTERGENIC(MODIFIER|||||||||),UPSTREAM(MODIFIER|||||Sobic.004G216400|||PAC:28374708|)	GT:PL:GQ	1/1:255,120,0:99
Chr04	55890757	.	G	A	222.0	.	DP=37;VDB=0.0388;AF1=1;AC1=2;DP4=0,0,13,23;MQ=45;FQ=-135;EFF=INTRON(MODIFIER|||||Sobic.004G216400|||PAC:28374708|2),UPSTREAM(MODIFIER|||||Sobic.004G216500|||PAC:28372701|)	GT:PL:GQ	1/1:255,108,0:99
Chr04	56303173	.	G	A	222.0	.	DP=27;VDB=0.0404;AF1=1;AC1=2;DP4=0,0,17,10;MQ=37;FQ=-108;EFF=INTERGENIC(MODIFIER|||||||||),UPSTREAM(MODIFIER|||||Sobic.004G220200|||PAC:28373581|),UPSTREAM(MODIFIER|||||Sobic.004G220200|||PAC:28373582|)	GT:PL:GQ	1/1:255,81,0:99
Chr04	56408119	.	G	A	222.0	.	DP=31;VDB=0.0343;AF1=1;AC1=2;DP4=0,0,18,13;MQ=45;FQ=-120;EFF=INTRON(MODIFIER|||||Sobic.004G220800|||PAC:28375364|1)	GT:PL:GQ	1/1:255,93,0:99
Chr04	56528400	.	G	A	222.0	.	DP=37;VDB=0.0384;AF1=1;AC1=2;DP4=0,0,21,16;MQ=45;FQ=-138;EFF=DOWNSTREAM(MODIFIER|||||Sobic.004G222300|||PAC:28373714|),DOWNSTREAM(MODIFIER|||||Sobic.004G222500|||PAC:28374877|),INTRON(MODIFIER|||||Sobic.004G222400|||PAC:28374524|1),UPSTREAM(MODIFIER|||||Sobic.004G222200|||PAC:28373100|),UPSTREAM(MODIFIER|||||Sobic.004G222200|||PAC:28373101|)	GT:PL:GQ	1/1:255,111,0:99
Chr04	56686982	.	G	A	222.0	.	DP=67;VDB=0.0253;AF1=1;AC1=2;DP4=0,0,35,28;MQ=45;FQ=-217;EFF=DOWNSTREAM(MODIFIER|||||Sobic.004G223400|||PAC:28372342|),INTRON(MODIFIER|||||Sobic.004G223300|||PAC:28375433|17)	GT:PL:GQ	1/1:255,190,0:99
Chr04	56692062	.	G	A	222.0	.	DP=38;VDB=0.0404;AF1=1;AC1=2;DP4=0,0,21,13;MQ=45;FQ=-129;EFF=DOWNSTREAM(MODIFIER|||||Sobic.004G223300|||PAC:28375433|),UTR_3_PRIME(MODIFIER|||||Sobic.004G223400|||PAC:28372342|4)	GT:PL:GQ	1/1:255,102,0:99
Chr04	56775964	.	C	T	87.5	.	DP=4;VDB=0.0004;AF1=1;AC1=2;DP4=0,0,2,2;MQ=34;FQ=-39;EFF=INTERGENIC(MODIFIER|||||||||),UPSTREAM(MODIFIER|||||Sobic.004G224300|||PAC:28372755|)	GT:PL:GQ	1/1:120,12,0:21
Chr04	56790217	.	G	A	222.0	.	DP=48;VDB=0.0404;AF1=1;AC1=2;DP4=0,0,36,10;MQ=45;FQ=-165;EFF=INTERGENIC(MODIFIER|||||||||),UPSTREAM(MODIFIER|||||Sobic.004G224500|||PAC:28374100|)	GT:PL:GQ	1/1:255,138,0:99
Chr04	56835044	.	G	A	222.0	.	DP=37;VDB=0.0165;AF1=1;AC1=2;DP4=0,0,16,15;MQ=43;FQ=-120;EFF=DOWNSTREAM(MODIFIER|||||Sobic.004G225100|||PAC:28374321|),DOWNSTREAM(MODIFIER|||||Sobic.004G225100|||PAC:28374322|),INTERGENIC(MODIFIER|||||||||),UPSTREAM(MODIFIER|||||Sobic.004G225200|||PAC:28372099|)	GT:PL:GQ	1/1:255,93,0:99
Chr04	56857238	.	G	A	222.0	.	DP=39;VDB=0.0373;AF1=1;AC1=2;DP4=0,0,27,12;MQ=44;FQ=-144;EFF=DOWNSTREAM(MODIFIER|||||Sobic.004G225500|||PAC:28372480|),DOWNSTREAM(MODIFIER|||||Sobic.004G225600|||PAC:28372724|),INTERGENIC(MODIFIER|||||||||)	GT:PL:GQ	1/1:255,117,0:99
Chr04	57357311	.	G	A	222.0	.	DP=61;VDB=0.0399;AF1=1;AC1=2;DP4=0,0,17,44;MQ=44;FQ=-211;EFF=DOWNSTREAM(MODIFIER|||||Sobic.004G231100|||PAC:28375175|),INTERGENIC(MODIFIER|||||||||),UPSTREAM(MODIFIER|||||Sobic.004G231200|||PAC:28372689|)	GT:PL:GQ	1/1:255,184,0:99
Chr04	57558260	.	G	A	222.0	.	DP=51;VDB=0.0407;AF1=1;AC1=2;DP4=0,0,28,13;MQ=45;FQ=-150;EFF=DOWNSTREAM(MODIFIER|||||Sobic.004G234000|||PAC:28374667|),DOWNSTREAM(MODIFIER|||||Sobic.004G234100|||PAC:28373451|),INTRON(MODIFIER|||||Sobic.004G233900|||PAC:28373906|5)	GT:PL:GQ	1/1:255,123,0:99
Chr04	57611161	.	G	A	222.0	.	DP=56;VDB=0.0322;AF1=1;AC1=2;DP4=0,0,35,21;MQ=44;FQ=-196;EFF=DOWNSTREAM(MODIFIER|||||Sobic.004G234800|||PAC:28373351|),INTERGENIC(MODIFIER|||||||||),UPSTREAM(MODIFIER|||||Sobic.004G234700|||PAC:28372263|)	GT:PL:GQ	1/1:255,169,0:99
Chr04	57879214	.	G	A	222.0	.	DP=55;VDB=0.0399;AF1=1;AC1=2;DP4=0,0,25,28;MQ=45;FQ=-187;EFF=DOWNSTREAM(MODIFIER|||||Sobic.004G237500|||PAC:28376020|),SYNONYMOUS_CODING(LOW|SILENT|ttG/ttA|L296||Sobic.004G237400|||PAC:28374419|)	GT:PL:GQ	1/1:255,160,0:99
Chr04	58153906	.	G	A	222.0	.	DP=44;VDB=0.0401;AF1=1;AC1=2;DP4=0,0,21,22;MQ=45;FQ=-156;EFF=INTERGENIC(MODIFIER|||||||||),UPSTREAM(MODIFIER|||||Sobic.004G240500|||PAC:28374177|)	GT:PL:GQ	1/1:255,129,0:99
Chr04	58195845	.	G	A	222.0	.	DP=59;VDB=0.0388;AF1=1;AC1=2;DP4=0,0,25,34;MQ=45;FQ=-205;EFF=SYNONYMOUS_CODING(LOW|SILENT|tgC/tgT|C966||Sobic.004G240800|||PAC:28373530|),UPSTREAM(MODIFIER|||||Sobic.004G240700|||PAC:28374448|)	GT:PL:GQ	1/1:255,178,0:99
Chr04	58246294	.	G	A	222.0	.	DP=53;VDB=0.0374;AF1=1;AC1=2;DP4=0,0,23,30;MQ=45;FQ=-187;EFF=INTRON(MODIFIER|||||Sobic.004G241000|||PAC:28372591|2),UPSTREAM(MODIFIER|||||Sobic.004G241100|||PAC:28372577|)	GT:PL:GQ	1/1:255,160,0:99
Chr04	58340402	.	G	A	222.0	.	DP=36;VDB=0.0404;AF1=1;AC1=2;DP4=0,0,23,4;MQ=42;FQ=-108;EFF=INTRON(MODIFIER|||||Sobic.004G242200|||PAC:28372905|11)	GT:PL:GQ	1/1:255,81,0:99
Chr04	58764499	.	G	A	222.0	.	DP=73;VDB=0.0401;AF1=1;AC1=2;DP4=0,0,44,27;MQ=45;FQ=-241;EFF=DOWNSTREAM(MODIFIER|||||Sobic.004G246600|||PAC:28375324|),DOWNSTREAM(MODIFIER|||||Sobic.004G246800|||PAC:28373679|),DOWNSTREAM(MODIFIER|||||Sobic.004G246900|||PAC:28375808|),INTRON(MODIFIER|||||Sobic.004G246700|||PAC:28372037|2)	GT:PL:GQ	1/1:255,214,0:99
Chr04	58814603	.	G	A	222.0	.	DP=51;VDB=0.0404;AF1=1;AC1=2;DP4=0,0,12,34;MQ=44;FQ=-165;EFF=DOWNSTREAM(MODIFIER|||||Sobic.004G247500|||PAC:28373277|),UTR_3_PRIME(MODIFIER|||||Sobic.004G247400|||PAC:28373031|6)	GT:PL:GQ	1/1:255,138,0:99
Chr04	58840902	.	G	A	222.0	.	DP=33;VDB=0.0399;AF1=1;AC1=2;DP4=0,0,14,17;MQ=45;FQ=-120;EFF=DOWNSTREAM(MODIFIER|||||Sobic.004G247700|||PAC:28375585|),NON_SYNONYMOUS_CODING(MODERATE|MISSENSE|gCa/gTa|A239V||Sobic.004G247800|||PAC:28372304|),UPSTREAM(MODIFIER|||||Sobic.004G247900|||PAC:28371954|)	GT:PL:GQ	1/1:255,93,0:99
Chr04	58937657	.	G	A	222.0	.	DP=21;VDB=0.0390;AF1=1;AC1=2;DP4=0,0,6,13;MQ=45;FQ=-84;EFF=SYNONYMOUS_CODING(LOW|SILENT|gcC/gcT|A68||Sobic.004G249400|||PAC:28375137|)	GT:PL:GQ	1/1:255,57,0:99
Chr04	58938212	.	G	A	222.0	.	DP=32;VDB=0.0396;AF1=1;AC1=2;DP4=0,0,16,13;MQ=45;FQ=-114;EFF=INTERGENIC(MODIFIER|||||||||),UPSTREAM(MODIFIER|||||Sobic.004G249400|||PAC:28375137|)	GT:PL:GQ	1/1:255,87,0:99
Chr04	59038675	.	G	A	222.0	.	DP=34;VDB=0.0383;AF1=1;AC1=2;DP4=0,0,19,6;MQ=46;FQ=-102;EFF=DOWNSTREAM(MODIFIER|||||Sobic.004G250800|||PAC:28375296|),DOWNSTREAM(MODIFIER|||||Sobic.004G251000|||PAC:28372228|),SYNONYMOUS_CODING(LOW|SILENT|gtG/gtA|V175||Sobic.004G250900|||PAC:28372078|),SYNONYMOUS_CODING(LOW|SILENT|gtG/gtA|V303||Sobic.004G250900|||PAC:28372077|)	GT:PL:GQ	1/1:255,75,0:99
Chr04	59142028	.	G	A	222.0	.	DP=42;VDB=0.0355;AF1=1;AC1=2;DP4=0,0,21,19;MQ=45;FQ=-147;EFF=DOWNSTREAM(MODIFIER|||||Sobic.004G252200|||PAC:28372589|),INTERGENIC(MODIFIER|||||||||)	GT:PL:GQ	1/1:255,120,0:99
Chr04	59272879	.	G	A	222.0	.	DP=33;VDB=0.0401;AF1=1;AC1=2;DP4=0,0,16,17;MQ=45;FQ=-126;EFF=INTERGENIC(MODIFIER|||||||||)	GT:PL:GQ	1/1:255,99,0:99
Chr04	59338926	.	G	A	222.0	.	DP=36;VDB=0.0322;AF1=1;AC1=2;DP4=0,0,13,23;MQ=43;FQ=-135;EFF=INTERGENIC(MODIFIER|||||||||),UPSTREAM(MODIFIER|||||Sobic.004G254000|||PAC:28375826|)	GT:PL:GQ	1/1:255,108,0:99
Chr04	59444865	.	G	A	222.0	.	DP=39;VDB=0.0404;AF1=1;AC1=2;DP4=0,0,19,18;MQ=45;FQ=-138;EFF=DOWNSTREAM(MODIFIER|||||Sobic.004G255000|||PAC:28372143|),INTERGENIC(MODIFIER|||||||||)	GT:PL:GQ	1/1:255,111,0:99
Chr04	59571531	.	G	A	222.0	.	DP=19;VDB=0.0415;AF1=1;AC1=2;DP4=0,0,6,10;MQ=42;FQ=-75;EFF=UTR_5_PRIME(MODIFIER|||||Sobic.004G256600|||PAC:28375882|1)	GT:PL:GQ	1/1:255,48,0:93
Chr04	59601578	.	G	A	222.0	.	DP=46;VDB=0.0408;AF1=1;AC1=2;DP4=0,0,26,18;MQ=45;FQ=-159;EFF=SYNONYMOUS_CODING(LOW|SILENT|gtC/gtT|V461||Sobic.004G257000|||PAC:28375828|),SYNONYMOUS_CODING(LOW|SILENT|gtC/gtT|V496||Sobic.004G257000|||PAC:28375827|),UPSTREAM(MODIFIER|||||Sobic.004G256900|||PAC:28375354|)	GT:PL:GQ	1/1:255,132,0:99
Chr04	59854965	.	G	A	222.0	.	DP=27;VDB=0.0355;AF1=1;AC1=2;DP4=0,0,12,15;MQ=45;FQ=-108;EFF=INTERGENIC(MODIFIER|||||||||),UPSTREAM(MODIFIER|||||Sobic.004G260200|||PAC:28373983|)	GT:PL:GQ	1/1:255,81,0:99
Chr04	60093337	.	G	A	222.0	.	DP=23;VDB=0.0404;AF1=1;AC1=2;DP4=0,0,14,9;MQ=38;FQ=-96;EFF=DOWNSTREAM(MODIFIER|||||Sobic.004G262600|||PAC:28376024|),INTERGENIC(MODIFIER|||||||||),UPSTREAM(MODIFIER|||||Sobic.004G262700|||PAC:28374664|)	GT:PL:GQ	1/1:255,69,0:99
Chr04	60275087	.	G	A	222.0	.	DP=48;VDB=0.0374;AF1=1;AC1=2;DP4=0,0,16,31;MQ=45;FQ=-168;EFF=DOWNSTREAM(MODIFIER|||||Sobic.004G264400|||PAC:28372440|),DOWNSTREAM(MODIFIER|||||Sobic.004G264500|||PAC:28372525|),INTERGENIC(MODIFIER|||||||||)	GT:PL:GQ	1/1:255,141,0:99
Chr04	60299946	.	G	A	222.0	.	DP=30;VDB=0.0318;AF1=1;AC1=2;DP4=0,0,7,13;MQ=44;FQ=-87;EFF=DOWNSTREAM(MODIFIER|||||Sobic.004G265100|||PAC:28373099|),NON_SYNONYMOUS_CODING(MODERATE|MISSENSE|gCt/gTt|A98V||Sobic.004G265200|||PAC:28372261|),UPSTREAM(MODIFIER|||||Sobic.004G265000|||PAC:28373986|)	GT:PL:GQ	1/1:255,60,0:99
Chr04	60367920	.	G	A	222.0	.	DP=43;VDB=0.0345;AF1=1;AC1=2;DP4=0,0,18,25;MQ=45;FQ=-156;EFF=DOWNSTREAM(MODIFIER|||||Sobic.004G266100|||PAC:28371978|),INTRON(MODIFIER|||||Sobic.004G266000|||PAC:28375345|1)	GT:PL:GQ	1/1:255,129,0:99
Chr04	60462951	.	G	A	222.0	.	DP=34;VDB=0.0404;AF1=1;AC1=2;DP4=0,0,16,16;MQ=44;FQ=-123;EFF=DOWNSTREAM(MODIFIER|||||Sobic.004G267200|||PAC:28373434|),INTERGENIC(MODIFIER|||||||||)	GT:PL:GQ	1/1:255,96,0:99
Chr04	60491598	.	G	A	222.0	.	DP=29;VDB=0.0339;AF1=1;AC1=2;DP4=0,0,13,7;MQ=41;FQ=-87;EFF=DOWNSTREAM(MODIFIER|||||Sobic.004G267500|||PAC:28375040|),DOWNSTREAM(MODIFIER|||||Sobic.004G267500|||PAC:28375041|),SYNONYMOUS_CODING(LOW|SILENT|gcG/gcA|A292||Sobic.004G267400|||PAC:28375043|)	GT:PL:GQ	1/1:255,60,0:99
Chr04	60640775	.	G	A	222.0	.	DP=20;VDB=0.0393;AF1=1;AC1=2;DP4=0,0,9,11;MQ=44;FQ=-87;EFF=UTR_5_PRIME(MODIFIER|||||Sobic.004G269000|||PAC:28373272|1)	GT:PL:GQ	1/1:255,60,0:99
Chr04	60688838	.	G	A	222.0	.	DP=55;VDB=0.0333;AF1=1;AC1=2;DP4=0,0,21,34;MQ=43;FQ=-193;EFF=DOWNSTREAM(MODIFIER|||||Sobic.004G269300|||PAC:28372751|),DOWNSTREAM(MODIFIER|||||Sobic.004G269600|||PAC:28375835|),INTERGENIC(MODIFIER|||||||||),UPSTREAM(MODIFIER|||||Sobic.004G269400|||PAC:28373241|),UPSTREAM(MODIFIER|||||Sobic.004G269400|||PAC:28373242|),UPSTREAM(MODIFIER|||||Sobic.004G269500|||PAC:28375401|)	GT:PL:GQ	1/1:255,166,0:99
Chr04	60852202	.	G	A	222.0	.	DP=56;VDB=0.0383;AF1=1;AC1=2;DP4=0,0,32,22;MQ=45;FQ=-190;EFF=DOWNSTREAM(MODIFIER|||||Sobic.004G271600|||PAC:28373882|),SYNONYMOUS_CODING(LOW|SILENT|gcC/gcT|A682||Sobic.004G271500|||PAC:28375256|),SYNONYMOUS_CODING(LOW|SILENT|gcC/gcT|A683||Sobic.004G271500|||PAC:28375255|),SYNONYMOUS_CODING(LOW|SILENT|gcC/gcT|A690||Sobic.004G271500|||PAC:28375254|),SYNONYMOUS_CODING(LOW|SILENT|gcC/gcT|A691||Sobic.…	GT:PL:GQ	1/1:255,163,0:99
Chr04	60903379	.	G	A	222.0	.	DP=32;VDB=0.0365;AF1=1;AC1=2;DP4=0,0,14,18;MQ=45;FQ=-123;EFF=UTR_5_PRIME(MODIFIER|||||Sobic.004G271800|||PAC:28375045|1)	GT:PL:GQ	1/1:255,96,0:99
Chr04	61005304	.	G	A	222.0	.	DP=51;VDB=0.0333;AF1=1;AC1=2;DP4=0,0,33,17;MQ=45;FQ=-178;EFF=INTRON(MODIFIER|||||Sobic.004G273100|||PAC:28375093|2)	GT:PL:GQ	1/1:255,151,0:99
Chr04	61054514	.	G	A	222.0	.	DP=47;VDB=0.0281;AF1=1;AC1=2;DP4=0,0,23,23;MQ=45;FQ=-165;EFF=DOWNSTREAM(MODIFIER|||||Sobic.004G273500|||PAC:28375651|),DOWNSTREAM(MODIFIER|||||Sobic.004G273600|||PAC:28373537|),INTERGENIC(MODIFIER|||||||||),UPSTREAM(MODIFIER|||||Sobic.004G273700|||PAC:28373866|)	GT:PL:GQ	1/1:255,138,0:99
Chr04	61059723	.	G	A	222.0	.	DP=28;VDB=0.0225;AF1=1;AC1=2;DP4=0,0,12,16;MQ=29;FQ=-111;EFF=DOWNSTREAM(MODIFIER|||||Sobic.004G273700|||PAC:28373866|),INTERGENIC(MODIFIER|||||||||)	GT:PL:GQ	1/1:255,84,0:99
Chr04	61076387	.	G	A	222.0	.	DP=59;VDB=0.0394;AF1=1;AC1=2;DP4=0,0,25,33;MQ=44;FQ=-202;EFF=INTERGENIC(MODIFIER|||||||||),UPSTREAM(MODIFIER|||||Sobic.004G273800|||PAC:28374588|)	GT:PL:GQ	1/1:255,175,0:99
Chr04	61109081	.	G	A	222.0	.	DP=56;VDB=0.0343;AF1=1;AC1=2;DP4=0,0,25,27;MQ=45;FQ=-184;EFF=INTRON(MODIFIER|||||Sobic.004G274400|||PAC:28373854|4),INTRON(MODIFIER|||||Sobic.004G274400|||PAC:28373855|4),UPSTREAM(MODIFIER|||||Sobic.004G274500|||PAC:28374643|)	GT:PL:GQ	1/1:255,157,0:99
Chr04	61205615	.	G	A	222.0	.	DP=32;VDB=0.0355;AF1=1;AC1=2;DP4=0,0,17,15;MQ=45;FQ=-123;EFF=INTERGENIC(MODIFIER|||||||||)	GT:PL:GQ	1/1:255,96,0:99
Chr04	61234231	.	G	A	222.0	.	DP=43;VDB=0.0401;AF1=1;AC1=2;DP4=0,0,17,22;MQ=44;FQ=-144;EFF=DOWNSTREAM(MODIFIER|||||Sobic.004G275900|||PAC:28373036|),INTERGENIC(MODIFIER|||||||||),UPSTREAM(MODIFIER|||||Sobic.004G275800|||PAC:28372058|)	GT:PL:GQ	1/1:255,117,0:99
Chr04	61425966	.	G	A	222.0	.	DP=48;VDB=0.0399;AF1=1;AC1=2;DP4=0,0,24,21;MQ=45;FQ=-162;EFF=DOWNSTREAM(MODIFIER|||||Sobic.004G278100|||PAC:28371774|),INTERGENIC(MODIFIER|||||||||),UPSTREAM(MODIFIER|||||Sobic.004G278200|||PAC:28376021|)	GT:PL:GQ	1/1:255,135,0:99
Chr04	61433650	.	G	A	151.0	.	DP=9;VDB=0.0057;AF1=1;AC1=2;DP4=0,0,3,4;MQ=46;FQ=-48;EFF=DOWNSTREAM(MODIFIER|||||Sobic.004G278200|||PAC:28376021|),SYNONYMOUS_CODING(LOW|SILENT|ccG/ccA|P30||Sobic.004G278300|||PAC:28373683|),UPSTREAM(MODIFIER|||||Sobic.004G278400|||PAC:28374809|),UPSTREAM(MODIFIER|||||Sobic.004G278400|||PAC:28374810|)	GT:PL:GQ	1/1:184,21,0:39
Chr04	61679671	.	G	A	222.0	.	DP=27;VDB=0.0356;AF1=1;AC1=2;DP4=0,0,14,11;MQ=46;FQ=-102;EFF=DOWNSTREAM(MODIFIER|||||Sobic.004G281200|||PAC:28372096|),DOWNSTREAM(MODIFIER|||||Sobic.004G281300|||PAC:28373467|),DOWNSTREAM(MODIFIER|||||Sobic.004G281300|||PAC:28373468|),INTERGENIC(MODIFIER|||||||||)	GT:PL:GQ	1/1:255,75,0:99
Chr04	61909958	.	G	A	222.0	.	DP=44;VDB=0.0253;AF1=1;AC1=2;DP4=0,0,22,22;MQ=45;FQ=-159;EFF=INTERGENIC(MODIFIER|||||||||),UPSTREAM(MODIFIER|||||Sobic.004G283800|||PAC:28375764|)	GT:PL:GQ	1/1:255,132,0:99
Chr04	62033582	.	G	A	222.0	.	DP=37;VDB=0.0394;AF1=1;AC1=2;DP4=0,0,11,24;MQ=45;FQ=-132;EFF=INTERGENIC(MODIFIER|||||||||),UPSTREAM(MODIFIER|||||Sobic.004G284700|||PAC:28373521|)	GT:PL:GQ	1/1:255,105,0:99
Chr04	62465877	.	G	A	222.0	.	DP=51;VDB=0.0401;AF1=1;AC1=2;DP4=0,0,21,28;MQ=45;FQ=-175;EFF=SYNONYMOUS_CODING(LOW|SILENT|caG/caA|Q1780||Sobic.004G290600|||PAC:28375208|)	GT:PL:GQ	1/1:255,148,0:99
Chr04	62678328	.	G	A	222.0	.	DP=19;VDB=0.0424;AF1=1;AC1=2;DP4=0,0,13,6;MQ=42;FQ=-84;EFF=DOWNSTREAM(MODIFIER|||||Sobic.004G293400|||PAC:28373014|),INTERGENIC(MODIFIER|||||||||),UPSTREAM(MODIFIER|||||Sobic.004G293500|||PAC:28373240|)	GT:PL:GQ	1/1:255,57,0:99
Chr04	62708625	.	G	A	222.0	.	DP=63;VDB=0.0353;AF1=1;AC1=2;DP4=0,0,33,21;MQ=41;FQ=-190;EFF=DOWNSTREAM(MODIFIER|||||Sobic.004G293900|||PAC:28372045|),DOWNSTREAM(MODIFIER|||||Sobic.004G293900|||PAC:28372046|),INTERGENIC(MODIFIER|||||||||),UPSTREAM(MODIFIER|||||Sobic.004G294000|||PAC:28371867|)	GT:PL:GQ	1/1:255,163,0:99
Chr04	62713771	.	G	A	222.0	.	DP=21;VDB=0.0425;AF1=1;AC1=2;DP4=0,0,8,8;MQ=42;FQ=-75;EFF=DOWNSTREAM(MODIFIER|||||Sobic.004G294000|||PAC:28371867|),INTERGENIC(MODIFIER|||||||||)	GT:PL:GQ	1/1:255,48,0:93
Chr04	62753108	.	G	A	222.0	.	DP=21;VDB=0.0413;AF1=1;AC1=2;DP4=0,0,13,6;MQ=37;FQ=-84;EFF=INTERGENIC(MODIFIER|||||||||)	GT:PL:GQ	1/1:255,57,0:99
Chr04	66529656	.	C	T	222.0	.	DP=33;VDB=0.0281;AF1=1;AC1=2;DP4=0,0,12,19;MQ=45;FQ=-120;EFF=INTERGENIC(MODIFIER|||||||||),UPSTREAM(MODIFIER|||||Sobic.004G340300|||PAC:28374985|),UPSTREAM(MODIFIER|||||Sobic.004G340400|||PAC:28372495|)	GT:PL:GQ	1/1:255,93,0:99
Chr04	66844311	.	G	A	222.0	.	DP=29;VDB=0.0355;AF1=1;AC1=2;DP4=0,0,13,16;MQ=46;FQ=-114;EFF=INTERGENIC(MODIFIER|||||||||),UPSTREAM(MODIFIER|||||Sobic.004G345300|||PAC:28371873|)	GT:PL:GQ	1/1:255,87,0:99
Chr04	66972949	.	G	A	222.0	.	DP=47;VDB=0.0374;AF1=1;AC1=2;DP4=0,0,25,22;MQ=45;FQ=-168;EFF=DOWNSTREAM(MODIFIER|||||Sobic.004G347200|||PAC:28372780|),INTRON(MODIFIER|||||Sobic.004G347100|||PAC:28374878|4)	GT:PL:GQ	1/1:255,141,0:99
Chr04	67062238	.	G	A	222.0	.	DP=41;VDB=0.0399;AF1=1;AC1=2;DP4=0,0,22,17;MQ=45;FQ=-144;EFF=INTERGENIC(MODIFIER|||||||||),UPSTREAM(MODIFIER|||||Sobic.004G348300|||PAC:28374097|),UPSTREAM(MODIFIER|||||Sobic.004G348300|||PAC:28374098|),UPSTREAM(MODIFIER|||||Sobic.004G348300|||PAC:28374099|),UPSTREAM(MODIFIER|||||Sobic.004G348400|||PAC:28374107|)	GT:PL:GQ	1/1:255,117,0:99
Chr04	67245132	.	G	A	222.0	.	DP=34;VDB=0.0399;AF1=1;AC1=2;DP4=0,0,10,22;MQ=45;FQ=-123;EFF=DOWNSTREAM(MODIFIER|||||Sobic.004G350600|||PAC:28374249|),INTRON(MODIFIER|||||Sobic.004G350700|||PAC:28373346|4)	GT:PL:GQ	1/1:255,96,0:99
Chr04	67265500	.	G	A	222.0	.	DP=33;VDB=0.0388;AF1=1;AC1=2;DP4=0,0,13,20;MQ=43;FQ=-126;EFF=DOWNSTREAM(MODIFIER|||||Sobic.004G350800|||PAC:28374479|),INTERGENIC(MODIFIER|||||||||)	GT:PL:GQ	1/1:255,99,0:99
Chr04	67270460	.	G	A	222.0	.	DP=27;VDB=0.0281;AF1=1;AC1=2;DP4=0,0,14,8;MQ=45;FQ=-93;EFF=DOWNSTREAM(MODIFIER|||||Sobic.004G351000|||PAC:28374550|),INTERGENIC(MODIFIER|||||||||),UPSTREAM(MODIFIER|||||Sobic.004G350900|||PAC:28374137|)	GT:PL:GQ	1/1:255,66,0:99
Chr04	67323015	.	G	A	222.0	.	DP=46;VDB=0.0391;AF1=1;AC1=2;DP4=0,0,22,22;MQ=44;FQ=-159;EFF=DOWNSTREAM(MODIFIER|||||Sobic.004G351400|||PAC:28373356|),INTERGENIC(MODIFIER|||||||||),UPSTREAM(MODIFIER|||||Sobic.004G351500|||PAC:28372024|)	GT:PL:GQ	1/1:255,132,0:99
Chr04	67499898	.	G	A	182.0	.	DP=17;VDB=0.0042;AF1=1;AC1=2;DP4=0,0,12,2;MQ=37;FQ=-69;EFF=DOWNSTREAM(MODIFIER|||||Sobic.004G354100|||PAC:28372794|),DOWNSTREAM(MODIFIER|||||Sobic.004G354200|||PAC:28372854|),DOWNSTREAM(MODIFIER|||||Sobic.004G354200|||PAC:28372855|),DOWNSTREAM(MODIFIER|||||Sobic.004G354200|||PAC:28372856|),DOWNSTREAM(MODIFIER|||||Sobic.004G354200|||PAC:28372857|),NON_SYNONYMOUS_CODING(MODERATE|MISSENSE|cCg/cTg|P6…	GT:PL:GQ	1/1:215,42,0:81
Chr04	67549085	.	C	T	39.8	.	DP=2;VDB=0.0194;AF1=1;AC1=2;DP4=0,0,1,1;MQ=40;FQ=-33;EFF=INTRON(MODIFIER|||||Sobic.004G355000|||PAC:28373900|10)	GT:PL:GQ	1/1:71,6,0:10
Chr04	67595190	.	G	A	222.0	.	DP=50;VDB=0.0401;AF1=1;AC1=2;DP4=0,0,25,25;MQ=45;FQ=-178;EFF=DOWNSTREAM(MODIFIER|||||Sobic.004G355600|||PAC:28374074|),INTRON(MODIFIER|||||Sobic.004G355500|||PAC:28371921|3)	GT:PL:GQ	1/1:255,151,0:99
Chr04	67781139	.	G	A	222.0	.	DP=28;VDB=0.0399;AF1=1;AC1=2;DP4=0,0,13,13;MQ=45;FQ=-105;EFF=DOWNSTREAM(MODIFIER|||||Sobic.004G358000|||PAC:28375773|),INTERGENIC(MODIFIER|||||||||)	GT:PL:GQ	1/1:255,78,0:99
Chr05	1503442	.	C	T	196.0	.	DP=19;VDB=0.0017;AF1=1;AC1=2;DP4=0,0,1,18;MQ=37;FQ=-84;EFF=DOWNSTREAM(MODIFIER|||||Sobic.005G016800|||PAC:28389863|),DOWNSTREAM(MODIFIER|||||Sobic.005G016900|||PAC:28390650|),INTERGENIC(MODIFIER|||||||||)	GT:PL:GQ	1/1:229,57,0:99
Chr05	1503446	.	C	T	193.0	.	DP=19;VDB=0.0017;AF1=1;AC1=2;DP4=0,0,1,18;MQ=37;FQ=-84;EFF=DOWNSTREAM(MODIFIER|||||Sobic.005G016800|||PAC:28389863|),DOWNSTREAM(MODIFIER|||||Sobic.005G016900|||PAC:28390650|),INTERGENIC(MODIFIER|||||||||)	GT:PL:GQ	1/1:226,57,0:99
Chr05	5675893	.	C	T	222.0	.	DP=45;VDB=0.0404;AF1=1;AC1=2;DP4=0,0,24,19;MQ=45;FQ=-156;EFF=INTERGENIC(MODIFIER|||||||||),UPSTREAM(MODIFIER|||||Sobic.005G055600|||PAC:28391023|),UPSTREAM(MODIFIER|||||Sobic.005G055700|||PAC:28390206|),UPSTREAM(MODIFIER|||||Sobic.005G055800|||PAC:28389859|)	GT:PL:GQ	1/1:255,129,0:99
Chr05	5693979	.	G	A	222.0	.	DP=27;VDB=0.0343;AF1=1;AC1=2;DP4=0,0,20,7;MQ=37;FQ=-108;EFF=INTERGENIC(MODIFIER|||||||||)	GT:PL:GQ	1/1:255,81,0:99
Chr05	5698836	.	C	T	222.0	.	DP=43;VDB=0.0404;AF1=1;AC1=2;DP4=0,0,21,19;MQ=37;FQ=-147;EFF=INTERGENIC(MODIFIER|||||||||)	GT:PL:GQ	1/1:255,120,0:99
Chr05	5721258	.	C	T	222.0	.	DP=35;VDB=0.0394;AF1=1;AC1=2;DP4=0,0,13,20;MQ=45;FQ=-126;EFF=DOWNSTREAM(MODIFIER|||||Sobic.005G056000|||PAC:28391781|),NON_SYNONYMOUS_CODING(MODERATE|MISSENSE|gCa/gTa|A271V||Sobic.005G055900|||PAC:28391754|)	GT:PL:GQ	1/1:255,99,0:99
Chr05	5917152	.	C	T	222.0	.	DP=30;VDB=0.0404;AF1=1;AC1=2;DP4=0,0,22,8;MQ=44;FQ=-117;EFF=INTRON(MODIFIER|||||Sobic.005G057400|||PAC:28391721|3)	GT:PL:GQ	1/1:255,90,0:99
Chr05	6396982	.	C	T	222.0	.	DP=48;VDB=0.0388;AF1=1;AC1=2;DP4=0,0,23,24;MQ=45;FQ=-168;EFF=INTERGENIC(MODIFIER|||||||||),UPSTREAM(MODIFIER|||||Sobic.005G060700|||PAC:28391884|)	GT:PL:GQ	1/1:255,141,0:99
Chr05	6545334	.	C	T	222.0	.	DP=24;VDB=0.0374;AF1=1;AC1=2;DP4=0,0,4,15;MQ=44;FQ=-84;EFF=INTERGENIC(MODIFIER|||||||||)	GT:PL:GQ	1/1:255,57,0:99
Chr05	6674490	.	C	T	222.0	.	DP=16;VDB=0.0355;AF1=1;AC1=2;DP4=0,0,9,7;MQ=43;FQ=-75;EFF=INTERGENIC(MODIFIER|||||||||)	GT:PL:GQ	1/1:255,48,0:93
Chr05	6780415	.	C	T	222.0	.	DP=36;VDB=0.0388;AF1=1;AC1=2;DP4=0,0,18,14;MQ=45;FQ=-123;EFF=DOWNSTREAM(MODIFIER|||||Sobic.005G061600|||PAC:28390774|),INTERGENIC(MODIFIER|||||||||),UPSTREAM(MODIFIER|||||Sobic.005G061700|||PAC:28392004|)	GT:PL:GQ	1/1:255,96,0:99
Chr05	7027119	.	C	T	222.0	.	DP=28;VDB=0.0399;AF1=1;AC1=2;DP4=0,0,10,18;MQ=45;FQ=-111;EFF=INTRON(MODIFIER|||||Sobic.005G063600|||PAC:28390432|6),INTRON(MODIFIER|||||Sobic.005G063600|||PAC:28390433|6),INTRON(MODIFIER|||||Sobic.005G063600|||PAC:28390434|4),INTRON(MODIFIER|||||Sobic.005G063600|||PAC:28390435|4)	GT:PL:GQ	1/1:255,84,0:99
Chr05	7046497	.	C	T	222.0	.	DP=29;VDB=0.0401;AF1=1;AC1=2;DP4=0,0,18,10;MQ=45;FQ=-111;EFF=INTERGENIC(MODIFIER|||||||||),UPSTREAM(MODIFIER|||||Sobic.005G063700|||PAC:28390215|),UPSTREAM(MODIFIER|||||Sobic.005G063700|||PAC:28390216|)	GT:PL:GQ	1/1:255,84,0:99
Chr05	7056423	.	C	T	188.0	.	DP=11;VDB=0.0265;AF1=1;AC1=2;DP4=0,0,3,6;MQ=41;FQ=-54;EFF=NON_SYNONYMOUS_CODING(MODERATE|MISSENSE|Gtc/Atc|V534I||Sobic.005G063800|||PAC:28389902|)	GT:PL:GQ	1/1:221,27,0:51
Chr05	7078829	.	C	T	222.0	.	DP=31;VDB=0.0291;AF1=1;AC1=2;DP4=0,0,9,11;MQ=47;FQ=-87;EFF=NON_SYNONYMOUS_CODING(MODERATE|MISSENSE|Cac/Tac|H102Y||Sobic.005G063900|||PAC:28389932|)	GT:PL:GQ	1/1:255,60,0:99
Chr05	7090380	.	C	T	222.0	.	DP=85;VDB=0.0355;AF1=1;AC1=2;DP4=0,0,41,38;MQ=45;FQ=-265;EFF=DOWNSTREAM(MODIFIER|||||Sobic.005G063900|||PAC:28389932|),STOP_GAINED(HIGH|NONSENSE|Cga/Tga|R530*||Sobic.005G064000|||PAC:28392087|)	GT:PL:GQ	1/1:255,238,0:99
Chr05	7136474	.	C	T	222.0	.	DP=36;VDB=0.0399;AF1=1;AC1=2;DP4=0,0,19,13;MQ=45;FQ=-123;EFF=INTERGENIC(MODIFIER|||||||||),UPSTREAM(MODIFIER|||||Sobic.005G064200|||PAC:28389749|),UPSTREAM(MODIFIER|||||Sobic.005G064200|||PAC:28389750|)	GT:PL:GQ	1/1:255,96,0:99
Chr05	7211034	.	C	T	222.0	.	DP=35;VDB=0.0402;AF1=1;AC1=2;DP4=0,0,12,23;MQ=45;FQ=-132;EFF=INTERGENIC(MODIFIER|||||||||)	GT:PL:GQ	1/1:255,105,0:99
Chr05	7228182	.	C	T	222.0	.	DP=42;VDB=0.0388;AF1=1;AC1=2;DP4=0,0,15,23;MQ=46;FQ=-141;EFF=INTERGENIC(MODIFIER|||||||||)	GT:PL:GQ	1/1:255,114,0:99
Chr05	7289144	.	C	T	222.0	.	DP=41;VDB=0.0411;AF1=1;AC1=2;DP4=0,0,18,14;MQ=40;FQ=-123;EFF=INTERGENIC(MODIFIER|||||||||)	GT:PL:GQ	1/1:255,96,0:99
Chr05	7297024	.	C	T	222.0	.	DP=32;VDB=0.0353;AF1=1;AC1=2;DP4=0,0,21,11;MQ=38;FQ=-123;EFF=INTERGENIC(MODIFIER|||||||||)	GT:PL:GQ	1/1:255,96,0:99
Chr05	7297247	.	C	T	222.0	.	DP=29;VDB=0.0388;AF1=1;AC1=2;DP4=0,0,11,15;MQ=37;FQ=-105;EFF=INTERGENIC(MODIFIER|||||||||)	GT:PL:GQ	1/1:255,78,0:99
Chr05	7441127	.	C	T	222.0	.	DP=42;VDB=0.0308;AF1=1;AC1=2;DP4=0,0,24,17;MQ=45;FQ=-150;EFF=UTR_3_PRIME(MODIFIER|||||Sobic.005G065500|||PAC:28390652|2)	GT:PL:GQ	1/1:255,123,0:99
Chr05	7564588	.	C	T	222.0	.	DP=37;VDB=0.0399;AF1=1;AC1=2;DP4=0,0,18,18;MQ=45;FQ=-135;EFF=INTERGENIC(MODIFIER|||||||||)	GT:PL:GQ	1/1:255,108,0:99
Chr05	7758151	.	C	T	222.0	.	DP=53;VDB=0.0388;AF1=1;AC1=2;DP4=0,0,23,27;MQ=44;FQ=-178;EFF=INTERGENIC(MODIFIER|||||||||)	GT:PL:GQ	1/1:255,151,0:99
Chr05	7788848	.	C	T	222.0	.	DP=49;VDB=0.0371;AF1=1;AC1=2;DP4=0,0,25,23;MQ=45;FQ=-171;EFF=INTERGENIC(MODIFIER|||||||||),UPSTREAM(MODIFIER|||||Sobic.005G067800|||PAC:28390219|),UPSTREAM(MODIFIER|||||Sobic.005G067900|||PAC:28390588|)	GT:PL:GQ	1/1:255,144,0:99
Chr05	8740821	.	C	T	222.0	.	DP=71;VDB=0.0374;AF1=1;AC1=2;DP4=0,0,33,36;MQ=45;FQ=-235;EFF=INTERGENIC(MODIFIER|||||||||)	GT:PL:GQ	1/1:255,208,0:99
Chr05	8965529	.	C	T	222.0	.	DP=27;VDB=0.0253;AF1=1;AC1=2;DP4=0,0,7,20;MQ=45;FQ=-108;EFF=INTERGENIC(MODIFIER|||||||||)	GT:PL:GQ	1/1:255,81,0:99
Chr05	9136289	.	C	T	222.0	.	DP=35;VDB=0.0396;AF1=1;AC1=2;DP4=0,0,18,13;MQ=46;FQ=-120;EFF=INTERGENIC(MODIFIER|||||||||)	GT:PL:GQ	1/1:255,93,0:99
Chr05	9165593	.	C	T	30.0	.	DP=21;VDB=0.0400;AF1=1;AC1=2;DP4=0,0,3,8;MQ=11;FQ=-60;EFF=INTERGENIC(MODIFIER|||||||||)	GT:PL:GQ	1/1:63,33,0:58
Chr05	9346496	.	C	T	222.0	.	DP=51;VDB=0.0399;AF1=1;AC1=2;DP4=0,0,21,27;MQ=45;FQ=-171;EFF=INTERGENIC(MODIFIER|||||||||)	GT:PL:GQ	1/1:255,144,0:99
Chr05	9536066	.	C	T	222.0	.	DP=30;VDB=0.0404;AF1=1;AC1=2;DP4=0,0,13,13;MQ=46;FQ=-105;EFF=INTERGENIC(MODIFIER|||||||||)	GT:PL:GQ	1/1:255,78,0:99
Chr05	9682221	.	C	T	222.0	.	DP=42;VDB=0.0404;AF1=1;AC1=2;DP4=0,0,12,24;MQ=46;FQ=-135;EFF=INTERGENIC(MODIFIER|||||||||)	GT:PL:GQ	1/1:255,108,0:99
Chr05	9819656	.	C	T	222.0	.	DP=63;VDB=0.0355;AF1=1;AC1=2;DP4=0,0,36,27;MQ=45;FQ=-217;EFF=INTERGENIC(MODIFIER|||||||||)	GT:PL:GQ	1/1:255,190,0:99
Chr05	9841599	.	C	T	222.0	.	DP=17;VDB=0.0407;AF1=1;AC1=2;DP4=0,0,3,14;MQ=42;FQ=-78;EFF=INTERGENIC(MODIFIER|||||||||)	GT:PL:GQ	1/1:255,51,0:99
Chr05	9894246	.	C	T	222.0	.	DP=40;VDB=0.0329;AF1=1;AC1=2;DP4=0,0,22,18;MQ=45;FQ=-147;EFF=START_GAINED(LOW|||||Sobic.005G078000|||PAC:28390292|1)	GT:PL:GQ	1/1:255,120,0:99
Chr05	10309026	.	C	T	222.0	.	DP=29;VDB=0.0384;AF1=1;AC1=2;DP4=0,0,9,19;MQ=42;FQ=-111;EFF=INTERGENIC(MODIFIER|||||||||)	GT:PL:GQ	1/1:255,84,0:99
Chr05	10368155	.	C	T	222.0	.	DP=22;VDB=0.0411;AF1=1;AC1=2;DP4=0,0,6,11;MQ=43;FQ=-78;EFF=INTERGENIC(MODIFIER|||||||||)	GT:PL:GQ	1/1:255,51,0:99
Chr05	10441222	.	C	T	222.0	.	DP=33;VDB=0.0355;AF1=1;AC1=2;DP4=0,0,17,15;MQ=45;FQ=-123;EFF=INTERGENIC(MODIFIER|||||||||)	GT:PL:GQ	1/1:255,96,0:99
Chr05	10646798	.	C	T	222.0	.	DP=32;VDB=0.0404;AF1=1;AC1=2;DP4=0,0,18,14;MQ=45;FQ=-123;EFF=INTERGENIC(MODIFIER|||||||||),UPSTREAM(MODIFIER|||||Sobic.005G080300|||PAC:28390990|)	GT:PL:GQ	1/1:255,96,0:99
Chr05	10770487	.	C	T	211.0	.	DP=18;VDB=0.0364;AF1=1;AC1=2;DP4=0,0,12,2;MQ=46;FQ=-69;EFF=INTERGENIC(MODIFIER|||||||||)	GT:PL:GQ	1/1:244,42,0:81
Chr05	10803876	.	C	T	222.0	.	DP=35;VDB=0.0374;AF1=1;AC1=2;DP4=0,0,6,17;MQ=42;FQ=-96;EFF=INTERGENIC(MODIFIER|||||||||)	GT:PL:GQ	1/1:255,69,0:99
Chr05	10823833	.	C	T	222.0	.	DP=33;VDB=0.0333;AF1=1;AC1=2;DP4=0,0,10,21;MQ=42;FQ=-120;EFF=INTERGENIC(MODIFIER|||||||||)	GT:PL:GQ	1/1:255,93,0:99
Chr05	10826999	.	C	T	222.0	.	DP=50;VDB=0.0404;AF1=1;AC1=2;DP4=0,0,27,23;MQ=41;FQ=-178;EFF=INTERGENIC(MODIFIER|||||||||)	GT:PL:GQ	1/1:255,151,0:99
Chr05	10832716	.	C	T	222.0	.	DP=18;VDB=0.0333;AF1=1;AC1=2;DP4=0,0,10,6;MQ=40;FQ=-75;EFF=INTERGENIC(MODIFIER|||||||||)	GT:PL:GQ	1/1:255,48,0:93
Chr05	11159398	.	C	T	222.0	.	DP=33;VDB=0.0411;AF1=1;AC1=2;DP4=0,0,10,20;MQ=45;FQ=-117;EFF=INTERGENIC(MODIFIER|||||||||)	GT:PL:GQ	1/1:255,90,0:99
Chr05	11346947	.	C	T	222.0	.	DP=22;VDB=0.0424;AF1=1;AC1=2;DP4=0,0,12,8;MQ=36;FQ=-87;EFF=INTERGENIC(MODIFIER|||||||||)	GT:PL:GQ	1/1:255,60,0:99
Chr05	11570923	.	C	T	222.0	.	DP=50;VDB=0.0333;AF1=1;AC1=2;DP4=0,0,25,15;MQ=45;FQ=-147;EFF=DOWNSTREAM(MODIFIER|||||Sobic.005G084500|||PAC:28390510|),INTERGENIC(MODIFIER|||||||||)	GT:PL:GQ	1/1:255,120,0:99
Chr05	11663295	.	C	T	222.0	.	DP=25;VDB=0.0216;AF1=1;AC1=2;DP4=0,0,7,12;MQ=45;FQ=-84;EFF=NON_SYNONYMOUS_CODING(MODERATE|MISSENSE|gCg/gTg|A66V||Sobic.005G085000|||PAC:28391239|),UPSTREAM(MODIFIER|||||Sobic.005G084900|||PAC:28390945|),UPSTREAM(MODIFIER|||||Sobic.005G084900|||PAC:28390946|),UPSTREAM(MODIFIER|||||Sobic.005G084900|||PAC:28390947|)	GT:PL:GQ	1/1:255,57,0:99
Chr05	11681757	.	C	T	222.0	.	DP=44;VDB=0.0407;AF1=1;AC1=2;DP4=0,0,22,21;MQ=45;FQ=-156;EFF=INTERGENIC(MODIFIER|||||||||)	GT:PL:GQ	1/1:255,129,0:99
Chr05	14850891	.	G	A	163.0	.	DP=9;VDB=0.0004;AF1=1;AC1=2;DP4=0,0,2,6;MQ=38;FQ=-51;EFF=DOWNSTREAM(MODIFIER|||||Sobic.005G094300|||PAC:28390740|),INTERGENIC(MODIFIER|||||||||)	GT:PL:GQ	1/1:196,24,0:45
Chr05	15538495	.	C	T	68.3	.	DP=5;VDB=0.0000;AF1=1;AC1=2;DP4=0,0,4,1;MQ=25;FQ=-42;EFF=INTERGENIC(MODIFIER|||||||||)	GT:PL:GQ	1/1:101,15,0:27
Chr05	17259243	.	G	A	47.0	.	DP=3;VDB=0.0010;AF1=1;AC1=2;DP4=0,0,2,1;MQ=30;FQ=-36;EFF=DOWNSTREAM(MODIFIER|||||Sobic.005G101200|||PAC:28391594|),DOWNSTREAM(MODIFIER|||||Sobic.005G101200|||PAC:28391595|),INTERGENIC(MODIFIER|||||||||),UPSTREAM(MODIFIER|||||Sobic.005G101300|||PAC:28391933|)	GT:PL:GQ	1/1:79,9,0:16
Chr05	17608874	.	C	T	60.5	.	DP=4;VDB=0.0001;AF1=1;AC1=2;DP4=0,0,2,2;MQ=32;FQ=-39;EFF=INTERGENIC(MODIFIER|||||||||)	GT:PL:GQ	1/1:93,12,0:21
Chr05	18787101	.	C	T	138.0	.	DP=17;VDB=0.0384;AF1=1;AC1=2;DP4=0,0,11,2;MQ=27;FQ=-66;EFF=INTERGENIC(MODIFIER|||||||||)	GT:PL:GQ	1/1:171,39,0:75
Chr05	18787120	.	G	A	148.0	.	DP=14;VDB=0.0216;AF1=1;AC1=2;DP4=0,0,7,3;MQ=27;FQ=-57;EFF=INTERGENIC(MODIFIER|||||||||)	GT:PL:GQ	1/1:181,30,0:57
Chr05	21100346	.	G	A	222.0	.	DP=52;VDB=0.0384;AF1=1;AC1=2;DP4=0,0,25,27;MQ=45;FQ=-184;EFF=INTERGENIC(MODIFIER|||||||||)	GT:PL:GQ	1/1:255,157,0:99
Chr05	21898132	.	C	T	108.0	.	DP=15;VDB=0.0271;AF1=1;AC1=2;DP4=0,0,5,10;MQ=18;FQ=-72;EFF=INTERGENIC(MODIFIER|||||||||)	GT:PL:GQ	1/1:141,45,0:87
Chr05	23047062	.	G	A	222.0	.	DP=47;VDB=0.0103;AF1=1;AC1=2;DP4=0,0,20,23;MQ=45;FQ=-156;EFF=INTERGENIC(MODIFIER|||||||||)	GT:PL:GQ	1/1:255,129,0:99
Chr05	23603718	.	G	A	98.0	.	DP=15;VDB=0.0066;AF1=1;AC1=2;DP4=0,0,10,4;MQ=22;FQ=-69;EFF=INTERGENIC(MODIFIER|||||||||)	GT:PL:GQ	1/1:131,42,0:81
Chr05	25927826	.	C	T	92.1	.	DP=6;VDB=0.0140;AF1=1;AC1=2;DP4=0,0,4,2;MQ=26;FQ=-45;EFF=INTERGENIC(MODIFIER|||||||||),UPSTREAM(MODIFIER|||||Sobic.005G111000|||PAC:28389564|),UPSTREAM(MODIFIER|||||Sobic.005G111000|||PAC:28389565|)	GT:PL:GQ	1/1:125,18,0:33
Chr05	26223436	.	C	T	222.0	.	DP=54;VDB=0.0374;AF1=1;AC1=2;DP4=0,0,37,17;MQ=39;FQ=-190;EFF=INTERGENIC(MODIFIER|||||||||)	GT:PL:GQ	1/1:255,163,0:99
Chr05	26823358	.	C	T	74.0	.	DP=3;VDB=0.0000;AF1=1;AC1=2;DP4=0,0,1,2;MQ=42;FQ=-36;EFF=INTERGENIC(MODIFIER|||||||||)	GT:PL:GQ	1/1:106,9,0:16
Chr05	28412984	.	G	A	222.0	.	DP=30;VDB=0.0225;AF1=1;AC1=2;DP4=0,0,9,19;MQ=44;FQ=-111;EFF=INTERGENIC(MODIFIER|||||||||)	GT:PL:GQ	1/1:255,84,0:99
Chr05	29265172	.	C	T	222.0	.	DP=32;VDB=0.0225;AF1=1;AC1=2;DP4=0,0,17,15;MQ=44;FQ=-123;EFF=INTERGENIC(MODIFIER|||||||||)	GT:PL:GQ	1/1:255,96,0:99
Chr05	29985942	.	G	A	222.0	.	DP=54;VDB=0.0388;AF1=1;AC1=2;DP4=0,0,14,38;MQ=45;FQ=-184;EFF=INTERGENIC(MODIFIER|||||||||)	GT:PL:GQ	1/1:255,157,0:99
Chr05	31217612	.	C	T	110.0	.	DP=6;VDB=0.0118;AF1=1;AC1=2;DP4=0,0,3,3;MQ=39;FQ=-45;EFF=INTERGENIC(MODIFIER|||||||||)	GT:PL:GQ	1/1:143,18,0:33
Chr05	34174229	.	G	A	85.0	.	DP=14;VDB=0.0371;AF1=1;AC1=2;DP4=0,0,13,1;MQ=21;FQ=-69;EFF=INTERGENIC(MODIFIER|||||||||)	GT:PL:GQ	1/1:118,42,0:81
Chr05	35954833	.	C	T	222.0	.	DP=22;VDB=0.0407;AF1=1;AC1=2;DP4=0,0,5,11;MQ=36;FQ=-75;EFF=INTERGENIC(MODIFIER|||||||||)	GT:PL:GQ	1/1:255,48,0:93
Chr05	36880731	.	C	T	149.0	.	DP=45;VDB=0.0291;AF1=1;AC1=2;DP4=0,0,17,22;MQ=18;FQ=-144;EFF=INTERGENIC(MODIFIER|||||||||)	GT:PL:GQ	1/1:182,117,0:99
Chr05	37098611	.	G	A	151.0	.	DP=28;VDB=0.0355;AF1=1;AC1=2;DP4=0,0,2,22;MQ=26;FQ=-99;EFF=INTERGENIC(MODIFIER|||||||||)	GT:PL:GQ	1/1:184,72,0:99
Chr05	37410370	.	G	A	200.0	.	DP=36;VDB=0.0343;AF1=1;AC1=2;DP4=0,0,21,12;MQ=29;FQ=-126;EFF=INTERGENIC(MODIFIER|||||||||)	GT:PL:GQ	1/1:233,99,0:99
Chr05	38119404	.	C	T	34.1	.	DP=9;VDB=0.0401;AF1=1;AC1=2;DP4=0,0,4,3;MQ=17;FQ=-48;EFF=INTERGENIC(MODIFIER|||||||||)	GT:PL:GQ	1/1:67,21,0:39
Chr05	41220939	.	G	A	222.0	.	DP=52;VDB=0.0404;AF1=1;AC1=2;DP4=0,0,28,20;MQ=42;FQ=-171;EFF=INTERGENIC(MODIFIER|||||||||)	GT:PL:GQ	1/1:255,144,0:99
Chr05	41481941	.	G	A	222.0	.	DP=50;VDB=0.0404;AF1=1;AC1=2;DP4=0,0,21,27;MQ=44;FQ=-171;EFF=INTERGENIC(MODIFIER|||||||||)	GT:PL:GQ	1/1:255,144,0:99
Chr05	45731340	.	C	T	222.0	.	DP=50;VDB=0.0404;AF1=1;AC1=2;DP4=0,0,22,22;MQ=44;FQ=-159;EFF=INTERGENIC(MODIFIER|||||||||)	GT:PL:GQ	1/1:255,132,0:99
Chr05	46424584	.	G	A	144.0	.	DP=9;VDB=0.0407;AF1=1;AC1=2;DP4=0,0,4,3;MQ=47;FQ=-48;EFF=INTERGENIC(MODIFIER|||||||||)	GT:PL:GQ	1/1:177,21,0:39
Chr05	47200391	.	G	A	33.0	.	DP=11;VDB=0.0033;AF1=1;AC1=2;DP4=0,0,8,3;MQ=12;FQ=-60;EFF=INTRON(MODIFIER|||||Sobic.005G130400|||PAC:28390004|5),INTRON(MODIFIER|||||Sobic.005G130400|||PAC:28390005|6),INTRON(MODIFIER|||||Sobic.005G130400|||PAC:28390006|5),INTRON(MODIFIER|||||Sobic.005G130400|||PAC:28390007|4)	GT:PL:GQ	1/1:66,33,0:60
Chr05	56610409	.	G	A	222.0	.	DP=63;VDB=0.0371;AF1=1;AC1=2;DP4=0,0,34,29;MQ=45;FQ=-217;EFF=DOWNSTREAM(MODIFIER|||||Sobic.005G179300|||PAC:28390872|),INTRON(MODIFIER|||||Sobic.005G179500|||PAC:28391035|2),UPSTREAM(MODIFIER|||||Sobic.005G179400|||PAC:28391166|)	GT:PL:GQ	1/1:255,190,0:99
Chr05	56676783	.	G	A	222.0	.	DP=36;VDB=0.0365;AF1=1;AC1=2;DP4=0,0,19,12;MQ=38;FQ=-120;EFF=INTERGENIC(MODIFIER|||||||||)	GT:PL:GQ	1/1:255,93,0:99
Chr05	56909445	.	C	T	222.0	.	DP=66;VDB=0.0374;AF1=1;AC1=2;DP4=0,0,41,23;MQ=45;FQ=-220;EFF=INTRON(MODIFIER|||||Sobic.005G182300|||PAC:28389551|4),INTRON(MODIFIER|||||Sobic.005G182400|||PAC:28389506|6),INTRON(MODIFIER|||||Sobic.005G182400|||PAC:28389507|6)	GT:PL:GQ	1/1:255,193,0:99
Chr05	56950047	.	C	T	222.0	.	DP=43;VDB=0.0413;AF1=1;AC1=2;DP4=0,0,15,23;MQ=34;FQ=-141;EFF=INTERGENIC(MODIFIER|||||||||)	GT:PL:GQ	1/1:255,114,0:99
Chr05	57148906	.	C	T	222.0	.	DP=61;VDB=0.0343;AF1=1;AC1=2;DP4=0,0,30,28;MQ=45;FQ=-202;EFF=DOWNSTREAM(MODIFIER|||||Sobic.005G183400|||PAC:28389882|),INTERGENIC(MODIFIER|||||||||)	GT:PL:GQ	1/1:255,175,0:99
Chr05	57249106	.	C	T	222.0	.	DP=24;VDB=0.0404;AF1=1;AC1=2;DP4=0,0,9,14;MQ=38;FQ=-96;EFF=INTERGENIC(MODIFIER|||||||||)	GT:PL:GQ	1/1:255,69,0:99
Chr05	57406198	.	C	T	222.0	.	DP=27;VDB=0.0365;AF1=1;AC1=2;DP4=0,0,18,9;MQ=45;FQ=-108;EFF=INTERGENIC(MODIFIER|||||||||),UPSTREAM(MODIFIER|||||Sobic.005G185100|||PAC:28390081|)	GT:PL:GQ	1/1:255,81,0:99
Chr05	57509539	.	C	T	222.0	.	DP=48;VDB=0.0404;AF1=1;AC1=2;DP4=0,0,20,26;MQ=45;FQ=-165;EFF=DOWNSTREAM(MODIFIER|||||Sobic.005G186200|||PAC:28390303|),DOWNSTREAM(MODIFIER|||||Sobic.005G186300|||PAC:28391460|),INTERGENIC(MODIFIER|||||||||)	GT:PL:GQ	1/1:255,138,0:99
Chr05	57661877	.	C	T	222.0	.	DP=43;VDB=0.0355;AF1=1;AC1=2;DP4=0,0,21,21;MQ=45;FQ=-153;EFF=DOWNSTREAM(MODIFIER|||||Sobic.005G187800|||PAC:28389519|),DOWNSTREAM(MODIFIER|||||Sobic.005G187800|||PAC:28389520|),NON_SYNONYMOUS_CODING(MODERATE|MISSENSE|tCc/tTc|S560F||Sobic.005G187700|||PAC:28390420|)	GT:PL:GQ	1/1:255,126,0:99
Chr05	57693011	.	C	T	222.0	.	DP=21;VDB=0.0245;AF1=1;AC1=2;DP4=0,0,12,8;MQ=44;FQ=-87;EFF=INTRON(MODIFIER|||||Sobic.005G188200|||PAC:28390113|1),UPSTREAM(MODIFIER|||||Sobic.005G188100|||PAC:28390413|)	GT:PL:GQ	1/1:255,60,0:99
Chr05	57914545	.	C	T	222.0	.	DP=46;VDB=0.0404;AF1=1;AC1=2;DP4=0,0,12,28;MQ=45;FQ=-147;EFF=DOWNSTREAM(MODIFIER|||||Sobic.005G191200|||PAC:28390616|),DOWNSTREAM(MODIFIER|||||Sobic.005G191300|||PAC:28391278|),INTERGENIC(MODIFIER|||||||||)	GT:PL:GQ	1/1:255,120,0:99
Chr05	57932276	.	C	T	222.0	.	DP=51;VDB=0.0407;AF1=1;AC1=2;DP4=0,0,18,29;MQ=46;FQ=-168;EFF=NON_SYNONYMOUS_CODING(MODERATE|MISSENSE|Cgt/Tgt|R484C||Sobic.005G191400|||PAC:28391854|),UPSTREAM(MODIFIER|||||Sobic.005G191500|||PAC:28390060|)	GT:PL:GQ	1/1:255,141,0:99
Chr05	58049899	.	C	T	222.0	.	DP=33;VDB=0.0308;AF1=1;AC1=2;DP4=0,0,13,20;MQ=45;FQ=-126;EFF=DOWNSTREAM(MODIFIER|||||Sobic.005G192700|||PAC:28391653|),INTERGENIC(MODIFIER|||||||||),UPSTREAM(MODIFIER|||||Sobic.005G192600|||PAC:28390807|)	GT:PL:GQ	1/1:255,99,0:99
Chr05	58099099	.	G	A	222.0	.	DP=19;VDB=0.0408;AF1=1;AC1=2;DP4=0,0,9,8;MQ=34;FQ=-78;EFF=INTERGENIC(MODIFIER|||||||||)	GT:PL:GQ	1/1:255,51,0:99
Chr05	58201056	.	C	T	222.0	.	DP=32;VDB=0.0408;AF1=1;AC1=2;DP4=0,0,18,14;MQ=46;FQ=-123;EFF=DOWNSTREAM(MODIFIER|||||Sobic.005G194400|||PAC:28391545|),INTERGENIC(MODIFIER|||||||||)	GT:PL:GQ	1/1:255,96,0:99
Chr05	58328267	.	C	T	222.0	.	DP=54;VDB=0.0388;AF1=1;AC1=2;DP4=0,0,38,16;MQ=46;FQ=-190;EFF=INTERGENIC(MODIFIER|||||||||),UPSTREAM(MODIFIER|||||Sobic.005G195100|||PAC:28390951|)	GT:PL:GQ	1/1:255,163,0:99
Chr05	58363854	.	C	T	222.0	.	DP=47;VDB=0.0253;AF1=1;AC1=2;DP4=0,0,21,25;MQ=45;FQ=-165;EFF=DOWNSTREAM(MODIFIER|||||Sobic.005G195300|||PAC:28389641|),STOP_GAINED(HIGH|NONSENSE|Cag/Tag|Q45*||Sobic.005G195400|||PAC:28389890|),UPSTREAM(MODIFIER|||||Sobic.005G195500|||PAC:28390739|)	GT:PL:GQ	1/1:255,138,0:99
Chr05	58398424	.	C	T	222.0	.	DP=45;VDB=0.0401;AF1=1;AC1=2;DP4=0,0,18,27;MQ=42;FQ=-162;EFF=INTERGENIC(MODIFIER|||||||||)	GT:PL:GQ	1/1:255,135,0:99
Chr05	60544532	.	C	T	100.0	.	DP=9;VDB=0.0404;AF1=1;AC1=2;DP4=0,0,3,6;MQ=22;FQ=-54;EFF=DOWNSTREAM(MODIFIER|||||Sobic.005G215600|||PAC:28391112|),INTERGENIC(MODIFIER|||||||||),UPSTREAM(MODIFIER|||||Sobic.005G215500|||PAC:28390310|)	GT:PL:GQ	1/1:133,27,0:51
Chr05	60901326	.	C	T	222.0	.	DP=47;VDB=0.0365;AF1=1;AC1=2;DP4=0,0,27,18;MQ=30;FQ=-162;EFF=SYNONYMOUS_CODING(LOW|SILENT|gtC/gtT|V202||Sobic.005G218700|||PAC:28389562|)	GT:PL:GQ	1/1:255,135,0:99
Chr05	61455468	.	G	A	58.0	.	DP=8;VDB=0.0099;AF1=1;AC1=2;DP4=0,0,6,2;MQ=20;FQ=-51;EFF=INTERGENIC(MODIFIER|||||||||),UPSTREAM(MODIFIER|||||Sobic.005G224000|||PAC:28389748|)	GT:PL:GQ	1/1:91,24,0:45
Chr05	61455470	.	G	A	63.0	.	DP=9;VDB=0.0308;AF1=1;AC1=2;DP4=0,0,6,3;MQ=19;FQ=-54;EFF=INTERGENIC(MODIFIER|||||||||),UPSTREAM(MODIFIER|||||Sobic.005G224000|||PAC:28389748|)	GT:PL:GQ	1/1:96,27,0:51
Chr05	61605645	.	C	T	222.0	.	DP=34;VDB=0.0404;AF1=1;AC1=2;DP4=0,0,12,18;MQ=35;FQ=-117;EFF=DOWNSTREAM(MODIFIER|||||Sobic.005G225300|||PAC:28391503|),INTERGENIC(MODIFIER|||||||||),UPSTREAM(MODIFIER|||||Sobic.005G225400|||PAC:28391293|)	GT:PL:GQ	1/1:255,90,0:99
Chr06	87693	.	C	T	41.5	.	DP=4;VDB=0.0325;AF1=1;AC1=2;DP4=0,0,1,3;MQ=27;FQ=-39;EFF=INTERGENIC(MODIFIER|||||||||)	GT:PL:GQ	1/1:74,12,0:21
Chr06	141086	.	G	A	222.0	.	DP=33;VDB=0.0364;AF1=1;AC1=2;DP4=0,0,21,9;MQ=46;FQ=-117;EFF=INTERGENIC(MODIFIER|||||||||)	GT:PL:GQ	1/1:255,90,0:99
Chr06	207300	.	G	A	43.0	.	DP=3;VDB=0.0221;AF1=1;AC1=2;DP4=0,0,1,2;MQ=30;FQ=-36;EFF=INTERGENIC(MODIFIER|||||||||)	GT:PL:GQ	1/1:75,9,0:16
Chr06	221328	.	G	A	222.0	.	DP=26;VDB=0.0263;AF1=1;AC1=2;DP4=0,0,13,12;MQ=46;FQ=-102;EFF=DOWNSTREAM(MODIFIER|||||Sobic.006G001300|||PAC:28401327|),INTERGENIC(MODIFIER|||||||||)	GT:PL:GQ	1/1:255,75,0:99
Chr06	228397	.	G	A	222.0	.	DP=32;VDB=0.0263;AF1=1;AC1=2;DP4=0,0,14,15;MQ=42;FQ=-114;EFF=INTERGENIC(MODIFIER|||||||||)	GT:PL:GQ	1/1:255,87,0:99
Chr06	416507	.	G	A	222.0	.	DP=21;VDB=0.0411;AF1=1;AC1=2;DP4=0,0,8,11;MQ=44;FQ=-84;EFF=INTERGENIC(MODIFIER|||||||||)	GT:PL:GQ	1/1:255,57,0:99
Chr06	500119	.	G	A	222.0	.	DP=36;VDB=0.0302;AF1=1;AC1=2;DP4=0,0,10,17;MQ=44;FQ=-108;EFF=UTR_3_PRIME(MODIFIER|||||Sobic.006G003100|||PAC:28402193|3)	GT:PL:GQ	1/1:255,81,0:99
Chr06	655210	.	C	T	46.0	.	DP=15;VDB=0.0404;AF1=1;AC1=2;DP4=0,0,7,2;MQ=18;FQ=-54;EFF=INTERGENIC(MODIFIER|||||||||)	GT:PL:GQ	1/1:79,27,0:51
Chr06	679414	.	G	A	222.0	.	DP=32;VDB=0.0394;AF1=1;AC1=2;DP4=0,0,20,10;MQ=26;FQ=-117;EFF=INTERGENIC(MODIFIER|||||||||)	GT:PL:GQ	1/1:255,90,0:99
Chr06	721225	.	G	A	222.0	.	DP=22;VDB=0.0340;AF1=1;AC1=2;DP4=0,0,9,9;MQ=42;FQ=-81;EFF=INTERGENIC(MODIFIER|||||||||)	GT:PL:GQ	1/1:255,54,0:99
Chr06	913188	.	G	A	222.0	.	DP=37;VDB=0.0302;AF1=1;AC1=2;DP4=0,0,27,10;MQ=44;FQ=-138;EFF=INTERGENIC(MODIFIER|||||||||),UPSTREAM(MODIFIER|||||Sobic.006G006000|||PAC:28404456|)	GT:PL:GQ	1/1:255,111,0:99
Chr06	944699	.	G	A	222.0	.	DP=44;VDB=0.0394;AF1=1;AC1=2;DP4=0,0,22,18;MQ=45;FQ=-147;EFF=INTERGENIC(MODIFIER|||||||||),UPSTREAM(MODIFIER|||||Sobic.006G006200|||PAC:28402340|)	GT:PL:GQ	1/1:255,120,0:99
Chr06	1125089	.	G	A	222.0	.	DP=26;VDB=0.0416;AF1=1;AC1=2;DP4=0,0,11,15;MQ=43;FQ=-105;EFF=INTERGENIC(MODIFIER|||||||||),UPSTREAM(MODIFIER|||||Sobic.006G007700|||PAC:28403840|)	GT:PL:GQ	1/1:255,78,0:99
Chr06	1148944	.	G	A	222.0	.	DP=36;VDB=0.0408;AF1=1;AC1=2;DP4=0,0,18,18;MQ=42;FQ=-135;EFF=DOWNSTREAM(MODIFIER|||||Sobic.006G007900|||PAC:28403830|),INTRON(MODIFIER|||||Sobic.006G007900|||PAC:28403831|1)	GT:PL:GQ	1/1:255,108,0:99
Chr06	1440459	.	G	A	222.0	.	DP=28;VDB=0.0399;AF1=1;AC1=2;DP4=0,0,20,8;MQ=45;FQ=-111;EFF=UTR_3_PRIME(MODIFIER|||||Sobic.006G010100|||PAC:28401549|7)	GT:PL:GQ	1/1:255,84,0:99
Chr06	1466461	.	G	A	222.0	.	DP=36;VDB=0.0384;AF1=1;AC1=2;DP4=0,0,21,13;MQ=45;FQ=-129;EFF=DOWNSTREAM(MODIFIER|||||Sobic.006G010200|||PAC:28403015|),INTERGENIC(MODIFIER|||||||||)	GT:PL:GQ	1/1:255,102,0:99
Chr06	1519539	.	G	A	222.0	.	DP=27;VDB=0.0404;AF1=1;AC1=2;DP4=0,0,7,17;MQ=43;FQ=-99;EFF=DOWNSTREAM(MODIFIER|||||Sobic.006G010500|||PAC:28402540|),NON_SYNONYMOUS_CODING(MODERATE|MISSENSE|tCc/tTc|S39F||Sobic.006G010600|||PAC:28402281|)	GT:PL:GQ	1/1:255,72,0:99
Chr06	1584357	.	G	A	222.0	.	DP=36;VDB=0.0216;AF1=1;AC1=2;DP4=0,0,21,15;MQ=45;FQ=-135;EFF=INTERGENIC(MODIFIER|||||||||)	GT:PL:GQ	1/1:255,108,0:99
Chr06	1639727	.	G	A	222.0	.	DP=15;VDB=0.0411;AF1=1;AC1=2;DP4=0,0,3,12;MQ=44;FQ=-72;EFF=DOWNSTREAM(MODIFIER|||||Sobic.006G011500|||PAC:28403087|),DOWNSTREAM(MODIFIER|||||Sobic.006G011500|||PAC:28403088|),INTERGENIC(MODIFIER|||||||||)	GT:PL:GQ	1/1:255,45,0:87
Chr06	1643885	.	G	A	222.0	.	DP=44;VDB=0.0388;AF1=1;AC1=2;DP4=0,0,23,21;MQ=44;FQ=-159;EFF=DOWNSTREAM(MODIFIER|||||Sobic.006G011600|||PAC:28404189|),INTERGENIC(MODIFIER|||||||||)	GT:PL:GQ	1/1:255,132,0:99
Chr06	5938600	.	C	T	222.0	.	DP=33;VDB=0.0383;AF1=1;AC1=2;DP4=0,0,10,23;MQ=42;FQ=-126;EFF=DOWNSTREAM(MODIFIER|||||Sobic.006G028600|||PAC:28401310|),INTERGENIC(MODIFIER|||||||||)	GT:PL:GQ	1/1:255,99,0:99
Chr06	10640047	.	G	A	94.0	.	DP=8;VDB=0.0044;AF1=1;AC1=2;DP4=0,0,2,6;MQ=28;FQ=-51;EFF=DOWNSTREAM(MODIFIER|||||Sobic.006G035500|||PAC:28402545|),UTR_5_PRIME(MODIFIER|||||Sobic.006G035400|||PAC:28403785|1)	GT:PL:GQ	1/1:127,24,0:45
Chr06	13763328	.	G	A	44.0	.	DP=22;VDB=0.0393;AF1=1;AC1=2;DP4=0,0,14,8;MQ=10;FQ=-93;EFF=INTERGENIC(MODIFIER|||||||||)	GT:PL:GQ	1/1:77,66,0:99
Chr06	16171243	.	C	T	222.0	.	DP=36;VDB=0.0401;AF1=1;AC1=2;DP4=0,0,18,16;MQ=45;FQ=-129;EFF=INTERGENIC(MODIFIER|||||||||)	GT:PL:GQ	1/1:255,102,0:99
Chr06	17874453	.	G	A	47.0	.	DP=3;VDB=0.0010;AF1=1;AC1=2;DP4=0,0,2,1;MQ=30;FQ=-36;EFF=INTERGENIC(MODIFIER|||||||||)	GT:PL:GQ	1/1:79,9,0:16
Chr06	19045610	.	G	A	222.0	.	DP=49;VDB=0.0402;AF1=1;AC1=2;DP4=0,0,14,31;MQ=38;FQ=-162;EFF=INTERGENIC(MODIFIER|||||||||)	GT:PL:GQ	1/1:255,135,0:99
Chr06	19729688	.	C	T	81.0	.	DP=38;VDB=0.0207;AF1=1;AC1=2;DP4=0,0,14,22;MQ=13;FQ=-135;EFF=INTERGENIC(MODIFIER|||||||||)	GT:PL:GQ	1/1:114,108,0:99
Chr06	19759558	.	G	A	31.0	.	DP=10;VDB=0.0006;AF1=1;AC1=2;DP4=0,0,2,8;MQ=12;FQ=-57;EFF=INTERGENIC(MODIFIER|||||||||)	GT:PL:GQ	1/1:64,30,0:54
Chr06	20225235	.	C	T	60.0	.	DP=31;VDB=0.0404;AF1=1;AC1=2;DP4=0,0,20,7;MQ=13;FQ=-108;EFF=INTERGENIC(MODIFIER|||||||||)	GT:PL:GQ	1/1:93,81,0:99
Chr06	21611257	.	C	T	68.0	.	DP=34;VDB=0.0365;AF1=1;AC1=2;DP4=0,0,31,1;MQ=15;FQ=-123;EFF=INTERGENIC(MODIFIER|||||||||)	GT:PL:GQ	1/1:101,96,0:99
Chr06	21678599	.	G	A	222.0	.	DP=31;VDB=0.0404;AF1=1;AC1=2;DP4=0,0,9,18;MQ=40;FQ=-108;EFF=INTERGENIC(MODIFIER|||||||||)	GT:PL:GQ	1/1:255,81,0:99
Chr06	21896805	.	G	A	52.0	.	DP=15;VDB=0.0006;AF1=1;AC1=2;DP4=0,0,11,4;MQ=12;FQ=-72;EFF=INTERGENIC(MODIFIER|||||||||)	GT:PL:GQ	1/1:85,45,0:86
Chr06	23110365	.	C	T	74.1	.	DP=8;VDB=0.0373;AF1=1;AC1=2;DP4=0,0,3,4;MQ=20;FQ=-48;EFF=INTERGENIC(MODIFIER|||||||||)	GT:PL:GQ	1/1:107,21,0:39
Chr06	24381451	.	G	A	101.0	.	DP=15;VDB=0.0388;AF1=1;AC1=2;DP4=0,0,2,9;MQ=24;FQ=-60;EFF=INTERGENIC(MODIFIER|||||||||)	GT:PL:GQ	1/1:134,33,0:63
Chr06	27812595	.	C	T	37.8	.	DP=2;VDB=0.0104;AF1=1;AC1=2;DP4=0,0,1,1;MQ=44;FQ=-33;EFF=INTERGENIC(MODIFIER|||||||||)	GT:PL:GQ	1/1:69,6,0:10
Chr06	28373069	.	C	T	97.0	.	DP=19;VDB=0.0394;AF1=1;AC1=2;DP4=0,0,1,11;MQ=23;FQ=-63;EFF=INTERGENIC(MODIFIER|||||||||)	GT:PL:GQ	1/1:130,36,0:69
Chr06	29979436	.	C	T	26.5	.	DP=4;VDB=0.0002;AF1=1;AC1=2;DP4=0,0,2,2;MQ=18;FQ=-39;EFF=INTERGENIC(MODIFIER|||||||||)	GT:PL:GQ	1/1:59,12,0:21
Chr06	29979438	.	G	A	50.3	.	DP=5;VDB=0.0384;AF1=1;AC1=2;DP4=0,0,3,2;MQ=23;FQ=-42;EFF=INTERGENIC(MODIFIER|||||||||)	GT:PL:GQ	1/1:83,15,0:27
Chr06	31866230	.	C	T	46.0	.	DP=4;VDB=0.0051;AF1=1;AC1=2;DP4=0,0,2,1;MQ=31;FQ=-36;EFF=INTERGENIC(MODIFIER|||||||||)	GT:PL:GQ	1/1:78,9,0:16
Chr06	32071193	.	G	A	66.1	.	DP=8;VDB=0.0406;AF1=1;AC1=2;DP4=0,0,1,5;MQ=26;FQ=-45;EFF=INTERGENIC(MODIFIER|||||||||)	GT:PL:GQ	1/1:99,18,0:33
Chr06	34461781	.	C	T	222.0	.	DP=30;VDB=0.0404;AF1=1;AC1=2;DP4=0,0,10,18;MQ=41;FQ=-111;EFF=INTERGENIC(MODIFIER|||||||||)	GT:PL:GQ	1/1:255,84,0:99
Chr06	34873929	.	G	A	24.0	.	DP=15;VDB=0.0094;AF1=1;AC1=2;DP4=0,0,14,1;MQ=12;FQ=-72;EFF=INTERGENIC(MODIFIER|||||||||)	GT:PL:GQ	1/1:57,45,0:66
Chr06	35744515	.	G	A	206.0	.	DP=22;VDB=0.0140;AF1=1;AC1=2;DP4=0,0,1,19;MQ=42;FQ=-87;EFF=INTERGENIC(MODIFIER|||||||||)	GT:PL:GQ	1/1:239,60,0:99
Chr06	36527816	.	G	A	222.0	.	DP=35;VDB=0.0216;AF1=1;AC1=2;DP4=0,0,15,16;MQ=33;FQ=-120;EFF=INTERGENIC(MODIFIER|||||||||)	GT:PL:GQ	1/1:255,93,0:99
Chr06	37161226	.	C	T	222.0	.	DP=33;VDB=0.0404;AF1=1;AC1=2;DP4=0,0,14,16;MQ=40;FQ=-117;EFF=INTERGENIC(MODIFIER|||||||||)	GT:PL:GQ	1/1:255,90,0:99
Chr06	37634808	.	C	T	222.0	.	DP=40;VDB=0.0235;AF1=1;AC1=2;DP4=0,0,17,23;MQ=45;FQ=-147;EFF=INTERGENIC(MODIFIER|||||||||)	GT:PL:GQ	1/1:255,120,0:99
Chr06	38836588	.	G	A	222.0	.	DP=35;VDB=0.0263;AF1=1;AC1=2;DP4=0,0,17,18;MQ=33;FQ=-132;EFF=INTERGENIC(MODIFIER|||||||||)	GT:PL:GQ	1/1:255,105,0:99
Chr06	41155189	.	C	T	222.0	.	DP=75;VDB=0.0405;AF1=1;AC1=2;DP4=0,0,37,33;MQ=44;FQ=-238;EFF=INTERGENIC(MODIFIER|||||||||)	GT:PL:GQ	1/1:255,211,0:99
Chr06	44298559	.	C	T	141.0	.	DP=11;VDB=0.0400;AF1=1;AC1=2;DP4=0,0,7,4;MQ=26;FQ=-60;EFF=INTRON(MODIFIER|||||Sobic.006G072000|||PAC:28401306|5)	GT:PL:GQ	1/1:174,33,0:63
Chr06	47627758	.	C	T	222.0	.	DP=63;VDB=0.0404;AF1=1;AC1=2;DP4=0,0,24,37;MQ=45;FQ=-205;EFF=INTRON(MODIFIER|||||Sobic.006G097500|||PAC:28402750|9),UPSTREAM(MODIFIER|||||Sobic.006G097600|||PAC:28402774|),UPSTREAM(MODIFIER|||||Sobic.006G097700|||PAC:28401132|)	GT:PL:GQ	1/1:255,178,0:99
Chr06	47670827	.	C	T	222.0	.	DP=52;VDB=0.0374;AF1=1;AC1=2;DP4=0,0,15,24;MQ=44;FQ=-144;EFF=UTR_3_PRIME(MODIFIER|||||Sobic.006G098200|||PAC:28402867|9)	GT:PL:GQ	1/1:255,117,0:99
Chr06	48011126	.	C	T	222.0	.	DP=19;VDB=0.0391;AF1=1;AC1=2;DP4=0,0,9,8;MQ=42;FQ=-78;EFF=DOWNSTREAM(MODIFIER|||||Sobic.006G100600|||PAC:28404046|),DOWNSTREAM(MODIFIER|||||Sobic.006G100600|||PAC:28404047|),SYNONYMOUS_CODING(LOW|SILENT|acG/acA|T407||Sobic.006G100700|||PAC:28401900|)	GT:PL:GQ	1/1:255,51,0:99
Chr06	48245438	.	C	T	222.0	.	DP=65;VDB=0.0343;AF1=1;AC1=2;DP4=0,0,32,33;MQ=45;FQ=-223;EFF=INTRON(MODIFIER|||||Sobic.006G103200|||PAC:28402690|5),UPSTREAM(MODIFIER|||||Sobic.006G103100|||PAC:28402097|),UPSTREAM(MODIFIER|||||Sobic.006G103300|||PAC:28402199|)	GT:PL:GQ	1/1:255,196,0:99
Chr06	48293515	.	C	T	222.0	.	DP=52;VDB=0.0404;AF1=1;AC1=2;DP4=0,0,23,27;MQ=45;FQ=-178;EFF=DOWNSTREAM(MODIFIER|||||Sobic.006G103900|||PAC:28404257|),INTERGENIC(MODIFIER|||||||||)	GT:PL:GQ	1/1:255,151,0:99
Chr06	48302951	.	C	T	222.0	.	DP=38;VDB=0.0343;AF1=1;AC1=2;DP4=0,0,9,27;MQ=45;FQ=-135;EFF=DOWNSTREAM(MODIFIER|||||Sobic.006G104000|||PAC:28401267|),DOWNSTREAM(MODIFIER|||||Sobic.006G104000|||PAC:28401268|),DOWNSTREAM(MODIFIER|||||Sobic.006G104100|||PAC:28401423|),INTERGENIC(MODIFIER|||||||||)	GT:PL:GQ	1/1:255,108,0:99
Chr06	48356063	.	C	T	222.0	.	DP=47;VDB=0.0399;AF1=1;AC1=2;DP4=0,0,21,21;MQ=45;FQ=-153;EFF=DOWNSTREAM(MODIFIER|||||Sobic.006G104600|||PAC:28401178|),INTERGENIC(MODIFIER|||||||||),UPSTREAM(MODIFIER|||||Sobic.006G104700|||PAC:28401473|)	GT:PL:GQ	1/1:255,126,0:99
Chr06	48647018	.	C	T	222.0	.	DP=30;VDB=0.0374;AF1=1;AC1=2;DP4=0,0,13,17;MQ=45;FQ=-117;EFF=INTRON(MODIFIER|||||Sobic.006G107700|||PAC:28403446|2)	GT:PL:GQ	1/1:255,90,0:99
Chr06	49142120	.	C	T	207.0	.	DP=13;VDB=0.0130;AF1=1;AC1=2;DP4=0,0,8,4;MQ=44;FQ=-63;EFF=INTERGENIC(MODIFIER|||||||||)	GT:PL:GQ	1/1:240,36,0:69
Chr06	49143437	.	C	T	222.0	.	DP=33;VDB=0.0399;AF1=1;AC1=2;DP4=0,0,21,9;MQ=45;FQ=-117;EFF=INTERGENIC(MODIFIER|||||||||)	GT:PL:GQ	1/1:255,90,0:99
Chr06	49578444	.	C	T	222.0	.	DP=35;VDB=0.0412;AF1=1;AC1=2;DP4=0,0,22,8;MQ=45;FQ=-117;EFF=DOWNSTREAM(MODIFIER|||||Sobic.006G119800|||PAC:28401426|),NON_SYNONYMOUS_CODING(MODERATE|MISSENSE|Gcg/Acg|A21T||Sobic.006G119900|||PAC:28403596|),NON_SYNONYMOUS_CODING(MODERATE|MISSENSE|Gcg/Acg|A21T||Sobic.006G119900|||PAC:28403597|)	GT:PL:GQ	1/1:255,90,0:99
Chr06	50148487	.	C	T	222.0	.	DP=31;VDB=0.0399;AF1=1;AC1=2;DP4=0,0,16,15;MQ=45;FQ=-120;EFF=INTERGENIC(MODIFIER|||||||||),UPSTREAM(MODIFIER|||||Sobic.006G127400|||PAC:28402176|)	GT:PL:GQ	1/1:255,93,0:99
Chr06	50203940	.	C	T	222.0	.	DP=51;VDB=0.0388;AF1=1;AC1=2;DP4=0,0,24,25;MQ=45;FQ=-175;EFF=DOWNSTREAM(MODIFIER|||||Sobic.006G128000|||PAC:28402470|),INTERGENIC(MODIFIER|||||||||)	GT:PL:GQ	1/1:255,148,0:99
Chr06	50235129	.	C	T	222.0	.	DP=48;VDB=0.0225;AF1=1;AC1=2;DP4=0,0,34,12;MQ=44;FQ=-165;EFF=INTERGENIC(MODIFIER|||||||||),UPSTREAM(MODIFIER|||||Sobic.006G128200|||PAC:28401527|)	GT:PL:GQ	1/1:255,138,0:99
Chr06	50421232	.	C	T	222.0	.	DP=29;VDB=0.0365;AF1=1;AC1=2;DP4=0,0,12,16;MQ=45;FQ=-111;EFF=INTERGENIC(MODIFIER|||||||||)	GT:PL:GQ	1/1:255,84,0:99
Chr06	50800854	.	C	T	222.0	.	DP=56;VDB=0.0404;AF1=1;AC1=2;DP4=0,0,28,25;MQ=44;FQ=-187;EFF=DOWNSTREAM(MODIFIER|||||Sobic.006G136300|||PAC:28401973|),INTRON(MODIFIER|||||Sobic.006G136400|||PAC:28403262|8),UPSTREAM(MODIFIER|||||Sobic.006G136200|||PAC:28403025|)	GT:PL:GQ	1/1:255,160,0:99
Chr06	50846896	.	C	T	222.0	.	DP=49;VDB=0.0253;AF1=1;AC1=2;DP4=0,0,25,17;MQ=44;FQ=-153;EFF=DOWNSTREAM(MODIFIER|||||Sobic.006G136900|||PAC:28403062|),INTRON(MODIFIER|||||Sobic.006G137000|||PAC:28401927|1),UPSTREAM(MODIFIER|||||Sobic.006G137000|||PAC:28401928|)	GT:PL:GQ	1/1:255,126,0:99
Chr06	51001602	.	C	T	222.0	.	DP=21;VDB=0.0420;AF1=1;AC1=2;DP4=0,0,4,16;MQ=45;FQ=-87;EFF=DOWNSTREAM(MODIFIER|||||Sobic.006G138700|||PAC:28402269|),INTERGENIC(MODIFIER|||||||||),UPSTREAM(MODIFIER|||||Sobic.006G138800|||PAC:28403794|)	GT:PL:GQ	1/1:255,60,0:99
Chr06	51012803	.	C	T	222.0	.	DP=47;VDB=0.0365;AF1=1;AC1=2;DP4=0,0,21,18;MQ=45;FQ=-144;EFF=INTRON(MODIFIER|||||Sobic.006G138800|||PAC:28403794|6)	GT:PL:GQ	1/1:255,117,0:99
Chr06	51016982	.	C	T	222.0	.	DP=38;VDB=0.0401;AF1=1;AC1=2;DP4=0,0,18,20;MQ=45;FQ=-141;EFF=DOWNSTREAM(MODIFIER|||||Sobic.006G138800|||PAC:28403794|),DOWNSTREAM(MODIFIER|||||Sobic.006G138900|||PAC:28402642|),INTERGENIC(MODIFIER|||||||||)	GT:PL:GQ	1/1:255,114,0:99
Chr06	51019435	.	C	T	222.0	.	DP=27;VDB=0.0253;AF1=1;AC1=2;DP4=0,0,3,20;MQ=45;FQ=-96;EFF=INTRON(MODIFIER|||||Sobic.006G138900|||PAC:28402642|1),SPLICE_SITE_DONOR(HIGH|||||Sobic.006G138900|||PAC:28402642|1)	GT:PL:GQ	1/1:255,69,0:99
Chr06	51233015	.	C	T	222.0	.	DP=30;VDB=0.0235;AF1=1;AC1=2;DP4=0,0,16,10;MQ=41;FQ=-105;EFF=INTERGENIC(MODIFIER|||||||||),UPSTREAM(MODIFIER|||||Sobic.006G140800|||PAC:28404394|)	GT:PL:GQ	1/1:255,78,0:99
Chr06	51524734	.	C	T	222.0	.	DP=38;VDB=0.0333;AF1=1;AC1=2;DP4=0,0,20,16;MQ=45;FQ=-135;EFF=INTERGENIC(MODIFIER|||||||||),UPSTREAM(MODIFIER|||||Sobic.006G144000|||PAC:28402417|),UPSTREAM(MODIFIER|||||Sobic.006G144000|||PAC:28402418|),UPSTREAM(MODIFIER|||||Sobic.006G144100|||PAC:28403437|)	GT:PL:GQ	1/1:255,108,0:99
Chr06	51661626	.	C	T	222.0	.	DP=61;VDB=0.0407;AF1=1;AC1=2;DP4=0,0,30,30;MQ=45;FQ=-208;EFF=INTRON(MODIFIER|||||Sobic.006G145700|||PAC:28403342|1),INTRON(MODIFIER|||||Sobic.006G145700|||PAC:28403343|1)	GT:PL:GQ	1/1:255,181,0:99
Chr06	51786126	.	C	T	222.0	.	DP=34;VDB=0.0224;AF1=1;AC1=2;DP4=0,0,12,20;MQ=42;FQ=-123;EFF=INTERGENIC(MODIFIER|||||||||),UPSTREAM(MODIFIER|||||Sobic.006G147300|||PAC:28402309|)	GT:PL:GQ	1/1:255,96,0:99
Chr06	51932806	.	C	T	222.0	.	DP=38;VDB=0.0405;AF1=1;AC1=2;DP4=0,0,11,19;MQ=45;FQ=-117;EFF=DOWNSTREAM(MODIFIER|||||Sobic.006G148700|||PAC:28401929|),INTERGENIC(MODIFIER|||||||||),UPSTREAM(MODIFIER|||||Sobic.006G148600|||PAC:28403624|)	GT:PL:GQ	1/1:255,90,0:99
Chr06	51934388	.	C	T	222.0	.	DP=63;VDB=0.0401;AF1=1;AC1=2;DP4=0,0,21,35;MQ=45;FQ=-196;EFF=DOWNSTREAM(MODIFIER|||||Sobic.006G148600|||PAC:28403624|),DOWNSTREAM(MODIFIER|||||Sobic.006G148700|||PAC:28401929|),INTERGENIC(MODIFIER|||||||||)	GT:PL:GQ	1/1:255,169,0:99
Chr06	52105527	.	C	T	222.0	.	DP=45;VDB=0.0374;AF1=1;AC1=2;DP4=0,0,16,27;MQ=45;FQ=-156;EFF=DOWNSTREAM(MODIFIER|||||Sobic.006G151100|||PAC:28403442|),NON_SYNONYMOUS_CODING(MODERATE|MISSENSE|Ggg/Agg|G10R||Sobic.006G151200|||PAC:28402381|)	GT:PL:GQ	1/1:255,129,0:99
Chr06	52180458	.	C	T	214.0	.	DP=11;VDB=0.0245;AF1=1;AC1=2;DP4=0,0,5,6;MQ=43;FQ=-60;EFF=DOWNSTREAM(MODIFIER|||||Sobic.006G151900|||PAC:28403823|),DOWNSTREAM(MODIFIER|||||Sobic.006G152100|||PAC:28403439|),INTRON(MODIFIER|||||Sobic.006G152000|||PAC:28402126|1)	GT:PL:GQ	1/1:247,33,0:63
Chr06	52324574	.	C	T	222.0	.	DP=48;VDB=0.0374;AF1=1;AC1=2;DP4=0,0,23,25;MQ=46;FQ=-171;EFF=DOWNSTREAM(MODIFIER|||||Sobic.006G154200|||PAC:28403401|),DOWNSTREAM(MODIFIER|||||Sobic.006G154500|||PAC:28403243|),INTRON(MODIFIER|||||Sobic.006G154400|||PAC:28402808|1),UPSTREAM(MODIFIER|||||Sobic.006G154300|||PAC:28402535|)	GT:PL:GQ	1/1:255,144,0:99
Chr06	52347032	.	C	T	222.0	.	DP=25;VDB=0.0235;AF1=1;AC1=2;DP4=0,0,9,11;MQ=46;FQ=-87;EFF=STOP_GAINED(HIGH|NONSENSE|Cga/Tga|R86*||Sobic.006G154700|||PAC:28402341|),UPSTREAM(MODIFIER|||||Sobic.006G154800|||PAC:28403502|),UPSTREAM(MODIFIER|||||Sobic.006G154800|||PAC:28403503|)	GT:PL:GQ	1/1:255,60,0:99
Chr06	52423750	.	C	T	222.0	.	DP=28;VDB=0.0404;AF1=1;AC1=2;DP4=0,0,15,11;MQ=45;FQ=-105;EFF=INTERGENIC(MODIFIER|||||||||),UPSTREAM(MODIFIER|||||Sobic.006G156100|||PAC:28404004|)	GT:PL:GQ	1/1:255,78,0:99
Chr06	52527081	.	C	T	222.0	.	DP=50;VDB=0.0388;AF1=1;AC1=2;DP4=0,0,20,27;MQ=46;FQ=-168;EFF=DOWNSTREAM(MODIFIER|||||Sobic.006G157200|||PAC:28402723|),DOWNSTREAM(MODIFIER|||||Sobic.006G157300|||PAC:28401759|),UPSTREAM(MODIFIER|||||Sobic.006G157400|||PAC:28402641|),UTR_3_PRIME(MODIFIER|||||Sobic.006G157300|||PAC:28401758|8)	GT:PL:GQ	1/1:255,141,0:99
Chr06	52572237	.	C	T	222.0	.	DP=29;VDB=0.0401;AF1=1;AC1=2;DP4=0,0,17,5;MQ=46;FQ=-93;EFF=SYNONYMOUS_CODING(LOW|SILENT|ctC/ctT|L9||Sobic.006G158100|||PAC:28402694|),UPSTREAM(MODIFIER|||||Sobic.006G158000|||PAC:28404307|)	GT:PL:GQ	1/1:255,66,0:99
Chr06	52757649	.	C	T	222.0	.	DP=31;VDB=0.0161;AF1=1;AC1=2;DP4=0,0,24,5;MQ=44;FQ=-114;EFF=UTR_5_PRIME(MODIFIER|||||Sobic.006G160600|||PAC:28402543|1)	GT:PL:GQ	1/1:255,87,0:99
Chr06	52777358	.	C	T	222.0	.	DP=27;VDB=0.0374;AF1=1;AC1=2;DP4=0,0,19,4;MQ=41;FQ=-96;EFF=INTERGENIC(MODIFIER|||||||||),UPSTREAM(MODIFIER|||||Sobic.006G160800|||PAC:28401728|)	GT:PL:GQ	1/1:255,69,0:99
Chr06	52887388	.	C	T	222.0	.	DP=48;VDB=0.0333;AF1=1;AC1=2;DP4=0,0,23,22;MQ=44;FQ=-162;EFF=INTERGENIC(MODIFIER|||||||||),UPSTREAM(MODIFIER|||||Sobic.006G162000|||PAC:28404107|),UPSTREAM(MODIFIER|||||Sobic.006G162000|||PAC:28404108|)	GT:PL:GQ	1/1:255,135,0:99
Chr06	53355848	.	C	T	222.0	.	DP=50;VDB=0.0396;AF1=1;AC1=2;DP4=0,0,22,25;MQ=44;FQ=-168;EFF=INTRON(MODIFIER|||||Sobic.006G167000|||PAC:28403123|4),UPSTREAM(MODIFIER|||||Sobic.006G166900|||PAC:28403297|)	GT:PL:GQ	1/1:255,141,0:99
Chr06	53589037	.	C	T	222.0	.	DP=66;VDB=0.0402;AF1=1;AC1=2;DP4=0,0,33,30;MQ=44;FQ=-217;EFF=DOWNSTREAM(MODIFIER|||||Sobic.006G169800|||PAC:28403658|),INTERGENIC(MODIFIER|||||||||)	GT:PL:GQ	1/1:255,190,0:99
Chr06	53675812	.	C	T	222.0	.	DP=40;VDB=0.0407;AF1=1;AC1=2;DP4=0,0,9,31;MQ=45;FQ=-147;EFF=DOWNSTREAM(MODIFIER|||||Sobic.006G171000|||PAC:28402601|),INTERGENIC(MODIFIER|||||||||)	GT:PL:GQ	1/1:255,120,0:99
Chr06	53825892	.	C	T	222.0	.	DP=52;VDB=0.0333;AF1=1;AC1=2;DP4=0,0,26,26;MQ=45;FQ=-184;EFF=INTRON(MODIFIER|||||Sobic.006G173000|||PAC:28403340|1)	GT:PL:GQ	1/1:255,157,0:99
Chr06	53859302	.	C	T	222.0	.	DP=47;VDB=0.0384;AF1=1;AC1=2;DP4=0,0,26,19;MQ=45;FQ=-162;EFF=INTRON(MODIFIER|||||Sobic.006G173200|||PAC:28402483|3),INTRON(MODIFIER|||||Sobic.006G173200|||PAC:28402484|3)	GT:PL:GQ	1/1:255,135,0:99
Chr06	54027248	.	C	T	222.0	.	DP=50;VDB=0.0408;AF1=1;AC1=2;DP4=0,0,24,24;MQ=46;FQ=-171;EFF=DOWNSTREAM(MODIFIER|||||Sobic.006G175700|||PAC:28402228|),DOWNSTREAM(MODIFIER|||||Sobic.006G175700|||PAC:28402229|),DOWNSTREAM(MODIFIER|||||Sobic.006G175700|||PAC:28402230|),DOWNSTREAM(MODIFIER|||||Sobic.006G175700|||PAC:28402231|),DOWNSTREAM(MODIFIER|||||Sobic.006G175700|||PAC:28402232|),DOWNSTREAM(MODIFIER|||||Sobic.006G175700|||PAC:2…	GT:PL:GQ	1/1:255,144,0:99
Chr06	54175584	.	C	T	222.0	.	DP=46;VDB=0.0404;AF1=1;AC1=2;DP4=0,0,25,18;MQ=43;FQ=-156;EFF=UPSTREAM(MODIFIER|||||Sobic.006G177800|||PAC:28402771|),UTR_3_PRIME(MODIFIER|||||Sobic.006G177700|||PAC:28401505|5)	GT:PL:GQ	1/1:255,129,0:99
Chr06	54261601	.	C	T	222.0	.	DP=25;VDB=0.0374;AF1=1;AC1=2;DP4=0,0,11,12;MQ=43;FQ=-96;EFF=NON_SYNONYMOUS_CODING(MODERATE|MISSENSE|atG/atA|M132I||Sobic.006G179000|||PAC:28402894|)	GT:PL:GQ	1/1:255,69,0:99
Chr06	54302663	.	C	T	222.0	.	DP=28;VDB=0.0388;AF1=1;AC1=2;DP4=0,0,8,18;MQ=45;FQ=-105;EFF=INTRON(MODIFIER|||||Sobic.006G179400|||PAC:28404330|23)	GT:PL:GQ	1/1:255,78,0:99
Chr06	54480198	.	C	T	222.0	.	DP=32;VDB=0.0399;AF1=1;AC1=2;DP4=0,0,19,13;MQ=45;FQ=-123;EFF=DOWNSTREAM(MODIFIER|||||Sobic.006G180900|||PAC:28404027|),INTERGENIC(MODIFIER|||||||||)	GT:PL:GQ	1/1:255,96,0:99
Chr06	54505180	.	C	T	222.0	.	DP=32;VDB=0.0318;AF1=1;AC1=2;DP4=0,0,6,15;MQ=44;FQ=-90;EFF=SYNONYMOUS_CODING(LOW|SILENT|tcG/tcA|S81||Sobic.006G181100|||PAC:28403134|)	GT:PL:GQ	1/1:255,63,0:99
Chr06	54555572	.	C	T	222.0	.	DP=30;VDB=0.0388;AF1=1;AC1=2;DP4=0,0,9,11;MQ=45;FQ=-87;EFF=INTERGENIC(MODIFIER|||||||||)	GT:PL:GQ	1/1:255,60,0:99
Chr06	54834845	.	C	T	222.0	.	DP=45;VDB=0.0411;AF1=1;AC1=2;DP4=0,0,24,16;MQ=44;FQ=-147;EFF=NON_SYNONYMOUS_CODING(MODERATE|MISSENSE|Gag/Aag|E218K||Sobic.006G184000|||PAC:28402048|),NON_SYNONYMOUS_CODING(MODERATE|MISSENSE|Gag/Aag|E218K||Sobic.006G184000|||PAC:28402049|),NON_SYNONYMOUS_CODING(MODERATE|MISSENSE|Gag/Aag|E218K||Sobic.006G184000|||PAC:28402050|)	GT:PL:GQ	1/1:255,120,0:99
Chr06	54888160	.	C	T	222.0	.	DP=37;VDB=0.0383;AF1=1;AC1=2;DP4=0,0,20,15;MQ=44;FQ=-132;EFF=UTR_3_PRIME(MODIFIER|||||Sobic.006G184400|||PAC:28402158|1)	GT:PL:GQ	1/1:255,105,0:99
Chr06	55140602	.	C	T	222.0	.	DP=48;VDB=0.0401;AF1=1;AC1=2;DP4=0,0,19,25;MQ=46;FQ=-159;EFF=DOWNSTREAM(MODIFIER|||||Sobic.006G187200|||PAC:28404191|),DOWNSTREAM(MODIFIER|||||Sobic.006G187300|||PAC:28402482|),DOWNSTREAM(MODIFIER|||||Sobic.006G187400|||PAC:28403735|),DOWNSTREAM(MODIFIER|||||Sobic.006G187500|||PAC:28401753|),INTERGENIC(MODIFIER|||||||||)	GT:PL:GQ	1/1:255,132,0:99
Chr06	55172755	.	C	T	222.0	.	DP=50;VDB=0.0404;AF1=1;AC1=2;DP4=0,0,21,24;MQ=45;FQ=-162;EFF=INTERGENIC(MODIFIER|||||||||),UPSTREAM(MODIFIER|||||Sobic.006G188000|||PAC:28402091|)	GT:PL:GQ	1/1:255,135,0:99
Chr06	55237689	.	C	T	222.0	.	DP=34;VDB=0.0411;AF1=1;AC1=2;DP4=0,0,9,24;MQ=43;FQ=-126;EFF=INTERGENIC(MODIFIER|||||||||),UPSTREAM(MODIFIER|||||Sobic.006G188700|||PAC:28404239|)	GT:PL:GQ	1/1:255,99,0:99
Chr06	55517768	.	C	T	222.0	.	DP=40;VDB=0.0401;AF1=1;AC1=2;DP4=0,0,24,14;MQ=45;FQ=-141;EFF=DOWNSTREAM(MODIFIER|||||Sobic.006G191800|||PAC:28403655|),INTRON(MODIFIER|||||Sobic.006G191700|||PAC:28401570|2)	GT:PL:GQ	1/1:255,114,0:99
Chr06	55537349	.	C	T	222.0	.	DP=59;VDB=0.0404;AF1=1;AC1=2;DP4=0,0,31,26;MQ=45;FQ=-199;EFF=DOWNSTREAM(MODIFIER|||||Sobic.006G192000|||PAC:28402350|),DOWNSTREAM(MODIFIER|||||Sobic.006G192200|||PAC:28403022|),DOWNSTREAM(MODIFIER|||||Sobic.006G192200|||PAC:28403023|),DOWNSTREAM(MODIFIER|||||Sobic.006G192200|||PAC:28403024|),INTERGENIC(MODIFIER|||||||||),UPSTREAM(MODIFIER|||||Sobic.006G192100|||PAC:28403520|)	GT:PL:GQ	1/1:255,172,0:99
Chr06	55610973	.	C	T	222.0	.	DP=50;VDB=0.0396;AF1=1;AC1=2;DP4=0,0,18,24;MQ=45;FQ=-153;EFF=DOWNSTREAM(MODIFIER|||||Sobic.006G193400|||PAC:28401167|),SYNONYMOUS_CODING(LOW|SILENT|aaG/aaA|K297||Sobic.006G193300|||PAC:28401387|),SYNONYMOUS_CODING(LOW|SILENT|aaG/aaA|K298||Sobic.006G193300|||PAC:28401386|),UPSTREAM(MODIFIER|||||Sobic.006G193200|||PAC:28401838|),UPSTREAM(MODIFIER|||||Sobic.006G193200|||PAC:28401839|),UPSTREAM(MODIF…	GT:PL:GQ	1/1:255,126,0:99
Chr06	55628113	.	C	T	222.0	.	DP=43;VDB=0.0404;AF1=1;AC1=2;DP4=0,0,30,11;MQ=45;FQ=-150;EFF=INTERGENIC(MODIFIER|||||||||),UPSTREAM(MODIFIER|||||Sobic.006G193600|||PAC:28401390|)	GT:PL:GQ	1/1:255,123,0:99
Chr06	55752258	.	C	T	222.0	.	DP=61;VDB=0.0404;AF1=1;AC1=2;DP4=0,0,25,30;MQ=45;FQ=-193;EFF=INTRON(MODIFIER|||||Sobic.006G195200|||PAC:28401144|1)	GT:PL:GQ	1/1:255,166,0:99
Chr06	55781248	.	C	T	222.0	.	DP=38;VDB=0.0384;AF1=1;AC1=2;DP4=0,0,27,11;MQ=45;FQ=-141;EFF=INTRON(MODIFIER|||||Sobic.006G195500|||PAC:28403130|31)	GT:PL:GQ	1/1:255,114,0:99
Chr06	55981030	.	C	T	222.0	.	DP=39;VDB=0.0384;AF1=1;AC1=2;DP4=0,0,15,22;MQ=44;FQ=-138;EFF=INTERGENIC(MODIFIER|||||||||),UPSTREAM(MODIFIER|||||Sobic.006G198100|||PAC:28403065|)	GT:PL:GQ	1/1:255,111,0:99
Chr06	56031512	.	C	T	222.0	.	DP=32;VDB=0.0421;AF1=1;AC1=2;DP4=0,0,12,10;MQ=41;FQ=-93;EFF=NON_SYNONYMOUS_CODING(MODERATE|MISSENSE|Ggc/Agc|G177S||Sobic.006G198700|||PAC:28402649|)	GT:PL:GQ	1/1:255,66,0:99
Chr06	56202492	.	C	T	222.0	.	DP=46;VDB=0.0396;AF1=1;AC1=2;DP4=0,0,18,22;MQ=44;FQ=-147;EFF=INTRON(MODIFIER|||||Sobic.006G201400|||PAC:28403251|1)	GT:PL:GQ	1/1:255,120,0:99
Chr06	56209007	.	C	T	222.0	.	DP=62;VDB=0.0404;AF1=1;AC1=2;DP4=0,0,27,32;MQ=45;FQ=-205;EFF=INTRON(MODIFIER|||||Sobic.006G201500|||PAC:28401738|1)	GT:PL:GQ	1/1:255,178,0:99
Chr06	56216936	.	C	T	222.0	.	DP=35;VDB=0.0355;AF1=1;AC1=2;DP4=0,0,24,9;MQ=45;FQ=-126;EFF=INTERGENIC(MODIFIER|||||||||),UPSTREAM(MODIFIER|||||Sobic.006G201600|||PAC:28403199|)	GT:PL:GQ	1/1:255,99,0:99
Chr06	56428550	.	C	T	222.0	.	DP=42;VDB=0.0374;AF1=1;AC1=2;DP4=0,0,19,23;MQ=45;FQ=-153;EFF=DOWNSTREAM(MODIFIER|||||Sobic.006G205100|||PAC:28402875|),NON_SYNONYMOUS_CODING(MODERATE|MISSENSE|Cca/Tca|P110S||Sobic.006G205000|||PAC:28401847|)	GT:PL:GQ	1/1:255,126,0:99
Chr06	56431385	.	C	T	222.0	.	DP=59;VDB=0.0308;AF1=1;AC1=2;DP4=0,0,17,42;MQ=44;FQ=-205;EFF=DOWNSTREAM(MODIFIER|||||Sobic.006G205100|||PAC:28402875|),INTRON(MODIFIER|||||Sobic.006G205000|||PAC:28401847|8)	GT:PL:GQ	1/1:255,178,0:99
Chr06	56525707	.	C	T	222.0	.	DP=30;VDB=0.0384;AF1=1;AC1=2;DP4=0,0,13,17;MQ=34;FQ=-117;EFF=INTERGENIC(MODIFIER|||||||||)	GT:PL:GQ	1/1:255,90,0:99
Chr06	56913206	.	C	T	222.0	.	DP=41;VDB=0.0332;AF1=1;AC1=2;DP4=0,0,16,23;MQ=43;FQ=-144;EFF=INTRON(MODIFIER|||||Sobic.006G210200|||PAC:28402493|1),INTRON(MODIFIER|||||Sobic.006G210200|||PAC:28402494|1),UPSTREAM(MODIFIER|||||Sobic.006G210100|||PAC:28404465|),UPSTREAM(MODIFIER|||||Sobic.006G210100|||PAC:28404466|),UPSTREAM(MODIFIER|||||Sobic.006G210100|||PAC:28404467|),UPSTREAM(MODIFIER|||||Sobic.006G210100|||PAC:28404468|)	GT:PL:GQ	1/1:255,117,0:99
Chr06	56985751	.	C	T	222.0	.	DP=24;VDB=0.0085;AF1=1;AC1=2;DP4=0,0,12,10;MQ=44;FQ=-93;EFF=DOWNSTREAM(MODIFIER|||||Sobic.006G211100|||PAC:28404030|),INTERGENIC(MODIFIER|||||||||),UPSTREAM(MODIFIER|||||Sobic.006G211000|||PAC:28403978|),UPSTREAM(MODIFIER|||||Sobic.006G211200|||PAC:28403348|)	GT:PL:GQ	1/1:255,66,0:99
Chr06	57275430	.	C	T	222.0	.	DP=44;VDB=0.0404;AF1=1;AC1=2;DP4=0,0,9,29;MQ=44;FQ=-141;EFF=SYNONYMOUS_CODING(LOW|SILENT|acG/acA|T104||Sobic.006G215400|||PAC:28402810|),UPSTREAM(MODIFIER|||||Sobic.006G215500|||PAC:28402862|),UTR_5_PRIME(MODIFIER|||||Sobic.006G215400|||PAC:28402811|1)	GT:PL:GQ	1/1:255,114,0:99
Chr06	57336132	.	C	T	222.0	.	DP=38;VDB=0.0404;AF1=1;AC1=2;DP4=0,0,23,15;MQ=45;FQ=-141;EFF=DOWNSTREAM(MODIFIER|||||Sobic.006G216100|||PAC:28403365|),DOWNSTREAM(MODIFIER|||||Sobic.006G216100|||PAC:28403366|),INTERGENIC(MODIFIER|||||||||)	GT:PL:GQ	1/1:255,114,0:99
Chr06	57507300	.	C	T	222.0	.	DP=51;VDB=0.0404;AF1=1;AC1=2;DP4=0,0,22,27;MQ=44;FQ=-175;EFF=DOWNSTREAM(MODIFIER|||||Sobic.006G218500|||PAC:28402626|),DOWNSTREAM(MODIFIER|||||Sobic.006G218700|||PAC:28404258|),INTRON(MODIFIER|||||Sobic.006G218600|||PAC:28401639|2)	GT:PL:GQ	1/1:255,148,0:99
Chr06	57564444	.	C	T	222.0	.	DP=57;VDB=0.0392;AF1=1;AC1=2;DP4=0,0,21,36;MQ=45;FQ=-199;EFF=INTRON(MODIFIER|||||Sobic.006G219200|||PAC:28401766|2)	GT:PL:GQ	1/1:255,172,0:99
Chr06	57616457	.	C	T	222.0	.	DP=42;VDB=0.0333;AF1=1;AC1=2;DP4=0,0,18,22;MQ=45;FQ=-147;EFF=DOWNSTREAM(MODIFIER|||||Sobic.006G219600|||PAC:28402376|),DOWNSTREAM(MODIFIER|||||Sobic.006G219600|||PAC:28402377|),INTERGENIC(MODIFIER|||||||||)	GT:PL:GQ	1/1:255,120,0:99
Chr06	57800203	.	C	T	222.0	.	DP=31;VDB=0.0404;AF1=1;AC1=2;DP4=0,0,11,15;MQ=45;FQ=-105;EFF=UTR_3_PRIME(MODIFIER|||||Sobic.006G222300|||PAC:28403822|2)	GT:PL:GQ	1/1:255,78,0:99
Chr06	57826258	.	C	T	222.0	.	DP=32;VDB=0.0408;AF1=1;AC1=2;DP4=0,0,12,16;MQ=45;FQ=-111;EFF=INTERGENIC(MODIFIER|||||||||),UPSTREAM(MODIFIER|||||Sobic.006G222600|||PAC:28401800|),UPSTREAM(MODIFIER|||||Sobic.006G222600|||PAC:28401801|),UPSTREAM(MODIFIER|||||Sobic.006G222600|||PAC:28401802|),UPSTREAM(MODIFIER|||||Sobic.006G222600|||PAC:28401803|),UPSTREAM(MODIFIER|||||Sobic.006G222700|||PAC:28404022|),UPSTREAM(MODIFIER|||||Sobic.…	GT:PL:GQ	1/1:255,84,0:99
Chr06	58008124	.	G	A	222.0	.	DP=28;VDB=0.0412;AF1=1;AC1=2;DP4=0,0,16,11;MQ=44;FQ=-108;EFF=DOWNSTREAM(MODIFIER|||||Sobic.006G225200|||PAC:28402519|),INTERGENIC(MODIFIER|||||||||)	GT:PL:GQ	1/1:255,81,0:99
Chr06	58075866	.	C	T	222.0	.	DP=45;VDB=0.0401;AF1=1;AC1=2;DP4=0,0,25,20;MQ=45;FQ=-162;EFF=INTRON(MODIFIER|||||Sobic.006G226200|||PAC:28401608|8),INTRON(MODIFIER|||||Sobic.006G226200|||PAC:28401609|7)	GT:PL:GQ	1/1:255,135,0:99
Chr06	58113796	.	C	T	222.0	.	DP=42;VDB=0.0383;AF1=1;AC1=2;DP4=0,0,24,16;MQ=45;FQ=-147;EFF=DOWNSTREAM(MODIFIER|||||Sobic.006G226900|||PAC:28402062|),DOWNSTREAM(MODIFIER|||||Sobic.006G226900|||PAC:28402063|),DOWNSTREAM(MODIFIER|||||Sobic.006G226900|||PAC:28402064|),DOWNSTREAM(MODIFIER|||||Sobic.006G226900|||PAC:28402065|),INTRON(MODIFIER|||||Sobic.006G227000|||PAC:28404161|2)	GT:PL:GQ	1/1:255,120,0:99
Chr06	58201048	.	C	T	222.0	.	DP=26;VDB=0.0405;AF1=1;AC1=2;DP4=0,0,6,14;MQ=38;FQ=-87;EFF=DOWNSTREAM(MODIFIER|||||Sobic.006G228100|||PAC:28403438|),INTERGENIC(MODIFIER|||||||||),UPSTREAM(MODIFIER|||||Sobic.006G228200|||PAC:28404045|)	GT:PL:GQ	1/1:255,60,0:99
Chr06	58204383	.	C	T	222.0	.	DP=36;VDB=0.0281;AF1=1;AC1=2;DP4=0,0,20,15;MQ=45;FQ=-132;EFF=DOWNSTREAM(MODIFIER|||||Sobic.006G228100|||PAC:28403438|),INTERGENIC(MODIFIER|||||||||),UPSTREAM(MODIFIER|||||Sobic.006G228200|||PAC:28404045|)	GT:PL:GQ	1/1:255,105,0:99
Chr06	58454193	.	C	T	222.0	.	DP=46;VDB=0.0374;AF1=1;AC1=2;DP4=0,0,21,25;MQ=44;FQ=-165;EFF=DOWNSTREAM(MODIFIER|||||Sobic.006G233100|||PAC:28401367|),INTERGENIC(MODIFIER|||||||||),UPSTREAM(MODIFIER|||||Sobic.006G233000|||PAC:28401899|),UPSTREAM(MODIFIER|||||Sobic.006G233200|||PAC:28402792|)	GT:PL:GQ	1/1:255,138,0:99
Chr06	58556135	.	C	T	222.0	.	DP=62;VDB=0.0374;AF1=1;AC1=2;DP4=0,0,35,25;MQ=45;FQ=-208;EFF=UPSTREAM(MODIFIER|||||Sobic.006G234600|||PAC:28402242|),UTR_3_PRIME(MODIFIER|||||Sobic.006G234500|||PAC:28403429|3)	GT:PL:GQ	1/1:255,181,0:99
Chr06	58628276	.	C	T	222.0	.	DP=34;VDB=0.0405;AF1=1;AC1=2;DP4=0,0,13,17;MQ=46;FQ=-117;EFF=DOWNSTREAM(MODIFIER|||||Sobic.006G235300|||PAC:28402486|),INTRON(MODIFIER|||||Sobic.006G235400|||PAC:28401747|2),INTRON(MODIFIER|||||Sobic.006G235400|||PAC:28401748|2)	GT:PL:GQ	1/1:255,90,0:99
Chr06	58758317	.	C	T	222.0	.	DP=38;VDB=0.0401;AF1=1;AC1=2;DP4=0,0,22,16;MQ=46;FQ=-141;EFF=INTERGENIC(MODIFIER|||||||||)	GT:PL:GQ	1/1:255,114,0:99
Chr06	58834255	.	C	T	222.0	.	DP=34;VDB=0.0371;AF1=1;AC1=2;DP4=0,0,13,18;MQ=45;FQ=-120;EFF=DOWNSTREAM(MODIFIER|||||Sobic.006G238000|||PAC:28401166|),INTERGENIC(MODIFIER|||||||||),UPSTREAM(MODIFIER|||||Sobic.006G237900|||PAC:28401532|)	GT:PL:GQ	1/1:255,93,0:99
Chr06	58932934	.	C	T	222.0	.	DP=37;VDB=0.0404;AF1=1;AC1=2;DP4=0,0,20,13;MQ=45;FQ=-126;EFF=DOWNSTREAM(MODIFIER|||||Sobic.006G239500|||PAC:28403324|),DOWNSTREAM(MODIFIER|||||Sobic.006G239600|||PAC:28402814|),DOWNSTREAM(MODIFIER|||||Sobic.006G239600|||PAC:28402815|),INTERGENIC(MODIFIER|||||||||),UPSTREAM(MODIFIER|||||Sobic.006G239400|||PAC:28403833|)	GT:PL:GQ	1/1:255,99,0:99
Chr06	59083623	.	C	T	222.0	.	DP=46;VDB=0.0343;AF1=1;AC1=2;DP4=0,0,16,30;MQ=44;FQ=-165;EFF=DOWNSTREAM(MODIFIER|||||Sobic.006G240700|||PAC:28401919|),DOWNSTREAM(MODIFIER|||||Sobic.006G240700|||PAC:28401920|),INTERGENIC(MODIFIER|||||||||)	GT:PL:GQ	1/1:255,138,0:99
Chr06	59085288	.	C	T	222.0	.	DP=33;VDB=0.0333;AF1=1;AC1=2;DP4=0,0,15,17;MQ=45;FQ=-123;EFF=DOWNSTREAM(MODIFIER|||||Sobic.006G240700|||PAC:28401919|),DOWNSTREAM(MODIFIER|||||Sobic.006G240700|||PAC:28401920|),INTERGENIC(MODIFIER|||||||||)	GT:PL:GQ	1/1:255,96,0:99
Chr06	59138275	.	C	T	222.0	.	DP=30;VDB=0.0355;AF1=1;AC1=2;DP4=0,0,11,18;MQ=45;FQ=-114;EFF=DOWNSTREAM(MODIFIER|||||Sobic.006G241300|||PAC:28403806|),INTERGENIC(MODIFIER|||||||||),UPSTREAM(MODIFIER|||||Sobic.006G241100|||PAC:28402060|),UPSTREAM(MODIFIER|||||Sobic.006G241200|||PAC:28401829|)	GT:PL:GQ	1/1:255,87,0:99
Chr06	59146702	.	C	T	222.0	.	DP=40;VDB=0.0405;AF1=1;AC1=2;DP4=0,0,15,17;MQ=45;FQ=-123;EFF=DOWNSTREAM(MODIFIER|||||Sobic.006G241400|||PAC:28403818|),INTERGENIC(MODIFIER|||||||||),UPSTREAM(MODIFIER|||||Sobic.006G241300|||PAC:28403806|)	GT:PL:GQ	1/1:255,96,0:99
Chr06	59400218	.	C	T	222.0	.	DP=51;VDB=0.0235;AF1=1;AC1=2;DP4=0,0,17,32;MQ=44;FQ=-175;EFF=DOWNSTREAM(MODIFIER|||||Sobic.006G244800|||PAC:28403289|),INTRON(MODIFIER|||||Sobic.006G244900|||PAC:28401255|1),SPLICE_SITE_DONOR(HIGH|||||Sobic.006G244900|||PAC:28401255|1),UPSTREAM(MODIFIER|||||Sobic.006G245000|||PAC:28403403|),UPSTREAM(MODIFIER|||||Sobic.006G245100|||PAC:28403643|)	GT:PL:GQ	1/1:255,148,0:99
Chr06	59450350	.	C	T	222.0	.	DP=45;VDB=0.0404;AF1=1;AC1=2;DP4=0,0,37,8;MQ=45;FQ=-162;EFF=INTRON(MODIFIER|||||Sobic.006G245600|||PAC:28403623|5)	GT:PL:GQ	1/1:255,135,0:99
Chr06	59675793	.	C	T	222.0	.	DP=49;VDB=0.0374;AF1=1;AC1=2;DP4=0,0,26,22;MQ=44;FQ=-171;EFF=NON_SYNONYMOUS_CODING(MODERATE|MISSENSE|Gca/Aca|A531T||Sobic.006G247900|||PAC:28404446|),NON_SYNONYMOUS_CODING(MODERATE|MISSENSE|Gca/Aca|A531T||Sobic.006G247900|||PAC:28404447|)	GT:PL:GQ	1/1:255,144,0:99
Chr06	59693993	.	C	T	222.0	.	DP=26;VDB=0.0408;AF1=1;AC1=2;DP4=0,0,14,10;MQ=45;FQ=-99;EFF=DOWNSTREAM(MODIFIER|||||Sobic.006G248100|||PAC:28401721|),DOWNSTREAM(MODIFIER|||||Sobic.006G248200|||PAC:28404413|),SYNONYMOUS_CODING(LOW|SILENT|ctG/ctA|L489||Sobic.006G248300|||PAC:28404063|)	GT:PL:GQ	1/1:255,72,0:99
Chr06	59804883	.	C	T	222.0	.	DP=45;VDB=0.0405;AF1=1;AC1=2;DP4=0,0,24,17;MQ=45;FQ=-150;EFF=DOWNSTREAM(MODIFIER|||||Sobic.006G249500|||PAC:28403584|),INTRON(MODIFIER|||||Sobic.006G249400|||PAC:28403916|5)	GT:PL:GQ	1/1:255,123,0:99
Chr06	59862220	.	C	T	222.0	.	DP=29;VDB=0.0374;AF1=1;AC1=2;DP4=0,0,13,4;MQ=42;FQ=-78;EFF=INTERGENIC(MODIFIER|||||||||),UPSTREAM(MODIFIER|||||Sobic.006G250500|||PAC:28402712|)	GT:PL:GQ	1/1:255,51,0:99
Chr06	59993172	.	C	T	222.0	.	DP=42;VDB=0.0383;AF1=1;AC1=2;DP4=0,0,20,19;MQ=45;FQ=-144;EFF=DOWNSTREAM(MODIFIER|||||Sobic.006G252800|||PAC:28403468|),DOWNSTREAM(MODIFIER|||||Sobic.006G252800|||PAC:28403469|),DOWNSTREAM(MODIFIER|||||Sobic.006G252800|||PAC:28403470|),DOWNSTREAM(MODIFIER|||||Sobic.006G252900|||PAC:28402997|),DOWNSTREAM(MODIFIER|||||Sobic.006G252900|||PAC:28402998|),DOWNSTREAM(MODIFIER|||||Sobic.006G252900|||PAC:2…	GT:PL:GQ	1/1:255,117,0:99
Chr06	60012522	.	C	T	222.0	.	DP=37;VDB=0.0404;AF1=1;AC1=2;DP4=0,0,24,12;MQ=38;FQ=-135;EFF=DOWNSTREAM(MODIFIER|||||Sobic.006G253000|||PAC:28402031|),INTERGENIC(MODIFIER|||||||||),UPSTREAM(MODIFIER|||||Sobic.006G252900|||PAC:28402997|),UPSTREAM(MODIFIER|||||Sobic.006G252900|||PAC:28402998|)	GT:PL:GQ	1/1:255,108,0:99
Chr06	60021391	.	C	T	222.0	.	DP=52;VDB=0.0384;AF1=1;AC1=2;DP4=0,0,20,32;MQ=45;FQ=-184;EFF=INTRON(MODIFIER|||||Sobic.006G253000|||PAC:28402031|3)	GT:PL:GQ	1/1:255,157,0:99
Chr06	60076409	.	C	T	222.0	.	DP=25;VDB=0.0396;AF1=1;AC1=2;DP4=0,0,8,13;MQ=46;FQ=-90;EFF=INTERGENIC(MODIFIER|||||||||),UPSTREAM(MODIFIER|||||Sobic.006G253700|||PAC:28403103|),UPSTREAM(MODIFIER|||||Sobic.006G253800|||PAC:28402775|)	GT:PL:GQ	1/1:255,63,0:99
Chr06	60147697	.	C	T	222.0	.	DP=43;VDB=0.0355;AF1=1;AC1=2;DP4=0,0,15,22;MQ=45;FQ=-138;EFF=DOWNSTREAM(MODIFIER|||||Sobic.006G254700|||PAC:28402292|),INTRON(MODIFIER|||||Sobic.006G254600|||PAC:28404397|1),UPSTREAM(MODIFIER|||||Sobic.006G254800|||PAC:28404031|)	GT:PL:GQ	1/1:255,111,0:99
Chr06	60389994	.	C	T	222.0	.	DP=28;VDB=0.0401;AF1=1;AC1=2;DP4=0,0,11,13;MQ=44;FQ=-99;EFF=DOWNSTREAM(MODIFIER|||||Sobic.006G258700|||PAC:28401776|),DOWNSTREAM(MODIFIER|||||Sobic.006G258700|||PAC:28401777|),INTERGENIC(MODIFIER|||||||||),UPSTREAM(MODIFIER|||||Sobic.006G258500|||PAC:28401427|),UPSTREAM(MODIFIER|||||Sobic.006G258500|||PAC:28401428|),UPSTREAM(MODIFIER|||||Sobic.006G258600|||PAC:28404418|)	GT:PL:GQ	1/1:255,72,0:99
Chr06	60478595	.	C	T	222.0	.	DP=38;VDB=0.0404;AF1=1;AC1=2;DP4=0,0,15,19;MQ=45;FQ=-129;EFF=DOWNSTREAM(MODIFIER|||||Sobic.006G260000|||PAC:28401611|),INTERGENIC(MODIFIER|||||||||),UPSTREAM(MODIFIER|||||Sobic.006G260100|||PAC:28402167|),UPSTREAM(MODIFIER|||||Sobic.006G260200|||PAC:28401143|)	GT:PL:GQ	1/1:255,102,0:99
Chr06	60531880	.	C	T	222.0	.	DP=48;VDB=0.0399;AF1=1;AC1=2;DP4=0,0,28,20;MQ=45;FQ=-171;EFF=INTERGENIC(MODIFIER|||||||||)	GT:PL:GQ	1/1:255,144,0:99
Chr06	60587656	.	C	T	222.0	.	DP=50;VDB=0.0355;AF1=1;AC1=2;DP4=0,0,24,23;MQ=45;FQ=-168;EFF=DOWNSTREAM(MODIFIER|||||Sobic.006G261700|||PAC:28403048|),INTERGENIC(MODIFIER|||||||||)	GT:PL:GQ	1/1:255,141,0:99
Chr06	60594174	.	C	T	222.0	.	DP=49;VDB=0.0407;AF1=1;AC1=2;DP4=0,0,22,21;MQ=45;FQ=-156;EFF=DOWNSTREAM(MODIFIER|||||Sobic.006G261900|||PAC:28401833|),NON_SYNONYMOUS_CODING(MODERATE|MISSENSE|Gtg/Atg|V632M||Sobic.006G261800|||PAC:28402205|),UPSTREAM(MODIFIER|||||Sobic.006G261700|||PAC:28403048|)	GT:PL:GQ	1/1:255,129,0:99
Chr06	60612457	.	C	T	222.0	.	DP=28;VDB=0.0356;AF1=1;AC1=2;DP4=0,0,15,13;MQ=39;FQ=-111;EFF=INTERGENIC(MODIFIER|||||||||)	GT:PL:GQ	1/1:255,84,0:99
Chr06	60727290	.	C	T	222.0	.	DP=42;VDB=0.0333;AF1=1;AC1=2;DP4=0,0,21,21;MQ=44;FQ=-153;EFF=INTERGENIC(MODIFIER|||||||||)	GT:PL:GQ	1/1:255,126,0:99
Chr06	60847401	.	C	T	222.0	.	DP=56;VDB=0.0225;AF1=1;AC1=2;DP4=0,0,26,28;MQ=45;FQ=-190;EFF=INTERGENIC(MODIFIER|||||||||),UPSTREAM(MODIFIER|||||Sobic.006G265100|||PAC:28403371|),UPSTREAM(MODIFIER|||||Sobic.006G265200|||PAC:28401265|)	GT:PL:GQ	1/1:255,163,0:99
Chr06	60885773	.	C	T	222.0	.	DP=21;VDB=0.0399;AF1=1;AC1=2;DP4=0,0,11,8;MQ=46;FQ=-84;EFF=DOWNSTREAM(MODIFIER|||||Sobic.006G265500|||PAC:28401249|),DOWNSTREAM(MODIFIER|||||Sobic.006G265700|||PAC:28401565|),NON_SYNONYMOUS_CODING(MODERATE|MISSENSE|Gac/Aac|D82N||Sobic.006G265600|||PAC:28404122|)	GT:PL:GQ	1/1:255,57,0:99
Chr06	61145181	.	C	T	222.0	.	DP=31;VDB=0.0391;AF1=1;AC1=2;DP4=0,0,21,8;MQ=45;FQ=-114;EFF=UPSTREAM(MODIFIER|||||Sobic.006G269700|||PAC:28403013|),UTR_5_PRIME(MODIFIER|||||Sobic.006G269800|||PAC:28402611|1)	GT:PL:GQ	1/1:255,87,0:99
Chr06	61243111	.	G	A	222.0	.	DP=62;VDB=0.0308;AF1=1;AC1=2;DP4=0,0,38,18;MQ=45;FQ=-196;EFF=INTRON(MODIFIER|||||Sobic.006G271300|||PAC:28404115|2),UPSTREAM(MODIFIER|||||Sobic.006G271200|||PAC:28404306|)	GT:PL:GQ	1/1:255,169,0:99
Chr06	61266850	.	G	A	222.0	.	DP=33;VDB=0.0308;AF1=1;AC1=2;DP4=0,0,20,13;MQ=45;FQ=-126;EFF=DOWNSTREAM(MODIFIER|||||Sobic.006G271500|||PAC:28403934|),INTRON(MODIFIER|||||Sobic.006G271600|||PAC:28402956|2),INTRON(MODIFIER|||||Sobic.006G271600|||PAC:28402957|2),INTRON(MODIFIER|||||Sobic.006G271600|||PAC:28402958|2),INTRON(MODIFIER|||||Sobic.006G271600|||PAC:28402959|2)	GT:PL:GQ	1/1:255,99,0:99
Chr06	61702261	.	G	A	222.0	.	DP=19;VDB=0.0383;AF1=1;AC1=2;DP4=0,0,14,3;MQ=45;FQ=-78;EFF=DOWNSTREAM(MODIFIER|||||Sobic.006G276800|||PAC:28404319|),DOWNSTREAM(MODIFIER|||||Sobic.006G277000|||PAC:28401749|),DOWNSTREAM(MODIFIER|||||Sobic.006G277000|||PAC:28401750|),NON_SYNONYMOUS_CODING(MODERATE|MISSENSE|Gtg/Atg|V165M||Sobic.006G276900|||PAC:28401969|)	GT:PL:GQ	1/1:255,51,0:99
Chr06	62089015	.	G	A	222.0	.	DP=45;VDB=0.0404;AF1=1;AC1=2;DP4=0,0,26,17;MQ=44;FQ=-156;EFF=DOWNSTREAM(MODIFIER|||||Sobic.006G281900|||PAC:28403885|),DOWNSTREAM(MODIFIER|||||Sobic.006G281900|||PAC:28403886|),INTERGENIC(MODIFIER|||||||||),UPSTREAM(MODIFIER|||||Sobic.006G281800|||PAC:28404300|)	GT:PL:GQ	1/1:255,129,0:99
Chr06	62188680	.	G	A	222.0	.	DP=46;VDB=0.0333;AF1=1;AC1=2;DP4=0,0,22,23;MQ=45;FQ=-162;EFF=INTERGENIC(MODIFIER|||||||||)	GT:PL:GQ	1/1:255,135,0:99
Chr07	73975	.	C	T	222.0	.	DP=53;VDB=0.0333;AF1=1;AC1=2;DP4=0,0,16,37;MQ=45;FQ=-187;EFF=DOWNSTREAM(MODIFIER|||||Sobic.007G000500|||PAC:28377542|),INTERGENIC(MODIFIER|||||||||),UPSTREAM(MODIFIER|||||Sobic.007G000400|||PAC:28376944|),UPSTREAM(MODIFIER|||||Sobic.007G000600|||PAC:28378342|)	GT:PL:GQ	1/1:255,160,0:99
Chr07	83651	.	C	T	222.0	.	DP=42;VDB=0.0404;AF1=1;AC1=2;DP4=0,0,19,23;MQ=46;FQ=-153;EFF=DOWNSTREAM(MODIFIER|||||Sobic.007G000600|||PAC:28378342|),INTRON(MODIFIER|||||Sobic.007G000700|||PAC:28377239|1),UPSTREAM(MODIFIER|||||Sobic.007G000800|||PAC:28376253|)	GT:PL:GQ	1/1:255,126,0:99
Chr07	588983	.	C	T	222.0	.	DP=50;VDB=0.0404;AF1=1;AC1=2;DP4=0,0,25,25;MQ=45;FQ=-178;EFF=DOWNSTREAM(MODIFIER|||||Sobic.007G006700|||PAC:28378497|),DOWNSTREAM(MODIFIER|||||Sobic.007G006900|||PAC:28378611|),NON_SYNONYMOUS_CODING(MODERATE|MISSENSE|Gca/Aca|A510T||Sobic.007G006800|||PAC:28376597|),NON_SYNONYMOUS_CODING(MODERATE|MISSENSE|Gca/Aca|A510T||Sobic.007G006800|||PAC:28376598|)	GT:PL:GQ	1/1:255,151,0:99
Chr07	717641	.	C	T	222.0	.	DP=37;VDB=0.0374;AF1=1;AC1=2;DP4=0,0,12,20;MQ=44;FQ=-123;EFF=DOWNSTREAM(MODIFIER|||||Sobic.007G008100|||PAC:28377088|),INTERGENIC(MODIFIER|||||||||)	GT:PL:GQ	1/1:255,96,0:99
Chr07	776801	.	C	T	222.0	.	DP=44;VDB=0.0388;AF1=1;AC1=2;DP4=0,0,15,25;MQ=45;FQ=-147;EFF=INTERGENIC(MODIFIER|||||||||)	GT:PL:GQ	1/1:255,120,0:99
Chr07	780789	.	C	T	222.0	.	DP=21;VDB=0.0408;AF1=1;AC1=2;DP4=0,0,7,12;MQ=45;FQ=-84;EFF=DOWNSTREAM(MODIFIER|||||Sobic.007G008600|||PAC:28376882|),DOWNSTREAM(MODIFIER|||||Sobic.007G008600|||PAC:28376883|),INTERGENIC(MODIFIER|||||||||)	GT:PL:GQ	1/1:255,57,0:99
Chr07	1014319	.	C	T	222.0	.	DP=31;VDB=0.0207;AF1=1;AC1=2;DP4=0,0,10,19;MQ=44;FQ=-114;EFF=INTERGENIC(MODIFIER|||||||||),UPSTREAM(MODIFIER|||||Sobic.007G011300|||PAC:28376223|)	GT:PL:GQ	1/1:255,87,0:99
Chr07	1046507	.	C	T	222.0	.	DP=39;VDB=0.0308;AF1=1;AC1=2;DP4=0,0,19,19;MQ=46;FQ=-141;EFF=INTERGENIC(MODIFIER|||||||||)	GT:PL:GQ	1/1:255,114,0:99
Chr07	1232872	.	C	T	200.0	.	DP=19;VDB=0.0198;AF1=1;AC1=2;DP4=0,0,3,8;MQ=44;FQ=-60;EFF=SYNONYMOUS_CODING(LOW|SILENT|ggC/ggT|G276||Sobic.007G014100|||PAC:28378712|)	GT:PL:GQ	1/1:233,33,0:63
Chr07	1245908	.	C	T	222.0	.	DP=33;VDB=0.0380;AF1=1;AC1=2;DP4=0,0,10,17;MQ=45;FQ=-108;EFF=INTERGENIC(MODIFIER|||||||||),UPSTREAM(MODIFIER|||||Sobic.007G014300|||PAC:28377530|),UPSTREAM(MODIFIER|||||Sobic.007G014400|||PAC:28376939|),UPSTREAM(MODIFIER|||||Sobic.007G014400|||PAC:28376940|)	GT:PL:GQ	1/1:255,81,0:99
Chr07	1247392	.	C	T	222.0	.	DP=27;VDB=0.0369;AF1=1;AC1=2;DP4=0,0,14,8;MQ=45;FQ=-93;EFF=INTRON(MODIFIER|||||Sobic.007G014400|||PAC:28376939|1),UPSTREAM(MODIFIER|||||Sobic.007G014300|||PAC:28377530|),UPSTREAM(MODIFIER|||||Sobic.007G014400|||PAC:28376940|)	GT:PL:GQ	1/1:255,66,0:99
Chr07	1483476	.	G	A	222.0	.	DP=50;VDB=0.0388;AF1=1;AC1=2;DP4=0,0,18,28;MQ=45;FQ=-165;EFF=DOWNSTREAM(MODIFIER|||||Sobic.007G017100|||PAC:28377132|),NON_SYNONYMOUS_CODING(MODERATE|MISSENSE|atG/atA|M80I||Sobic.007G017200|||PAC:28376489|)	GT:PL:GQ	1/1:255,138,0:99
Chr07	1519998	.	C	T	222.0	.	DP=24;VDB=0.0416;AF1=1;AC1=2;DP4=0,0,7,13;MQ=46;FQ=-87;EFF=DOWNSTREAM(MODIFIER|||||Sobic.007G017600|||PAC:28376120|),DOWNSTREAM(MODIFIER|||||Sobic.007G017700|||PAC:28377509|),INTERGENIC(MODIFIER|||||||||)	GT:PL:GQ	1/1:255,60,0:99
Chr07	1558416	.	C	T	222.0	.	DP=57;VDB=0.0407;AF1=1;AC1=2;DP4=0,0,15,35;MQ=45;FQ=-178;EFF=INTERGENIC(MODIFIER|||||||||),UPSTREAM(MODIFIER|||||Sobic.007G018000|||PAC:28377828|)	GT:PL:GQ	1/1:255,151,0:99
Chr07	1604286	.	C	T	222.0	.	DP=31;VDB=0.0374;AF1=1;AC1=2;DP4=0,0,14,17;MQ=45;FQ=-120;EFF=INTERGENIC(MODIFIER|||||||||)	GT:PL:GQ	1/1:255,93,0:99
Chr07	1952273	.	C	T	222.0	.	DP=22;VDB=0.0404;AF1=1;AC1=2;DP4=0,0,5,14;MQ=46;FQ=-84;EFF=DOWNSTREAM(MODIFIER|||||Sobic.007G020700|||PAC:28377164|),INTRON(MODIFIER|||||Sobic.007G020600|||PAC:28378115|1)	GT:PL:GQ	1/1:255,57,0:99
Chr07	2024308	.	C	T	222.0	.	DP=63;VDB=0.0405;AF1=1;AC1=2;DP4=0,0,41,21;MQ=45;FQ=-214;EFF=INTERGENIC(MODIFIER|||||||||),UPSTREAM(MODIFIER|||||Sobic.007G021800|||PAC:28377041|),UPSTREAM(MODIFIER|||||Sobic.007G021900|||PAC:28376363|),UPSTREAM(MODIFIER|||||Sobic.007G022000|||PAC:28377827|)	GT:PL:GQ	1/1:255,187,0:99
Chr07	2175157	.	C	T	222.0	.	DP=43;VDB=0.0401;AF1=1;AC1=2;DP4=0,0,17,25;MQ=45;FQ=-153;EFF=INTERGENIC(MODIFIER|||||||||),UPSTREAM(MODIFIER|||||Sobic.007G024200|||PAC:28376945|)	GT:PL:GQ	1/1:255,126,0:99
Chr07	2285464	.	C	T	222.0	.	DP=24;VDB=0.0194;AF1=1;AC1=2;DP4=0,0,13,10;MQ=45;FQ=-96;EFF=INTERGENIC(MODIFIER|||||||||),UPSTREAM(MODIFIER|||||Sobic.007G025300|||PAC:28378440|)	GT:PL:GQ	1/1:255,69,0:99
Chr07	2383980	.	C	T	222.0	.	DP=34;VDB=0.0404;AF1=1;AC1=2;DP4=0,0,11,14;MQ=45;FQ=-102;EFF=INTERGENIC(MODIFIER|||||||||),UPSTREAM(MODIFIER|||||Sobic.007G026000|||PAC:28377716|),UPSTREAM(MODIFIER|||||Sobic.007G026100|||PAC:28378280|)	GT:PL:GQ	1/1:255,75,0:99
Chr07	2467211	.	C	T	222.0	.	DP=46;VDB=0.0404;AF1=1;AC1=2;DP4=0,0,21,20;MQ=44;FQ=-150;EFF=SYNONYMOUS_CODING(LOW|SILENT|gaC/gaT|D279||Sobic.007G027100|||PAC:28377631|)	GT:PL:GQ	1/1:255,123,0:99
Chr07	2540730	.	C	T	222.0	.	DP=38;VDB=0.0308;AF1=1;AC1=2;DP4=0,0,19,18;MQ=45;FQ=-138;EFF=SYNONYMOUS_CODING(LOW|SILENT|gaC/gaT|D257||Sobic.007G028100|||PAC:28378637|)	GT:PL:GQ	1/1:255,111,0:99
Chr07	2613040	.	C	T	222.0	.	DP=45;VDB=0.0404;AF1=1;AC1=2;DP4=0,0,25,15;MQ=44;FQ=-147;EFF=DOWNSTREAM(MODIFIER|||||Sobic.007G028900|||PAC:28376308|),DOWNSTREAM(MODIFIER|||||Sobic.007G028900|||PAC:28376309|),DOWNSTREAM(MODIFIER|||||Sobic.007G028900|||PAC:28376310|),INTERGENIC(MODIFIER|||||||||)	GT:PL:GQ	1/1:255,120,0:99
Chr07	2708859	.	C	T	222.0	.	DP=37;VDB=0.0394;AF1=1;AC1=2;DP4=0,0,22,15;MQ=45;FQ=-138;EFF=INTRON(MODIFIER|||||Sobic.007G029700|||PAC:28377553|2),UPSTREAM(MODIFIER|||||Sobic.007G029600|||PAC:28376217|)	GT:PL:GQ	1/1:255,111,0:99
Chr07	2736454	.	C	T	222.0	.	DP=37;VDB=0.0399;AF1=1;AC1=2;DP4=0,0,20,9;MQ=45;FQ=-114;EFF=INTERGENIC(MODIFIER|||||||||),UPSTREAM(MODIFIER|||||Sobic.007G030100|||PAC:28378662|)	GT:PL:GQ	1/1:255,87,0:99
Chr07	2837951	.	C	T	222.0	.	DP=39;VDB=0.0411;AF1=1;AC1=2;DP4=0,0,14,14;MQ=45;FQ=-111;EFF=DOWNSTREAM(MODIFIER|||||Sobic.007G032000|||PAC:28378202|),NON_SYNONYMOUS_CODING(MODERATE|MISSENSE|gGg/gAg|G724E||Sobic.007G032100|||PAC:28377940|)	GT:PL:GQ	1/1:255,84,0:99
Chr07	2996579	.	C	T	222.0	.	DP=57;VDB=0.0374;AF1=1;AC1=2;DP4=0,0,34,22;MQ=45;FQ=-196;EFF=DOWNSTREAM(MODIFIER|||||Sobic.007G034300|||PAC:28377816|),DOWNSTREAM(MODIFIER|||||Sobic.007G034300|||PAC:28377817|),SYNONYMOUS_CODING(LOW|SILENT|cgG/cgA|R355||Sobic.007G034200|||PAC:28376379|),SYNONYMOUS_CODING(LOW|SILENT|cgG/cgA|R355||Sobic.007G034200|||PAC:28376380|)	GT:PL:GQ	1/1:255,169,0:99
Chr07	3020260	.	C	T	222.0	.	DP=41;VDB=0.0388;AF1=1;AC1=2;DP4=0,0,25,16;MQ=45;FQ=-150;EFF=DOWNSTREAM(MODIFIER|||||Sobic.007G034600|||PAC:28376605|),INTERGENIC(MODIFIER|||||||||)	GT:PL:GQ	1/1:255,123,0:99
Chr07	3044875	.	C	T	222.0	.	DP=38;VDB=0.0371;AF1=1;AC1=2;DP4=0,0,20,18;MQ=45;FQ=-138;EFF=INTRON(MODIFIER|||||Sobic.007G034800|||PAC:28377591|1),UPSTREAM(MODIFIER|||||Sobic.007G034700|||PAC:28376525|),UPSTREAM(MODIFIER|||||Sobic.007G034700|||PAC:28376526|)	GT:PL:GQ	1/1:255,111,0:99
Chr07	3087920	.	C	T	222.0	.	DP=48;VDB=0.0333;AF1=1;AC1=2;DP4=0,0,25,19;MQ=45;FQ=-159;EFF=INTERGENIC(MODIFIER|||||||||)	GT:PL:GQ	1/1:255,132,0:99
Chr07	3094003	.	C	T	222.0	.	DP=39;VDB=0.0404;AF1=1;AC1=2;DP4=0,0,18,15;MQ=38;FQ=-126;EFF=INTERGENIC(MODIFIER|||||||||)	GT:PL:GQ	1/1:255,99,0:99
Chr07	7582581	.	C	T	222.0	.	DP=30;VDB=0.0333;AF1=1;AC1=2;DP4=0,0,19,11;MQ=44;FQ=-117;EFF=DOWNSTREAM(MODIFIER|||||Sobic.007G070500|||PAC:28378252|),INTERGENIC(MODIFIER|||||||||),UPSTREAM(MODIFIER|||||Sobic.007G070300|||PAC:28377477|),UPSTREAM(MODIFIER|||||Sobic.007G070400|||PAC:28377851|)	GT:PL:GQ	1/1:255,90,0:99
Chr07	7709665	.	G	A	23.0	.	DP=3;VDB=0.0000;AF1=1;AC1=2;DP4=0,0,2,1;MQ=20;FQ=-36;EFF=INTERGENIC(MODIFIER|||||||||),UPSTREAM(MODIFIER|||||Sobic.007G071600|||PAC:28377381|)	GT:PL:GQ	1/1:55,9,0:15
Chr07	7709668	.	G	A	23.0	.	DP=3;VDB=0.0000;AF1=1;AC1=2;DP4=0,0,2,1;MQ=20;FQ=-36;EFF=INTERGENIC(MODIFIER|||||||||),UPSTREAM(MODIFIER|||||Sobic.007G071600|||PAC:28377381|)	GT:PL:GQ	1/1:55,9,0:15
Chr07	9930244	.	G	A	222.0	.	DP=44;VDB=0.0399;AF1=1;AC1=2;DP4=0,0,14,25;MQ=45;FQ=-144;EFF=INTERGENIC(MODIFIER|||||||||)	GT:PL:GQ	1/1:255,117,0:99
Chr07	9939539	.	G	A	61.0	.	DP=3;VDB=0.0021;AF1=1;AC1=2;DP4=0,0,2,1;MQ=40;FQ=-36;EFF=INTERGENIC(MODIFIER|||||||||),UPSTREAM(MODIFIER|||||Sobic.007G084100|||PAC:28377637|)	GT:PL:GQ	1/1:93,9,0:16
Chr07	10628416	.	G	A	194.0	.	DP=10;VDB=0.0053;AF1=1;AC1=2;DP4=0,0,2,8;MQ=39;FQ=-57;EFF=DOWNSTREAM(MODIFIER|||||Sobic.007G085500|||PAC:28378176|),INTERGENIC(MODIFIER|||||||||)	GT:PL:GQ	1/1:227,30,0:57
Chr07	13633194	.	C	T	102.0	.	DP=31;VDB=0.0120;AF1=1;AC1=2;DP4=0,0,20,11;MQ=16;FQ=-120;EFF=INTERGENIC(MODIFIER|||||||||)	GT:PL:GQ	1/1:135,93,0:99
Chr07	21287307	.	C	T	222.0	.	DP=31;VDB=0.0407;AF1=1;AC1=2;DP4=0,0,11,16;MQ=34;FQ=-108;EFF=INTERGENIC(MODIFIER|||||||||)	GT:PL:GQ	1/1:255,81,0:99
Chr07	23197339	.	G	A	222.0	.	DP=30;VDB=0.0383;AF1=1;AC1=2;DP4=0,0,14,13;MQ=25;FQ=-108;EFF=INTERGENIC(MODIFIER|||||||||)	GT:PL:GQ	1/1:255,81,0:99
Chr07	23722297	.	C	T	222.0	.	DP=26;VDB=0.0383;AF1=1;AC1=2;DP4=0,0,15,7;MQ=42;FQ=-93;EFF=INTERGENIC(MODIFIER|||||||||)	GT:PL:GQ	1/1:255,66,0:99
Chr07	23862420	.	G	A	131.0	.	DP=13;VDB=0.0371;AF1=1;AC1=2;DP4=0,0,5,7;MQ=23;FQ=-63;EFF=INTERGENIC(MODIFIER|||||||||)	GT:PL:GQ	1/1:164,36,0:69
Chr07	25720501	.	G	A	149.0	.	DP=17;VDB=0.0384;AF1=1;AC1=2;DP4=0,0,7,9;MQ=21;FQ=-75;EFF=INTERGENIC(MODIFIER|||||||||)	GT:PL:GQ	1/1:182,48,0:93
Chr07	28744812	.	C	T	222.0	.	DP=47;VDB=0.0355;AF1=1;AC1=2;DP4=0,0,19,28;MQ=45;FQ=-168;EFF=INTERGENIC(MODIFIER|||||||||)	GT:PL:GQ	1/1:255,141,0:99
Chr07	29384668	.	G	A	222.0	.	DP=26;VDB=0.0394;AF1=1;AC1=2;DP4=0,0,10,13;MQ=42;FQ=-96;EFF=INTERGENIC(MODIFIER|||||||||)	GT:PL:GQ	1/1:255,69,0:99
Chr07	35790807	.	C	T	63.5	.	DP=6;VDB=0.0380;AF1=1;AC1=2;DP4=0,0,2,2;MQ=40;FQ=-39;EFF=INTERGENIC(MODIFIER|||||||||)	GT:PL:GQ	1/1:96,12,0:21
Chr07	37433350	.	C	T	114.0	.	DP=15;VDB=0.0147;AF1=1;AC1=2;DP4=0,0,7,8;MQ=20;FQ=-72;EFF=INTERGENIC(MODIFIER|||||||||)	GT:PL:GQ	1/1:147,45,0:87
Chr07	41354486	.	C	T	141.0	.	DP=13;VDB=0.0001;AF1=1;AC1=2;DP4=0,0,5,8;MQ=22;FQ=-66;EFF=INTERGENIC(MODIFIER|||||||||)	GT:PL:GQ	1/1:174,39,0:75
Chr07	41355483	.	G	A	57.0	.	DP=25;VDB=0.0414;AF1=1;AC1=2;DP4=0,0,11,11;MQ=12;FQ=-93;EFF=INTERGENIC(MODIFIER|||||||||)	GT:PL:GQ	1/1:90,66,0:99
Chr07	41457243	.	G	A	85.0	.	DP=11;VDB=0.0340;AF1=1;AC1=2;DP4=0,0,9,1;MQ=22;FQ=-57;EFF=DOWNSTREAM(MODIFIER|||||Sobic.007G112100|||PAC:28376733|),DOWNSTREAM(MODIFIER|||||Sobic.007G112100|||PAC:28376734|),DOWNSTREAM(MODIFIER|||||Sobic.007G112200|||PAC:28376062|),INTERGENIC(MODIFIER|||||||||)	GT:PL:GQ	1/1:118,30,0:57
Chr07	42082320	.	G	A	222.0	.	DP=48;VDB=0.0281;AF1=1;AC1=2;DP4=0,0,21,24;MQ=43;FQ=-162;EFF=INTERGENIC(MODIFIER|||||||||)	GT:PL:GQ	1/1:255,135,0:99
Chr07	42532287	.	G	A	149.0	.	DP=17;VDB=0.0034;AF1=1;AC1=2;DP4=0,0,11,2;MQ=32;FQ=-66;EFF=INTERGENIC(MODIFIER|||||||||)	GT:PL:GQ	1/1:182,39,0:75
Chr07	42644824	.	G	A	167.0	.	DP=19;VDB=0.0198;AF1=1;AC1=2;DP4=0,0,4,15;MQ=28;FQ=-84;EFF=INTERGENIC(MODIFIER|||||||||)	GT:PL:GQ	1/1:200,57,0:99
Chr07	42644831	.	G	A	166.0	.	DP=19;VDB=0.0198;AF1=1;AC1=2;DP4=0,0,4,15;MQ=28;FQ=-84;EFF=INTERGENIC(MODIFIER|||||||||)	GT:PL:GQ	1/1:199,57,0:99
Chr07	45773823	.	C	T	31.0	.	DP=18;VDB=0.0164;AF1=1;AC1=2;DP4=0,0,9,7;MQ=10;FQ=-75;EFF=INTERGENIC(MODIFIER|||||||||)	GT:PL:GQ	1/1:64,48,0:76
Chr07	46110039	.	G	A	183.0	.	DP=16;VDB=0.0034;AF1=1;AC1=2;DP4=0,0,14,2;MQ=32;FQ=-75;EFF=INTERGENIC(MODIFIER|||||||||)	GT:PL:GQ	1/1:216,48,0:93
Chr07	48518487	.	C	T	31.0	.	DP=13;VDB=0.0172;AF1=1;AC1=2;DP4=0,0,1,12;MQ=12;FQ=-66;EFF=DOWNSTREAM(MODIFIER|||||Sobic.007G114900|||PAC:28377128|),INTERGENIC(MODIFIER|||||||||)	GT:PL:GQ	1/1:64,39,0:66
Chr07	48727655	.	C	T	61.0	.	DP=17;VDB=0.0383;AF1=1;AC1=2;DP4=0,0,9,3;MQ=15;FQ=-63;EFF=INTERGENIC(MODIFIER|||||||||)	GT:PL:GQ	1/1:94,36,0:69
Chr07	48727671	.	G	A	127.0	.	DP=19;VDB=0.0402;AF1=1;AC1=2;DP4=0,0,13,4;MQ=21;FQ=-78;EFF=INTERGENIC(MODIFIER|||||||||)	GT:PL:GQ	1/1:160,51,0:99
Chr07	50079893	.	C	T	115.0	.	DP=28;VDB=0.0404;AF1=1;AC1=2;DP4=0,0,25,1;MQ=25;FQ=-105;EFF=INTERGENIC(MODIFIER|||||||||)	GT:PL:GQ	1/1:148,78,0:99
Chr07	50682459	.	G	A	222.0	.	DP=58;VDB=0.0396;AF1=1;AC1=2;DP4=0,0,32,20;MQ=44;FQ=-184;EFF=INTERGENIC(MODIFIER|||||||||)	GT:PL:GQ	1/1:255,157,0:99
Chr07	52320918	.	G	A	133.0	.	DP=10;VDB=0.0190;AF1=1;AC1=2;DP4=0,0,2,4;MQ=42;FQ=-45;EFF=INTERGENIC(MODIFIER|||||||||)	GT:PL:GQ	1/1:166,18,0:33
Chr07	55648383	.	G	A	222.0	.	DP=39;VDB=0.0388;AF1=1;AC1=2;DP4=0,0,17,20;MQ=46;FQ=-138;EFF=INTRON(MODIFIER|||||Sobic.007G140300|||PAC:28376783|2)	GT:PL:GQ	1/1:255,111,0:99
Chr07	55872884	.	G	A	222.0	.	DP=56;VDB=0.0281;AF1=1;AC1=2;DP4=0,0,26,24;MQ=45;FQ=-178;EFF=DOWNSTREAM(MODIFIER|||||Sobic.007G142000|||PAC:28377495|),INTERGENIC(MODIFIER|||||||||),UPSTREAM(MODIFIER|||||Sobic.007G141900|||PAC:28378070|)	GT:PL:GQ	1/1:255,151,0:99
Chr07	55933206	.	G	A	222.0	.	DP=53;VDB=0.0355;AF1=1;AC1=2;DP4=0,0,22,31;MQ=45;FQ=-187;EFF=NON_SYNONYMOUS_CODING(MODERATE|MISSENSE|tCt/tTt|S554F||Sobic.007G142300|||PAC:28377226|),NON_SYNONYMOUS_CODING(MODERATE|MISSENSE|tCt/tTt|S554F||Sobic.007G142300|||PAC:28377227|)	GT:PL:GQ	1/1:255,160,0:99
Chr07	56005529	.	G	A	222.0	.	DP=33;VDB=0.0245;AF1=1;AC1=2;DP4=0,0,26,7;MQ=45;FQ=-126;EFF=DOWNSTREAM(MODIFIER|||||Sobic.007G143100|||PAC:28377503|),NON_SYNONYMOUS_CODING(MODERATE|MISSENSE|Gtg/Atg|V17M||Sobic.007G143000|||PAC:28376529|),UPSTREAM(MODIFIER|||||Sobic.007G142900|||PAC:28378247|)	GT:PL:GQ	1/1:255,99,0:99
Chr07	56045468	.	G	A	204.0	.	DP=28;VDB=0.0374;AF1=1;AC1=2;DP4=0,0,12,15;MQ=24;FQ=-108;EFF=INTERGENIC(MODIFIER|||||||||)	GT:PL:GQ	1/1:237,81,0:99
Chr07	56107997	.	G	A	222.0	.	DP=39;VDB=0.0358;AF1=1;AC1=2;DP4=0,0,23,12;MQ=43;FQ=-132;EFF=DOWNSTREAM(MODIFIER|||||Sobic.007G144100|||PAC:28376550|),INTERGENIC(MODIFIER|||||||||)	GT:PL:GQ	1/1:255,105,0:99
Chr07	56157907	.	G	A	222.0	.	DP=28;VDB=0.0408;AF1=1;AC1=2;DP4=0,0,8,12;MQ=46;FQ=-87;EFF=DOWNSTREAM(MODIFIER|||||Sobic.007G144600|||PAC:28377121|),INTERGENIC(MODIFIER|||||||||),UPSTREAM(MODIFIER|||||Sobic.007G144500|||PAC:28376128|)	GT:PL:GQ	1/1:255,60,0:99
Chr07	56257512	.	G	A	222.0	.	DP=43;VDB=0.0333;AF1=1;AC1=2;DP4=0,0,19,22;MQ=45;FQ=-150;EFF=DOWNSTREAM(MODIFIER|||||Sobic.007G145600|||PAC:28377899|),NON_SYNONYMOUS_CODING(MODERATE|MISSENSE|Gca/Aca|A189T||Sobic.007G145500|||PAC:28378317|),UPSTREAM(MODIFIER|||||Sobic.007G145400|||PAC:28377348|)	GT:PL:GQ	1/1:255,123,0:99
Chr07	56277757	.	G	A	222.0	.	DP=42;VDB=0.0355;AF1=1;AC1=2;DP4=0,0,28,14;MQ=45;FQ=-153;EFF=DOWNSTREAM(MODIFIER|||||Sobic.007G145700|||PAC:28378308|),INTERGENIC(MODIFIER|||||||||),UPSTREAM(MODIFIER|||||Sobic.007G145800|||PAC:28376134|),UPSTREAM(MODIFIER|||||Sobic.007G145900|||PAC:28377742|)	GT:PL:GQ	1/1:255,126,0:99
Chr07	56299143	.	G	A	222.0	.	DP=30;VDB=0.0356;AF1=1;AC1=2;DP4=0,0,14,13;MQ=44;FQ=-108;EFF=DOWNSTREAM(MODIFIER|||||Sobic.007G146100|||PAC:28376530|),INTERGENIC(MODIFIER|||||||||),UPSTREAM(MODIFIER|||||Sobic.007G146200|||PAC:28378096|)	GT:PL:GQ	1/1:255,81,0:99
Chr07	56310944	.	G	A	222.0	.	DP=34;VDB=0.0355;AF1=1;AC1=2;DP4=0,0,15,13;MQ=45;FQ=-111;EFF=DOWNSTREAM(MODIFIER|||||Sobic.007G146200|||PAC:28378096|),START_GAINED(LOW|||||Sobic.007G146300|||PAC:28376258|1)	GT:PL:GQ	1/1:255,84,0:99
Chr07	56656997	.	G	A	222.0	.	DP=48;VDB=0.0396;AF1=1;AC1=2;DP4=0,0,17,27;MQ=45;FQ=-159;EFF=DOWNSTREAM(MODIFIER|||||Sobic.007G148500|||PAC:28377379|),INTERGENIC(MODIFIER|||||||||),UPSTREAM(MODIFIER|||||Sobic.007G148600|||PAC:28377407|)	GT:PL:GQ	1/1:255,132,0:99
Chr07	56845643	.	G	A	222.0	.	DP=36;VDB=0.0374;AF1=1;AC1=2;DP4=0,0,21,15;MQ=44;FQ=-135;EFF=INTERGENIC(MODIFIER|||||||||),UPSTREAM(MODIFIER|||||Sobic.007G149800|||PAC:28377627|)	GT:PL:GQ	1/1:255,108,0:99
Chr07	56899524	.	G	A	222.0	.	DP=31;VDB=0.0298;AF1=1;AC1=2;DP4=0,0,19,11;MQ=45;FQ=-117;EFF=DOWNSTREAM(MODIFIER|||||Sobic.007G150000|||PAC:28377861|),INTERGENIC(MODIFIER|||||||||),UPSTREAM(MODIFIER|||||Sobic.007G150100|||PAC:28376383|),UPSTREAM(MODIFIER|||||Sobic.007G150100|||PAC:28376384|)	GT:PL:GQ	1/1:255,90,0:99
Chr07	57030534	.	G	A	222.0	.	DP=54;VDB=0.0281;AF1=1;AC1=2;DP4=0,0,31,21;MQ=45;FQ=-184;EFF=DOWNSTREAM(MODIFIER|||||Sobic.007G151100|||PAC:28377561|),INTERGENIC(MODIFIER|||||||||)	GT:PL:GQ	1/1:255,157,0:99
Chr07	57233025	.	G	A	222.0	.	DP=80;VDB=0.0374;AF1=1;AC1=2;DP4=0,0,37,41;MQ=45;FQ=-262;EFF=DOWNSTREAM(MODIFIER|||||Sobic.007G152400|||PAC:28377292|),INTERGENIC(MODIFIER|||||||||),UPSTREAM(MODIFIER|||||Sobic.007G152500|||PAC:28377069|),UPSTREAM(MODIFIER|||||Sobic.007G152600|||PAC:28376378|)	GT:PL:GQ	1/1:255,235,0:99
Chr07	57408353	.	G	A	222.0	.	DP=30;VDB=0.0353;AF1=1;AC1=2;DP4=0,0,9,9;MQ=45;FQ=-81;EFF=INTERGENIC(MODIFIER|||||||||)	GT:PL:GQ	1/1:255,54,0:99
Chr07	57551253	.	G	A	222.0	.	DP=32;VDB=0.0410;AF1=1;AC1=2;DP4=0,0,5,25;MQ=45;FQ=-117;EFF=INTERGENIC(MODIFIER|||||||||)	GT:PL:GQ	1/1:255,90,0:99
Chr07	57719917	.	G	A	222.0	.	DP=36;VDB=0.0388;AF1=1;AC1=2;DP4=0,0,17,19;MQ=43;FQ=-135;EFF=DOWNSTREAM(MODIFIER|||||Sobic.007G155800|||PAC:28376832|),NON_SYNONYMOUS_CODING(MODERATE|MISSENSE|Gag/Aag|E139K||Sobic.007G155900|||PAC:28376402|),UPSTREAM(MODIFIER|||||Sobic.007G155700|||PAC:28378617|)	GT:PL:GQ	1/1:255,108,0:99
Chr07	57745397	.	C	T	222.0	.	DP=19;VDB=0.0154;AF1=1;AC1=2;DP4=0,0,10,9;MQ=45;FQ=-84;EFF=INTERGENIC(MODIFIER|||||||||)	GT:PL:GQ	1/1:255,57,0:99
Chr07	57887895	.	C	T	222.0	.	DP=43;VDB=0.0408;AF1=1;AC1=2;DP4=0,0,18,25;MQ=45;FQ=-156;EFF=INTERGENIC(MODIFIER|||||||||)	GT:PL:GQ	1/1:255,129,0:99
Chr07	57986969	.	G	A	222.0	.	DP=38;VDB=0.0339;AF1=1;AC1=2;DP4=0,0,15,20;MQ=45;FQ=-132;EFF=DOWNSTREAM(MODIFIER|||||Sobic.007G158300|||PAC:28376488|),INTRON(MODIFIER|||||Sobic.007G158200|||PAC:28377321|4)	GT:PL:GQ	1/1:255,105,0:99
Chr07	58033705	.	G	A	222.0	.	DP=43;VDB=0.0404;AF1=1;AC1=2;DP4=0,0,13,28;MQ=45;FQ=-150;EFF=DOWNSTREAM(MODIFIER|||||Sobic.007G158700|||PAC:28377129|),DOWNSTREAM(MODIFIER|||||Sobic.007G158700|||PAC:28377130|),INTERGENIC(MODIFIER|||||||||)	GT:PL:GQ	1/1:255,123,0:99
Chr07	58227995	.	G	A	222.0	.	DP=36;VDB=0.0384;AF1=1;AC1=2;DP4=0,0,14,18;MQ=45;FQ=-123;EFF=INTERGENIC(MODIFIER|||||||||)	GT:PL:GQ	1/1:255,96,0:99
Chr07	58272333	.	G	A	222.0	.	DP=36;VDB=0.0399;AF1=1;AC1=2;DP4=0,0,22,14;MQ=45;FQ=-135;EFF=INTERGENIC(MODIFIER|||||||||)	GT:PL:GQ	1/1:255,108,0:99
Chr07	58421432	.	G	A	222.0	.	DP=40;VDB=0.0399;AF1=1;AC1=2;DP4=0,0,23,17;MQ=45;FQ=-147;EFF=DOWNSTREAM(MODIFIER|||||Sobic.007G162900|||PAC:28377371|),DOWNSTREAM(MODIFIER|||||Sobic.007G162900|||PAC:28377372|),INTRON(MODIFIER|||||Sobic.007G162800|||PAC:28376265|4),INTRON(MODIFIER|||||Sobic.007G162800|||PAC:28376266|4),SPLICE_SITE_DONOR(HIGH|||||Sobic.007G162800|||PAC:28376265|4),SPLICE_SITE_DONOR(HIGH|||||Sobic.007G162800|||PAC:…	GT:PL:GQ	1/1:255,120,0:99
Chr07	58548989	.	G	A	222.0	.	DP=40;VDB=0.0404;AF1=1;AC1=2;DP4=0,0,21,19;MQ=45;FQ=-147;EFF=DOWNSTREAM(MODIFIER|||||Sobic.007G163600|||PAC:28376507|),DOWNSTREAM(MODIFIER|||||Sobic.007G163700|||PAC:28377918|),INTERGENIC(MODIFIER|||||||||)	GT:PL:GQ	1/1:255,120,0:99
Chr07	58753795	.	G	A	222.0	.	DP=27;VDB=0.0384;AF1=1;AC1=2;DP4=0,0,7,20;MQ=45;FQ=-108;EFF=INTERGENIC(MODIFIER|||||||||),UPSTREAM(MODIFIER|||||Sobic.007G165500|||PAC:28378669|)	GT:PL:GQ	1/1:255,81,0:99
Chr07	58930666	.	G	A	222.0	.	DP=48;VDB=0.0399;AF1=1;AC1=2;DP4=0,0,21,27;MQ=45;FQ=-171;EFF=INTERGENIC(MODIFIER|||||||||),UPSTREAM(MODIFIER|||||Sobic.007G166900|||PAC:28377057|)	GT:PL:GQ	1/1:255,144,0:99
Chr07	59192325	.	G	A	222.0	.	DP=50;VDB=0.0355;AF1=1;AC1=2;DP4=0,0,22,28;MQ=45;FQ=-178;EFF=INTERGENIC(MODIFIER|||||||||),UPSTREAM(MODIFIER|||||Sobic.007G170100|||PAC:28376638|)	GT:PL:GQ	1/1:255,151,0:99
Chr07	59350398	.	G	A	222.0	.	DP=40;VDB=0.0401;AF1=1;AC1=2;DP4=0,0,13,27;MQ=45;FQ=-147;EFF=INTERGENIC(MODIFIER|||||||||)	GT:PL:GQ	1/1:255,120,0:99
Chr07	59562119	.	G	A	222.0	.	DP=49;VDB=0.0355;AF1=1;AC1=2;DP4=0,0,30,17;MQ=46;FQ=-168;EFF=INTRON(MODIFIER|||||Sobic.007G173200|||PAC:28376981|1)	GT:PL:GQ	1/1:255,141,0:99
Chr07	59576873	.	G	A	222.0	.	DP=32;VDB=0.0404;AF1=1;AC1=2;DP4=0,0,9,23;MQ=44;FQ=-123;EFF=DOWNSTREAM(MODIFIER|||||Sobic.007G173400|||PAC:28376740|),INTERGENIC(MODIFIER|||||||||),UPSTREAM(MODIFIER|||||Sobic.007G173300|||PAC:28378050|)	GT:PL:GQ	1/1:255,96,0:99
Chr07	59709137	.	G	A	222.0	.	DP=62;VDB=0.0404;AF1=1;AC1=2;DP4=0,0,30,32;MQ=45;FQ=-214;EFF=INTERGENIC(MODIFIER|||||||||),UPSTREAM(MODIFIER|||||Sobic.007G176000|||PAC:28378752|)	GT:PL:GQ	1/1:255,187,0:99
Chr07	59898760	.	G	A	222.0	.	DP=37;VDB=0.0404;AF1=1;AC1=2;DP4=0,0,14,14;MQ=45;FQ=-111;EFF=DOWNSTREAM(MODIFIER|||||Sobic.007G178500|||PAC:28378666|),DOWNSTREAM(MODIFIER|||||Sobic.007G178600|||PAC:28377955|),INTERGENIC(MODIFIER|||||||||),UPSTREAM(MODIFIER|||||Sobic.007G178700|||PAC:28376045|)	GT:PL:GQ	1/1:255,84,0:99
Chr07	60072807	.	G	A	222.0	.	DP=24;VDB=0.0329;AF1=1;AC1=2;DP4=0,0,4,19;MQ=43;FQ=-96;EFF=DOWNSTREAM(MODIFIER|||||Sobic.007G180100|||PAC:28376487|),INTERGENIC(MODIFIER|||||||||),UPSTREAM(MODIFIER|||||Sobic.007G180000|||PAC:28378587|),UPSTREAM(MODIFIER|||||Sobic.007G180000|||PAC:28378588|)	GT:PL:GQ	1/1:255,69,0:99
Chr07	60079302	.	G	A	222.0	.	DP=52;VDB=0.0355;AF1=1;AC1=2;DP4=0,0,22,28;MQ=45;FQ=-178;EFF=INTRON(MODIFIER|||||Sobic.007G180100|||PAC:28376487|9)	GT:PL:GQ	1/1:255,151,0:99
Chr07	60270675	.	G	A	222.0	.	DP=39;VDB=0.0355;AF1=1;AC1=2;DP4=0,0,14,23;MQ=42;FQ=-138;EFF=INTRON(MODIFIER|||||Sobic.007G182300|||PAC:28378515|2)	GT:PL:GQ	1/1:255,111,0:99
Chr07	60390774	.	G	A	222.0	.	DP=37;VDB=0.0374;AF1=1;AC1=2;DP4=0,0,17,16;MQ=45;FQ=-126;EFF=INTRON(MODIFIER|||||Sobic.007G183300|||PAC:28377333|2)	GT:PL:GQ	1/1:255,99,0:99
Chr07	60527249	.	G	A	222.0	.	DP=60;VDB=0.0399;AF1=1;AC1=2;DP4=0,0,25,33;MQ=45;FQ=-202;EFF=INTERGENIC(MODIFIER|||||||||),UPSTREAM(MODIFIER|||||Sobic.007G184700|||PAC:28377434|)	GT:PL:GQ	1/1:255,175,0:99
Chr07	60804185	.	G	A	222.0	.	DP=66;VDB=0.0404;AF1=1;AC1=2;DP4=0,0,36,26;MQ=45;FQ=-214;EFF=NON_SYNONYMOUS_CODING(MODERATE|MISSENSE|Gga/Aga|G180R||Sobic.007G187600|||PAC:28377727|)	GT:PL:GQ	1/1:255,187,0:99
Chr07	60912101	.	G	A	41.1	.	DP=9;VDB=0.0034;AF1=1;AC1=2;DP4=0,0,3,4;MQ=15;FQ=-48;EFF=DOWNSTREAM(MODIFIER|||||Sobic.007G188800|||PAC:28378473|),INTERGENIC(MODIFIER|||||||||),UPSTREAM(MODIFIER|||||Sobic.007G188700|||PAC:28377555|)	GT:PL:GQ	1/1:74,21,0:39
Chr07	60940702	.	G	A	222.0	.	DP=23;VDB=0.0345;AF1=1;AC1=2;DP4=0,0,7,16;MQ=45;FQ=-96;EFF=DOWNSTREAM(MODIFIER|||||Sobic.007G189000|||PAC:28376876|),INTERGENIC(MODIFIER|||||||||),UPSTREAM(MODIFIER|||||Sobic.007G189100|||PAC:28378447|)	GT:PL:GQ	1/1:255,69,0:99
Chr07	61214009	.	G	A	222.0	.	DP=28;VDB=0.0405;AF1=1;AC1=2;DP4=0,0,9,18;MQ=45;FQ=-108;EFF=INTERGENIC(MODIFIER|||||||||),UPSTREAM(MODIFIER|||||Sobic.007G191800|||PAC:28376082|),UPSTREAM(MODIFIER|||||Sobic.007G191800|||PAC:28376083|)	GT:PL:GQ	1/1:255,81,0:99
Chr07	61587502	.	G	A	222.0	.	DP=23;VDB=0.0329;AF1=1;AC1=2;DP4=0,0,14,5;MQ=43;FQ=-84;EFF=DOWNSTREAM(MODIFIER|||||Sobic.007G196500|||PAC:28377622|),START_GAINED(LOW|||||Sobic.007G196400|||PAC:28376504|1)	GT:PL:GQ	1/1:255,57,0:99
Chr07	61647013	.	G	A	222.0	.	DP=40;VDB=0.0399;AF1=1;AC1=2;DP4=0,0,27,13;MQ=44;FQ=-147;EFF=UTR_3_PRIME(MODIFIER|||||Sobic.007G197300|||PAC:28377856|3)	GT:PL:GQ	1/1:255,120,0:99
Chr07	61652664	.	G	A	222.0	.	DP=62;VDB=0.0404;AF1=1;AC1=2;DP4=0,0,29,31;MQ=45;FQ=-208;EFF=DOWNSTREAM(MODIFIER|||||Sobic.007G197400|||PAC:28378649|),INTERGENIC(MODIFIER|||||||||)	GT:PL:GQ	1/1:255,181,0:99
Chr07	61705280	.	G	A	222.0	.	DP=41;VDB=0.0404;AF1=1;AC1=2;DP4=0,0,24,11;MQ=45;FQ=-132;EFF=INTERGENIC(MODIFIER|||||||||),UPSTREAM(MODIFIER|||||Sobic.007G198000|||PAC:28376203|)	GT:PL:GQ	1/1:255,105,0:99
Chr07	61812198	.	G	A	222.0	.	DP=23;VDB=0.0404;AF1=1;AC1=2;DP4=0,0,7,14;MQ=45;FQ=-90;EFF=INTERGENIC(MODIFIER|||||||||),UPSTREAM(MODIFIER|||||Sobic.007G199600|||PAC:28377540|)	GT:PL:GQ	1/1:255,63,0:99
Chr07	61820496	.	G	A	222.0	.	DP=28;VDB=0.0355;AF1=1;AC1=2;DP4=0,0,11,14;MQ=41;FQ=-102;EFF=DOWNSTREAM(MODIFIER|||||Sobic.007G199600|||PAC:28377540|),INTERGENIC(MODIFIER|||||||||),UPSTREAM(MODIFIER|||||Sobic.007G199700|||PAC:28378350|)	GT:PL:GQ	1/1:255,75,0:99
Chr07	61849306	.	C	T	222.0	.	DP=37;VDB=0.0339;AF1=1;AC1=2;DP4=0,0,20,17;MQ=46;FQ=-138;EFF=INTERGENIC(MODIFIER|||||||||),UPSTREAM(MODIFIER|||||Sobic.007G200000|||PAC:28376984|)	GT:PL:GQ	1/1:255,111,0:99
Chr07	62179249	.	G	A	222.0	.	DP=51;VDB=0.0404;AF1=1;AC1=2;DP4=0,0,15,35;MQ=45;FQ=-178;EFF=INTERGENIC(MODIFIER|||||||||),UPSTREAM(MODIFIER|||||Sobic.007G203500|||PAC:28377037|)	GT:PL:GQ	1/1:255,151,0:99
Chr07	62207750	.	G	A	222.0	.	DP=28;VDB=0.0384;AF1=1;AC1=2;DP4=0,0,17,10;MQ=45;FQ=-108;EFF=DOWNSTREAM(MODIFIER|||||Sobic.007G203600|||PAC:28378573|),DOWNSTREAM(MODIFIER|||||Sobic.007G203700|||PAC:28378154|),INTERGENIC(MODIFIER|||||||||),UPSTREAM(MODIFIER|||||Sobic.007G203800|||PAC:28378678|)	GT:PL:GQ	1/1:255,81,0:99
Chr07	62253475	.	G	A	222.0	.	DP=47;VDB=0.0384;AF1=1;AC1=2;DP4=0,0,15,26;MQ=45;FQ=-150;EFF=DOWNSTREAM(MODIFIER|||||Sobic.007G204300|||PAC:28378737|),INTRON(MODIFIER|||||Sobic.007G204200|||PAC:28376156|2)	GT:PL:GQ	1/1:255,123,0:99
Chr07	62427733	.	C	T	222.0	.	DP=47;VDB=0.0383;AF1=1;AC1=2;DP4=0,0,21,26;MQ=45;FQ=-168;EFF=INTERGENIC(MODIFIER|||||||||),UPSTREAM(MODIFIER|||||Sobic.007G207000|||PAC:28377404|),UPSTREAM(MODIFIER|||||Sobic.007G207100|||PAC:28378746|)	GT:PL:GQ	1/1:255,141,0:99
Chr07	62621146	.	G	A	222.0	.	DP=41;VDB=0.0404;AF1=1;AC1=2;DP4=0,0,16,24;MQ=45;FQ=-147;EFF=INTERGENIC(MODIFIER|||||||||),UPSTREAM(MODIFIER|||||Sobic.007G210000|||PAC:28377797|),UPSTREAM(MODIFIER|||||Sobic.007G210100|||PAC:28376245|)	GT:PL:GQ	1/1:255,120,0:99
Chr07	62655570	.	G	A	222.0	.	DP=40;VDB=0.0388;AF1=1;AC1=2;DP4=0,0,19,18;MQ=41;FQ=-138;EFF=DOWNSTREAM(MODIFIER|||||Sobic.007G210400|||PAC:28377149|),INTERGENIC(MODIFIER|||||||||)	GT:PL:GQ	1/1:255,111,0:99
Chr07	62691738	.	G	A	222.0	.	DP=19;VDB=0.0404;AF1=1;AC1=2;DP4=0,0,8,9;MQ=45;FQ=-78;EFF=INTERGENIC(MODIFIER|||||||||),UPSTREAM(MODIFIER|||||Sobic.007G210500|||PAC:28376812|)	GT:PL:GQ	1/1:255,51,0:99
Chr07	63078899	.	G	A	222.0	.	DP=60;VDB=0.0291;AF1=1;AC1=2;DP4=0,0,28,32;MQ=45;FQ=-208;EFF=DOWNSTREAM(MODIFIER|||||Sobic.007G214800|||PAC:28377178|),INTERGENIC(MODIFIER|||||||||),UPSTREAM(MODIFIER|||||Sobic.007G214700|||PAC:28376695|)	GT:PL:GQ	1/1:255,181,0:99
Chr07	63163722	.	G	A	222.0	.	DP=54;VDB=0.0399;AF1=1;AC1=2;DP4=0,0,24,28;MQ=45;FQ=-184;EFF=INTERGENIC(MODIFIER|||||||||)	GT:PL:GQ	1/1:255,157,0:99
Chr07	63311316	.	G	A	222.0	.	DP=35;VDB=0.0404;AF1=1;AC1=2;DP4=0,0,6,27;MQ=45;FQ=-126;EFF=NON_SYNONYMOUS_CODING(MODERATE|MISSENSE|Gtt/Att|V129I||Sobic.007G217100|||PAC:28378193|),NON_SYNONYMOUS_CODING(MODERATE|MISSENSE|Gtt/Att|V129I||Sobic.007G217100|||PAC:28378194|)	GT:PL:GQ	1/1:255,99,0:99
Chr07	63417513	.	G	A	222.0	.	DP=38;VDB=0.0374;AF1=1;AC1=2;DP4=0,0,10,28;MQ=45;FQ=-141;EFF=INTERGENIC(MODIFIER|||||||||),UPSTREAM(MODIFIER|||||Sobic.007G218200|||PAC:28376320|),UPSTREAM(MODIFIER|||||Sobic.007G218200|||PAC:28376321|),UPSTREAM(MODIFIER|||||Sobic.007G218200|||PAC:28376322|),UPSTREAM(MODIFIER|||||Sobic.007G218200|||PAC:28376323|),UPSTREAM(MODIFIER|||||Sobic.007G218200|||PAC:28376324|)	GT:PL:GQ	1/1:255,114,0:99
Chr07	63530004	.	G	A	222.0	.	DP=55;VDB=0.0401;AF1=1;AC1=2;DP4=0,0,28,26;MQ=45;FQ=-190;EFF=INTERGENIC(MODIFIER|||||||||)	GT:PL:GQ	1/1:255,163,0:99
Chr07	63646082	.	G	A	222.0	.	DP=51;VDB=0.0405;AF1=1;AC1=2;DP4=0,0,20,31;MQ=45;FQ=-181;EFF=INTERGENIC(MODIFIER|||||||||),UPSTREAM(MODIFIER|||||Sobic.007G220600|||PAC:28377398|),UPSTREAM(MODIFIER|||||Sobic.007G220700|||PAC:28378124|)	GT:PL:GQ	1/1:255,154,0:99
Chr07	63673667	.	G	A	222.0	.	DP=28;VDB=0.0263;AF1=1;AC1=2;DP4=0,0,10,15;MQ=45;FQ=-102;EFF=INTERGENIC(MODIFIER|||||||||),UPSTREAM(MODIFIER|||||Sobic.007G220800|||PAC:28377362|)	GT:PL:GQ	1/1:255,75,0:99
Chr07	63715269	.	G	A	222.0	.	DP=36;VDB=0.0402;AF1=1;AC1=2;DP4=0,0,22,14;MQ=46;FQ=-135;EFF=DOWNSTREAM(MODIFIER|||||Sobic.007G221300|||PAC:28376255|),UTR_5_PRIME(MODIFIER|||||Sobic.007G221400|||PAC:28377266|1)	GT:PL:GQ	1/1:255,108,0:99
Chr07	63839126	.	G	A	222.0	.	DP=72;VDB=0.0388;AF1=1;AC1=2;DP4=0,0,27,41;MQ=45;FQ=-232;EFF=DOWNSTREAM(MODIFIER|||||Sobic.007G223200|||PAC:28376341|),UTR_3_PRIME(MODIFIER|||||Sobic.007G223100|||PAC:28377651|10)	GT:PL:GQ	1/1:255,205,0:99
Chr08	1298102	.	C	T	222.0	.	DP=58;VDB=0.0374;AF1=1;AC1=2;DP4=0,0,31,26;MQ=46;FQ=-199;EFF=NON_SYNONYMOUS_CODING(MODERATE|MISSENSE|aCt/aTt|T427I||Sobic.008G015700|||PAC:28394022|),UPSTREAM(MODIFIER|||||Sobic.008G015800|||PAC:28393137|),UPSTREAM(MODIFIER|||||Sobic.008G015800|||PAC:28393138|),UPSTREAM(MODIFIER|||||Sobic.008G015800|||PAC:28393139|),UPSTREAM(MODIFIER|||||Sobic.008G015800|||PAC:28393140|),UPSTREAM(MODIFIER|||||Sob…	GT:PL:GQ	1/1:255,172,0:99
Chr08	1415109	.	C	T	222.0	.	DP=46;VDB=0.0355;AF1=1;AC1=2;DP4=0,0,30,12;MQ=45;FQ=-153;EFF=DOWNSTREAM(MODIFIER|||||Sobic.008G017100|||PAC:28393057|),DOWNSTREAM(MODIFIER|||||Sobic.008G017100|||PAC:28393058|),DOWNSTREAM(MODIFIER|||||Sobic.008G017300|||PAC:28393741|),DOWNSTREAM(MODIFIER|||||Sobic.008G017300|||PAC:28393742|),INTRON(MODIFIER|||||Sobic.008G017200|||PAC:28392549|11),INTRON(MODIFIER|||||Sobic.008G017200|||PAC:2839255…	GT:PL:GQ	1/1:255,126,0:99
Chr08	1522187	.	C	T	222.0	.	DP=43;VDB=0.0404;AF1=1;AC1=2;DP4=0,0,21,20;MQ=45;FQ=-150;EFF=DOWNSTREAM(MODIFIER|||||Sobic.008G018600|||PAC:28393559|),INTERGENIC(MODIFIER|||||||||)	GT:PL:GQ	1/1:255,123,0:99
Chr08	1711320	.	C	T	222.0	.	DP=49;VDB=0.0404;AF1=1;AC1=2;DP4=0,0,31,16;MQ=45;FQ=-168;EFF=SYNONYMOUS_CODING(LOW|SILENT|atC/atT|I143||Sobic.008G020200|||PAC:28394430|)	GT:PL:GQ	1/1:255,141,0:99
Chr08	1740963	.	G	A	222.0	.	DP=44;VDB=0.0355;AF1=1;AC1=2;DP4=0,0,23,15;MQ=46;FQ=-141;EFF=INTERGENIC(MODIFIER|||||||||)	GT:PL:GQ	1/1:255,114,0:99
Chr08	1751562	.	C	T	222.0	.	DP=28;VDB=0.0405;AF1=1;AC1=2;DP4=0,0,22,6;MQ=44;FQ=-111;EFF=DOWNSTREAM(MODIFIER|||||Sobic.008G020300|||PAC:28393396|),DOWNSTREAM(MODIFIER|||||Sobic.008G020400|||PAC:28394168|),INTERGENIC(MODIFIER|||||||||)	GT:PL:GQ	1/1:255,84,0:99
Chr08	1864395	.	C	T	222.0	.	DP=36;VDB=0.0374;AF1=1;AC1=2;DP4=0,0,5,21;MQ=43;FQ=-105;EFF=UTR_5_PRIME(MODIFIER|||||Sobic.008G021600|||PAC:28394099|1)	GT:PL:GQ	1/1:255,78,0:99
Chr08	2166219	.	C	T	222.0	.	DP=41;VDB=0.0318;AF1=1;AC1=2;DP4=0,0,20,18;MQ=45;FQ=-141;EFF=INTERGENIC(MODIFIER|||||||||)	GT:PL:GQ	1/1:255,114,0:99
Chr08	2169171	.	G	A	222.0	.	DP=40;VDB=0.0404;AF1=1;AC1=2;DP4=0,0,16,22;MQ=44;FQ=-141;EFF=INTERGENIC(MODIFIER|||||||||),UPSTREAM(MODIFIER|||||Sobic.008G024300|||PAC:28393754|),UPSTREAM(MODIFIER|||||Sobic.008G024300|||PAC:28393755|)	GT:PL:GQ	1/1:255,114,0:99
Chr08	2312686	.	C	T	222.0	.	DP=36;VDB=0.0333;AF1=1;AC1=2;DP4=0,0,9,24;MQ=44;FQ=-126;EFF=INTERGENIC(MODIFIER|||||||||),UPSTREAM(MODIFIER|||||Sobic.008G025700|||PAC:28393463|)	GT:PL:GQ	1/1:255,99,0:99
Chr08	2324547	.	C	T	222.0	.	DP=39;VDB=0.0401;AF1=1;AC1=2;DP4=0,0,14,16;MQ=46;FQ=-117;EFF=DOWNSTREAM(MODIFIER|||||Sobic.008G025800|||PAC:28393731|),INTERGENIC(MODIFIER|||||||||)	GT:PL:GQ	1/1:255,90,0:99
Chr08	2328676	.	C	T	222.0	.	DP=42;VDB=0.0401;AF1=1;AC1=2;DP4=0,0,18,20;MQ=45;FQ=-141;EFF=INTERGENIC(MODIFIER|||||||||)	GT:PL:GQ	1/1:255,114,0:99
Chr08	2910983	.	C	T	222.0	.	DP=41;VDB=0.0355;AF1=1;AC1=2;DP4=0,0,21,20;MQ=45;FQ=-150;EFF=INTERGENIC(MODIFIER|||||||||)	GT:PL:GQ	1/1:255,123,0:99
Chr08	3561275	.	C	T	222.0	.	DP=28;VDB=0.0388;AF1=1;AC1=2;DP4=0,0,15,9;MQ=46;FQ=-99;EFF=INTRON(MODIFIER|||||Sobic.008G038100|||PAC:28392523|3),SPLICE_SITE_DONOR(HIGH|||||Sobic.008G038100|||PAC:28392523|3)	GT:PL:GQ	1/1:255,72,0:99
Chr08	3611054	.	C	T	222.0	.	DP=46;VDB=0.0384;AF1=1;AC1=2;DP4=0,0,32,14;MQ=45;FQ=-165;EFF=DOWNSTREAM(MODIFIER|||||Sobic.008G038500|||PAC:28393916|),DOWNSTREAM(MODIFIER|||||Sobic.008G038500|||PAC:28393917|),INTERGENIC(MODIFIER|||||||||)	GT:PL:GQ	1/1:255,138,0:99
Chr08	3755825	.	C	T	222.0	.	DP=41;VDB=0.0384;AF1=1;AC1=2;DP4=0,0,17,24;MQ=45;FQ=-150;EFF=INTERGENIC(MODIFIER|||||||||)	GT:PL:GQ	1/1:255,123,0:99
Chr08	3815995	.	C	T	222.0	.	DP=49;VDB=0.0308;AF1=1;AC1=2;DP4=0,0,19,28;MQ=45;FQ=-168;EFF=INTERGENIC(MODIFIER|||||||||),UPSTREAM(MODIFIER|||||Sobic.008G039600|||PAC:28394261|),UPSTREAM(MODIFIER|||||Sobic.008G039700|||PAC:28394030|)	GT:PL:GQ	1/1:255,141,0:99
Chr08	3923697	.	C	T	222.0	.	DP=34;VDB=0.0404;AF1=1;AC1=2;DP4=0,0,15,18;MQ=38;FQ=-126;EFF=INTERGENIC(MODIFIER|||||||||),UPSTREAM(MODIFIER|||||Sobic.008G040900|||PAC:28394486|)	GT:PL:GQ	1/1:255,99,0:99
Chr08	4027809	.	C	T	222.0	.	DP=31;VDB=0.0399;AF1=1;AC1=2;DP4=0,0,9,22;MQ=44;FQ=-120;EFF=INTERGENIC(MODIFIER|||||||||)	GT:PL:GQ	1/1:255,93,0:99
Chr08	4036206	.	C	T	222.0	.	DP=30;VDB=0.0374;AF1=1;AC1=2;DP4=0,0,19,7;MQ=38;FQ=-105;EFF=DOWNSTREAM(MODIFIER|||||Sobic.008G041500|||PAC:28392687|),INTERGENIC(MODIFIER|||||||||)	GT:PL:GQ	1/1:255,78,0:99
Chr08	4052958	.	C	T	222.0	.	DP=37;VDB=0.0394;AF1=1;AC1=2;DP4=0,0,18,8;MQ=45;FQ=-105;EFF=NON_SYNONYMOUS_CODING(MODERATE|MISSENSE|gGc/gAc|G77D||Sobic.008G041700|||PAC:28393362|),UPSTREAM(MODIFIER|||||Sobic.008G041800|||PAC:28394519|)	GT:PL:GQ	1/1:255,78,0:99
Chr08	4518027	.	C	T	222.0	.	DP=60;VDB=0.0404;AF1=1;AC1=2;DP4=0,0,31,24;MQ=44;FQ=-193;EFF=INTRON(MODIFIER|||||Sobic.008G046000|||PAC:28393006|1),INTRON(MODIFIER|||||Sobic.008G046000|||PAC:28393007|1),INTRON(MODIFIER|||||Sobic.008G046000|||PAC:28393008|1)	GT:PL:GQ	1/1:255,166,0:99
Chr08	4531868	.	C	T	222.0	.	DP=40;VDB=0.0404;AF1=1;AC1=2;DP4=0,0,19,21;MQ=45;FQ=-147;EFF=UPSTREAM(MODIFIER|||||Sobic.008G046100|||PAC:28392555|),UTR_3_PRIME(MODIFIER|||||Sobic.008G046200|||PAC:28393704|3)	GT:PL:GQ	1/1:255,120,0:99
Chr08	4553929	.	C	T	222.0	.	DP=51;VDB=0.0374;AF1=1;AC1=2;DP4=0,0,33,17;MQ=45;FQ=-178;EFF=INTRON(MODIFIER|||||Sobic.008G046500|||PAC:28392315|4)	GT:PL:GQ	1/1:255,151,0:99
Chr08	4988964	.	C	T	222.0	.	DP=38;VDB=0.0374;AF1=1;AC1=2;DP4=0,0,15,23;MQ=46;FQ=-141;EFF=DOWNSTREAM(MODIFIER|||||Sobic.008G050700|||PAC:28393449|),INTERGENIC(MODIFIER|||||||||)	GT:PL:GQ	1/1:255,114,0:99
Chr08	5009098	.	C	T	222.0	.	DP=33;VDB=0.0404;AF1=1;AC1=2;DP4=0,0,23,9;MQ=44;FQ=-123;EFF=INTERGENIC(MODIFIER|||||||||)	GT:PL:GQ	1/1:255,96,0:99
Chr08	5133280	.	C	T	222.0	.	DP=46;VDB=0.0399;AF1=1;AC1=2;DP4=0,0,23,17;MQ=45;FQ=-147;EFF=INTRON(MODIFIER|||||Sobic.008G051700|||PAC:28392665|1)	GT:PL:GQ	1/1:255,120,0:99
Chr08	5198280	.	C	T	209.0	.	DP=16;VDB=0.0404;AF1=1;AC1=2;DP4=0,0,9,2;MQ=45;FQ=-60;EFF=INTERGENIC(MODIFIER|||||||||)	GT:PL:GQ	1/1:242,33,0:63
Chr08	5247772	.	C	T	222.0	.	DP=42;VDB=0.0399;AF1=1;AC1=2;DP4=0,0,21,11;MQ=46;FQ=-123;EFF=INTRON(MODIFIER|||||Sobic.008G052300|||PAC:28394367|1),INTRON(MODIFIER|||||Sobic.008G052300|||PAC:28394368|1),INTRON(MODIFIER|||||Sobic.008G052300|||PAC:28394369|1)	GT:PL:GQ	1/1:255,96,0:99
Chr08	5315565	.	C	T	194.0	.	DP=18;VDB=0.0147;AF1=1;AC1=2;DP4=0,0,14,2;MQ=38;FQ=-75;EFF=INTRON(MODIFIER|||||Sobic.008G052900|||PAC:28394121|3)	GT:PL:GQ	1/1:227,48,0:93
Chr08	5380637	.	C	T	222.0	.	DP=46;VDB=0.0383;AF1=1;AC1=2;DP4=0,0,18,28;MQ=45;FQ=-165;EFF=UPSTREAM(MODIFIER|||||Sobic.008G053700|||PAC:28393495|),UTR_3_PRIME(MODIFIER|||||Sobic.008G053600|||PAC:28393696|4)	GT:PL:GQ	1/1:255,138,0:99
Chr08	5868373	.	C	T	193.0	.	DP=13;VDB=0.0345;AF1=1;AC1=2;DP4=0,0,3,10;MQ=43;FQ=-66;EFF=INTRON(MODIFIER|||||Sobic.008G056900|||PAC:28392828|1),UPSTREAM(MODIFIER|||||Sobic.008G056800|||PAC:28393984|),UPSTREAM(MODIFIER|||||Sobic.008G056900|||PAC:28392827|)	GT:PL:GQ	1/1:226,39,0:75
Chr08	6005028	.	C	T	222.0	.	DP=43;VDB=0.0355;AF1=1;AC1=2;DP4=0,0,24,14;MQ=45;FQ=-141;EFF=DOWNSTREAM(MODIFIER|||||Sobic.008G057900|||PAC:28393527|),INTRON(MODIFIER|||||Sobic.008G058000|||PAC:28393146|7)	GT:PL:GQ	1/1:255,114,0:99
Chr08	6133905	.	C	T	222.0	.	DP=57;VDB=0.0374;AF1=1;AC1=2;DP4=0,0,20,35;MQ=45;FQ=-193;EFF=INTERGENIC(MODIFIER|||||||||),UPSTREAM(MODIFIER|||||Sobic.008G058600|||PAC:28392594|)	GT:PL:GQ	1/1:255,166,0:99
Chr08	6369861	.	C	T	222.0	.	DP=31;VDB=0.0407;AF1=1;AC1=2;DP4=0,0,14,15;MQ=43;FQ=-114;EFF=INTERGENIC(MODIFIER|||||||||)	GT:PL:GQ	1/1:255,87,0:99
Chr08	6414053	.	C	T	222.0	.	DP=21;VDB=0.0399;AF1=1;AC1=2;DP4=0,0,11,10;MQ=32;FQ=-90;EFF=INTERGENIC(MODIFIER|||||||||)	GT:PL:GQ	1/1:255,63,0:99
Chr08	6658123	.	C	T	222.0	.	DP=50;VDB=0.0392;AF1=1;AC1=2;DP4=0,0,27,23;MQ=43;FQ=-178;EFF=INTERGENIC(MODIFIER|||||||||),UPSTREAM(MODIFIER|||||Sobic.008G062700|||PAC:28392506|)	GT:PL:GQ	1/1:255,151,0:99
Chr08	6716630	.	C	T	222.0	.	DP=42;VDB=0.0394;AF1=1;AC1=2;DP4=0,0,14,19;MQ=42;FQ=-126;EFF=INTERGENIC(MODIFIER|||||||||)	GT:PL:GQ	1/1:255,99,0:99
Chr08	6833846	.	C	T	69.0	.	DP=45;VDB=0.0394;AF1=1;AC1=2;DP4=0,0,31,14;MQ=12;FQ=-162;EFF=INTERGENIC(MODIFIER|||||||||)	GT:PL:GQ	1/1:102,135,0:99
Chr08	6880201	.	C	T	222.0	.	DP=48;VDB=0.0343;AF1=1;AC1=2;DP4=0,0,25,21;MQ=44;FQ=-165;EFF=INTERGENIC(MODIFIER|||||||||),UPSTREAM(MODIFIER|||||Sobic.008G063800|||PAC:28393881|)	GT:PL:GQ	1/1:255,138,0:99
Chr08	6892795	.	C	T	222.0	.	DP=47;VDB=0.0355;AF1=1;AC1=2;DP4=0,0,25,20;MQ=44;FQ=-162;EFF=INTERGENIC(MODIFIER|||||||||)	GT:PL:GQ	1/1:255,135,0:99
Chr08	6910234	.	C	T	222.0	.	DP=36;VDB=0.0353;AF1=1;AC1=2;DP4=0,0,16,18;MQ=45;FQ=-129;EFF=INTERGENIC(MODIFIER|||||||||)	GT:PL:GQ	1/1:255,102,0:99
Chr08	6927480	.	C	T	222.0	.	DP=21;VDB=0.0405;AF1=1;AC1=2;DP4=0,0,8,13;MQ=44;FQ=-90;EFF=INTERGENIC(MODIFIER|||||||||)	GT:PL:GQ	1/1:255,63,0:99
Chr08	7027702	.	C	T	222.0	.	DP=33;VDB=0.0355;AF1=1;AC1=2;DP4=0,0,14,19;MQ=42;FQ=-126;EFF=INTERGENIC(MODIFIER|||||||||)	GT:PL:GQ	1/1:255,99,0:99
Chr08	7030574	.	C	T	222.0	.	DP=41;VDB=0.0399;AF1=1;AC1=2;DP4=0,0,16,21;MQ=40;FQ=-138;EFF=INTERGENIC(MODIFIER|||||||||)	GT:PL:GQ	1/1:255,111,0:99
Chr08	7117175	.	C	T	222.0	.	DP=47;VDB=0.0408;AF1=1;AC1=2;DP4=0,0,22,23;MQ=46;FQ=-162;EFF=INTERGENIC(MODIFIER|||||||||),UPSTREAM(MODIFIER|||||Sobic.008G064800|||PAC:28394394|),UPSTREAM(MODIFIER|||||Sobic.008G064800|||PAC:28394395|)	GT:PL:GQ	1/1:255,135,0:99
Chr08	7261774	.	C	T	222.0	.	DP=55;VDB=0.0298;AF1=1;AC1=2;DP4=0,0,21,34;MQ=43;FQ=-193;EFF=INTERGENIC(MODIFIER|||||||||)	GT:PL:GQ	1/1:255,166,0:99
Chr08	7337933	.	C	T	222.0	.	DP=43;VDB=0.0402;AF1=1;AC1=2;DP4=0,0,7,26;MQ=45;FQ=-126;EFF=DOWNSTREAM(MODIFIER|||||Sobic.008G065700|||PAC:28393999|),INTERGENIC(MODIFIER|||||||||)	GT:PL:GQ	1/1:255,99,0:99
Chr08	7662178	.	C	T	222.0	.	DP=38;VDB=0.0308;AF1=1;AC1=2;DP4=0,0,15,21;MQ=36;FQ=-135;EFF=INTERGENIC(MODIFIER|||||||||)	GT:PL:GQ	1/1:255,108,0:99
Chr08	7680333	.	C	T	222.0	.	DP=27;VDB=0.0424;AF1=1;AC1=2;DP4=0,0,17,10;MQ=44;FQ=-108;EFF=NON_SYNONYMOUS_CODING(MODERATE|MISSENSE|Gtg/Atg|V276M||Sobic.008G067500|||PAC:28394539|)	GT:PL:GQ	1/1:255,81,0:99
Chr08	7921043	.	C	T	222.0	.	DP=34;VDB=0.0333;AF1=1;AC1=2;DP4=0,0,21,13;MQ=45;FQ=-129;EFF=DOWNSTREAM(MODIFIER|||||Sobic.008G068300|||PAC:28393173|),INTERGENIC(MODIFIER|||||||||)	GT:PL:GQ	1/1:255,102,0:99
Chr08	8170477	.	C	T	222.0	.	DP=31;VDB=0.0388;AF1=1;AC1=2;DP4=0,0,14,17;MQ=40;FQ=-120;EFF=INTERGENIC(MODIFIER|||||||||),UPSTREAM(MODIFIER|||||Sobic.008G069300|||PAC:28394190|),UPSTREAM(MODIFIER|||||Sobic.008G069300|||PAC:28394191|)	GT:PL:GQ	1/1:255,93,0:99
Chr08	8236219	.	G	A	25.8	.	DP=2;VDB=0.0099;AF1=1;AC1=2;DP4=0,0,1,1;MQ=42;FQ=-33;EFF=INTERGENIC(MODIFIER|||||||||)	GT:PL:GQ	1/1:57,6,0:10
Chr08	8243058	.	C	T	222.0	.	DP=43;VDB=0.0333;AF1=1;AC1=2;DP4=0,0,20,17;MQ=41;FQ=-138;EFF=INTERGENIC(MODIFIER|||||||||)	GT:PL:GQ	1/1:255,111,0:99
Chr08	8320360	.	G	A	222.0	.	DP=28;VDB=0.0416;AF1=1;AC1=2;DP4=0,0,23,4;MQ=43;FQ=-108;EFF=INTERGENIC(MODIFIER|||||||||)	GT:PL:GQ	1/1:255,81,0:99
Chr08	8413872	.	C	T	49.0	.	DP=26;VDB=0.0281;AF1=1;AC1=2;DP4=0,0,14,12;MQ=10;FQ=-105;EFF=INTERGENIC(MODIFIER|||||||||)	GT:PL:GQ	1/1:82,78,0:99
Chr08	8563477	.	C	T	222.0	.	DP=41;VDB=0.0401;AF1=1;AC1=2;DP4=0,0,22,17;MQ=45;FQ=-144;EFF=INTERGENIC(MODIFIER|||||||||)	GT:PL:GQ	1/1:255,117,0:99
Chr08	8677761	.	C	T	222.0	.	DP=48;VDB=0.0394;AF1=1;AC1=2;DP4=0,0,28,20;MQ=43;FQ=-171;EFF=INTERGENIC(MODIFIER|||||||||)	GT:PL:GQ	1/1:255,144,0:99
Chr08	8992581	.	C	T	222.0	.	DP=55;VDB=0.0355;AF1=1;AC1=2;DP4=0,0,18,25;MQ=43;FQ=-156;EFF=INTERGENIC(MODIFIER|||||||||)	GT:PL:GQ	1/1:255,129,0:99
Chr08	9027203	.	C	T	222.0	.	DP=49;VDB=0.0355;AF1=1;AC1=2;DP4=0,0,18,23;MQ=39;FQ=-150;EFF=INTERGENIC(MODIFIER|||||||||)	GT:PL:GQ	1/1:255,123,0:99
Chr08	9040353	.	G	A	222.0	.	DP=85;VDB=0.0253;AF1=1;AC1=2;DP4=0,0,38,47;MQ=45;FQ=-282;EFF=INTERGENIC(MODIFIER|||||||||)	GT:PL:GQ	1/1:255,255,0:99
Chr08	9055946	.	C	T	222.0	.	DP=49;VDB=0.0404;AF1=1;AC1=2;DP4=0,0,19,27;MQ=45;FQ=-165;EFF=INTERGENIC(MODIFIER|||||||||)	GT:PL:GQ	1/1:255,138,0:99
Chr08	9201506	.	C	T	222.0	.	DP=42;VDB=0.0384;AF1=1;AC1=2;DP4=0,0,25,15;MQ=44;FQ=-147;EFF=INTERGENIC(MODIFIER|||||||||)	GT:PL:GQ	1/1:255,120,0:99
Chr08	9507563	.	C	T	222.0	.	DP=59;VDB=0.0388;AF1=1;AC1=2;DP4=0,0,22,28;MQ=45;FQ=-178;EFF=INTERGENIC(MODIFIER|||||||||),UPSTREAM(MODIFIER|||||Sobic.008G071400|||PAC:28393466|)	GT:PL:GQ	1/1:255,151,0:99
Chr08	9887869	.	C	T	222.0	.	DP=35;VDB=0.0255;AF1=1;AC1=2;DP4=0,0,8,24;MQ=45;FQ=-123;EFF=INTERGENIC(MODIFIER|||||||||)	GT:PL:GQ	1/1:255,96,0:99
Chr08	10005457	.	C	T	222.0	.	DP=30;VDB=0.0333;AF1=1;AC1=2;DP4=0,0,16,7;MQ=45;FQ=-96;EFF=UTR_5_PRIME(MODIFIER|||||Sobic.008G072900|||PAC:28392328|1)	GT:PL:GQ	1/1:255,69,0:99
Chr08	10024590	.	C	T	222.0	.	DP=39;VDB=0.0394;AF1=1;AC1=2;DP4=0,0,17,20;MQ=39;FQ=-138;EFF=INTERGENIC(MODIFIER|||||||||),UPSTREAM(MODIFIER|||||Sobic.008G073000|||PAC:28393473|)	GT:PL:GQ	1/1:255,111,0:99
Chr08	10027579	.	C	T	222.0	.	DP=52;VDB=0.0318;AF1=1;AC1=2;DP4=0,0,20,28;MQ=45;FQ=-171;EFF=INTRON(MODIFIER|||||Sobic.008G073000|||PAC:28393473|1)	GT:PL:GQ	1/1:255,144,0:99
Chr08	10117614	.	C	T	222.0	.	DP=52;VDB=0.0404;AF1=1;AC1=2;DP4=0,0,17,27;MQ=44;FQ=-159;EFF=DOWNSTREAM(MODIFIER|||||Sobic.008G073600|||PAC:28394317|),INTERGENIC(MODIFIER|||||||||),UPSTREAM(MODIFIER|||||Sobic.008G073500|||PAC:28393910|)	GT:PL:GQ	1/1:255,132,0:99
Chr08	10162296	.	C	T	222.0	.	DP=58;VDB=0.0388;AF1=1;AC1=2;DP4=0,0,30,23;MQ=45;FQ=-187;EFF=INTRON(MODIFIER|||||Sobic.008G073700|||PAC:28393210|8)	GT:PL:GQ	1/1:255,160,0:99
Chr08	10353618	.	C	T	222.0	.	DP=39;VDB=0.0374;AF1=1;AC1=2;DP4=0,0,17,22;MQ=42;FQ=-144;EFF=INTERGENIC(MODIFIER|||||||||)	GT:PL:GQ	1/1:255,117,0:99
Chr08	10438226	.	C	T	222.0	.	DP=46;VDB=0.0308;AF1=1;AC1=2;DP4=0,0,13,26;MQ=45;FQ=-144;EFF=INTERGENIC(MODIFIER|||||||||)	GT:PL:GQ	1/1:255,117,0:99
Chr08	10502575	.	C	T	222.0	.	DP=54;VDB=0.0401;AF1=1;AC1=2;DP4=0,0,28,26;MQ=25;FQ=-190;EFF=INTERGENIC(MODIFIER|||||||||)	GT:PL:GQ	1/1:255,163,0:99
Chr08	10635356	.	C	T	222.0	.	DP=42;VDB=0.0388;AF1=1;AC1=2;DP4=0,0,19,21;MQ=37;FQ=-147;EFF=INTERGENIC(MODIFIER|||||||||)	GT:PL:GQ	1/1:255,120,0:99
Chr08	10677492	.	C	T	222.0	.	DP=35;VDB=0.0399;AF1=1;AC1=2;DP4=0,0,14,18;MQ=45;FQ=-123;EFF=DOWNSTREAM(MODIFIER|||||Sobic.008G074400|||PAC:28392526|),DOWNSTREAM(MODIFIER|||||Sobic.008G074400|||PAC:28392527|),INTERGENIC(MODIFIER|||||||||)	GT:PL:GQ	1/1:255,96,0:99
Chr08	11053433	.	C	T	222.0	.	DP=38;VDB=0.0404;AF1=1;AC1=2;DP4=0,0,16,22;MQ=42;FQ=-141;EFF=INTERGENIC(MODIFIER|||||||||)	GT:PL:GQ	1/1:255,114,0:99
Chr08	11370773	.	C	T	222.0	.	DP=40;VDB=0.0388;AF1=1;AC1=2;DP4=0,0,18,20;MQ=44;FQ=-141;EFF=INTERGENIC(MODIFIER|||||||||)	GT:PL:GQ	1/1:255,114,0:99
Chr08	11506450	.	C	T	222.0	.	DP=41;VDB=0.0416;AF1=1;AC1=2;DP4=0,0,13,20;MQ=40;FQ=-126;EFF=INTERGENIC(MODIFIER|||||||||)	GT:PL:GQ	1/1:255,99,0:99
Chr08	11695722	.	C	T	222.0	.	DP=33;VDB=0.0404;AF1=1;AC1=2;DP4=0,0,20,13;MQ=45;FQ=-126;EFF=INTERGENIC(MODIFIER|||||||||),UPSTREAM(MODIFIER|||||Sobic.008G077100|||PAC:28392724|)	GT:PL:GQ	1/1:255,99,0:99
Chr08	11757897	.	C	T	222.0	.	DP=41;VDB=0.0404;AF1=1;AC1=2;DP4=0,0,30,9;MQ=42;FQ=-144;EFF=INTERGENIC(MODIFIER|||||||||),UPSTREAM(MODIFIER|||||Sobic.008G077300|||PAC:28392704|)	GT:PL:GQ	1/1:255,117,0:99
Chr08	11760751	.	C	T	222.0	.	DP=51;VDB=0.0399;AF1=1;AC1=2;DP4=0,0,23,28;MQ=42;FQ=-181;EFF=DOWNSTREAM(MODIFIER|||||Sobic.008G077300|||PAC:28392704|),INTERGENIC(MODIFIER|||||||||)	GT:PL:GQ	1/1:255,154,0:99
Chr08	11811848	.	C	T	222.0	.	DP=47;VDB=0.0355;AF1=1;AC1=2;DP4=0,0,19,28;MQ=45;FQ=-168;EFF=DOWNSTREAM(MODIFIER|||||Sobic.008G077500|||PAC:28394115|),INTERGENIC(MODIFIER|||||||||),UPSTREAM(MODIFIER|||||Sobic.008G077400|||PAC:28393403|)	GT:PL:GQ	1/1:255,141,0:99
Chr08	11865315	.	C	T	222.0	.	DP=44;VDB=0.0383;AF1=1;AC1=2;DP4=0,0,28,13;MQ=45;FQ=-150;EFF=INTERGENIC(MODIFIER|||||||||),UPSTREAM(MODIFIER|||||Sobic.008G077600|||PAC:28394388|),UPSTREAM(MODIFIER|||||Sobic.008G077600|||PAC:28394389|)	GT:PL:GQ	1/1:255,123,0:99
Chr08	11995504	.	C	T	222.0	.	DP=39;VDB=0.0413;AF1=1;AC1=2;DP4=0,0,22,17;MQ=45;FQ=-144;EFF=DOWNSTREAM(MODIFIER|||||Sobic.008G077700|||PAC:28393582|),INTERGENIC(MODIFIER|||||||||)	GT:PL:GQ	1/1:255,117,0:99
Chr08	12154186	.	C	T	222.0	.	DP=24;VDB=0.0399;AF1=1;AC1=2;DP4=0,0,10,14;MQ=43;FQ=-99;EFF=INTERGENIC(MODIFIER|||||||||)	GT:PL:GQ	1/1:255,72,0:99
Chr08	12223690	.	C	T	190.0	.	DP=24;VDB=0.0355;AF1=1;AC1=2;DP4=0,0,2,13;MQ=44;FQ=-72;EFF=NON_SYNONYMOUS_CODING(MODERATE|MISSENSE|Gtg/Atg|V135M||Sobic.008G078300|||PAC:28393026|)	GT:PL:GQ	1/1:223,45,0:87
Chr08	12322090	.	C	T	222.0	.	DP=38;VDB=0.0374;AF1=1;AC1=2;DP4=0,0,19,18;MQ=44;FQ=-138;EFF=DOWNSTREAM(MODIFIER|||||Sobic.008G078800|||PAC:28392810|),INTERGENIC(MODIFIER|||||||||)	GT:PL:GQ	1/1:255,111,0:99
Chr08	12326933	.	C	T	222.0	.	DP=53;VDB=0.0388;AF1=1;AC1=2;DP4=0,0,20,27;MQ=42;FQ=-168;EFF=INTERGENIC(MODIFIER|||||||||),UPSTREAM(MODIFIER|||||Sobic.008G078800|||PAC:28392810|)	GT:PL:GQ	1/1:255,141,0:99
Chr08	12441009	.	C	T	222.0	.	DP=43;VDB=0.0253;AF1=1;AC1=2;DP4=0,0,23,18;MQ=44;FQ=-150;EFF=INTERGENIC(MODIFIER|||||||||)	GT:PL:GQ	1/1:255,123,0:99
Chr08	12503788	.	C	T	222.0	.	DP=20;VDB=0.0302;AF1=1;AC1=2;DP4=0,0,10,9;MQ=44;FQ=-84;EFF=INTERGENIC(MODIFIER|||||||||)	GT:PL:GQ	1/1:255,57,0:99
Chr08	12846439	.	C	T	222.0	.	DP=40;VDB=0.0333;AF1=1;AC1=2;DP4=0,0,28,8;MQ=45;FQ=-135;EFF=INTERGENIC(MODIFIER|||||||||)	GT:PL:GQ	1/1:255,108,0:99
Chr08	12973647	.	C	T	222.0	.	DP=48;VDB=0.0404;AF1=1;AC1=2;DP4=0,0,28,18;MQ=43;FQ=-165;EFF=INTERGENIC(MODIFIER|||||||||)	GT:PL:GQ	1/1:255,138,0:99
Chr08	13058189	.	C	T	222.0	.	DP=28;VDB=0.0322;AF1=1;AC1=2;DP4=0,0,10,16;MQ=44;FQ=-105;EFF=INTERGENIC(MODIFIER|||||||||)	GT:PL:GQ	1/1:255,78,0:99
Chr08	13089574	.	C	T	222.0	.	DP=36;VDB=0.0374;AF1=1;AC1=2;DP4=0,0,9,25;MQ=44;FQ=-129;EFF=INTERGENIC(MODIFIER|||||||||)	GT:PL:GQ	1/1:255,102,0:99
Chr08	13219445	.	C	T	222.0	.	DP=36;VDB=0.0398;AF1=1;AC1=2;DP4=0,0,17,19;MQ=36;FQ=-135;EFF=INTERGENIC(MODIFIER|||||||||)	GT:PL:GQ	1/1:255,108,0:99
Chr08	13281429	.	C	T	222.0	.	DP=45;VDB=0.0405;AF1=1;AC1=2;DP4=0,0,15,28;MQ=43;FQ=-156;EFF=INTERGENIC(MODIFIER|||||||||)	GT:PL:GQ	1/1:255,129,0:99
Chr08	13297039	.	C	T	222.0	.	DP=41;VDB=0.0355;AF1=1;AC1=2;DP4=0,0,24,17;MQ=45;FQ=-150;EFF=DOWNSTREAM(MODIFIER|||||Sobic.008G079800|||PAC:28393967|),INTERGENIC(MODIFIER|||||||||)	GT:PL:GQ	1/1:255,123,0:99
Chr08	13459332	.	C	T	222.0	.	DP=31;VDB=0.0401;AF1=1;AC1=2;DP4=0,0,12,17;MQ=45;FQ=-114;EFF=INTERGENIC(MODIFIER|||||||||)	GT:PL:GQ	1/1:255,87,0:99
Chr08	13537445	.	C	T	222.0	.	DP=20;VDB=0.0380;AF1=1;AC1=2;DP4=0,0,8,12;MQ=45;FQ=-87;EFF=INTERGENIC(MODIFIER|||||||||)	GT:PL:GQ	1/1:255,60,0:99
Chr08	13683391	.	C	T	222.0	.	DP=37;VDB=0.0399;AF1=1;AC1=2;DP4=0,0,20,16;MQ=41;FQ=-135;EFF=UTR_5_PRIME(MODIFIER|||||Sobic.008G080400|||PAC:28394514|1)	GT:PL:GQ	1/1:255,108,0:99
Chr08	13858478	.	C	T	222.0	.	DP=33;VDB=0.0408;AF1=1;AC1=2;DP4=0,0,15,18;MQ=39;FQ=-126;EFF=INTERGENIC(MODIFIER|||||||||)	GT:PL:GQ	1/1:255,99,0:99
Chr08	14013012	.	C	T	222.0	.	DP=54;VDB=0.0281;AF1=1;AC1=2;DP4=0,0,29,20;MQ=45;FQ=-175;EFF=INTERGENIC(MODIFIER|||||||||),UPSTREAM(MODIFIER|||||Sobic.008G080700|||PAC:28394520|)	GT:PL:GQ	1/1:255,148,0:99
Chr08	14256476	.	C	T	222.0	.	DP=35;VDB=0.0355;AF1=1;AC1=2;DP4=0,0,21,14;MQ=41;FQ=-132;EFF=INTERGENIC(MODIFIER|||||||||)	GT:PL:GQ	1/1:255,105,0:99
Chr08	14388896	.	C	T	222.0	.	DP=50;VDB=0.0388;AF1=1;AC1=2;DP4=0,0,30,20;MQ=45;FQ=-178;EFF=INTERGENIC(MODIFIER|||||||||)	GT:PL:GQ	1/1:255,151,0:99
Chr08	14465589	.	C	T	222.0	.	DP=34;VDB=0.0404;AF1=1;AC1=2;DP4=0,0,21,13;MQ=45;FQ=-129;EFF=INTERGENIC(MODIFIER|||||||||)	GT:PL:GQ	1/1:255,102,0:99
Chr08	14480270	.	G	A	121.0	.	DP=28;VDB=0.0038;AF1=1;AC1=2;DP4=0,0,16,10;MQ=16;FQ=-105;EFF=INTERGENIC(MODIFIER|||||||||)	GT:PL:GQ	1/1:154,78,0:99
Chr08	14596260	.	C	T	222.0	.	DP=33;VDB=0.0399;AF1=1;AC1=2;DP4=0,0,17,15;MQ=45;FQ=-123;EFF=INTERGENIC(MODIFIER|||||||||)	GT:PL:GQ	1/1:255,96,0:99
Chr08	14628737	.	C	T	222.0	.	DP=62;VDB=0.0345;AF1=1;AC1=2;DP4=0,0,29,32;MQ=44;FQ=-211;EFF=INTERGENIC(MODIFIER|||||||||)	GT:PL:GQ	1/1:255,184,0:99
Chr08	14743691	.	C	T	222.0	.	DP=31;VDB=0.0404;AF1=1;AC1=2;DP4=0,0,13,18;MQ=25;FQ=-120;EFF=INTERGENIC(MODIFIER|||||||||)	GT:PL:GQ	1/1:255,93,0:99
Chr08	14766920	.	C	T	222.0	.	DP=39;VDB=0.0401;AF1=1;AC1=2;DP4=0,0,20,16;MQ=44;FQ=-135;EFF=INTERGENIC(MODIFIER|||||||||)	GT:PL:GQ	1/1:255,108,0:99
Chr08	14792536	.	C	T	222.0	.	DP=45;VDB=0.0408;AF1=1;AC1=2;DP4=0,0,22,23;MQ=36;FQ=-162;EFF=INTERGENIC(MODIFIER|||||||||)	GT:PL:GQ	1/1:255,135,0:99
Chr08	15054850	.	C	T	222.0	.	DP=37;VDB=0.0404;AF1=1;AC1=2;DP4=0,0,17,19;MQ=31;FQ=-135;EFF=INTERGENIC(MODIFIER|||||||||)	GT:PL:GQ	1/1:255,108,0:99
Chr08	15185316	.	C	T	222.0	.	DP=56;VDB=0.0404;AF1=1;AC1=2;DP4=0,0,34,17;MQ=42;FQ=-181;EFF=INTERGENIC(MODIFIER|||||||||),UPSTREAM(MODIFIER|||||Sobic.008G082300|||PAC:28392441|)	GT:PL:GQ	1/1:255,154,0:99
Chr08	15316260	.	C	T	222.0	.	DP=44;VDB=0.0399;AF1=1;AC1=2;DP4=0,0,19,20;MQ=45;FQ=-144;EFF=INTERGENIC(MODIFIER|||||||||)	GT:PL:GQ	1/1:255,117,0:99
Chr08	15429214	.	C	T	222.0	.	DP=34;VDB=0.0404;AF1=1;AC1=2;DP4=0,0,25,7;MQ=43;FQ=-123;EFF=INTERGENIC(MODIFIER|||||||||)	GT:PL:GQ	1/1:255,96,0:99
Chr08	15474318	.	C	T	222.0	.	DP=45;VDB=0.0404;AF1=1;AC1=2;DP4=0,0,17,24;MQ=45;FQ=-150;EFF=INTERGENIC(MODIFIER|||||||||)	GT:PL:GQ	1/1:255,123,0:99
Chr08	15796528	.	C	T	222.0	.	DP=32;VDB=0.0374;AF1=1;AC1=2;DP4=0,0,19,13;MQ=45;FQ=-123;EFF=INTERGENIC(MODIFIER|||||||||)	GT:PL:GQ	1/1:255,96,0:99
Chr08	15871214	.	C	T	222.0	.	DP=41;VDB=0.0374;AF1=1;AC1=2;DP4=0,0,7,27;MQ=45;FQ=-129;EFF=INTERGENIC(MODIFIER|||||||||)	GT:PL:GQ	1/1:255,102,0:99
Chr08	15899369	.	C	T	222.0	.	DP=31;VDB=0.0408;AF1=1;AC1=2;DP4=0,0,16,9;MQ=45;FQ=-102;EFF=INTERGENIC(MODIFIER|||||||||)	GT:PL:GQ	1/1:255,75,0:99
Chr08	16067115	.	C	T	222.0	.	DP=26;VDB=0.0263;AF1=1;AC1=2;DP4=0,0,10,11;MQ=43;FQ=-90;EFF=INTERGENIC(MODIFIER|||||||||)	GT:PL:GQ	1/1:255,63,0:99
Chr08	16130858	.	C	T	222.0	.	DP=34;VDB=0.0396;AF1=1;AC1=2;DP4=0,0,8,22;MQ=45;FQ=-117;EFF=INTERGENIC(MODIFIER|||||||||),UPSTREAM(MODIFIER|||||Sobic.008G084400|||PAC:28393598|),UPSTREAM(MODIFIER|||||Sobic.008G084500|||PAC:28392507|)	GT:PL:GQ	1/1:255,90,0:99
Chr08	16245965	.	C	T	222.0	.	DP=20;VDB=0.0384;AF1=1;AC1=2;DP4=0,0,9,8;MQ=46;FQ=-78;EFF=INTERGENIC(MODIFIER|||||||||)	GT:PL:GQ	1/1:255,51,0:99
Chr08	16255745	.	C	T	193.0	.	DP=19;VDB=0.0114;AF1=1;AC1=2;DP4=0,0,7,5;MQ=42;FQ=-63;EFF=INTERGENIC(MODIFIER|||||||||)	GT:PL:GQ	1/1:226,36,0:69
Chr08	16360023	.	C	T	222.0	.	DP=24;VDB=0.0343;AF1=1;AC1=2;DP4=0,0,11,8;MQ=45;FQ=-84;EFF=START_GAINED(LOW|||||Sobic.008G085100|||PAC:28394067|1),START_GAINED(LOW|||||Sobic.008G085100|||PAC:28394068|1),START_GAINED(LOW|||||Sobic.008G085100|||PAC:28394069|1)	GT:PL:GQ	1/1:255,57,0:99
Chr08	16434808	.	C	T	222.0	.	DP=44;VDB=0.0399;AF1=1;AC1=2;DP4=0,0,19,25;MQ=44;FQ=-159;EFF=INTERGENIC(MODIFIER|||||||||)	GT:PL:GQ	1/1:255,132,0:99
Chr08	16473756	.	C	T	222.0	.	DP=36;VDB=0.0384;AF1=1;AC1=2;DP4=0,0,19,16;MQ=43;FQ=-132;EFF=INTERGENIC(MODIFIER|||||||||)	GT:PL:GQ	1/1:255,105,0:99
Chr08	16474456	.	C	T	222.0	.	DP=52;VDB=0.0391;AF1=1;AC1=2;DP4=0,0,31,14;MQ=44;FQ=-162;EFF=INTERGENIC(MODIFIER|||||||||)	GT:PL:GQ	1/1:255,135,0:99
Chr08	16606068	.	C	T	25.0	.	DP=5;VDB=0.0014;AF1=1;AC1=2;DP4=0,0,2,1;MQ=21;FQ=-36;EFF=DOWNSTREAM(MODIFIER|||||Sobic.008G085200|||PAC:28393238|),DOWNSTREAM(MODIFIER|||||Sobic.008G085300|||PAC:28393573|),INTERGENIC(MODIFIER|||||||||)	GT:PL:GQ	1/1:57,9,0:15
Chr08	16653511	.	C	T	222.0	.	DP=46;VDB=0.0374;AF1=1;AC1=2;DP4=0,0,22,23;MQ=45;FQ=-162;EFF=INTERGENIC(MODIFIER|||||||||)	GT:PL:GQ	1/1:255,135,0:99
Chr08	16903294	.	C	T	222.0	.	DP=28;VDB=0.0410;AF1=1;AC1=2;DP4=0,0,7,15;MQ=44;FQ=-93;EFF=INTERGENIC(MODIFIER|||||||||)	GT:PL:GQ	1/1:255,66,0:99
Chr08	17193413	.	C	T	222.0	.	DP=21;VDB=0.0216;AF1=1;AC1=2;DP4=0,0,11,5;MQ=42;FQ=-75;EFF=INTRON(MODIFIER|||||Sobic.008G086000|||PAC:28393915|2)	GT:PL:GQ	1/1:255,48,0:93
Chr08	17270550	.	C	T	222.0	.	DP=33;VDB=0.0399;AF1=1;AC1=2;DP4=0,0,15,16;MQ=43;FQ=-120;EFF=INTERGENIC(MODIFIER|||||||||)	GT:PL:GQ	1/1:255,93,0:99
Chr08	17320313	.	C	T	222.0	.	DP=44;VDB=0.0399;AF1=1;AC1=2;DP4=0,0,14,28;MQ=45;FQ=-153;EFF=INTERGENIC(MODIFIER|||||||||)	GT:PL:GQ	1/1:255,126,0:99
Chr08	17408608	.	C	T	161.0	.	DP=8;VDB=0.0026;AF1=1;AC1=2;DP4=0,0,7,1;MQ=45;FQ=-51;EFF=INTERGENIC(MODIFIER|||||||||),UPSTREAM(MODIFIER|||||Sobic.008G086500|||PAC:28393275|)	GT:PL:GQ	1/1:194,24,0:45
Chr08	17632903	.	C	T	222.0	.	DP=32;VDB=0.0374;AF1=1;AC1=2;DP4=0,0,22,6;MQ=42;FQ=-111;EFF=INTERGENIC(MODIFIER|||||||||)	GT:PL:GQ	1/1:255,84,0:99
Chr08	17691426	.	C	T	222.0	.	DP=61;VDB=0.0380;AF1=1;AC1=2;DP4=0,0,26,33;MQ=42;FQ=-205;EFF=INTERGENIC(MODIFIER|||||||||)	GT:PL:GQ	1/1:255,178,0:99
Chr08	17724064	.	C	T	222.0	.	DP=33;VDB=0.0410;AF1=1;AC1=2;DP4=0,0,16,14;MQ=46;FQ=-117;EFF=INTERGENIC(MODIFIER|||||||||)	GT:PL:GQ	1/1:255,90,0:99
Chr08	17752692	.	G	A	222.0	.	DP=45;VDB=0.0388;AF1=1;AC1=2;DP4=0,0,20,23;MQ=39;FQ=-156;EFF=INTERGENIC(MODIFIER|||||||||)	GT:PL:GQ	1/1:255,129,0:99
Chr08	17822762	.	C	T	222.0	.	DP=44;VDB=0.0416;AF1=1;AC1=2;DP4=0,0,16,25;MQ=45;FQ=-150;EFF=INTERGENIC(MODIFIER|||||||||)	GT:PL:GQ	1/1:255,123,0:99
Chr08	17954641	.	C	T	222.0	.	DP=21;VDB=0.0411;AF1=1;AC1=2;DP4=0,0,8,12;MQ=38;FQ=-87;EFF=INTERGENIC(MODIFIER|||||||||)	GT:PL:GQ	1/1:255,60,0:99
Chr08	17964366	.	C	T	120.0	.	DP=6;VDB=0.0335;AF1=1;AC1=2;DP4=0,0,5,1;MQ=45;FQ=-45;EFF=UTR_5_PRIME(MODIFIER|||||Sobic.008G087500|||PAC:28392425|1)	GT:PL:GQ	1/1:153,18,0:33
Chr08	18050759	.	C	T	222.0	.	DP=52;VDB=0.0333;AF1=1;AC1=2;DP4=0,0,21,28;MQ=45;FQ=-175;EFF=INTERGENIC(MODIFIER|||||||||)	GT:PL:GQ	1/1:255,148,0:99
Chr08	18056648	.	G	A	119.0	.	DP=5;VDB=0.0000;AF1=1;AC1=2;DP4=0,0,3,2;MQ=40;FQ=-42;EFF=INTERGENIC(MODIFIER|||||||||)	GT:PL:GQ	1/1:152,15,0:27
Chr08	18070693	.	C	T	222.0	.	DP=42;VDB=0.0355;AF1=1;AC1=2;DP4=0,0,22,18;MQ=45;FQ=-147;EFF=INTERGENIC(MODIFIER|||||||||)	GT:PL:GQ	1/1:255,120,0:99
Chr08	18108419	.	C	T	222.0	.	DP=72;VDB=0.0407;AF1=1;AC1=2;DP4=0,0,34,32;MQ=44;FQ=-226;EFF=INTERGENIC(MODIFIER|||||||||)	GT:PL:GQ	1/1:255,199,0:99
Chr08	18198363	.	C	T	222.0	.	DP=55;VDB=0.0388;AF1=1;AC1=2;DP4=0,0,25,29;MQ=37;FQ=-190;EFF=INTERGENIC(MODIFIER|||||||||)	GT:PL:GQ	1/1:255,163,0:99
Chr08	18206440	.	G	A	67.1	.	DP=7;VDB=0.0001;AF1=1;AC1=2;DP4=0,0,5,2;MQ=20;FQ=-48;EFF=INTERGENIC(MODIFIER|||||||||)	GT:PL:GQ	1/1:100,21,0:39
Chr08	18213585	.	C	T	222.0	.	DP=32;VDB=0.0284;AF1=1;AC1=2;DP4=0,0,14,16;MQ=45;FQ=-117;EFF=INTERGENIC(MODIFIER|||||||||)	GT:PL:GQ	1/1:255,90,0:99
Chr08	18258035	.	C	T	222.0	.	DP=17;VDB=0.0330;AF1=1;AC1=2;DP4=0,0,11,6;MQ=42;FQ=-78;EFF=INTERGENIC(MODIFIER|||||||||)	GT:PL:GQ	1/1:255,51,0:99
Chr08	18259591	.	C	T	222.0	.	DP=24;VDB=0.0395;AF1=1;AC1=2;DP4=0,0,12,10;MQ=44;FQ=-93;EFF=INTERGENIC(MODIFIER|||||||||)	GT:PL:GQ	1/1:255,66,0:99
Chr08	18408707	.	C	T	222.0	.	DP=35;VDB=0.0253;AF1=1;AC1=2;DP4=0,0,17,14;MQ=42;FQ=-120;EFF=INTERGENIC(MODIFIER|||||||||)	GT:PL:GQ	1/1:255,93,0:99
Chr08	18480510	.	C	T	222.0	.	DP=49;VDB=0.0394;AF1=1;AC1=2;DP4=0,0,26,21;MQ=45;FQ=-168;EFF=INTERGENIC(MODIFIER|||||||||)	GT:PL:GQ	1/1:255,141,0:99
Chr08	18802321	.	C	T	222.0	.	DP=43;VDB=0.0374;AF1=1;AC1=2;DP4=0,0,12,30;MQ=42;FQ=-153;EFF=INTERGENIC(MODIFIER|||||||||)	GT:PL:GQ	1/1:255,126,0:99
Chr08	18886152	.	C	T	222.0	.	DP=45;VDB=0.0382;AF1=1;AC1=2;DP4=0,0,15,28;MQ=40;FQ=-156;EFF=INTERGENIC(MODIFIER|||||||||)	GT:PL:GQ	1/1:255,129,0:99
Chr08	18903966	.	G	A	222.0	.	DP=51;VDB=0.0322;AF1=1;AC1=2;DP4=0,0,22,25;MQ=44;FQ=-168;EFF=INTERGENIC(MODIFIER|||||||||)	GT:PL:GQ	1/1:255,141,0:99
Chr08	18933106	.	C	T	222.0	.	DP=17;VDB=0.0109;AF1=1;AC1=2;DP4=0,0,5,11;MQ=41;FQ=-75;EFF=INTERGENIC(MODIFIER|||||||||)	GT:PL:GQ	1/1:255,48,0:93
Chr08	18943698	.	C	T	222.0	.	DP=37;VDB=0.0404;AF1=1;AC1=2;DP4=0,0,14,22;MQ=42;FQ=-135;EFF=INTERGENIC(MODIFIER|||||||||)	GT:PL:GQ	1/1:255,108,0:99
Chr08	19026721	.	C	T	222.0	.	DP=47;VDB=0.0399;AF1=1;AC1=2;DP4=0,0,21,25;MQ=45;FQ=-165;EFF=INTERGENIC(MODIFIER|||||||||)	GT:PL:GQ	1/1:255,138,0:99
Chr08	19165488	.	C	T	222.0	.	DP=50;VDB=0.0399;AF1=1;AC1=2;DP4=0,0,31,19;MQ=23;FQ=-178;EFF=INTERGENIC(MODIFIER|||||||||)	GT:PL:GQ	1/1:255,151,0:99
Chr08	19169667	.	C	T	222.0	.	DP=71;VDB=0.0356;AF1=1;AC1=2;DP4=0,0,28,43;MQ=44;FQ=-241;EFF=INTERGENIC(MODIFIER|||||||||)	GT:PL:GQ	1/1:255,214,0:99
Chr08	19234363	.	C	T	222.0	.	DP=28;VDB=0.0404;AF1=1;AC1=2;DP4=0,0,18,6;MQ=43;FQ=-99;EFF=DOWNSTREAM(MODIFIER|||||Sobic.008G088800|||PAC:28393236|),INTERGENIC(MODIFIER|||||||||)	GT:PL:GQ	1/1:255,72,0:99
Chr08	21849903	.	G	A	222.0	.	DP=23;VDB=0.0291;AF1=1;AC1=2;DP4=0,0,10,12;MQ=29;FQ=-93;EFF=INTERGENIC(MODIFIER|||||||||)	GT:PL:GQ	1/1:255,66,0:99
Chr08	21849906	.	C	T	222.0	.	DP=23;VDB=0.0291;AF1=1;AC1=2;DP4=0,0,9,13;MQ=28;FQ=-93;EFF=INTERGENIC(MODIFIER|||||||||)	GT:PL:GQ	1/1:255,66,0:99
Chr08	22502726	.	G	A	222.0	.	DP=36;VDB=0.0281;AF1=1;AC1=2;DP4=0,0,18,16;MQ=37;FQ=-129;EFF=INTERGENIC(MODIFIER|||||||||)	GT:PL:GQ	1/1:255,102,0:99
Chr08	22608893	.	C	T	222.0	.	DP=29;VDB=0.0308;AF1=1;AC1=2;DP4=0,0,5,20;MQ=45;FQ=-102;EFF=INTERGENIC(MODIFIER|||||||||)	GT:PL:GQ	1/1:255,75,0:99
Chr08	22630078	.	C	T	222.0	.	DP=34;VDB=0.0355;AF1=1;AC1=2;DP4=0,0,22,11;MQ=42;FQ=-126;EFF=INTERGENIC(MODIFIER|||||||||)	GT:PL:GQ	1/1:255,99,0:99
Chr08	22964947	.	C	T	222.0	.	DP=26;VDB=0.0405;AF1=1;AC1=2;DP4=0,0,14,12;MQ=43;FQ=-105;EFF=INTERGENIC(MODIFIER|||||||||)	GT:PL:GQ	1/1:255,78,0:99
Chr08	22976376	.	C	T	23.0	.	DP=10;VDB=0.0140;AF1=1;AC1=2;DP4=0,0,6,4;MQ=11;FQ=-57;EFF=INTERGENIC(MODIFIER|||||||||)	GT:PL:GQ	1/1:56,30,0:49
Chr08	23687828	.	C	T	222.0	.	DP=67;VDB=0.0404;AF1=1;AC1=2;DP4=0,0,34,29;MQ=45;FQ=-214;EFF=INTERGENIC(MODIFIER|||||||||)	GT:PL:GQ	1/1:255,187,0:99
Chr08	23722175	.	C	T	222.0	.	DP=45;VDB=0.0404;AF1=1;AC1=2;DP4=0,0,19,23;MQ=43;FQ=-153;EFF=INTERGENIC(MODIFIER|||||||||)	GT:PL:GQ	1/1:255,126,0:99
Chr08	23758538	.	C	T	222.0	.	DP=41;VDB=0.0399;AF1=1;AC1=2;DP4=0,0,14,25;MQ=38;FQ=-144;EFF=INTERGENIC(MODIFIER|||||||||)	GT:PL:GQ	1/1:255,117,0:99
Chr08	24174630	.	C	T	222.0	.	DP=42;VDB=0.0396;AF1=1;AC1=2;DP4=0,0,16,18;MQ=31;FQ=-129;EFF=INTERGENIC(MODIFIER|||||||||)	GT:PL:GQ	1/1:255,102,0:99
Chr08	24189406	.	C	T	222.0	.	DP=38;VDB=0.0124;AF1=1;AC1=2;DP4=0,0,18,18;MQ=45;FQ=-135;EFF=INTERGENIC(MODIFIER|||||||||)	GT:PL:GQ	1/1:255,108,0:99
Chr08	24357551	.	C	T	222.0	.	DP=31;VDB=0.0404;AF1=1;AC1=2;DP4=0,0,13,12;MQ=30;FQ=-102;EFF=INTERGENIC(MODIFIER|||||||||)	GT:PL:GQ	1/1:255,75,0:99
Chr08	24380409	.	C	T	222.0	.	DP=51;VDB=0.0404;AF1=1;AC1=2;DP4=0,0,18,29;MQ=43;FQ=-168;EFF=DOWNSTREAM(MODIFIER|||||Sobic.008G089200|||PAC:28392811|),INTERGENIC(MODIFIER|||||||||)	GT:PL:GQ	1/1:255,141,0:99
Chr08	24666785	.	C	T	222.0	.	DP=48;VDB=0.0404;AF1=1;AC1=2;DP4=0,0,34,12;MQ=45;FQ=-165;EFF=INTERGENIC(MODIFIER|||||||||)	GT:PL:GQ	1/1:255,138,0:99
Chr08	24679270	.	C	T	222.0	.	DP=51;VDB=0.0388;AF1=1;AC1=2;DP4=0,0,25,23;MQ=45;FQ=-171;EFF=INTERGENIC(MODIFIER|||||||||)	GT:PL:GQ	1/1:255,144,0:99
Chr08	24835974	.	C	T	222.0	.	DP=39;VDB=0.0308;AF1=1;AC1=2;DP4=0,0,14,23;MQ=45;FQ=-138;EFF=INTERGENIC(MODIFIER|||||||||)	GT:PL:GQ	1/1:255,111,0:99
Chr08	24995493	.	C	T	222.0	.	DP=78;VDB=0.0355;AF1=1;AC1=2;DP4=0,0,43,35;MQ=45;FQ=-262;EFF=INTERGENIC(MODIFIER|||||||||),UPSTREAM(MODIFIER|||||Sobic.008G089400|||PAC:28393720|)	GT:PL:GQ	1/1:255,235,0:99
Chr08	25068063	.	C	T	209.0	.	DP=17;VDB=0.0362;AF1=1;AC1=2;DP4=0,0,10,6;MQ=32;FQ=-75;EFF=DOWNSTREAM(MODIFIER|||||Sobic.008G089500|||PAC:28393189|),DOWNSTREAM(MODIFIER|||||Sobic.008G089500|||PAC:28393190|),INTERGENIC(MODIFIER|||||||||)	GT:PL:GQ	1/1:242,48,0:93
Chr08	25146979	.	G	A	62.0	.	DP=21;VDB=0.0383;AF1=1;AC1=2;DP4=0,0,11,3;MQ=14;FQ=-69;EFF=INTERGENIC(MODIFIER|||||||||)	GT:PL:GQ	1/1:95,42,0:81
Chr08	25222794	.	C	T	214.0	.	DP=18;VDB=0.0353;AF1=1;AC1=2;DP4=0,0,11,3;MQ=44;FQ=-69;EFF=INTERGENIC(MODIFIER|||||||||)	GT:PL:GQ	1/1:247,42,0:81
Chr08	25434316	.	C	T	142.0	.	DP=13;VDB=0.0401;AF1=1;AC1=2;DP4=0,0,9,1;MQ=40;FQ=-57;EFF=INTRON(MODIFIER|||||Sobic.008G089700|||PAC:28393923|2),INTRON(MODIFIER|||||Sobic.008G089700|||PAC:28393924|2),INTRON(MODIFIER|||||Sobic.008G089700|||PAC:28393925|2),INTRON(MODIFIER|||||Sobic.008G089700|||PAC:28393926|2),INTRON(MODIFIER|||||Sobic.008G089700|||PAC:28393927|2),INTRON(MODIFIER|||||Sobic.008G089700|||PAC:28393928|2),INTRON(MODI…	GT:PL:GQ	1/1:175,30,0:57
Chr08	25478039	.	C	T	222.0	.	DP=19;VDB=0.0198;AF1=1;AC1=2;DP4=0,0,4,13;MQ=45;FQ=-78;EFF=INTERGENIC(MODIFIER|||||||||)	GT:PL:GQ	1/1:255,51,0:99
Chr08	25739260	.	C	T	222.0	.	DP=58;VDB=0.0396;AF1=1;AC1=2;DP4=0,0,26,29;MQ=44;FQ=-193;EFF=INTERGENIC(MODIFIER|||||||||)	GT:PL:GQ	1/1:255,166,0:99
Chr08	25833053	.	G	A	222.0	.	DP=35;VDB=0.0404;AF1=1;AC1=2;DP4=0,0,23,12;MQ=44;FQ=-132;EFF=INTERGENIC(MODIFIER|||||||||)	GT:PL:GQ	1/1:255,105,0:99
Chr08	25907620	.	C	T	222.0	.	DP=47;VDB=0.0404;AF1=1;AC1=2;DP4=0,0,20,23;MQ=45;FQ=-156;EFF=INTERGENIC(MODIFIER|||||||||)	GT:PL:GQ	1/1:255,129,0:99
Chr08	26244536	.	C	T	222.0	.	DP=36;VDB=0.0384;AF1=1;AC1=2;DP4=0,0,19,17;MQ=33;FQ=-135;EFF=INTERGENIC(MODIFIER|||||||||)	GT:PL:GQ	1/1:255,108,0:99
Chr08	26354143	.	C	T	222.0	.	DP=37;VDB=0.0399;AF1=1;AC1=2;DP4=0,0,20,17;MQ=45;FQ=-138;EFF=INTERGENIC(MODIFIER|||||||||)	GT:PL:GQ	1/1:255,111,0:99
Chr08	26545951	.	C	T	222.0	.	DP=58;VDB=0.0308;AF1=1;AC1=2;DP4=0,0,25,29;MQ=44;FQ=-190;EFF=INTERGENIC(MODIFIER|||||||||)	GT:PL:GQ	1/1:255,163,0:99
Chr08	26580875	.	C	T	222.0	.	DP=44;VDB=0.0308;AF1=1;AC1=2;DP4=0,0,24,20;MQ=43;FQ=-159;EFF=INTERGENIC(MODIFIER|||||||||)	GT:PL:GQ	1/1:255,132,0:99
Chr08	26608556	.	C	T	222.0	.	DP=41;VDB=0.0401;AF1=1;AC1=2;DP4=0,0,16,25;MQ=34;FQ=-150;EFF=INTERGENIC(MODIFIER|||||||||)	GT:PL:GQ	1/1:255,123,0:99
Chr08	26620445	.	C	T	222.0	.	DP=38;VDB=0.0388;AF1=1;AC1=2;DP4=0,0,12,24;MQ=42;FQ=-135;EFF=INTERGENIC(MODIFIER|||||||||)	GT:PL:GQ	1/1:255,108,0:99
Chr08	26773269	.	C	T	222.0	.	DP=21;VDB=0.0401;AF1=1;AC1=2;DP4=0,0,8,9;MQ=46;FQ=-78;EFF=INTERGENIC(MODIFIER|||||||||)	GT:PL:GQ	1/1:255,51,0:99
Chr08	26889883	.	C	T	222.0	.	DP=58;VDB=0.0345;AF1=1;AC1=2;DP4=0,0,22,35;MQ=44;FQ=-199;EFF=INTERGENIC(MODIFIER|||||||||)	GT:PL:GQ	1/1:255,172,0:99
Chr08	26916881	.	C	T	222.0	.	DP=54;VDB=0.0413;AF1=1;AC1=2;DP4=0,0,24,21;MQ=44;FQ=-162;EFF=INTERGENIC(MODIFIER|||||||||)	GT:PL:GQ	1/1:255,135,0:99
Chr08	26923643	.	C	T	222.0	.	DP=40;VDB=0.0399;AF1=1;AC1=2;DP4=0,0,23,15;MQ=44;FQ=-141;EFF=INTERGENIC(MODIFIER|||||||||)	GT:PL:GQ	1/1:255,114,0:99
Chr08	26951738	.	C	T	222.0	.	DP=29;VDB=0.0401;AF1=1;AC1=2;DP4=0,0,20,9;MQ=45;FQ=-114;EFF=INTERGENIC(MODIFIER|||||||||)	GT:PL:GQ	1/1:255,87,0:99
Chr08	27118804	.	C	T	154.0	.	DP=13;VDB=0.0402;AF1=1;AC1=2;DP4=0,0,2,5;MQ=39;FQ=-48;EFF=INTERGENIC(MODIFIER|||||||||)	GT:PL:GQ	1/1:187,21,0:39
Chr08	27165580	.	C	T	222.0	.	DP=49;VDB=0.0333;AF1=1;AC1=2;DP4=0,0,28,20;MQ=41;FQ=-171;EFF=INTERGENIC(MODIFIER|||||||||)	GT:PL:GQ	1/1:255,144,0:99
Chr08	27298424	.	C	T	222.0	.	DP=44;VDB=0.0401;AF1=1;AC1=2;DP4=0,0,21,23;MQ=45;FQ=-159;EFF=DOWNSTREAM(MODIFIER|||||Sobic.008G090300|||PAC:28393448|),DOWNSTREAM(MODIFIER|||||Sobic.008G090400|||PAC:28393780|),INTERGENIC(MODIFIER|||||||||)	GT:PL:GQ	1/1:255,132,0:99
Chr08	27470378	.	C	T	222.0	.	DP=47;VDB=0.0401;AF1=1;AC1=2;DP4=0,0,16,18;MQ=45;FQ=-129;EFF=INTERGENIC(MODIFIER|||||||||)	GT:PL:GQ	1/1:255,102,0:99
Chr08	27478787	.	C	T	222.0	.	DP=51;VDB=0.0388;AF1=1;AC1=2;DP4=0,0,24,23;MQ=44;FQ=-168;EFF=INTERGENIC(MODIFIER|||||||||)	GT:PL:GQ	1/1:255,141,0:99
Chr08	27564688	.	C	T	222.0	.	DP=33;VDB=0.0308;AF1=1;AC1=2;DP4=0,0,19,12;MQ=44;FQ=-120;EFF=INTERGENIC(MODIFIER|||||||||)	GT:PL:GQ	1/1:255,93,0:99
Chr08	27627645	.	C	T	222.0	.	DP=44;VDB=0.0355;AF1=1;AC1=2;DP4=0,0,29,15;MQ=42;FQ=-159;EFF=INTERGENIC(MODIFIER|||||||||)	GT:PL:GQ	1/1:255,132,0:99
Chr08	27743845	.	C	T	222.0	.	DP=48;VDB=0.0343;AF1=1;AC1=2;DP4=0,0,20,28;MQ=43;FQ=-171;EFF=INTERGENIC(MODIFIER|||||||||)	GT:PL:GQ	1/1:255,144,0:99
Chr08	27832428	.	C	T	222.0	.	DP=30;VDB=0.0374;AF1=1;AC1=2;DP4=0,0,19,10;MQ=44;FQ=-114;EFF=INTERGENIC(MODIFIER|||||||||)	GT:PL:GQ	1/1:255,87,0:99
Chr08	28000029	.	C	T	222.0	.	DP=36;VDB=0.0421;AF1=1;AC1=2;DP4=0,0,23,12;MQ=43;FQ=-132;EFF=INTERGENIC(MODIFIER|||||||||)	GT:PL:GQ	1/1:255,105,0:99
Chr08	28196471	.	C	T	222.0	.	DP=41;VDB=0.0374;AF1=1;AC1=2;DP4=0,0,11,24;MQ=44;FQ=-132;EFF=INTERGENIC(MODIFIER|||||||||)	GT:PL:GQ	1/1:255,105,0:99
Chr08	28221234	.	C	T	222.0	.	DP=16;VDB=0.0034;AF1=1;AC1=2;DP4=0,0,7,9;MQ=45;FQ=-75;EFF=INTRON(MODIFIER|||||Sobic.008G090900|||PAC:28393242|7)	GT:PL:GQ	1/1:255,48,0:93
Chr08	28329341	.	C	T	222.0	.	DP=30;VDB=0.0413;AF1=1;AC1=2;DP4=0,0,9,19;MQ=42;FQ=-111;EFF=INTERGENIC(MODIFIER|||||||||)	GT:PL:GQ	1/1:255,84,0:99
Chr08	28337555	.	C	T	222.0	.	DP=40;VDB=0.0263;AF1=1;AC1=2;DP4=0,0,19,17;MQ=45;FQ=-135;EFF=INTERGENIC(MODIFIER|||||||||)	GT:PL:GQ	1/1:255,108,0:99
Chr08	28374341	.	C	T	222.0	.	DP=54;VDB=0.0388;AF1=1;AC1=2;DP4=0,0,34,20;MQ=44;FQ=-190;EFF=INTERGENIC(MODIFIER|||||||||)	GT:PL:GQ	1/1:255,163,0:99
Chr08	28575530	.	C	T	146.0	.	DP=27;VDB=0.0404;AF1=1;AC1=2;DP4=0,0,16,10;MQ=18;FQ=-105;EFF=INTERGENIC(MODIFIER|||||||||)	GT:PL:GQ	1/1:179,78,0:99
Chr08	29186414	.	C	T	222.0	.	DP=35;VDB=0.0399;AF1=1;AC1=2;DP4=0,0,13,22;MQ=24;FQ=-132;EFF=INTERGENIC(MODIFIER|||||||||)	GT:PL:GQ	1/1:255,105,0:99
Chr08	29514396	.	C	T	222.0	.	DP=39;VDB=0.0314;AF1=1;AC1=2;DP4=0,0,11,27;MQ=43;FQ=-141;EFF=INTERGENIC(MODIFIER|||||||||)	GT:PL:GQ	1/1:255,114,0:99
Chr08	29552926	.	C	T	222.0	.	DP=49;VDB=0.0404;AF1=1;AC1=2;DP4=0,0,22,27;MQ=34;FQ=-175;EFF=INTERGENIC(MODIFIER|||||||||)	GT:PL:GQ	1/1:255,148,0:99
Chr08	29721740	.	C	T	222.0	.	DP=42;VDB=0.0384;AF1=1;AC1=2;DP4=0,0,16,18;MQ=27;FQ=-129;EFF=INTERGENIC(MODIFIER|||||||||)	GT:PL:GQ	1/1:255,102,0:99
Chr08	29914083	.	C	T	222.0	.	DP=86;VDB=0.0404;AF1=1;AC1=2;DP4=0,0,53,33;MQ=44;FQ=-282;EFF=INTERGENIC(MODIFIER|||||||||)	GT:PL:GQ	1/1:255,255,0:99
Chr08	29966012	.	G	A	222.0	.	DP=56;VDB=0.0198;AF1=1;AC1=2;DP4=0,0,27,29;MQ=35;FQ=-196;EFF=INTERGENIC(MODIFIER|||||||||)	GT:PL:GQ	1/1:255,169,0:99
Chr08	30088456	.	C	T	222.0	.	DP=23;VDB=0.0402;AF1=1;AC1=2;DP4=0,0,13,9;MQ=45;FQ=-93;EFF=INTERGENIC(MODIFIER|||||||||)	GT:PL:GQ	1/1:255,66,0:99
Chr08	30097411	.	C	T	222.0	.	DP=44;VDB=0.0263;AF1=1;AC1=2;DP4=0,0,11,27;MQ=45;FQ=-141;EFF=INTERGENIC(MODIFIER|||||||||)	GT:PL:GQ	1/1:255,114,0:99
Chr08	30103086	.	C	T	222.0	.	DP=40;VDB=0.0394;AF1=1;AC1=2;DP4=0,0,28,11;MQ=45;FQ=-144;EFF=INTERGENIC(MODIFIER|||||||||)	GT:PL:GQ	1/1:255,117,0:99
Chr08	30346901	.	C	T	222.0	.	DP=45;VDB=0.0401;AF1=1;AC1=2;DP4=0,0,18,23;MQ=38;FQ=-150;EFF=INTERGENIC(MODIFIER|||||||||)	GT:PL:GQ	1/1:255,123,0:99
Chr08	30407528	.	C	T	222.0	.	DP=40;VDB=0.0404;AF1=1;AC1=2;DP4=0,0,16,16;MQ=35;FQ=-123;EFF=INTERGENIC(MODIFIER|||||||||)	GT:PL:GQ	1/1:255,96,0:99
Chr08	30502506	.	C	T	222.0	.	DP=49;VDB=0.0365;AF1=1;AC1=2;DP4=0,0,22,27;MQ=45;FQ=-175;EFF=NON_SYNONYMOUS_CODING(MODERATE|MISSENSE|Cca/Tca|P1671S||Sobic.008G091300|||PAC:28392846|),NON_SYNONYMOUS_CODING(MODERATE|MISSENSE|Cca/Tca|P1736S||Sobic.008G091300|||PAC:28392845|)	GT:PL:GQ	1/1:255,148,0:99
Chr08	30556554	.	C	T	222.0	.	DP=52;VDB=0.0404;AF1=1;AC1=2;DP4=0,0,30,22;MQ=45;FQ=-184;EFF=DOWNSTREAM(MODIFIER|||||Sobic.008G091400|||PAC:28393406|),INTRON(MODIFIER|||||Sobic.008G091500|||PAC:28393682|1)	GT:PL:GQ	1/1:255,157,0:99
Chr08	30805889	.	C	T	222.0	.	DP=27;VDB=0.0281;AF1=1;AC1=2;DP4=0,0,9,16;MQ=44;FQ=-102;EFF=INTERGENIC(MODIFIER|||||||||)	GT:PL:GQ	1/1:255,75,0:99
Chr08	31010927	.	C	T	222.0	.	DP=27;VDB=0.0405;AF1=1;AC1=2;DP4=0,0,9,17;MQ=46;FQ=-105;EFF=INTERGENIC(MODIFIER|||||||||)	GT:PL:GQ	1/1:255,78,0:99
Chr08	31103214	.	C	T	222.0	.	DP=55;VDB=0.0394;AF1=1;AC1=2;DP4=0,0,21,30;MQ=45;FQ=-181;EFF=INTERGENIC(MODIFIER|||||||||)	GT:PL:GQ	1/1:255,154,0:99
Chr08	31191309	.	C	T	222.0	.	DP=25;VDB=0.0161;AF1=1;AC1=2;DP4=0,0,9,9;MQ=47;FQ=-81;EFF=INTERGENIC(MODIFIER|||||||||)	GT:PL:GQ	1/1:255,54,0:99
Chr08	31198552	.	C	T	222.0	.	DP=49;VDB=0.0384;AF1=1;AC1=2;DP4=0,0,19,28;MQ=45;FQ=-168;EFF=INTERGENIC(MODIFIER|||||||||)	GT:PL:GQ	1/1:255,141,0:99
Chr08	31230265	.	C	T	222.0	.	DP=32;VDB=0.0404;AF1=1;AC1=2;DP4=0,0,20,12;MQ=36;FQ=-123;EFF=INTERGENIC(MODIFIER|||||||||)	GT:PL:GQ	1/1:255,96,0:99
Chr08	31290309	.	C	T	222.0	.	DP=58;VDB=0.0404;AF1=1;AC1=2;DP4=0,0,21,33;MQ=45;FQ=-190;EFF=INTERGENIC(MODIFIER|||||||||)	GT:PL:GQ	1/1:255,163,0:99
Chr08	31602906	.	C	T	222.0	.	DP=34;VDB=0.0388;AF1=1;AC1=2;DP4=0,0,18,15;MQ=44;FQ=-126;EFF=INTERGENIC(MODIFIER|||||||||)	GT:PL:GQ	1/1:255,99,0:99
Chr08	31605430	.	C	T	222.0	.	DP=26;VDB=0.0402;AF1=1;AC1=2;DP4=0,0,16,8;MQ=44;FQ=-99;EFF=INTERGENIC(MODIFIER|||||||||)	GT:PL:GQ	1/1:255,72,0:99
Chr08	31850671	.	C	T	217.0	.	DP=20;VDB=0.0404;AF1=1;AC1=2;DP4=0,0,2,18;MQ=42;FQ=-87;EFF=INTERGENIC(MODIFIER|||||||||)	GT:PL:GQ	1/1:250,60,0:99
Chr08	31858071	.	C	T	222.0	.	DP=32;VDB=0.0404;AF1=1;AC1=2;DP4=0,0,22,8;MQ=43;FQ=-117;EFF=INTERGENIC(MODIFIER|||||||||)	GT:PL:GQ	1/1:255,90,0:99
Chr08	32502170	.	C	T	222.0	.	DP=63;VDB=0.0355;AF1=1;AC1=2;DP4=0,0,37,26;MQ=38;FQ=-217;EFF=INTERGENIC(MODIFIER|||||||||)	GT:PL:GQ	1/1:255,190,0:99
Chr08	32509617	.	C	T	222.0	.	DP=33;VDB=0.0333;AF1=1;AC1=2;DP4=0,0,17,14;MQ=45;FQ=-120;EFF=INTERGENIC(MODIFIER|||||||||)	GT:PL:GQ	1/1:255,93,0:99
Chr08	32534012	.	C	T	222.0	.	DP=21;VDB=0.0414;AF1=1;AC1=2;DP4=0,0,5,13;MQ=39;FQ=-81;EFF=INTERGENIC(MODIFIER|||||||||)	GT:PL:GQ	1/1:255,54,0:99
Chr08	32592696	.	C	T	222.0	.	DP=65;VDB=0.0401;AF1=1;AC1=2;DP4=0,0,34,29;MQ=44;FQ=-217;EFF=INTERGENIC(MODIFIER|||||||||)	GT:PL:GQ	1/1:255,190,0:99
Chr08	32612318	.	C	T	222.0	.	DP=20;VDB=0.0369;AF1=1;AC1=2;DP4=0,0,9,11;MQ=45;FQ=-87;EFF=INTERGENIC(MODIFIER|||||||||)	GT:PL:GQ	1/1:255,60,0:99
Chr08	32658934	.	C	T	222.0	.	DP=48;VDB=0.0395;AF1=1;AC1=2;DP4=0,0,21,25;MQ=39;FQ=-165;EFF=INTERGENIC(MODIFIER|||||||||)	GT:PL:GQ	1/1:255,138,0:99
Chr08	32751723	.	C	T	222.0	.	DP=48;VDB=0.0400;AF1=1;AC1=2;DP4=0,0,29,15;MQ=26;FQ=-159;EFF=INTERGENIC(MODIFIER|||||||||)	GT:PL:GQ	1/1:255,132,0:99
Chr08	32835317	.	C	T	222.0	.	DP=47;VDB=0.0394;AF1=1;AC1=2;DP4=0,0,21,26;MQ=45;FQ=-168;EFF=INTERGENIC(MODIFIER|||||||||)	GT:PL:GQ	1/1:255,141,0:99
Chr08	32856370	.	C	T	222.0	.	DP=53;VDB=0.0355;AF1=1;AC1=2;DP4=0,0,24,29;MQ=43;FQ=-187;EFF=INTERGENIC(MODIFIER|||||||||)	GT:PL:GQ	1/1:255,160,0:99
Chr08	32896900	.	C	T	222.0	.	DP=34;VDB=0.0404;AF1=1;AC1=2;DP4=0,0,8,21;MQ=41;FQ=-114;EFF=INTERGENIC(MODIFIER|||||||||)	GT:PL:GQ	1/1:255,87,0:99
Chr08	32947453	.	C	T	222.0	.	DP=46;VDB=0.0355;AF1=1;AC1=2;DP4=0,0,23,20;MQ=45;FQ=-156;EFF=INTERGENIC(MODIFIER|||||||||)	GT:PL:GQ	1/1:255,129,0:99
Chr08	33078798	.	C	T	222.0	.	DP=18;VDB=0.0396;AF1=1;AC1=2;DP4=0,0,7,8;MQ=43;FQ=-72;EFF=INTERGENIC(MODIFIER|||||||||)	GT:PL:GQ	1/1:255,45,0:87
Chr08	33102421	.	C	T	222.0	.	DP=38;VDB=0.0404;AF1=1;AC1=2;DP4=0,0,18,12;MQ=45;FQ=-117;EFF=INTERGENIC(MODIFIER|||||||||)	GT:PL:GQ	1/1:255,90,0:99
Chr08	33147534	.	C	T	222.0	.	DP=28;VDB=0.0411;AF1=1;AC1=2;DP4=0,0,15,13;MQ=44;FQ=-111;EFF=INTERGENIC(MODIFIER|||||||||)	GT:PL:GQ	1/1:255,84,0:99
Chr08	33506872	.	C	T	222.0	.	DP=69;VDB=0.0404;AF1=1;AC1=2;DP4=0,0,36,26;MQ=45;FQ=-214;EFF=INTERGENIC(MODIFIER|||||||||)	GT:PL:GQ	1/1:255,187,0:99
Chr08	33581663	.	C	T	222.0	.	DP=26;VDB=0.0179;AF1=1;AC1=2;DP4=0,0,9,16;MQ=32;FQ=-102;EFF=INTERGENIC(MODIFIER|||||||||)	GT:PL:GQ	1/1:255,75,0:99
Chr08	33688771	.	C	T	222.0	.	DP=41;VDB=0.0355;AF1=1;AC1=2;DP4=0,0,9,28;MQ=41;FQ=-138;EFF=INTERGENIC(MODIFIER|||||||||)	GT:PL:GQ	1/1:255,111,0:99
Chr08	33707560	.	C	T	222.0	.	DP=57;VDB=0.0355;AF1=1;AC1=2;DP4=0,0,26,30;MQ=28;FQ=-196;EFF=INTERGENIC(MODIFIER|||||||||)	GT:PL:GQ	1/1:255,169,0:99
Chr08	33773042	.	C	T	222.0	.	DP=56;VDB=0.0394;AF1=1;AC1=2;DP4=0,0,28,26;MQ=44;FQ=-190;EFF=INTERGENIC(MODIFIER|||||||||)	GT:PL:GQ	1/1:255,163,0:99
Chr08	33907327	.	C	T	222.0	.	DP=43;VDB=0.0374;AF1=1;AC1=2;DP4=0,0,20,21;MQ=43;FQ=-150;EFF=INTERGENIC(MODIFIER|||||||||)	GT:PL:GQ	1/1:255,123,0:99
Chr08	34271218	.	C	T	222.0	.	DP=69;VDB=0.0374;AF1=1;AC1=2;DP4=0,0,16,50;MQ=42;FQ=-226;EFF=INTERGENIC(MODIFIER|||||||||)	GT:PL:GQ	1/1:255,199,0:99
Chr08	34426149	.	C	T	222.0	.	DP=41;VDB=0.0404;AF1=1;AC1=2;DP4=0,0,13,26;MQ=32;FQ=-144;EFF=INTERGENIC(MODIFIER|||||||||)	GT:PL:GQ	1/1:255,117,0:99
Chr08	34793825	.	C	T	222.0	.	DP=35;VDB=0.0374;AF1=1;AC1=2;DP4=0,0,23,8;MQ=45;FQ=-120;EFF=INTERGENIC(MODIFIER|||||||||)	GT:PL:GQ	1/1:255,93,0:99
Chr08	34834817	.	C	T	222.0	.	DP=30;VDB=0.0198;AF1=1;AC1=2;DP4=0,0,12,15;MQ=44;FQ=-108;EFF=INTERGENIC(MODIFIER|||||||||),UPSTREAM(MODIFIER|||||Sobic.008G093000|||PAC:28393580|)	GT:PL:GQ	1/1:255,81,0:99
Chr08	35033625	.	C	T	222.0	.	DP=61;VDB=0.0404;AF1=1;AC1=2;DP4=0,0,25,32;MQ=45;FQ=-199;EFF=INTERGENIC(MODIFIER|||||||||)	GT:PL:GQ	1/1:255,172,0:99
Chr08	35038845	.	C	T	222.0	.	DP=64;VDB=0.0404;AF1=1;AC1=2;DP4=0,0,37,24;MQ=42;FQ=-211;EFF=INTERGENIC(MODIFIER|||||||||)	GT:PL:GQ	1/1:255,184,0:99
Chr08	35107304	.	C	T	222.0	.	DP=55;VDB=0.0374;AF1=1;AC1=2;DP4=0,0,28,27;MQ=25;FQ=-193;EFF=INTERGENIC(MODIFIER|||||||||)	GT:PL:GQ	1/1:255,166,0:99
Chr08	35153975	.	C	T	222.0	.	DP=33;VDB=0.0253;AF1=1;AC1=2;DP4=0,0,9,22;MQ=36;FQ=-120;EFF=INTERGENIC(MODIFIER|||||||||)	GT:PL:GQ	1/1:255,93,0:99
Chr08	35154120	.	C	T	222.0	.	DP=31;VDB=0.0413;AF1=1;AC1=2;DP4=0,0,16,14;MQ=26;FQ=-117;EFF=INTERGENIC(MODIFIER|||||||||)	GT:PL:GQ	1/1:255,90,0:99
Chr08	35459248	.	C	T	222.0	.	DP=30;VDB=0.0329;AF1=1;AC1=2;DP4=0,0,13,9;MQ=45;FQ=-93;EFF=INTERGENIC(MODIFIER|||||||||)	GT:PL:GQ	1/1:255,66,0:99
Chr08	35550864	.	C	T	222.0	.	DP=33;VDB=0.0416;AF1=1;AC1=2;DP4=0,0,20,7;MQ=38;FQ=-108;EFF=DOWNSTREAM(MODIFIER|||||Sobic.008G093200|||PAC:28392878|),INTERGENIC(MODIFIER|||||||||)	GT:PL:GQ	1/1:255,81,0:99
Chr08	35771173	.	C	T	222.0	.	DP=42;VDB=0.0408;AF1=1;AC1=2;DP4=0,0,18,20;MQ=45;FQ=-141;EFF=INTERGENIC(MODIFIER|||||||||)	GT:PL:GQ	1/1:255,114,0:99
Chr08	35784926	.	C	T	222.0	.	DP=44;VDB=0.0369;AF1=1;AC1=2;DP4=0,0,17,26;MQ=44;FQ=-156;EFF=INTERGENIC(MODIFIER|||||||||)	GT:PL:GQ	1/1:255,129,0:99
Chr08	35877830	.	C	T	222.0	.	DP=51;VDB=0.0355;AF1=1;AC1=2;DP4=0,0,30,21;MQ=44;FQ=-181;EFF=INTERGENIC(MODIFIER|||||||||)	GT:PL:GQ	1/1:255,154,0:99
Chr08	35892292	.	C	T	222.0	.	DP=33;VDB=0.0380;AF1=1;AC1=2;DP4=0,0,13,19;MQ=45;FQ=-123;EFF=INTERGENIC(MODIFIER|||||||||)	GT:PL:GQ	1/1:255,96,0:99
Chr08	35981758	.	C	T	222.0	.	DP=43;VDB=0.0404;AF1=1;AC1=2;DP4=0,0,22,16;MQ=40;FQ=-141;EFF=INTERGENIC(MODIFIER|||||||||)	GT:PL:GQ	1/1:255,114,0:99
Chr08	36014119	.	C	T	222.0	.	DP=61;VDB=0.0333;AF1=1;AC1=2;DP4=0,0,36,19;MQ=45;FQ=-193;EFF=NON_SYNONYMOUS_CODING(MODERATE|MISSENSE|tCt/tTt|S265F||Sobic.008G093600|||PAC:28393949|)	GT:PL:GQ	1/1:255,166,0:99
Chr08	36030205	.	C	T	222.0	.	DP=33;VDB=0.0404;AF1=1;AC1=2;DP4=0,0,20,13;MQ=45;FQ=-126;EFF=INTERGENIC(MODIFIER|||||||||)	GT:PL:GQ	1/1:255,99,0:99
Chr08	36144544	.	G	A	222.0	.	DP=31;VDB=0.0281;AF1=1;AC1=2;DP4=0,0,12,18;MQ=44;FQ=-117;EFF=INTERGENIC(MODIFIER|||||||||)	GT:PL:GQ	1/1:255,90,0:99
Chr08	36199884	.	C	T	222.0	.	DP=47;VDB=0.0308;AF1=1;AC1=2;DP4=0,0,24,22;MQ=45;FQ=-165;EFF=INTERGENIC(MODIFIER|||||||||)	GT:PL:GQ	1/1:255,138,0:99
Chr08	36425405	.	C	T	222.0	.	DP=26;VDB=0.0401;AF1=1;AC1=2;DP4=0,0,10,14;MQ=46;FQ=-99;EFF=INTERGENIC(MODIFIER|||||||||)	GT:PL:GQ	1/1:255,72,0:99
Chr08	36475665	.	C	T	222.0	.	DP=36;VDB=0.0383;AF1=1;AC1=2;DP4=0,0,13,21;MQ=44;FQ=-129;EFF=INTERGENIC(MODIFIER|||||||||)	GT:PL:GQ	1/1:255,102,0:99
Chr08	36650380	.	C	T	222.0	.	DP=53;VDB=0.0404;AF1=1;AC1=2;DP4=0,0,27,24;MQ=45;FQ=-181;EFF=INTERGENIC(MODIFIER|||||||||)	GT:PL:GQ	1/1:255,154,0:99
Chr08	36839716	.	C	T	222.0	.	DP=28;VDB=0.0374;AF1=1;AC1=2;DP4=0,0,15,13;MQ=45;FQ=-111;EFF=INTERGENIC(MODIFIER|||||||||)	GT:PL:GQ	1/1:255,84,0:99
Chr08	36903115	.	C	T	222.0	.	DP=45;VDB=0.0396;AF1=1;AC1=2;DP4=0,0,17,24;MQ=43;FQ=-150;EFF=INTERGENIC(MODIFIER|||||||||)	GT:PL:GQ	1/1:255,123,0:99
Chr08	36962837	.	C	T	222.0	.	DP=55;VDB=0.0388;AF1=1;AC1=2;DP4=0,0,34,17;MQ=40;FQ=-181;EFF=INTERGENIC(MODIFIER|||||||||)	GT:PL:GQ	1/1:255,154,0:99
Chr08	37030947	.	C	T	222.0	.	DP=26;VDB=0.0343;AF1=1;AC1=2;DP4=0,0,10,16;MQ=37;FQ=-105;EFF=INTERGENIC(MODIFIER|||||||||)	GT:PL:GQ	1/1:255,78,0:99
Chr08	37335117	.	C	T	222.0	.	DP=39;VDB=0.0274;AF1=1;AC1=2;DP4=0,0,18,16;MQ=43;FQ=-129;EFF=INTERGENIC(MODIFIER|||||||||)	GT:PL:GQ	1/1:255,102,0:99
Chr08	37356922	.	C	T	222.0	.	DP=44;VDB=0.0198;AF1=1;AC1=2;DP4=0,0,29,15;MQ=40;FQ=-159;EFF=INTERGENIC(MODIFIER|||||||||),UPSTREAM(MODIFIER|||||Sobic.008G094500|||PAC:28393422|)	GT:PL:GQ	1/1:255,132,0:99
Chr08	37376155	.	C	T	222.0	.	DP=36;VDB=0.0404;AF1=1;AC1=2;DP4=0,0,14,13;MQ=43;FQ=-108;EFF=INTERGENIC(MODIFIER|||||||||)	GT:PL:GQ	1/1:255,81,0:99
Chr08	37623341	.	C	T	222.0	.	DP=62;VDB=0.0407;AF1=1;AC1=2;DP4=0,0,35,25;MQ=45;FQ=-208;EFF=INTERGENIC(MODIFIER|||||||||)	GT:PL:GQ	1/1:255,181,0:99
Chr08	38618155	.	G	A	222.0	.	DP=16;VDB=0.0318;AF1=1;AC1=2;DP4=0,0,13,2;MQ=45;FQ=-72;EFF=INTERGENIC(MODIFIER|||||||||)	GT:PL:GQ	1/1:255,45,0:87
Chr08	38818784	.	G	A	222.0	.	DP=43;VDB=0.0365;AF1=1;AC1=2;DP4=0,0,19,20;MQ=44;FQ=-144;EFF=INTERGENIC(MODIFIER|||||||||)	GT:PL:GQ	1/1:255,117,0:99
Chr08	38881357	.	C	T	74.5	.	DP=4;VDB=0.0009;AF1=1;AC1=2;DP4=0,0,1,3;MQ=34;FQ=-39;EFF=INTERGENIC(MODIFIER|||||||||)	GT:PL:GQ	1/1:107,12,0:21
Chr08	39026856	.	G	A	222.0	.	DP=41;VDB=0.0281;AF1=1;AC1=2;DP4=0,0,14,25;MQ=45;FQ=-144;EFF=INTERGENIC(MODIFIER|||||||||)	GT:PL:GQ	1/1:255,117,0:99
Chr08	39775176	.	G	A	222.0	.	DP=59;VDB=0.0404;AF1=1;AC1=2;DP4=0,0,33,22;MQ=45;FQ=-193;EFF=INTERGENIC(MODIFIER|||||||||)	GT:PL:GQ	1/1:255,166,0:99
Chr08	39835716	.	G	A	222.0	.	DP=37;VDB=0.0404;AF1=1;AC1=2;DP4=0,0,19,16;MQ=45;FQ=-132;EFF=INTERGENIC(MODIFIER|||||||||)	GT:PL:GQ	1/1:255,105,0:99
Chr08	39838475	.	G	A	222.0	.	DP=44;VDB=0.0374;AF1=1;AC1=2;DP4=0,0,23,21;MQ=45;FQ=-159;EFF=INTERGENIC(MODIFIER|||||||||)	GT:PL:GQ	1/1:255,132,0:99
Chr08	40019030	.	G	A	222.0	.	DP=50;VDB=0.0404;AF1=1;AC1=2;DP4=0,0,17,29;MQ=37;FQ=-165;EFF=INTERGENIC(MODIFIER|||||||||)	GT:PL:GQ	1/1:255,138,0:99
Chr08	40064450	.	G	A	222.0	.	DP=39;VDB=0.0308;AF1=1;AC1=2;DP4=0,0,19,20;MQ=43;FQ=-144;EFF=INTERGENIC(MODIFIER|||||||||)	GT:PL:GQ	1/1:255,117,0:99
Chr08	40354321	.	G	A	222.0	.	DP=23;VDB=0.0405;AF1=1;AC1=2;DP4=0,0,11,9;MQ=44;FQ=-87;EFF=INTERGENIC(MODIFIER|||||||||),UPSTREAM(MODIFIER|||||Sobic.008G101000|||PAC:28392880|)	GT:PL:GQ	1/1:255,60,0:99
Chr08	40367622	.	G	A	222.0	.	DP=38;VDB=0.0263;AF1=1;AC1=2;DP4=0,0,21,15;MQ=45;FQ=-135;EFF=INTERGENIC(MODIFIER|||||||||),UPSTREAM(MODIFIER|||||Sobic.008G101100|||PAC:28394451|)	GT:PL:GQ	1/1:255,108,0:99
Chr08	40822512	.	G	A	222.0	.	DP=45;VDB=0.0388;AF1=1;AC1=2;DP4=0,0,32,11;MQ=39;FQ=-156;EFF=DOWNSTREAM(MODIFIER|||||Sobic.008G101400|||PAC:28394083|),INTERGENIC(MODIFIER|||||||||)	GT:PL:GQ	1/1:255,129,0:99
Chr08	41181254	.	C	T	33.0	.	DP=4;VDB=0.0379;AF1=1;AC1=2;DP4=0,0,1,2;MQ=31;FQ=-36;EFF=DOWNSTREAM(MODIFIER|||||Sobic.008G102100|||PAC:28392838|),DOWNSTREAM(MODIFIER|||||Sobic.008G102200|||PAC:28393168|),INTERGENIC(MODIFIER|||||||||)	GT:PL:GQ	1/1:65,9,0:16
Chr08	41181256	.	C	T	63.5	.	DP=4;VDB=0.0379;AF1=1;AC1=2;DP4=0,0,2,2;MQ=35;FQ=-39;EFF=DOWNSTREAM(MODIFIER|||||Sobic.008G102100|||PAC:28392838|),DOWNSTREAM(MODIFIER|||||Sobic.008G102200|||PAC:28393168|),INTERGENIC(MODIFIER|||||||||)	GT:PL:GQ	1/1:96,12,0:21
Chr08	41239795	.	G	A	222.0	.	DP=20;VDB=0.0442;AF1=1;AC1=2;DP4=0,0,11,7;MQ=45;FQ=-81;EFF=INTERGENIC(MODIFIER|||||||||)	GT:PL:GQ	1/1:255,54,0:99
Chr08	41781345	.	G	A	222.0	.	DP=44;VDB=0.0404;AF1=1;AC1=2;DP4=0,0,20,19;MQ=45;FQ=-144;EFF=INTERGENIC(MODIFIER|||||||||)	GT:PL:GQ	1/1:255,117,0:99
Chr08	42139117	.	G	A	222.0	.	DP=59;VDB=0.0402;AF1=1;AC1=2;DP4=0,0,21,37;MQ=44;FQ=-202;EFF=INTERGENIC(MODIFIER|||||||||)	GT:PL:GQ	1/1:255,175,0:99
Chr08	42381847	.	C	T	79.0	.	DP=28;VDB=0.0401;AF1=1;AC1=2;DP4=0,0,14,11;MQ=13;FQ=-102;EFF=INTERGENIC(MODIFIER|||||||||)	GT:PL:GQ	1/1:112,75,0:99
Chr08	42533967	.	G	A	222.0	.	DP=14;VDB=0.0395;AF1=1;AC1=2;DP4=0,0,4,8;MQ=43;FQ=-63;EFF=NON_SYNONYMOUS_CODING(MODERATE|MISSENSE|Gag/Aag|E48K||Sobic.008G106000|||PAC:28393768|)	GT:PL:GQ	1/1:255,36,0:69
Chr08	42544588	.	G	A	222.0	.	DP=29;VDB=0.0374;AF1=1;AC1=2;DP4=0,0,18,11;MQ=44;FQ=-114;EFF=INTERGENIC(MODIFIER|||||||||),UPSTREAM(MODIFIER|||||Sobic.008G106100|||PAC:28392529|)	GT:PL:GQ	1/1:255,87,0:99
Chr08	42845832	.	G	A	121.0	.	DP=23;VDB=0.0020;AF1=1;AC1=2;DP4=0,0,10,11;MQ=18;FQ=-90;EFF=INTERGENIC(MODIFIER|||||||||)	GT:PL:GQ	1/1:154,63,0:99
Chr08	42916397	.	G	A	222.0	.	DP=52;VDB=0.0388;AF1=1;AC1=2;DP4=0,0,19,32;MQ=45;FQ=-181;EFF=UTR_3_PRIME(MODIFIER|||||Sobic.008G106900|||PAC:28394013|5)	GT:PL:GQ	1/1:255,154,0:99
Chr08	43424322	.	G	A	222.0	.	DP=48;VDB=0.0374;AF1=1;AC1=2;DP4=0,0,19,27;MQ=45;FQ=-165;EFF=INTERGENIC(MODIFIER|||||||||)	GT:PL:GQ	1/1:255,138,0:99
Chr08	43605608	.	G	A	222.0	.	DP=23;VDB=0.0164;AF1=1;AC1=2;DP4=0,0,10,10;MQ=45;FQ=-87;EFF=DOWNSTREAM(MODIFIER|||||Sobic.008G109800|||PAC:28394248|),INTERGENIC(MODIFIER|||||||||),UPSTREAM(MODIFIER|||||Sobic.008G109700|||PAC:28393975|)	GT:PL:GQ	1/1:255,60,0:99
Chr08	43646322	.	C	T	222.0	.	DP=28;VDB=0.0225;AF1=1;AC1=2;DP4=0,0,14,11;MQ=43;FQ=-102;EFF=INTERGENIC(MODIFIER|||||||||)	GT:PL:GQ	1/1:255,75,0:99
Chr08	44495196	.	G	A	222.0	.	DP=48;VDB=0.0405;AF1=1;AC1=2;DP4=0,0,26,18;MQ=44;FQ=-159;EFF=INTERGENIC(MODIFIER|||||||||)	GT:PL:GQ	1/1:255,132,0:99
Chr08	44742401	.	G	A	222.0	.	DP=38;VDB=0.0355;AF1=1;AC1=2;DP4=0,0,10,25;MQ=45;FQ=-132;EFF=INTERGENIC(MODIFIER|||||||||),UPSTREAM(MODIFIER|||||Sobic.008G113500|||PAC:28392899|)	GT:PL:GQ	1/1:255,105,0:99
Chr08	44782349	.	G	A	222.0	.	DP=41;VDB=0.0400;AF1=1;AC1=2;DP4=0,0,17,19;MQ=43;FQ=-135;EFF=DOWNSTREAM(MODIFIER|||||Sobic.008G114000|||PAC:28392364|),UTR_3_PRIME(MODIFIER|||||Sobic.008G114100|||PAC:28393961|1)	GT:PL:GQ	1/1:255,108,0:99
Chr08	44967104	.	G	A	222.0	.	DP=34;VDB=0.0396;AF1=1;AC1=2;DP4=0,0,6,20;MQ=43;FQ=-105;EFF=INTERGENIC(MODIFIER|||||||||),UPSTREAM(MODIFIER|||||Sobic.008G115000|||PAC:28392730|)	GT:PL:GQ	1/1:255,78,0:99
Chr08	46088199	.	G	A	222.0	.	DP=30;VDB=0.0404;AF1=1;AC1=2;DP4=0,0,11,17;MQ=45;FQ=-111;EFF=INTERGENIC(MODIFIER|||||||||)	GT:PL:GQ	1/1:255,84,0:99
Chr08	46424029	.	C	T	192.0	.	DP=34;VDB=0.0402;AF1=1;AC1=2;DP4=0,0,11,21;MQ=23;FQ=-123;EFF=INTERGENIC(MODIFIER|||||||||)	GT:PL:GQ	1/1:225,96,0:99
Chr08	46760930	.	C	T	157.0	.	DP=17;VDB=0.0225;AF1=1;AC1=2;DP4=0,0,2,15;MQ=25;FQ=-78;EFF=INTERGENIC(MODIFIER|||||||||)	GT:PL:GQ	1/1:190,51,0:99
Chr08	46862276	.	G	A	50.1	.	DP=6;VDB=0.0001;AF1=1;AC1=2;DP4=0,0,1,5;MQ=19;FQ=-45;EFF=INTERGENIC(MODIFIER|||||||||)	GT:PL:GQ	1/1:83,18,0:33
Chr08	46862284	.	G	A	25.5	.	DP=4;VDB=0.0007;AF1=1;AC1=2;DP4=0,0,1,3;MQ=18;FQ=-39;EFF=INTERGENIC(MODIFIER|||||||||)	GT:PL:GQ	1/1:58,12,0:21
Chr08	47773905	.	C	T	214.0	.	DP=29;VDB=0.0318;AF1=1;AC1=2;DP4=0,0,16,12;MQ=24;FQ=-111;EFF=INTERGENIC(MODIFIER|||||||||)	GT:PL:GQ	1/1:247,84,0:99
Chr08	48817307	.	C	T	222.0	.	DP=62;VDB=0.0399;AF1=1;AC1=2;DP4=0,0,45,15;MQ=45;FQ=-208;EFF=DOWNSTREAM(MODIFIER|||||Sobic.008G134100|||PAC:28393347|),DOWNSTREAM(MODIFIER|||||Sobic.008G134100|||PAC:28393348|),INTERGENIC(MODIFIER|||||||||)	GT:PL:GQ	1/1:255,181,0:99
Chr09	962765	.	C	T	222.0	.	DP=36;VDB=0.0404;AF1=1;AC1=2;DP4=0,0,24,10;MQ=44;FQ=-129;EFF=INTERGENIC(MODIFIER|||||||||),UPSTREAM(MODIFIER|||||Sobic.009G010300|||PAC:28370304|)	GT:PL:GQ	1/1:255,102,0:99
Chr09	1691482	.	C	T	76.0	.	DP=3;VDB=0.0215;AF1=1;AC1=2;DP4=0,0,1,2;MQ=45;FQ=-36;EFF=DOWNSTREAM(MODIFIER|||||Sobic.009G018700|||PAC:28370173|),INTERGENIC(MODIFIER|||||||||),UPSTREAM(MODIFIER|||||Sobic.009G018600|||PAC:28370877|)	GT:PL:GQ	1/1:108,9,0:16
Chr09	1751367	.	C	T	222.0	.	DP=21;VDB=0.0399;AF1=1;AC1=2;DP4=0,0,8,10;MQ=45;FQ=-81;EFF=DOWNSTREAM(MODIFIER|||||Sobic.009G019400|||PAC:28370212|),INTERGENIC(MODIFIER|||||||||)	GT:PL:GQ	1/1:255,54,0:99
Chr09	2891098	.	G	A	159.0	.	DP=21;VDB=0.0099;AF1=1;AC1=2;DP4=0,0,19,1;MQ=32;FQ=-87;EFF=INTERGENIC(MODIFIER|||||||||),UPSTREAM(MODIFIER|||||Sobic.009G031900|||PAC:28369387|)	GT:PL:GQ	1/1:192,60,0:99
Chr09	3129583	.	C	T	222.0	.	DP=36;VDB=0.0391;AF1=1;AC1=2;DP4=0,0,18,13;MQ=44;FQ=-120;EFF=INTERGENIC(MODIFIER|||||||||)	GT:PL:GQ	1/1:255,93,0:99
Chr09	3137381	.	C	T	222.0	.	DP=39;VDB=0.0369;AF1=1;AC1=2;DP4=0,0,21,15;MQ=46;FQ=-135;EFF=INTERGENIC(MODIFIER|||||||||)	GT:PL:GQ	1/1:255,108,0:99
Chr09	3172977	.	C	T	222.0	.	DP=41;VDB=0.0253;AF1=1;AC1=2;DP4=0,0,20,19;MQ=44;FQ=-144;EFF=INTRON(MODIFIER|||||Sobic.009G034300|||PAC:28370789|1)	GT:PL:GQ	1/1:255,117,0:99
Chr09	3640866	.	C	T	222.0	.	DP=38;VDB=0.0399;AF1=1;AC1=2;DP4=0,0,16,21;MQ=43;FQ=-138;EFF=INTERGENIC(MODIFIER|||||||||),UPSTREAM(MODIFIER|||||Sobic.009G038300|||PAC:28370989|),UPSTREAM(MODIFIER|||||Sobic.009G038400|||PAC:28369890|)	GT:PL:GQ	1/1:255,111,0:99
Chr09	4091348	.	C	T	222.0	.	DP=36;VDB=0.0399;AF1=1;AC1=2;DP4=0,0,17,15;MQ=42;FQ=-123;EFF=INTERGENIC(MODIFIER|||||||||),UPSTREAM(MODIFIER|||||Sobic.009G042500|||PAC:28370900|),UPSTREAM(MODIFIER|||||Sobic.009G042600|||PAC:28369574|)	GT:PL:GQ	1/1:255,96,0:99
Chr09	4304818	.	C	T	222.0	.	DP=37;VDB=0.0302;AF1=1;AC1=2;DP4=0,0,19,3;MQ=44;FQ=-93;EFF=UTR_5_PRIME(MODIFIER|||||Sobic.009G044600|||PAC:28369687|1)	GT:PL:GQ	1/1:255,66,0:99
Chr09	4616637	.	C	T	222.0	.	DP=27;VDB=0.0424;AF1=1;AC1=2;DP4=0,0,11,14;MQ=44;FQ=-102;EFF=DOWNSTREAM(MODIFIER|||||Sobic.009G048100|||PAC:28368820|),INTERGENIC(MODIFIER|||||||||)	GT:PL:GQ	1/1:255,75,0:99
Chr09	4681751	.	C	T	222.0	.	DP=51;VDB=0.0399;AF1=1;AC1=2;DP4=0,0,29,18;MQ=45;FQ=-168;EFF=INTERGENIC(MODIFIER|||||||||)	GT:PL:GQ	1/1:255,141,0:99
Chr09	4948488	.	C	T	222.0	.	DP=38;VDB=0.0399;AF1=1;AC1=2;DP4=0,0,25,11;MQ=45;FQ=-135;EFF=INTERGENIC(MODIFIER|||||||||),UPSTREAM(MODIFIER|||||Sobic.009G049400|||PAC:28370414|)	GT:PL:GQ	1/1:255,108,0:99
Chr09	4972006	.	C	T	222.0	.	DP=45;VDB=0.0399;AF1=1;AC1=2;DP4=0,0,17,26;MQ=45;FQ=-156;EFF=INTERGENIC(MODIFIER|||||||||),UPSTREAM(MODIFIER|||||Sobic.009G049500|||PAC:28370259|)	GT:PL:GQ	1/1:255,129,0:99
Chr09	5071673	.	C	T	222.0	.	DP=40;VDB=0.0365;AF1=1;AC1=2;DP4=0,0,21,14;MQ=45;FQ=-132;EFF=DOWNSTREAM(MODIFIER|||||Sobic.009G050300|||PAC:28370624|),SYNONYMOUS_CODING(LOW|SILENT|gtG/gtA|V92||Sobic.009G050400|||PAC:28371203|),UPSTREAM(MODIFIER|||||Sobic.009G050500|||PAC:28369931|)	GT:PL:GQ	1/1:255,105,0:99
Chr09	5202237	.	C	T	222.0	.	DP=34;VDB=0.0374;AF1=1;AC1=2;DP4=0,0,9,20;MQ=45;FQ=-114;EFF=INTERGENIC(MODIFIER|||||||||)	GT:PL:GQ	1/1:255,87,0:99
Chr09	5281169	.	C	T	222.0	.	DP=34;VDB=0.0404;AF1=1;AC1=2;DP4=0,0,21,13;MQ=44;FQ=-129;EFF=DOWNSTREAM(MODIFIER|||||Sobic.009G051500|||PAC:28371404|),DOWNSTREAM(MODIFIER|||||Sobic.009G051500|||PAC:28371405|),INTRON(MODIFIER|||||Sobic.009G051600|||PAC:28368602|1),UPSTREAM(MODIFIER|||||Sobic.009G051700|||PAC:28368568|)	GT:PL:GQ	1/1:255,102,0:99
Chr09	5315477	.	C	T	222.0	.	DP=36;VDB=0.0404;AF1=1;AC1=2;DP4=0,0,16,20;MQ=44;FQ=-135;EFF=DOWNSTREAM(MODIFIER|||||Sobic.009G051900|||PAC:28369224|),DOWNSTREAM(MODIFIER|||||Sobic.009G051900|||PAC:28369225|),DOWNSTREAM(MODIFIER|||||Sobic.009G052000|||PAC:28368614|),DOWNSTREAM(MODIFIER|||||Sobic.009G052000|||PAC:28368615|),DOWNSTREAM(MODIFIER|||||Sobic.009G052000|||PAC:28368616|),DOWNSTREAM(MODIFIER|||||Sobic.009G052000|||PAC:2…	GT:PL:GQ	1/1:255,108,0:99
Chr09	5419962	.	C	T	222.0	.	DP=21;VDB=0.0404;AF1=1;AC1=2;DP4=0,0,10,11;MQ=45;FQ=-90;EFF=INTRON(MODIFIER|||||Sobic.009G053300|||PAC:28369334|2)	GT:PL:GQ	1/1:255,63,0:99
Chr09	5509793	.	C	T	222.0	.	DP=38;VDB=0.0404;AF1=1;AC1=2;DP4=0,0,21,17;MQ=45;FQ=-141;EFF=NON_SYNONYMOUS_CODING(MODERATE|MISSENSE|gCt/gTt|A677V||Sobic.009G053900|||PAC:28368719|)	GT:PL:GQ	1/1:255,114,0:99
Chr09	5709560	.	C	T	222.0	.	DP=47;VDB=0.0401;AF1=1;AC1=2;DP4=0,0,30,17;MQ=39;FQ=-168;EFF=INTERGENIC(MODIFIER|||||||||)	GT:PL:GQ	1/1:255,141,0:99
Chr09	5753781	.	C	T	222.0	.	DP=50;VDB=0.0383;AF1=1;AC1=2;DP4=0,0,25,23;MQ=44;FQ=-171;EFF=INTERGENIC(MODIFIER|||||||||)	GT:PL:GQ	1/1:255,144,0:99
Chr09	5792571	.	C	T	66.0	.	DP=4;VDB=0.0323;AF1=1;AC1=2;DP4=0,0,2,1;MQ=45;FQ=-36;EFF=DOWNSTREAM(MODIFIER|||||Sobic.009G056700|||PAC:28369041|),NON_SYNONYMOUS_CODING(MODERATE|MISSENSE|Gag/Aag|E125K||Sobic.009G056600|||PAC:28370938|),UPSTREAM(MODIFIER|||||Sobic.009G056500|||PAC:28370352|)	GT:PL:GQ	1/1:98,9,0:16
Chr09	5939581	.	C	T	222.0	.	DP=53;VDB=0.0404;AF1=1;AC1=2;DP4=0,0,27,26;MQ=40;FQ=-187;EFF=DOWNSTREAM(MODIFIER|||||Sobic.009G057600|||PAC:28369398|),INTERGENIC(MODIFIER|||||||||)	GT:PL:GQ	1/1:255,160,0:99
Chr09	6125428	.	C	T	222.0	.	DP=34;VDB=0.0404;AF1=1;AC1=2;DP4=0,0,22,8;MQ=44;FQ=-117;EFF=DOWNSTREAM(MODIFIER|||||Sobic.009G058300|||PAC:28371103|),INTERGENIC(MODIFIER|||||||||)	GT:PL:GQ	1/1:255,90,0:99
Chr09	6264585	.	C	T	222.0	.	DP=38;VDB=0.0399;AF1=1;AC1=2;DP4=0,0,21,17;MQ=45;FQ=-141;EFF=DOWNSTREAM(MODIFIER|||||Sobic.009G059400|||PAC:28371126|),INTRON(MODIFIER|||||Sobic.009G059500|||PAC:28370696|5)	GT:PL:GQ	1/1:255,114,0:99
Chr09	6519795	.	C	T	222.0	.	DP=50;VDB=0.0333;AF1=1;AC1=2;DP4=0,0,25,25;MQ=45;FQ=-178;EFF=INTRON(MODIFIER|||||Sobic.009G061800|||PAC:28370923|1)	GT:PL:GQ	1/1:255,151,0:99
Chr09	6536349	.	C	T	222.0	.	DP=33;VDB=0.0384;AF1=1;AC1=2;DP4=0,0,23,8;MQ=45;FQ=-120;EFF=INTERGENIC(MODIFIER|||||||||),UPSTREAM(MODIFIER|||||Sobic.009G061900|||PAC:28371603|)	GT:PL:GQ	1/1:255,93,0:99
Chr09	6597116	.	G	A	24.8	.	DP=2;VDB=0.0198;AF1=1;AC1=2;DP4=0,0,1,1;MQ=36;FQ=-33;EFF=INTERGENIC(MODIFIER|||||||||)	GT:PL:GQ	1/1:56,6,0:10
Chr09	6675436	.	C	T	222.0	.	DP=32;VDB=0.0384;AF1=1;AC1=2;DP4=0,0,21,11;MQ=45;FQ=-123;EFF=DOWNSTREAM(MODIFIER|||||Sobic.009G062500|||PAC:28368928|),UTR_5_PRIME(MODIFIER|||||Sobic.009G062600|||PAC:28369066|1)	GT:PL:GQ	1/1:255,96,0:99
Chr09	7074304	.	C	T	222.0	.	DP=32;VDB=0.0355;AF1=1;AC1=2;DP4=0,0,14,18;MQ=45;FQ=-123;EFF=INTERGENIC(MODIFIER|||||||||),UPSTREAM(MODIFIER|||||Sobic.009G065600|||PAC:28368959|)	GT:PL:GQ	1/1:255,96,0:99
Chr09	7266535	.	C	T	128.0	.	DP=37;VDB=0.0355;AF1=1;AC1=2;DP4=0,0,29,7;MQ=18;FQ=-135;EFF=INTERGENIC(MODIFIER|||||||||)	GT:PL:GQ	1/1:161,108,0:99
Chr09	7325474	.	C	T	222.0	.	DP=51;VDB=0.0355;AF1=1;AC1=2;DP4=0,0,22,28;MQ=45;FQ=-178;EFF=INTERGENIC(MODIFIER|||||||||),UPSTREAM(MODIFIER|||||Sobic.009G066600|||PAC:28370337|),UPSTREAM(MODIFIER|||||Sobic.009G066700|||PAC:28370052|)	GT:PL:GQ	1/1:255,151,0:99
Chr09	7868896	.	C	T	222.0	.	DP=31;VDB=0.0374;AF1=1;AC1=2;DP4=0,0,11,19;MQ=45;FQ=-117;EFF=INTERGENIC(MODIFIER|||||||||)	GT:PL:GQ	1/1:255,90,0:99
Chr09	8016628	.	C	T	222.0	.	DP=60;VDB=0.0394;AF1=1;AC1=2;DP4=0,0,28,24;MQ=45;FQ=-184;EFF=DOWNSTREAM(MODIFIER|||||Sobic.009G069300|||PAC:28370836|),INTERGENIC(MODIFIER|||||||||)	GT:PL:GQ	1/1:255,157,0:99
Chr09	8353682	.	C	T	222.0	.	DP=38;VDB=0.0404;AF1=1;AC1=2;DP4=0,0,28,7;MQ=45;FQ=-132;EFF=INTERGENIC(MODIFIER|||||||||)	GT:PL:GQ	1/1:255,105,0:99
Chr09	8460783	.	C	T	222.0	.	DP=47;VDB=0.0399;AF1=1;AC1=2;DP4=0,0,24,21;MQ=45;FQ=-162;EFF=UPSTREAM(MODIFIER|||||Sobic.009G071300|||PAC:28371529|),UTR_3_PRIME(MODIFIER|||||Sobic.009G071400|||PAC:28370271|6)	GT:PL:GQ	1/1:255,135,0:99
Chr09	8606465	.	G	A	91.1	.	DP=9;VDB=0.0295;AF1=1;AC1=2;DP4=0,0,3,4;MQ=22;FQ=-48;EFF=DOWNSTREAM(MODIFIER|||||Sobic.009G071700|||PAC:28368762|),INTERGENIC(MODIFIER|||||||||)	GT:PL:GQ	1/1:124,21,0:39
Chr09	8606475	.	G	A	40.5	.	DP=5;VDB=0.0392;AF1=1;AC1=2;DP4=0,0,2,2;MQ=20;FQ=-39;EFF=DOWNSTREAM(MODIFIER|||||Sobic.009G071700|||PAC:28368762|),INTERGENIC(MODIFIER|||||||||)	GT:PL:GQ	1/1:73,12,0:21
Chr09	8725285	.	C	T	222.0	.	DP=25;VDB=0.0404;AF1=1;AC1=2;DP4=0,0,10,15;MQ=44;FQ=-102;EFF=DOWNSTREAM(MODIFIER|||||Sobic.009G072100|||PAC:28369291|),INTERGENIC(MODIFIER|||||||||)	GT:PL:GQ	1/1:255,75,0:99
Chr09	8941994	.	C	T	222.0	.	DP=41;VDB=0.0402;AF1=1;AC1=2;DP4=0,0,21,18;MQ=45;FQ=-144;EFF=DOWNSTREAM(MODIFIER|||||Sobic.009G072700|||PAC:28371316|),DOWNSTREAM(MODIFIER|||||Sobic.009G072900|||PAC:28370985|),DOWNSTREAM(MODIFIER|||||Sobic.009G072900|||PAC:28370986|),DOWNSTREAM(MODIFIER|||||Sobic.009G072900|||PAC:28370987|),INTERGENIC(MODIFIER|||||||||),UPSTREAM(MODIFIER|||||Sobic.009G072800|||PAC:28369284|)	GT:PL:GQ	1/1:255,117,0:99
Chr09	9361880	.	C	T	222.0	.	DP=39;VDB=0.0416;AF1=1;AC1=2;DP4=0,0,16,18;MQ=45;FQ=-129;EFF=UTR_5_PRIME(MODIFIER|||||Sobic.009G074300|||PAC:28368706|1)	GT:PL:GQ	1/1:255,102,0:99
Chr09	9364648	.	C	T	222.0	.	DP=46;VDB=0.0374;AF1=1;AC1=2;DP4=0,0,21,25;MQ=45;FQ=-165;EFF=NON_SYNONYMOUS_CODING(MODERATE|MISSENSE|aCg/aTg|T339M||Sobic.009G074300|||PAC:28368706|)	GT:PL:GQ	1/1:255,138,0:99
Chr09	9399587	.	C	T	222.0	.	DP=71;VDB=0.0399;AF1=1;AC1=2;DP4=0,0,30,39;MQ=45;FQ=-235;EFF=INTERGENIC(MODIFIER|||||||||)	GT:PL:GQ	1/1:255,208,0:99
Chr09	9680944	.	C	T	222.0	.	DP=31;VDB=0.0404;AF1=1;AC1=2;DP4=0,0,14,16;MQ=43;FQ=-117;EFF=INTERGENIC(MODIFIER|||||||||)	GT:PL:GQ	1/1:255,90,0:99
Chr09	9765776	.	C	T	222.0	.	DP=48;VDB=0.0371;AF1=1;AC1=2;DP4=0,0,29,16;MQ=42;FQ=-162;EFF=INTERGENIC(MODIFIER|||||||||)	GT:PL:GQ	1/1:255,135,0:99
Chr09	9836394	.	C	T	212.0	.	DP=46;VDB=0.0404;AF1=1;AC1=2;DP4=0,0,15,28;MQ=22;FQ=-156;EFF=INTERGENIC(MODIFIER|||||||||)	GT:PL:GQ	1/1:245,129,0:99
Chr09	10240714	.	C	T	222.0	.	DP=36;VDB=0.0253;AF1=1;AC1=2;DP4=0,0,20,16;MQ=45;FQ=-135;EFF=INTERGENIC(MODIFIER|||||||||)	GT:PL:GQ	1/1:255,108,0:99
Chr09	10472144	.	C	T	222.0	.	DP=27;VDB=0.0394;AF1=1;AC1=2;DP4=0,0,10,17;MQ=45;FQ=-108;EFF=INTERGENIC(MODIFIER|||||||||)	GT:PL:GQ	1/1:255,81,0:99
Chr09	10657248	.	C	T	222.0	.	DP=34;VDB=0.0365;AF1=1;AC1=2;DP4=0,0,17,14;MQ=44;FQ=-120;EFF=INTERGENIC(MODIFIER|||||||||)	GT:PL:GQ	1/1:255,93,0:99
Chr09	10977004	.	C	T	222.0	.	DP=28;VDB=0.0413;AF1=1;AC1=2;DP4=0,0,15,8;MQ=44;FQ=-96;EFF=INTERGENIC(MODIFIER|||||||||)	GT:PL:GQ	1/1:255,69,0:99
Chr09	11441701	.	C	T	222.0	.	DP=37;VDB=0.0394;AF1=1;AC1=2;DP4=0,0,10,24;MQ=42;FQ=-129;EFF=INTERGENIC(MODIFIER|||||||||)	GT:PL:GQ	1/1:255,102,0:99
Chr09	11463999	.	C	T	222.0	.	DP=30;VDB=0.0364;AF1=1;AC1=2;DP4=0,0,14,15;MQ=45;FQ=-114;EFF=INTERGENIC(MODIFIER|||||||||)	GT:PL:GQ	1/1:255,87,0:99
Chr09	11554345	.	C	T	222.0	.	DP=43;VDB=0.0333;AF1=1;AC1=2;DP4=0,0,19,24;MQ=44;FQ=-156;EFF=INTERGENIC(MODIFIER|||||||||)	GT:PL:GQ	1/1:255,129,0:99
Chr09	11603251	.	C	T	222.0	.	DP=36;VDB=0.0404;AF1=1;AC1=2;DP4=0,0,10,26;MQ=42;FQ=-135;EFF=DOWNSTREAM(MODIFIER|||||Sobic.009G081400|||PAC:28370952|),INTERGENIC(MODIFIER|||||||||)	GT:PL:GQ	1/1:255,108,0:99
Chr09	11636413	.	C	T	137.0	.	DP=26;VDB=0.0355;AF1=1;AC1=2;DP4=0,0,20,1;MQ=23;FQ=-90;EFF=INTERGENIC(MODIFIER|||||||||)	GT:PL:GQ	1/1:170,63,0:99
Chr09	11665857	.	C	T	222.0	.	DP=49;VDB=0.0396;AF1=1;AC1=2;DP4=0,0,24,25;MQ=43;FQ=-175;EFF=INTERGENIC(MODIFIER|||||||||)	GT:PL:GQ	1/1:255,148,0:99
Chr09	11684901	.	C	T	222.0	.	DP=61;VDB=0.0369;AF1=1;AC1=2;DP4=0,0,35,23;MQ=44;FQ=-202;EFF=INTERGENIC(MODIFIER|||||||||)	GT:PL:GQ	1/1:255,175,0:99
Chr09	11714045	.	C	T	222.0	.	DP=33;VDB=0.0333;AF1=1;AC1=2;DP4=0,0,10,23;MQ=45;FQ=-126;EFF=INTERGENIC(MODIFIER|||||||||)	GT:PL:GQ	1/1:255,99,0:99
Chr09	11774562	.	C	T	222.0	.	DP=32;VDB=0.0391;AF1=1;AC1=2;DP4=0,0,12,15;MQ=45;FQ=-108;EFF=INTERGENIC(MODIFIER|||||||||)	GT:PL:GQ	1/1:255,81,0:99
Chr09	11784603	.	C	T	222.0	.	DP=32;VDB=0.0365;AF1=1;AC1=2;DP4=0,0,18,12;MQ=45;FQ=-117;EFF=DOWNSTREAM(MODIFIER|||||Sobic.009G082000|||PAC:28371190|),INTERGENIC(MODIFIER|||||||||)	GT:PL:GQ	1/1:255,90,0:99
Chr09	11875909	.	C	T	222.0	.	DP=47;VDB=0.0408;AF1=1;AC1=2;DP4=0,0,19,26;MQ=41;FQ=-162;EFF=INTERGENIC(MODIFIER|||||||||)	GT:PL:GQ	1/1:255,135,0:99
Chr09	11903915	.	C	T	222.0	.	DP=32;VDB=0.0408;AF1=1;AC1=2;DP4=0,0,9,23;MQ=43;FQ=-123;EFF=INTERGENIC(MODIFIER|||||||||)	GT:PL:GQ	1/1:255,96,0:99
Chr09	12185494	.	C	T	222.0	.	DP=40;VDB=0.0253;AF1=1;AC1=2;DP4=0,0,24,16;MQ=43;FQ=-147;EFF=INTERGENIC(MODIFIER|||||||||)	GT:PL:GQ	1/1:255,120,0:99
Chr09	12223970	.	C	T	222.0	.	DP=34;VDB=0.0396;AF1=1;AC1=2;DP4=0,0,14,18;MQ=45;FQ=-123;EFF=NON_SYNONYMOUS_CODING(MODERATE|MISSENSE|Ggc/Agc|G32S||Sobic.009G083200|||PAC:28370906|)	GT:PL:GQ	1/1:255,96,0:99
Chr09	12566296	.	C	T	222.0	.	DP=49;VDB=0.0333;AF1=1;AC1=2;DP4=0,0,20,27;MQ=45;FQ=-168;EFF=INTERGENIC(MODIFIER|||||||||)	GT:PL:GQ	1/1:255,141,0:99
Chr09	12567186	.	C	T	222.0	.	DP=38;VDB=0.0333;AF1=1;AC1=2;DP4=0,0,17,15;MQ=44;FQ=-123;EFF=INTERGENIC(MODIFIER|||||||||)	GT:PL:GQ	1/1:255,96,0:99
Chr09	12689208	.	C	T	222.0	.	DP=47;VDB=0.0365;AF1=1;AC1=2;DP4=0,0,18,21;MQ=45;FQ=-144;EFF=INTRON(MODIFIER|||||Sobic.009G083400|||PAC:28369262|11)	GT:PL:GQ	1/1:255,117,0:99
Chr09	12760825	.	C	T	222.0	.	DP=49;VDB=0.0399;AF1=1;AC1=2;DP4=0,0,24,23;MQ=43;FQ=-168;EFF=INTERGENIC(MODIFIER|||||||||)	GT:PL:GQ	1/1:255,141,0:99
Chr09	12982596	.	C	T	222.0	.	DP=66;VDB=0.0388;AF1=1;AC1=2;DP4=0,0,24,42;MQ=41;FQ=-226;EFF=INTERGENIC(MODIFIER|||||||||)	GT:PL:GQ	1/1:255,199,0:99
Chr09	13070484	.	C	T	36.1	.	DP=7;VDB=0.0044;AF1=1;AC1=2;DP4=0,0,3,4;MQ=19;FQ=-48;EFF=INTERGENIC(MODIFIER|||||||||)	GT:PL:GQ	1/1:69,21,0:39
Chr09	13201299	.	C	T	222.0	.	DP=46;VDB=0.0407;AF1=1;AC1=2;DP4=0,0,15,25;MQ=44;FQ=-147;EFF=INTERGENIC(MODIFIER|||||||||)	GT:PL:GQ	1/1:255,120,0:99
Chr09	13431258	.	C	T	222.0	.	DP=50;VDB=0.0253;AF1=1;AC1=2;DP4=0,0,21,25;MQ=45;FQ=-165;EFF=INTERGENIC(MODIFIER|||||||||)	GT:PL:GQ	1/1:255,138,0:99
Chr09	13717614	.	C	T	187.0	.	DP=8;VDB=0.0042;AF1=1;AC1=2;DP4=0,0,2,6;MQ=45;FQ=-51;EFF=INTRON(MODIFIER|||||Sobic.009G084500|||PAC:28371591|3),INTRON(MODIFIER|||||Sobic.009G084500|||PAC:28371592|3)	GT:PL:GQ	1/1:220,24,0:45
Chr09	13806632	.	C	T	222.0	.	DP=47;VDB=0.0333;AF1=1;AC1=2;DP4=0,0,21,24;MQ=41;FQ=-162;EFF=INTERGENIC(MODIFIER|||||||||)	GT:PL:GQ	1/1:255,135,0:99
Chr09	13837868	.	C	T	222.0	.	DP=58;VDB=0.0365;AF1=1;AC1=2;DP4=0,0,24,33;MQ=44;FQ=-199;EFF=INTERGENIC(MODIFIER|||||||||)	GT:PL:GQ	1/1:255,172,0:99
Chr09	13980987	.	C	T	222.0	.	DP=42;VDB=0.0408;AF1=1;AC1=2;DP4=0,0,18,22;MQ=42;FQ=-147;EFF=INTERGENIC(MODIFIER|||||||||)	GT:PL:GQ	1/1:255,120,0:99
Chr09	14031468	.	C	T	222.0	.	DP=49;VDB=0.0356;AF1=1;AC1=2;DP4=0,0,31,18;MQ=44;FQ=-175;EFF=INTERGENIC(MODIFIER|||||||||)	GT:PL:GQ	1/1:255,148,0:99
Chr09	14127680	.	C	T	222.0	.	DP=37;VDB=0.0405;AF1=1;AC1=2;DP4=0,0,21,16;MQ=45;FQ=-138;EFF=INTERGENIC(MODIFIER|||||||||),UPSTREAM(MODIFIER|||||Sobic.009G084900|||PAC:28370467|)	GT:PL:GQ	1/1:255,111,0:99
Chr09	14370354	.	C	T	222.0	.	DP=44;VDB=0.0407;AF1=1;AC1=2;DP4=0,0,16,28;MQ=45;FQ=-159;EFF=INTERGENIC(MODIFIER|||||||||)	GT:PL:GQ	1/1:255,132,0:99
Chr09	14373210	.	G	A	222.0	.	DP=35;VDB=0.0399;AF1=1;AC1=2;DP4=0,0,16,19;MQ=45;FQ=-132;EFF=INTERGENIC(MODIFIER|||||||||)	GT:PL:GQ	1/1:255,105,0:99
Chr09	14402248	.	C	T	222.0	.	DP=39;VDB=0.0400;AF1=1;AC1=2;DP4=0,0,15,17;MQ=43;FQ=-123;EFF=INTERGENIC(MODIFIER|||||||||)	GT:PL:GQ	1/1:255,96,0:99
Chr09	14473492	.	C	T	222.0	.	DP=19;VDB=0.0351;AF1=1;AC1=2;DP4=0,0,5,10;MQ=43;FQ=-72;EFF=DOWNSTREAM(MODIFIER|||||Sobic.009G085400|||PAC:28370370|),DOWNSTREAM(MODIFIER|||||Sobic.009G085600|||PAC:28371118|),DOWNSTREAM(MODIFIER|||||Sobic.009G085600|||PAC:28371119|),START_GAINED(LOW|||||Sobic.009G085500|||PAC:28369214|1),START_GAINED(LOW|||||Sobic.009G085500|||PAC:28369215|1)	GT:PL:GQ	1/1:255,45,0:87
Chr09	14681885	.	C	T	222.0	.	DP=54;VDB=0.0383;AF1=1;AC1=2;DP4=0,0,27,27;MQ=45;FQ=-190;EFF=DOWNSTREAM(MODIFIER|||||Sobic.009G086700|||PAC:28371257|),INTRON(MODIFIER|||||Sobic.009G086600|||PAC:28371618|7)	GT:PL:GQ	1/1:255,163,0:99
Chr09	14706067	.	C	T	222.0	.	DP=38;VDB=0.0333;AF1=1;AC1=2;DP4=0,0,4,32;MQ=44;FQ=-135;EFF=INTERGENIC(MODIFIER|||||||||)	GT:PL:GQ	1/1:255,108,0:99
Chr09	14989956	.	C	T	222.0	.	DP=42;VDB=0.0394;AF1=1;AC1=2;DP4=0,0,18,21;MQ=26;FQ=-144;EFF=DOWNSTREAM(MODIFIER|||||Sobic.009G087800|||PAC:28370652|),INTERGENIC(MODIFIER|||||||||)	GT:PL:GQ	1/1:255,117,0:99
Chr09	15055702	.	C	T	222.0	.	DP=41;VDB=0.0308;AF1=1;AC1=2;DP4=0,0,19,22;MQ=41;FQ=-150;EFF=INTERGENIC(MODIFIER|||||||||)	GT:PL:GQ	1/1:255,123,0:99
Chr09	15240699	.	C	T	222.0	.	DP=47;VDB=0.0281;AF1=1;AC1=2;DP4=0,0,16,30;MQ=44;FQ=-165;EFF=INTERGENIC(MODIFIER|||||||||)	GT:PL:GQ	1/1:255,138,0:99
Chr09	15285776	.	C	T	154.0	.	DP=12;VDB=0.0318;AF1=1;AC1=2;DP4=0,0,4,4;MQ=42;FQ=-51;EFF=DOWNSTREAM(MODIFIER|||||Sobic.009G088200|||PAC:28371011|),INTERGENIC(MODIFIER|||||||||)	GT:PL:GQ	1/1:187,24,0:45
Chr09	15469678	.	C	T	222.0	.	DP=24;VDB=0.0308;AF1=1;AC1=2;DP4=0,0,13,9;MQ=44;FQ=-93;EFF=INTRON(MODIFIER|||||Sobic.009G089200|||PAC:28369809|1),UTR_5_PRIME(MODIFIER|||||Sobic.009G089200|||PAC:28369807|1),UTR_5_PRIME(MODIFIER|||||Sobic.009G089200|||PAC:28369808|1)	GT:PL:GQ	1/1:255,66,0:99
Chr09	15741452	.	C	T	222.0	.	DP=37;VDB=0.0399;AF1=1;AC1=2;DP4=0,0,21,12;MQ=43;FQ=-126;EFF=INTERGENIC(MODIFIER|||||||||)	GT:PL:GQ	1/1:255,99,0:99
Chr09	15852635	.	C	T	222.0	.	DP=33;VDB=0.0365;AF1=1;AC1=2;DP4=0,0,16,13;MQ=35;FQ=-114;EFF=INTERGENIC(MODIFIER|||||||||)	GT:PL:GQ	1/1:255,87,0:99
Chr09	16356674	.	C	T	222.0	.	DP=35;VDB=0.0384;AF1=1;AC1=2;DP4=0,0,17,8;MQ=38;FQ=-102;EFF=INTERGENIC(MODIFIER|||||||||)	GT:PL:GQ	1/1:255,75,0:99
Chr09	16500817	.	C	T	222.0	.	DP=48;VDB=0.0281;AF1=1;AC1=2;DP4=0,0,26,22;MQ=44;FQ=-171;EFF=INTERGENIC(MODIFIER|||||||||)	GT:PL:GQ	1/1:255,144,0:99
Chr09	16640189	.	C	T	222.0	.	DP=37;VDB=0.0383;AF1=1;AC1=2;DP4=0,0,18,15;MQ=38;FQ=-126;EFF=INTERGENIC(MODIFIER|||||||||)	GT:PL:GQ	1/1:255,99,0:99
Chr09	16786246	.	C	T	222.0	.	DP=49;VDB=0.0396;AF1=1;AC1=2;DP4=0,0,29,14;MQ=44;FQ=-156;EFF=INTERGENIC(MODIFIER|||||||||)	GT:PL:GQ	1/1:255,129,0:99
Chr09	16935351	.	C	T	222.0	.	DP=27;VDB=0.0399;AF1=1;AC1=2;DP4=0,0,15,12;MQ=45;FQ=-108;EFF=INTERGENIC(MODIFIER|||||||||)	GT:PL:GQ	1/1:255,81,0:99
Chr09	17028879	.	C	T	222.0	.	DP=46;VDB=0.0411;AF1=1;AC1=2;DP4=0,0,16,26;MQ=45;FQ=-153;EFF=INTERGENIC(MODIFIER|||||||||)	GT:PL:GQ	1/1:255,126,0:99
Chr09	17330905	.	C	T	222.0	.	DP=32;VDB=0.0401;AF1=1;AC1=2;DP4=0,0,12,18;MQ=44;FQ=-117;EFF=INTERGENIC(MODIFIER|||||||||)	GT:PL:GQ	1/1:255,90,0:99
Chr09	17527355	.	C	T	129.0	.	DP=36;VDB=0.0308;AF1=1;AC1=2;DP4=0,0,21,15;MQ=16;FQ=-135;EFF=INTERGENIC(MODIFIER|||||||||)	GT:PL:GQ	1/1:162,108,0:99
Chr09	17751122	.	C	T	222.0	.	DP=38;VDB=0.0308;AF1=1;AC1=2;DP4=0,0,20,18;MQ=44;FQ=-141;EFF=INTERGENIC(MODIFIER|||||||||),UPSTREAM(MODIFIER|||||Sobic.009G090700|||PAC:28368791|)	GT:PL:GQ	1/1:255,114,0:99
Chr09	17870463	.	C	T	155.0	.	DP=31;VDB=0.0401;AF1=1;AC1=2;DP4=0,0,12,19;MQ=17;FQ=-120;EFF=INTERGENIC(MODIFIER|||||||||)	GT:PL:GQ	1/1:188,93,0:99
Chr09	18082680	.	C	T	222.0	.	DP=61;VDB=0.0333;AF1=1;AC1=2;DP4=0,0,34,27;MQ=45;FQ=-211;EFF=INTERGENIC(MODIFIER|||||||||)	GT:PL:GQ	1/1:255,184,0:99
Chr09	18237800	.	C	T	129.0	.	DP=10;VDB=0.0411;AF1=1;AC1=2;DP4=0,0,4,2;MQ=45;FQ=-45;EFF=INTERGENIC(MODIFIER|||||||||)	GT:PL:GQ	1/1:162,18,0:33
Chr09	18312031	.	C	T	120.0	.	DP=19;VDB=0.0267;AF1=1;AC1=2;DP4=0,0,6,11;MQ=19;FQ=-78;EFF=INTERGENIC(MODIFIER|||||||||)	GT:PL:GQ	1/1:153,51,0:99
Chr09	18475482	.	C	T	222.0	.	DP=34;VDB=0.0404;AF1=1;AC1=2;DP4=0,0,17,17;MQ=42;FQ=-129;EFF=INTERGENIC(MODIFIER|||||||||)	GT:PL:GQ	1/1:255,102,0:99
Chr09	18630333	.	C	T	222.0	.	DP=75;VDB=0.0388;AF1=1;AC1=2;DP4=0,0,37,37;MQ=30;FQ=-250;EFF=INTERGENIC(MODIFIER|||||||||)	GT:PL:GQ	1/1:255,223,0:99
Chr09	19328465	.	C	T	222.0	.	DP=60;VDB=0.0384;AF1=1;AC1=2;DP4=0,0,29,31;MQ=40;FQ=-208;EFF=INTERGENIC(MODIFIER|||||||||)	GT:PL:GQ	1/1:255,181,0:99
Chr09	19468745	.	C	T	222.0	.	DP=48;VDB=0.0404;AF1=1;AC1=2;DP4=0,0,20,26;MQ=41;FQ=-165;EFF=INTERGENIC(MODIFIER|||||||||)	GT:PL:GQ	1/1:255,138,0:99
Chr09	19551484	.	C	T	222.0	.	DP=58;VDB=0.0291;AF1=1;AC1=2;DP4=0,0,25,25;MQ=42;FQ=-178;EFF=INTERGENIC(MODIFIER|||||||||)	GT:PL:GQ	1/1:255,151,0:99
Chr09	20155429	.	C	T	222.0	.	DP=29;VDB=0.0318;AF1=1;AC1=2;DP4=0,0,11,16;MQ=45;FQ=-108;EFF=INTERGENIC(MODIFIER|||||||||)	GT:PL:GQ	1/1:255,81,0:99
Chr09	20280013	.	C	T	222.0	.	DP=33;VDB=0.0281;AF1=1;AC1=2;DP4=0,0,9,18;MQ=43;FQ=-108;EFF=INTERGENIC(MODIFIER|||||||||)	GT:PL:GQ	1/1:255,81,0:99
Chr09	20387290	.	C	T	222.0	.	DP=39;VDB=0.0333;AF1=1;AC1=2;DP4=0,0,23,14;MQ=44;FQ=-138;EFF=INTERGENIC(MODIFIER|||||||||)	GT:PL:GQ	1/1:255,111,0:99
Chr09	20599037	.	C	T	222.0	.	DP=43;VDB=0.0404;AF1=1;AC1=2;DP4=0,0,14,27;MQ=45;FQ=-150;EFF=INTERGENIC(MODIFIER|||||||||)	GT:PL:GQ	1/1:255,123,0:99
Chr09	20762567	.	C	T	222.0	.	DP=51;VDB=0.0402;AF1=1;AC1=2;DP4=0,0,19,24;MQ=34;FQ=-156;EFF=INTERGENIC(MODIFIER|||||||||)	GT:PL:GQ	1/1:255,129,0:99
Chr09	20917649	.	C	T	222.0	.	DP=22;VDB=0.0411;AF1=1;AC1=2;DP4=0,0,11,10;MQ=43;FQ=-90;EFF=NON_SYNONYMOUS_CODING(MODERATE|MISSENSE|Ctt/Ttt|L66F||Sobic.009G092100|||PAC:28370477|)	GT:PL:GQ	1/1:255,63,0:99
Chr09	21220112	.	C	T	61.0	.	DP=14;VDB=0.0388;AF1=1;AC1=2;DP4=0,0,7,7;MQ=17;FQ=-69;EFF=INTERGENIC(MODIFIER|||||||||)	GT:PL:GQ	1/1:94,42,0:81
Chr09	21271048	.	C	T	121.0	.	DP=10;VDB=0.0383;AF1=1;AC1=2;DP4=0,0,3,7;MQ=24;FQ=-57;EFF=INTERGENIC(MODIFIER|||||||||)	GT:PL:GQ	1/1:154,30,0:57
Chr09	21271061	.	C	T	45.3	.	DP=6;VDB=0.0109;AF1=1;AC1=2;DP4=0,0,2,3;MQ=21;FQ=-42;EFF=INTERGENIC(MODIFIER|||||||||)	GT:PL:GQ	1/1:78,15,0:27
Chr09	21317482	.	C	T	222.0	.	DP=43;VDB=0.0408;AF1=1;AC1=2;DP4=0,0,17,23;MQ=44;FQ=-147;EFF=DOWNSTREAM(MODIFIER|||||Sobic.009G092300|||PAC:28371033|),INTERGENIC(MODIFIER|||||||||),UPSTREAM(MODIFIER|||||Sobic.009G092200|||PAC:28371214|)	GT:PL:GQ	1/1:255,120,0:99
Chr09	21492266	.	C	T	222.0	.	DP=32;VDB=0.0407;AF1=1;AC1=2;DP4=0,0,19,12;MQ=42;FQ=-120;EFF=INTERGENIC(MODIFIER|||||||||)	GT:PL:GQ	1/1:255,93,0:99
Chr09	21535591	.	C	T	222.0	.	DP=62;VDB=0.0404;AF1=1;AC1=2;DP4=0,0,31,31;MQ=41;FQ=-214;EFF=INTERGENIC(MODIFIER|||||||||)	GT:PL:GQ	1/1:255,187,0:99
Chr09	21671246	.	C	T	222.0	.	DP=39;VDB=0.0399;AF1=1;AC1=2;DP4=0,0,10,25;MQ=42;FQ=-132;EFF=INTERGENIC(MODIFIER|||||||||)	GT:PL:GQ	1/1:255,105,0:99
Chr09	21861225	.	C	T	222.0	.	DP=33;VDB=0.0392;AF1=1;AC1=2;DP4=0,0,16,17;MQ=45;FQ=-126;EFF=INTERGENIC(MODIFIER|||||||||)	GT:PL:GQ	1/1:255,99,0:99
Chr09	21882092	.	C	T	38.0	.	DP=9;VDB=0.0026;AF1=1;AC1=2;DP4=0,0,2,7;MQ=13;FQ=-54;EFF=INTERGENIC(MODIFIER|||||||||)	GT:PL:GQ	1/1:71,27,0:51
Chr09	21882441	.	C	T	95.3	.	DP=5;VDB=0.0001;AF1=1;AC1=2;DP4=0,0,3,2;MQ=39;FQ=-42;EFF=INTERGENIC(MODIFIER|||||||||)	GT:PL:GQ	1/1:128,15,0:27
Chr09	21969776	.	C	T	222.0	.	DP=21;VDB=0.0284;AF1=1;AC1=2;DP4=0,0,8,9;MQ=42;FQ=-78;EFF=INTERGENIC(MODIFIER|||||||||)	GT:PL:GQ	1/1:255,51,0:99
Chr09	21995803	.	C	T	222.0	.	DP=32;VDB=0.0396;AF1=1;AC1=2;DP4=0,0,15,15;MQ=42;FQ=-117;EFF=INTERGENIC(MODIFIER|||||||||)	GT:PL:GQ	1/1:255,90,0:99
Chr09	22053789	.	C	T	222.0	.	DP=50;VDB=0.0333;AF1=1;AC1=2;DP4=0,0,19,30;MQ=39;FQ=-175;EFF=DOWNSTREAM(MODIFIER|||||Sobic.009G092600|||PAC:28370457|),INTERGENIC(MODIFIER|||||||||)	GT:PL:GQ	1/1:255,148,0:99
Chr09	22167995	.	C	T	222.0	.	DP=53;VDB=0.0384;AF1=1;AC1=2;DP4=0,0,18,33;MQ=41;FQ=-181;EFF=INTERGENIC(MODIFIER|||||||||)	GT:PL:GQ	1/1:255,154,0:99
Chr09	22208288	.	C	T	222.0	.	DP=49;VDB=0.0404;AF1=1;AC1=2;DP4=0,0,29,20;MQ=30;FQ=-175;EFF=INTERGENIC(MODIFIER|||||||||)	GT:PL:GQ	1/1:255,148,0:99
Chr09	22227381	.	C	T	222.0	.	DP=30;VDB=0.0333;AF1=1;AC1=2;DP4=0,0,14,13;MQ=32;FQ=-108;EFF=INTERGENIC(MODIFIER|||||||||)	GT:PL:GQ	1/1:255,81,0:99
Chr09	22392780	.	C	T	222.0	.	DP=59;VDB=0.0388;AF1=1;AC1=2;DP4=0,0,24,32;MQ=39;FQ=-196;EFF=INTERGENIC(MODIFIER|||||||||)	GT:PL:GQ	1/1:255,169,0:99
Chr09	22598439	.	C	T	96.0	.	DP=8;VDB=0.0001;AF1=1;AC1=2;DP4=0,0,7,1;MQ=26;FQ=-51;EFF=INTERGENIC(MODIFIER|||||||||)	GT:PL:GQ	1/1:129,24,0:45
Chr09	22598447	.	G	A	45.3	.	DP=5;VDB=0.0373;AF1=1;AC1=2;DP4=0,0,3,2;MQ=20;FQ=-42;EFF=INTERGENIC(MODIFIER|||||||||)	GT:PL:GQ	1/1:78,15,0:27
Chr09	22643380	.	C	T	222.0	.	DP=26;VDB=0.0426;AF1=1;AC1=2;DP4=0,0,15,10;MQ=45;FQ=-102;EFF=INTERGENIC(MODIFIER|||||||||)	GT:PL:GQ	1/1:255,75,0:99
Chr09	22646797	.	C	T	222.0	.	DP=37;VDB=0.0154;AF1=1;AC1=2;DP4=0,0,14,18;MQ=42;FQ=-123;EFF=INTERGENIC(MODIFIER|||||||||)	GT:PL:GQ	1/1:255,96,0:99
Chr09	22748435	.	C	T	222.0	.	DP=28;VDB=0.0355;AF1=1;AC1=2;DP4=0,0,16,12;MQ=26;FQ=-111;EFF=INTERGENIC(MODIFIER|||||||||)	GT:PL:GQ	1/1:255,84,0:99
Chr09	22789074	.	C	T	222.0	.	DP=52;VDB=0.0404;AF1=1;AC1=2;DP4=0,0,26,24;MQ=45;FQ=-178;EFF=INTERGENIC(MODIFIER|||||||||)	GT:PL:GQ	1/1:255,151,0:99
Chr09	22874127	.	C	T	222.0	.	DP=40;VDB=0.0355;AF1=1;AC1=2;DP4=0,0,19,21;MQ=44;FQ=-147;EFF=DOWNSTREAM(MODIFIER|||||Sobic.009G093100|||PAC:28371650|),INTERGENIC(MODIFIER|||||||||)	GT:PL:GQ	1/1:255,120,0:99
Chr09	22921974	.	C	T	222.0	.	DP=40;VDB=0.0374;AF1=1;AC1=2;DP4=0,0,11,29;MQ=45;FQ=-147;EFF=INTERGENIC(MODIFIER|||||||||)	GT:PL:GQ	1/1:255,120,0:99
Chr09	23047497	.	C	T	222.0	.	DP=36;VDB=0.0333;AF1=1;AC1=2;DP4=0,0,21,10;MQ=40;FQ=-120;EFF=INTERGENIC(MODIFIER|||||||||)	GT:PL:GQ	1/1:255,93,0:99
Chr09	23239155	.	G	A	222.0	.	DP=46;VDB=0.0355;AF1=1;AC1=2;DP4=0,0,22,23;MQ=44;FQ=-162;EFF=INTERGENIC(MODIFIER|||||||||)	GT:PL:GQ	1/1:255,135,0:99
Chr09	23332793	.	C	T	222.0	.	DP=64;VDB=0.0399;AF1=1;AC1=2;DP4=0,0,26,32;MQ=41;FQ=-202;EFF=INTERGENIC(MODIFIER|||||||||)	GT:PL:GQ	1/1:255,175,0:99
Chr09	23434215	.	C	T	222.0	.	DP=53;VDB=0.0388;AF1=1;AC1=2;DP4=0,0,29,21;MQ=45;FQ=-178;EFF=INTRON(MODIFIER|||||Sobic.009G093300|||PAC:28370419|3)	GT:PL:GQ	1/1:255,151,0:99
Chr09	23596484	.	C	T	222.0	.	DP=34;VDB=0.0281;AF1=1;AC1=2;DP4=0,0,12,16;MQ=46;FQ=-111;EFF=INTERGENIC(MODIFIER|||||||||)	GT:PL:GQ	1/1:255,84,0:99
Chr09	23723006	.	C	T	222.0	.	DP=43;VDB=0.0333;AF1=1;AC1=2;DP4=0,0,26,17;MQ=45;FQ=-156;EFF=INTERGENIC(MODIFIER|||||||||)	GT:PL:GQ	1/1:255,129,0:99
Chr09	23735093	.	C	T	222.0	.	DP=50;VDB=0.0399;AF1=1;AC1=2;DP4=0,0,20,19;MQ=40;FQ=-144;EFF=INTERGENIC(MODIFIER|||||||||)	GT:PL:GQ	1/1:255,117,0:99
Chr09	23838922	.	C	T	211.0	.	DP=14;VDB=0.0414;AF1=1;AC1=2;DP4=0,0,7,5;MQ=46;FQ=-63;EFF=INTERGENIC(MODIFIER|||||||||)	GT:PL:GQ	1/1:244,36,0:69
Chr09	24039235	.	C	T	222.0	.	DP=48;VDB=0.0399;AF1=1;AC1=2;DP4=0,0,15,29;MQ=45;FQ=-159;EFF=INTERGENIC(MODIFIER|||||||||)	GT:PL:GQ	1/1:255,132,0:99
Chr09	24200185	.	C	T	222.0	.	DP=18;VDB=0.0365;AF1=1;AC1=2;DP4=0,0,8,6;MQ=45;FQ=-69;EFF=INTERGENIC(MODIFIER|||||||||)	GT:PL:GQ	1/1:255,42,0:81
Chr09	24243315	.	C	T	222.0	.	DP=27;VDB=0.0404;AF1=1;AC1=2;DP4=0,0,10,13;MQ=32;FQ=-96;EFF=DOWNSTREAM(MODIFIER|||||Sobic.009G094000|||PAC:28370089|),INTERGENIC(MODIFIER|||||||||),UPSTREAM(MODIFIER|||||Sobic.009G093900|||PAC:28368630|)	GT:PL:GQ	1/1:255,69,0:99
Chr09	24280458	.	C	T	222.0	.	DP=25;VDB=0.0404;AF1=1;AC1=2;DP4=0,0,11,10;MQ=35;FQ=-90;EFF=INTERGENIC(MODIFIER|||||||||)	GT:PL:GQ	1/1:255,63,0:99
Chr09	24440788	.	C	T	222.0	.	DP=39;VDB=0.0388;AF1=1;AC1=2;DP4=0,0,18,13;MQ=43;FQ=-120;EFF=INTERGENIC(MODIFIER|||||||||)	GT:PL:GQ	1/1:255,93,0:99
Chr09	24782575	.	C	T	222.0	.	DP=36;VDB=0.0388;AF1=1;AC1=2;DP4=0,0,22,12;MQ=45;FQ=-129;EFF=INTERGENIC(MODIFIER|||||||||)	GT:PL:GQ	1/1:255,102,0:99
Chr09	24814630	.	G	A	39.1	.	DP=6;VDB=0.0371;AF1=1;AC1=2;DP4=0,0,1,5;MQ=17;FQ=-45;EFF=INTERGENIC(MODIFIER|||||||||)	GT:PL:GQ	1/1:72,18,0:33
Chr09	24970405	.	C	T	222.0	.	DP=15;VDB=0.0365;AF1=1;AC1=2;DP4=0,0,9,6;MQ=44;FQ=-72;EFF=INTERGENIC(MODIFIER|||||||||)	GT:PL:GQ	1/1:255,45,0:87
Chr09	25053071	.	C	T	222.0	.	DP=48;VDB=0.0404;AF1=1;AC1=2;DP4=0,0,25,23;MQ=31;FQ=-171;EFF=INTERGENIC(MODIFIER|||||||||)	GT:PL:GQ	1/1:255,144,0:99
Chr09	25055618	.	C	T	222.0	.	DP=37;VDB=0.0333;AF1=1;AC1=2;DP4=0,0,17,17;MQ=45;FQ=-129;EFF=INTERGENIC(MODIFIER|||||||||)	GT:PL:GQ	1/1:255,102,0:99
Chr09	25111161	.	C	T	76.0	.	DP=14;VDB=0.0308;AF1=1;AC1=2;DP4=0,0,7,6;MQ=15;FQ=-66;EFF=INTERGENIC(MODIFIER|||||||||)	GT:PL:GQ	1/1:109,39,0:75
Chr09	25125739	.	C	T	222.0	.	DP=31;VDB=0.0404;AF1=1;AC1=2;DP4=0,0,9,20;MQ=40;FQ=-114;EFF=INTERGENIC(MODIFIER|||||||||)	GT:PL:GQ	1/1:255,87,0:99
Chr09	25236354	.	C	T	222.0	.	DP=37;VDB=0.0388;AF1=1;AC1=2;DP4=0,0,19,17;MQ=45;FQ=-135;EFF=INTERGENIC(MODIFIER|||||||||)	GT:PL:GQ	1/1:255,108,0:99
Chr09	25252719	.	C	T	222.0	.	DP=42;VDB=0.0404;AF1=1;AC1=2;DP4=0,0,19,23;MQ=45;FQ=-153;EFF=INTERGENIC(MODIFIER|||||||||)	GT:PL:GQ	1/1:255,126,0:99
Chr09	25277864	.	C	T	222.0	.	DP=25;VDB=0.0383;AF1=1;AC1=2;DP4=0,0,17,6;MQ=39;FQ=-96;EFF=INTERGENIC(MODIFIER|||||||||)	GT:PL:GQ	1/1:255,69,0:99
Chr09	25330728	.	C	T	142.0	.	DP=31;VDB=0.0404;AF1=1;AC1=2;DP4=0,0,19,10;MQ=18;FQ=-114;EFF=INTERGENIC(MODIFIER|||||||||)	GT:PL:GQ	1/1:175,87,0:99
Chr09	25488320	.	C	T	222.0	.	DP=40;VDB=0.0308;AF1=1;AC1=2;DP4=0,0,22,15;MQ=45;FQ=-138;EFF=INTERGENIC(MODIFIER|||||||||)	GT:PL:GQ	1/1:255,111,0:99
Chr09	25596554	.	C	T	222.0	.	DP=55;VDB=0.0388;AF1=1;AC1=2;DP4=0,0,31,22;MQ=44;FQ=-187;EFF=INTERGENIC(MODIFIER|||||||||)	GT:PL:GQ	1/1:255,160,0:99
Chr09	25659367	.	C	T	222.0	.	DP=33;VDB=0.0404;AF1=1;AC1=2;DP4=0,0,16,15;MQ=45;FQ=-120;EFF=INTERGENIC(MODIFIER|||||||||)	GT:PL:GQ	1/1:255,93,0:99
Chr09	25690819	.	C	T	222.0	.	DP=45;VDB=0.0333;AF1=1;AC1=2;DP4=0,0,14,30;MQ=45;FQ=-159;EFF=INTERGENIC(MODIFIER|||||||||)	GT:PL:GQ	1/1:255,132,0:99
Chr09	25746086	.	C	T	222.0	.	DP=34;VDB=0.0374;AF1=1;AC1=2;DP4=0,0,20,14;MQ=43;FQ=-129;EFF=INTERGENIC(MODIFIER|||||||||)	GT:PL:GQ	1/1:255,102,0:99
Chr09	26028872	.	C	T	222.0	.	DP=35;VDB=0.0339;AF1=1;AC1=2;DP4=0,0,17,16;MQ=45;FQ=-126;EFF=INTERGENIC(MODIFIER|||||||||)	GT:PL:GQ	1/1:255,99,0:99
Chr09	26275392	.	C	T	222.0	.	DP=49;VDB=0.0333;AF1=1;AC1=2;DP4=0,0,23,26;MQ=40;FQ=-175;EFF=INTERGENIC(MODIFIER|||||||||)	GT:PL:GQ	1/1:255,148,0:99
Chr09	26349670	.	C	T	222.0	.	DP=44;VDB=0.0438;AF1=1;AC1=2;DP4=0,0,17,15;MQ=46;FQ=-123;EFF=INTERGENIC(MODIFIER|||||||||)	GT:PL:GQ	1/1:255,96,0:99
Chr09	26597688	.	C	T	222.0	.	DP=55;VDB=0.0404;AF1=1;AC1=2;DP4=0,0,30,22;MQ=44;FQ=-184;EFF=DOWNSTREAM(MODIFIER|||||Sobic.009G095300|||PAC:28370507|),INTRON(MODIFIER|||||Sobic.009G095100|||PAC:28369937|5)	GT:PL:GQ	1/1:255,157,0:99
Chr09	26604936	.	C	T	222.0	.	DP=38;VDB=0.0401;AF1=1;AC1=2;DP4=0,0,17,19;MQ=45;FQ=-135;EFF=INTERGENIC(MODIFIER|||||||||)	GT:PL:GQ	1/1:255,108,0:99
Chr09	26673835	.	C	T	222.0	.	DP=53;VDB=0.0404;AF1=1;AC1=2;DP4=0,0,26,26;MQ=42;FQ=-184;EFF=INTERGENIC(MODIFIER|||||||||)	GT:PL:GQ	1/1:255,157,0:99
Chr09	26696900	.	G	A	222.0	.	DP=42;VDB=0.0405;AF1=1;AC1=2;DP4=0,0,28,13;MQ=36;FQ=-150;EFF=INTERGENIC(MODIFIER|||||||||)	GT:PL:GQ	1/1:255,123,0:99
Chr09	26970295	.	G	A	215.0	.	DP=33;VDB=0.0198;AF1=1;AC1=2;DP4=0,0,17,16;MQ=24;FQ=-126;EFF=INTERGENIC(MODIFIER|||||||||)	GT:PL:GQ	1/1:248,99,0:99
Chr09	26970366	.	C	T	181.0	.	DP=23;VDB=0.0069;AF1=1;AC1=2;DP4=0,0,11,11;MQ=23;FQ=-93;EFF=INTERGENIC(MODIFIER|||||||||)	GT:PL:GQ	1/1:214,66,0:99
Chr09	27080877	.	C	T	222.0	.	DP=16;VDB=0.0004;AF1=1;AC1=2;DP4=0,0,5,7;MQ=40;FQ=-63;EFF=INTERGENIC(MODIFIER|||||||||)	GT:PL:GQ	1/1:255,36,0:69
Chr09	27142722	.	C	T	222.0	.	DP=45;VDB=0.0374;AF1=1;AC1=2;DP4=0,0,24,19;MQ=40;FQ=-156;EFF=INTERGENIC(MODIFIER|||||||||)	GT:PL:GQ	1/1:255,129,0:99
Chr09	27494118	.	G	A	222.0	.	DP=60;VDB=0.0404;AF1=1;AC1=2;DP4=0,0,31,29;MQ=32;FQ=-193;EFF=INTERGENIC(MODIFIER|||||||||)	GT:PL:GQ	1/1:255,166,0:99
Chr09	31010100	.	C	T	222.0	.	DP=40;VDB=0.0404;AF1=1;AC1=2;DP4=0,0,29,8;MQ=45;FQ=-138;EFF=INTERGENIC(MODIFIER|||||||||)	GT:PL:GQ	1/1:255,111,0:99
Chr09	31180895	.	G	A	40.0	.	DP=14;VDB=0.0003;AF1=1;AC1=2;DP4=0,0,6,8;MQ=11;FQ=-69;EFF=INTERGENIC(MODIFIER|||||||||)	GT:PL:GQ	1/1:73,42,0:77
Chr09	31204068	.	C	T	222.0	.	DP=21;VDB=0.0318;AF1=1;AC1=2;DP4=0,0,8,13;MQ=44;FQ=-90;EFF=INTERGENIC(MODIFIER|||||||||)	GT:PL:GQ	1/1:255,63,0:99
Chr09	31378813	.	C	T	222.0	.	DP=46;VDB=0.0399;AF1=1;AC1=2;DP4=0,0,26,12;MQ=27;FQ=-141;EFF=INTERGENIC(MODIFIER|||||||||)	GT:PL:GQ	1/1:255,114,0:99
Chr09	31470813	.	C	T	222.0	.	DP=33;VDB=0.0404;AF1=1;AC1=2;DP4=0,0,14,17;MQ=45;FQ=-120;EFF=INTERGENIC(MODIFIER|||||||||)	GT:PL:GQ	1/1:255,93,0:99
Chr09	31487294	.	C	T	222.0	.	DP=61;VDB=0.0281;AF1=1;AC1=2;DP4=0,0,31,28;MQ=41;FQ=-205;EFF=INTERGENIC(MODIFIER|||||||||)	GT:PL:GQ	1/1:255,178,0:99
Chr09	31567038	.	C	T	222.0	.	DP=37;VDB=0.0399;AF1=1;AC1=2;DP4=0,0,15,17;MQ=38;FQ=-123;EFF=INTERGENIC(MODIFIER|||||||||)	GT:PL:GQ	1/1:255,96,0:99
Chr09	31601925	.	C	T	222.0	.	DP=37;VDB=0.0396;AF1=1;AC1=2;DP4=0,0,8,22;MQ=44;FQ=-117;EFF=INTERGENIC(MODIFIER|||||||||)	GT:PL:GQ	1/1:255,90,0:99
Chr09	31722814	.	C	T	222.0	.	DP=44;VDB=0.0394;AF1=1;AC1=2;DP4=0,0,18,22;MQ=45;FQ=-147;EFF=INTERGENIC(MODIFIER|||||||||)	GT:PL:GQ	1/1:255,120,0:99
Chr09	31890854	.	C	T	222.0	.	DP=53;VDB=0.0388;AF1=1;AC1=2;DP4=0,0,35,16;MQ=43;FQ=-181;EFF=INTERGENIC(MODIFIER|||||||||)	GT:PL:GQ	1/1:255,154,0:99
Chr09	31944737	.	C	T	222.0	.	DP=16;VDB=0.0281;AF1=1;AC1=2;DP4=0,0,4,12;MQ=38;FQ=-75;EFF=INTERGENIC(MODIFIER|||||||||)	GT:PL:GQ	1/1:255,48,0:93
Chr09	31977099	.	C	T	222.0	.	DP=42;VDB=0.0225;AF1=1;AC1=2;DP4=0,0,16,25;MQ=44;FQ=-150;EFF=INTERGENIC(MODIFIER|||||||||)	GT:PL:GQ	1/1:255,123,0:99
Chr09	31984776	.	C	T	222.0	.	DP=52;VDB=0.0333;AF1=1;AC1=2;DP4=0,0,18,28;MQ=45;FQ=-165;EFF=INTERGENIC(MODIFIER|||||||||)	GT:PL:GQ	1/1:255,138,0:99
Chr09	32064966	.	C	T	109.0	.	DP=12;VDB=0.0370;AF1=1;AC1=2;DP4=0,0,9,1;MQ=31;FQ=-57;EFF=INTERGENIC(MODIFIER|||||||||)	GT:PL:GQ	1/1:142,30,0:57
Chr09	32078415	.	C	T	222.0	.	DP=49;VDB=0.0333;AF1=1;AC1=2;DP4=0,0,27,22;MQ=32;FQ=-175;EFF=INTERGENIC(MODIFIER|||||||||)	GT:PL:GQ	1/1:255,148,0:99
Chr09	32458619	.	C	T	222.0	.	DP=37;VDB=0.0407;AF1=1;AC1=2;DP4=0,0,16,15;MQ=42;FQ=-120;EFF=INTERGENIC(MODIFIER|||||||||)	GT:PL:GQ	1/1:255,93,0:99
Chr09	32480726	.	C	T	222.0	.	DP=31;VDB=0.0394;AF1=1;AC1=2;DP4=0,0,16,9;MQ=44;FQ=-102;EFF=INTERGENIC(MODIFIER|||||||||)	GT:PL:GQ	1/1:255,75,0:99
Chr09	32486446	.	C	T	222.0	.	DP=37;VDB=0.0407;AF1=1;AC1=2;DP4=0,0,20,17;MQ=43;FQ=-138;EFF=INTERGENIC(MODIFIER|||||||||)	GT:PL:GQ	1/1:255,111,0:99
Chr09	32604994	.	C	T	222.0	.	DP=15;VDB=0.0374;AF1=1;AC1=2;DP4=0,0,5,8;MQ=44;FQ=-66;EFF=INTERGENIC(MODIFIER|||||||||)	GT:PL:GQ	1/1:255,39,0:75
Chr09	32769667	.	C	T	222.0	.	DP=62;VDB=0.0365;AF1=1;AC1=2;DP4=0,0,26,30;MQ=43;FQ=-196;EFF=INTRON(MODIFIER|||||Sobic.009G096100|||PAC:28370672|4),INTRON(MODIFIER|||||Sobic.009G096100|||PAC:28370673|5),INTRON(MODIFIER|||||Sobic.009G096100|||PAC:28370674|3),INTRON(MODIFIER|||||Sobic.009G096100|||PAC:28370675|4),INTRON(MODIFIER|||||Sobic.009G096100|||PAC:28370676|2),INTRON(MODIFIER|||||Sobic.009G096100|||PAC:28370677|3)	GT:PL:GQ	1/1:255,169,0:99
Chr09	32802433	.	G	A	222.0	.	DP=27;VDB=0.0380;AF1=1;AC1=2;DP4=0,0,11,7;MQ=44;FQ=-81;EFF=INTERGENIC(MODIFIER|||||||||)	GT:PL:GQ	1/1:255,54,0:99
Chr09	32877290	.	C	T	222.0	.	DP=44;VDB=0.0394;AF1=1;AC1=2;DP4=0,0,17,27;MQ=36;FQ=-159;EFF=INTERGENIC(MODIFIER|||||||||)	GT:PL:GQ	1/1:255,132,0:99
Chr09	32996689	.	C	T	222.0	.	DP=48;VDB=0.0402;AF1=1;AC1=2;DP4=0,0,22,23;MQ=35;FQ=-162;EFF=INTERGENIC(MODIFIER|||||||||)	GT:PL:GQ	1/1:255,135,0:99
Chr09	33171431	.	C	T	222.0	.	DP=33;VDB=0.0399;AF1=1;AC1=2;DP4=0,0,21,11;MQ=42;FQ=-123;EFF=INTERGENIC(MODIFIER|||||||||)	GT:PL:GQ	1/1:255,96,0:99
Chr09	33308533	.	C	T	222.0	.	DP=50;VDB=0.0388;AF1=1;AC1=2;DP4=0,0,30,20;MQ=45;FQ=-178;EFF=INTERGENIC(MODIFIER|||||||||)	GT:PL:GQ	1/1:255,151,0:99
Chr09	33338689	.	C	T	222.0	.	DP=33;VDB=0.0405;AF1=1;AC1=2;DP4=0,0,20,13;MQ=45;FQ=-126;EFF=INTERGENIC(MODIFIER|||||||||)	GT:PL:GQ	1/1:255,99,0:99
Chr09	33886171	.	C	T	222.0	.	DP=47;VDB=0.0383;AF1=1;AC1=2;DP4=0,0,16,28;MQ=45;FQ=-159;EFF=INTERGENIC(MODIFIER|||||||||)	GT:PL:GQ	1/1:255,132,0:99
Chr09	33993654	.	C	T	131.0	.	DP=29;VDB=0.0408;AF1=1;AC1=2;DP4=0,0,9,11;MQ=19;FQ=-87;EFF=INTERGENIC(MODIFIER|||||||||)	GT:PL:GQ	1/1:164,60,0:99
Chr09	34500665	.	C	T	222.0	.	DP=48;VDB=0.0388;AF1=1;AC1=2;DP4=0,0,27,19;MQ=39;FQ=-165;EFF=INTERGENIC(MODIFIER|||||||||)	GT:PL:GQ	1/1:255,138,0:99
Chr09	34528690	.	C	T	222.0	.	DP=52;VDB=0.0404;AF1=1;AC1=2;DP4=0,0,31,17;MQ=43;FQ=-171;EFF=INTERGENIC(MODIFIER|||||||||)	GT:PL:GQ	1/1:255,144,0:99
Chr09	34554882	.	C	T	222.0	.	DP=39;VDB=0.0355;AF1=1;AC1=2;DP4=0,0,20,18;MQ=42;FQ=-141;EFF=INTERGENIC(MODIFIER|||||||||)	GT:PL:GQ	1/1:255,114,0:99
Chr09	34644220	.	C	T	222.0	.	DP=23;VDB=0.0351;AF1=1;AC1=2;DP4=0,0,8,12;MQ=34;FQ=-87;EFF=INTERGENIC(MODIFIER|||||||||)	GT:PL:GQ	1/1:255,60,0:99
Chr09	34733318	.	C	T	222.0	.	DP=38;VDB=0.0404;AF1=1;AC1=2;DP4=0,0,23,13;MQ=45;FQ=-135;EFF=INTERGENIC(MODIFIER|||||||||)	GT:PL:GQ	1/1:255,108,0:99
Chr09	34760165	.	C	T	222.0	.	DP=28;VDB=0.0399;AF1=1;AC1=2;DP4=0,0,9,17;MQ=45;FQ=-105;EFF=INTERGENIC(MODIFIER|||||||||)	GT:PL:GQ	1/1:255,78,0:99
Chr09	34771033	.	C	T	222.0	.	DP=46;VDB=0.0399;AF1=1;AC1=2;DP4=0,0,25,21;MQ=42;FQ=-165;EFF=INTERGENIC(MODIFIER|||||||||)	GT:PL:GQ	1/1:255,138,0:99
Chr09	34781107	.	C	T	222.0	.	DP=26;VDB=0.0318;AF1=1;AC1=2;DP4=0,0,11,15;MQ=44;FQ=-105;EFF=INTERGENIC(MODIFIER|||||||||)	GT:PL:GQ	1/1:255,78,0:99
Chr09	34928003	.	C	T	222.0	.	DP=38;VDB=0.0383;AF1=1;AC1=2;DP4=0,0,19,13;MQ=42;FQ=-123;EFF=INTERGENIC(MODIFIER|||||||||)	GT:PL:GQ	1/1:255,96,0:99
Chr09	35121779	.	C	T	222.0	.	DP=32;VDB=0.0353;AF1=1;AC1=2;DP4=0,0,14,18;MQ=40;FQ=-123;EFF=INTERGENIC(MODIFIER|||||||||)	GT:PL:GQ	1/1:255,96,0:99
Chr09	35251661	.	C	T	222.0	.	DP=28;VDB=0.0394;AF1=1;AC1=2;DP4=0,0,17,9;MQ=39;FQ=-105;EFF=INTERGENIC(MODIFIER|||||||||)	GT:PL:GQ	1/1:255,78,0:99
Chr09	35470083	.	C	T	222.0	.	DP=41;VDB=0.0396;AF1=1;AC1=2;DP4=0,0,16,22;MQ=44;FQ=-141;EFF=INTERGENIC(MODIFIER|||||||||)	GT:PL:GQ	1/1:255,114,0:99
Chr09	35637078	.	C	T	222.0	.	DP=26;VDB=0.0191;AF1=1;AC1=2;DP4=0,0,11,4;MQ=44;FQ=-72;EFF=INTERGENIC(MODIFIER|||||||||)	GT:PL:GQ	1/1:255,45,0:87
Chr09	35651885	.	C	T	222.0	.	DP=43;VDB=0.0402;AF1=1;AC1=2;DP4=0,0,21,22;MQ=45;FQ=-156;EFF=INTERGENIC(MODIFIER|||||||||)	GT:PL:GQ	1/1:255,129,0:99
Chr09	36100569	.	C	T	222.0	.	DP=46;VDB=0.0374;AF1=1;AC1=2;DP4=0,0,21,25;MQ=45;FQ=-165;EFF=INTERGENIC(MODIFIER|||||||||)	GT:PL:GQ	1/1:255,138,0:99
Chr09	36109268	.	C	T	222.0	.	DP=29;VDB=0.0388;AF1=1;AC1=2;DP4=0,0,13,15;MQ=45;FQ=-111;EFF=INTERGENIC(MODIFIER|||||||||)	GT:PL:GQ	1/1:255,84,0:99
Chr09	36111909	.	C	T	222.0	.	DP=19;VDB=0.0404;AF1=1;AC1=2;DP4=0,0,9,10;MQ=44;FQ=-84;EFF=DOWNSTREAM(MODIFIER|||||Sobic.009G098100|||PAC:28368619|),INTERGENIC(MODIFIER|||||||||)	GT:PL:GQ	1/1:255,57,0:99
Chr09	36254058	.	C	T	222.0	.	DP=43;VDB=0.0374;AF1=1;AC1=2;DP4=0,0,16,24;MQ=46;FQ=-147;EFF=INTERGENIC(MODIFIER|||||||||)	GT:PL:GQ	1/1:255,120,0:99
Chr09	36309234	.	C	T	222.0	.	DP=50;VDB=0.0365;AF1=1;AC1=2;DP4=0,0,20,30;MQ=45;FQ=-178;EFF=INTERGENIC(MODIFIER|||||||||)	GT:PL:GQ	1/1:255,151,0:99
Chr09	36409797	.	C	T	222.0	.	DP=61;VDB=0.0353;AF1=1;AC1=2;DP4=0,0,23,30;MQ=41;FQ=-187;EFF=INTERGENIC(MODIFIER|||||||||)	GT:PL:GQ	1/1:255,160,0:99
Chr09	36511528	.	C	T	222.0	.	DP=25;VDB=0.0384;AF1=1;AC1=2;DP4=0,0,12,13;MQ=32;FQ=-102;EFF=INTERGENIC(MODIFIER|||||||||)	GT:PL:GQ	1/1:255,75,0:99
Chr09	36573542	.	C	T	222.0	.	DP=63;VDB=0.0355;AF1=1;AC1=2;DP4=0,0,25,37;MQ=31;FQ=-214;EFF=INTERGENIC(MODIFIER|||||||||)	GT:PL:GQ	1/1:255,187,0:99
Chr09	36697339	.	C	T	222.0	.	DP=24;VDB=0.0416;AF1=1;AC1=2;DP4=0,0,9,14;MQ=44;FQ=-96;EFF=INTERGENIC(MODIFIER|||||||||)	GT:PL:GQ	1/1:255,69,0:99
Chr09	36716614	.	C	T	222.0	.	DP=31;VDB=0.0384;AF1=1;AC1=2;DP4=0,0,16,9;MQ=42;FQ=-102;EFF=INTERGENIC(MODIFIER|||||||||)	GT:PL:GQ	1/1:255,75,0:99
Chr09	36742982	.	G	A	43.1	.	DP=8;VDB=0.0408;AF1=1;AC1=2;DP4=0,0,3,3;MQ=18;FQ=-45;EFF=INTERGENIC(MODIFIER|||||||||)	GT:PL:GQ	1/1:76,18,0:33
Chr09	36787615	.	C	T	222.0	.	DP=35;VDB=0.0401;AF1=1;AC1=2;DP4=0,0,20,13;MQ=34;FQ=-126;EFF=INTERGENIC(MODIFIER|||||||||)	GT:PL:GQ	1/1:255,99,0:99
Chr09	36861562	.	C	T	222.0	.	DP=34;VDB=0.0313;AF1=1;AC1=2;DP4=0,0,21,13;MQ=44;FQ=-129;EFF=INTERGENIC(MODIFIER|||||||||),UPSTREAM(MODIFIER|||||Sobic.009G098400|||PAC:28369648|)	GT:PL:GQ	1/1:255,102,0:99
Chr09	36879765	.	C	T	222.0	.	DP=54;VDB=0.0399;AF1=1;AC1=2;DP4=0,0,23,27;MQ=45;FQ=-178;EFF=INTERGENIC(MODIFIER|||||||||)	GT:PL:GQ	1/1:255,151,0:99
Chr09	36977377	.	C	T	222.0	.	DP=41;VDB=0.0399;AF1=1;AC1=2;DP4=0,0,22,19;MQ=44;FQ=-150;EFF=INTERGENIC(MODIFIER|||||||||)	GT:PL:GQ	1/1:255,123,0:99
Chr09	37172857	.	C	T	222.0	.	DP=53;VDB=0.0405;AF1=1;AC1=2;DP4=0,0,21,26;MQ=44;FQ=-168;EFF=INTERGENIC(MODIFIER|||||||||)	GT:PL:GQ	1/1:255,141,0:99
Chr09	37315194	.	C	T	222.0	.	DP=43;VDB=0.0384;AF1=1;AC1=2;DP4=0,0,21,22;MQ=45;FQ=-156;EFF=INTERGENIC(MODIFIER|||||||||)	GT:PL:GQ	1/1:255,129,0:99
Chr09	37504736	.	G	A	222.0	.	DP=28;VDB=0.0407;AF1=1;AC1=2;DP4=0,0,9,19;MQ=44;FQ=-111;EFF=INTERGENIC(MODIFIER|||||||||)	GT:PL:GQ	1/1:255,84,0:99
Chr09	37898903	.	C	T	222.0	.	DP=50;VDB=0.0281;AF1=1;AC1=2;DP4=0,0,22,28;MQ=23;FQ=-178;EFF=INTERGENIC(MODIFIER|||||||||)	GT:PL:GQ	1/1:255,151,0:99
Chr09	37902070	.	C	T	222.0	.	DP=21;VDB=0.0391;AF1=1;AC1=2;DP4=0,0,11,8;MQ=45;FQ=-84;EFF=INTERGENIC(MODIFIER|||||||||)	GT:PL:GQ	1/1:255,57,0:99
Chr09	37908651	.	C	T	222.0	.	DP=32;VDB=0.0388;AF1=1;AC1=2;DP4=0,0,16,14;MQ=45;FQ=-117;EFF=INTERGENIC(MODIFIER|||||||||)	GT:PL:GQ	1/1:255,90,0:99
Chr09	37921172	.	C	T	222.0	.	DP=40;VDB=0.0401;AF1=1;AC1=2;DP4=0,0,22,16;MQ=34;FQ=-141;EFF=INTERGENIC(MODIFIER|||||||||)	GT:PL:GQ	1/1:255,114,0:99
Chr09	38033832	.	C	T	222.0	.	DP=44;VDB=0.0399;AF1=1;AC1=2;DP4=0,0,17,24;MQ=43;FQ=-150;EFF=INTERGENIC(MODIFIER|||||||||)	GT:PL:GQ	1/1:255,123,0:99
Chr09	38128314	.	C	T	222.0	.	DP=37;VDB=0.0402;AF1=1;AC1=2;DP4=0,0,16,20;MQ=38;FQ=-135;EFF=INTERGENIC(MODIFIER|||||||||)	GT:PL:GQ	1/1:255,108,0:99
Chr09	38391785	.	C	T	222.0	.	DP=43;VDB=0.0388;AF1=1;AC1=2;DP4=0,0,23,20;MQ=46;FQ=-156;EFF=DOWNSTREAM(MODIFIER|||||Sobic.009G099200|||PAC:28369107|),INTERGENIC(MODIFIER|||||||||)	GT:PL:GQ	1/1:255,129,0:99
Chr09	38449756	.	C	T	222.0	.	DP=36;VDB=0.0408;AF1=1;AC1=2;DP4=0,0,10,22;MQ=45;FQ=-123;EFF=INTERGENIC(MODIFIER|||||||||)	GT:PL:GQ	1/1:255,96,0:99
Chr09	38458852	.	C	T	222.0	.	DP=50;VDB=0.0374;AF1=1;AC1=2;DP4=0,0,21,26;MQ=45;FQ=-168;EFF=INTERGENIC(MODIFIER|||||||||)	GT:PL:GQ	1/1:255,141,0:99
Chr09	38740222	.	C	T	222.0	.	DP=34;VDB=0.0253;AF1=1;AC1=2;DP4=0,0,12,21;MQ=46;FQ=-126;EFF=INTERGENIC(MODIFIER|||||||||)	GT:PL:GQ	1/1:255,99,0:99
Chr09	38756525	.	C	T	222.0	.	DP=33;VDB=0.0383;AF1=1;AC1=2;DP4=0,0,15,12;MQ=43;FQ=-108;EFF=INTERGENIC(MODIFIER|||||||||)	GT:PL:GQ	1/1:255,81,0:99
Chr09	38895251	.	C	T	222.0	.	DP=34;VDB=0.0383;AF1=1;AC1=2;DP4=0,0,13,21;MQ=42;FQ=-129;EFF=INTERGENIC(MODIFIER|||||||||)	GT:PL:GQ	1/1:255,102,0:99
Chr09	38959476	.	C	T	222.0	.	DP=48;VDB=0.0374;AF1=1;AC1=2;DP4=0,0,23,23;MQ=44;FQ=-165;EFF=INTERGENIC(MODIFIER|||||||||)	GT:PL:GQ	1/1:255,138,0:99
Chr09	39276494	.	C	T	222.0	.	DP=23;VDB=0.0353;AF1=1;AC1=2;DP4=0,0,14,3;MQ=44;FQ=-78;EFF=INTERGENIC(MODIFIER|||||||||)	GT:PL:GQ	1/1:255,51,0:99
Chr09	39297517	.	C	T	222.0	.	DP=29;VDB=0.0402;AF1=1;AC1=2;DP4=0,0,13,13;MQ=45;FQ=-105;EFF=INTERGENIC(MODIFIER|||||||||)	GT:PL:GQ	1/1:255,78,0:99
Chr09	39317488	.	C	T	222.0	.	DP=47;VDB=0.0383;AF1=1;AC1=2;DP4=0,0,25,22;MQ=29;FQ=-168;EFF=INTERGENIC(MODIFIER|||||||||)	GT:PL:GQ	1/1:255,141,0:99
Chr09	39374838	.	C	T	222.0	.	DP=35;VDB=0.0388;AF1=1;AC1=2;DP4=0,0,13,16;MQ=39;FQ=-114;EFF=INTERGENIC(MODIFIER|||||||||)	GT:PL:GQ	1/1:255,87,0:99
Chr09	39605805	.	C	T	222.0	.	DP=44;VDB=0.0401;AF1=1;AC1=2;DP4=0,0,18,18;MQ=43;FQ=-135;EFF=INTERGENIC(MODIFIER|||||||||)	GT:PL:GQ	1/1:255,108,0:99
Chr09	39634882	.	C	T	222.0	.	DP=73;VDB=0.0404;AF1=1;AC1=2;DP4=0,0,39,30;MQ=42;FQ=-235;EFF=INTERGENIC(MODIFIER|||||||||)	GT:PL:GQ	1/1:255,208,0:99
Chr09	39865527	.	C	T	215.0	.	DP=15;VDB=0.0406;AF1=1;AC1=2;DP4=0,0,3,10;MQ=40;FQ=-66;EFF=SYNONYMOUS_CODING(LOW|SILENT|tcC/tcT|S285||Sobic.009G100500|||PAC:28371291|),SYNONYMOUS_CODING(LOW|SILENT|tcC/tcT|S286||Sobic.009G100500|||PAC:28371290|)	GT:PL:GQ	1/1:248,39,0:75
Chr09	39964302	.	C	T	222.0	.	DP=40;VDB=0.0404;AF1=1;AC1=2;DP4=0,0,17,23;MQ=45;FQ=-147;EFF=INTERGENIC(MODIFIER|||||||||)	GT:PL:GQ	1/1:255,120,0:99
Chr09	40182750	.	C	T	222.0	.	DP=30;VDB=0.0404;AF1=1;AC1=2;DP4=0,0,20,8;MQ=43;FQ=-111;EFF=INTERGENIC(MODIFIER|||||||||)	GT:PL:GQ	1/1:255,84,0:99
Chr09	40261753	.	C	T	222.0	.	DP=49;VDB=0.0308;AF1=1;AC1=2;DP4=0,0,21,25;MQ=45;FQ=-165;EFF=INTERGENIC(MODIFIER|||||||||)	GT:PL:GQ	1/1:255,138,0:99
Chr09	40416319	.	C	T	222.0	.	DP=24;VDB=0.0383;AF1=1;AC1=2;DP4=0,0,12,8;MQ=44;FQ=-87;EFF=INTERGENIC(MODIFIER|||||||||)	GT:PL:GQ	1/1:255,60,0:99
Chr09	40417530	.	C	T	222.0	.	DP=34;VDB=0.0374;AF1=1;AC1=2;DP4=0,0,16,16;MQ=43;FQ=-123;EFF=INTERGENIC(MODIFIER|||||||||)	GT:PL:GQ	1/1:255,96,0:99
Chr09	40568994	.	C	T	222.0	.	DP=30;VDB=0.0396;AF1=1;AC1=2;DP4=0,0,6,22;MQ=37;FQ=-111;EFF=INTERGENIC(MODIFIER|||||||||)	GT:PL:GQ	1/1:255,84,0:99
Chr09	40569181	.	G	A	82.0	.	DP=20;VDB=0.0424;AF1=1;AC1=2;DP4=0,0,8,8;MQ=20;FQ=-75;EFF=INTERGENIC(MODIFIER|||||||||)	GT:PL:GQ	1/1:115,48,0:93
Chr09	40719945	.	C	T	222.0	.	DP=28;VDB=0.0103;AF1=1;AC1=2;DP4=0,0,9,13;MQ=44;FQ=-93;EFF=DOWNSTREAM(MODIFIER|||||Sobic.009G101800|||PAC:28371519|),INTERGENIC(MODIFIER|||||||||)	GT:PL:GQ	1/1:255,66,0:99
Chr09	40799360	.	C	T	161.0	.	DP=24;VDB=0.0384;AF1=1;AC1=2;DP4=0,0,13,11;MQ=19;FQ=-99;EFF=INTERGENIC(MODIFIER|||||||||)	GT:PL:GQ	1/1:194,72,0:99
Chr09	40823644	.	C	T	222.0	.	DP=42;VDB=0.0407;AF1=1;AC1=2;DP4=0,0,20,22;MQ=45;FQ=-153;EFF=SYNONYMOUS_CODING(LOW|SILENT|Ctg/Ttg|L54||Sobic.009G102100|||PAC:28371238|)	GT:PL:GQ	1/1:255,126,0:99
Chr09	40980846	.	C	T	222.0	.	DP=58;VDB=0.0388;AF1=1;AC1=2;DP4=0,0,22,32;MQ=44;FQ=-190;EFF=INTERGENIC(MODIFIER|||||||||)	GT:PL:GQ	1/1:255,163,0:99
Chr09	41207799	.	C	T	222.0	.	DP=54;VDB=0.0198;AF1=1;AC1=2;DP4=0,0,26,24;MQ=33;FQ=-178;EFF=INTERGENIC(MODIFIER|||||||||)	GT:PL:GQ	1/1:255,151,0:99
Chr09	41210510	.	C	T	222.0	.	DP=37;VDB=0.0416;AF1=1;AC1=2;DP4=0,0,8,23;MQ=45;FQ=-120;EFF=INTERGENIC(MODIFIER|||||||||)	GT:PL:GQ	1/1:255,93,0:99
Chr09	41333070	.	C	T	222.0	.	DP=50;VDB=0.0384;AF1=1;AC1=2;DP4=0,0,25,23;MQ=43;FQ=-171;EFF=INTERGENIC(MODIFIER|||||||||)	GT:PL:GQ	1/1:255,144,0:99
Chr09	41496660	.	C	T	222.0	.	DP=57;VDB=0.0404;AF1=1;AC1=2;DP4=0,0,33,22;MQ=44;FQ=-193;EFF=INTERGENIC(MODIFIER|||||||||)	GT:PL:GQ	1/1:255,166,0:99
Chr09	41867947	.	C	T	222.0	.	DP=37;VDB=0.0405;AF1=1;AC1=2;DP4=0,0,18,17;MQ=45;FQ=-132;EFF=INTERGENIC(MODIFIER|||||||||)	GT:PL:GQ	1/1:255,105,0:99
Chr09	42005274	.	C	T	222.0	.	DP=34;VDB=0.0281;AF1=1;AC1=2;DP4=0,0,12,18;MQ=39;FQ=-117;EFF=INTERGENIC(MODIFIER|||||||||)	GT:PL:GQ	1/1:255,90,0:99
Chr09	42202940	.	C	T	222.0	.	DP=31;VDB=0.0298;AF1=1;AC1=2;DP4=0,0,11,20;MQ=41;FQ=-120;EFF=INTERGENIC(MODIFIER|||||||||)	GT:PL:GQ	1/1:255,93,0:99
Chr09	42448371	.	C	T	222.0	.	DP=34;VDB=0.0374;AF1=1;AC1=2;DP4=0,0,22,5;MQ=46;FQ=-108;EFF=INTRON(MODIFIER|||||Sobic.009G104900|||PAC:28371112|22)	GT:PL:GQ	1/1:255,81,0:99
Chr09	42526155	.	C	T	222.0	.	DP=33;VDB=0.0401;AF1=1;AC1=2;DP4=0,0,16,15;MQ=45;FQ=-120;EFF=INTERGENIC(MODIFIER|||||||||)	GT:PL:GQ	1/1:255,93,0:99
Chr09	42540478	.	C	T	222.0	.	DP=46;VDB=0.0388;AF1=1;AC1=2;DP4=0,0,27,18;MQ=44;FQ=-162;EFF=INTERGENIC(MODIFIER|||||||||)	GT:PL:GQ	1/1:255,135,0:99
Chr09	42543462	.	C	T	222.0	.	DP=45;VDB=0.0388;AF1=1;AC1=2;DP4=0,0,11,30;MQ=44;FQ=-150;EFF=INTERGENIC(MODIFIER|||||||||)	GT:PL:GQ	1/1:255,123,0:99
Chr09	42752362	.	C	T	222.0	.	DP=65;VDB=0.0371;AF1=1;AC1=2;DP4=0,0,26,39;MQ=45;FQ=-223;EFF=INTERGENIC(MODIFIER|||||||||)	GT:PL:GQ	1/1:255,196,0:99
Chr09	42760300	.	C	T	222.0	.	DP=49;VDB=0.0404;AF1=1;AC1=2;DP4=0,0,20,29;MQ=43;FQ=-175;EFF=INTERGENIC(MODIFIER|||||||||)	GT:PL:GQ	1/1:255,148,0:99
Chr09	42896364	.	C	T	222.0	.	DP=42;VDB=0.0412;AF1=1;AC1=2;DP4=0,0,17,21;MQ=42;FQ=-141;EFF=INTERGENIC(MODIFIER|||||||||)	GT:PL:GQ	1/1:255,114,0:99
Chr09	42959810	.	C	T	222.0	.	DP=32;VDB=0.0396;AF1=1;AC1=2;DP4=0,0,9,23;MQ=45;FQ=-123;EFF=DOWNSTREAM(MODIFIER|||||Sobic.009G106200|||PAC:28370915|),INTERGENIC(MODIFIER|||||||||),UPSTREAM(MODIFIER|||||Sobic.009G106100|||PAC:28368827|)	GT:PL:GQ	1/1:255,96,0:99
Chr09	43116374	.	C	T	222.0	.	DP=56;VDB=0.0404;AF1=1;AC1=2;DP4=0,0,24,28;MQ=45;FQ=-184;EFF=INTRON(MODIFIER|||||Sobic.009G107400|||PAC:28368988|2)	GT:PL:GQ	1/1:255,157,0:99
Chr09	43164553	.	C	T	222.0	.	DP=55;VDB=0.0355;AF1=1;AC1=2;DP4=0,0,25,15;MQ=39;FQ=-147;EFF=INTERGENIC(MODIFIER|||||||||)	GT:PL:GQ	1/1:255,120,0:99
Chr09	43192111	.	C	T	222.0	.	DP=52;VDB=0.0355;AF1=1;AC1=2;DP4=0,0,28,24;MQ=45;FQ=-184;EFF=DOWNSTREAM(MODIFIER|||||Sobic.009G107900|||PAC:28370951|),INTERGENIC(MODIFIER|||||||||)	GT:PL:GQ	1/1:255,157,0:99
Chr09	43247845	.	C	T	222.0	.	DP=34;VDB=0.0355;AF1=1;AC1=2;DP4=0,0,7,25;MQ=41;FQ=-123;EFF=INTERGENIC(MODIFIER|||||||||)	GT:PL:GQ	1/1:255,96,0:99
Chr09	43269781	.	C	T	222.0	.	DP=35;VDB=0.0400;AF1=1;AC1=2;DP4=0,0,17,18;MQ=30;FQ=-132;EFF=INTERGENIC(MODIFIER|||||||||)	GT:PL:GQ	1/1:255,105,0:99
Chr09	43590142	.	C	T	222.0	.	DP=28;VDB=0.0308;AF1=1;AC1=2;DP4=0,0,15,12;MQ=44;FQ=-108;EFF=INTERGENIC(MODIFIER|||||||||),UPSTREAM(MODIFIER|||||Sobic.009G108700|||PAC:28368895|),UPSTREAM(MODIFIER|||||Sobic.009G108800|||PAC:28370693|)	GT:PL:GQ	1/1:255,81,0:99
Chr09	43599987	.	C	T	201.0	.	DP=9;VDB=0.0340;AF1=1;AC1=2;DP4=0,0,4,5;MQ=46;FQ=-54;EFF=INTERGENIC(MODIFIER|||||||||)	GT:PL:GQ	1/1:234,27,0:51
Chr09	43615100	.	C	T	222.0	.	DP=40;VDB=0.0329;AF1=1;AC1=2;DP4=0,0,27,11;MQ=35;FQ=-141;EFF=INTERGENIC(MODIFIER|||||||||)	GT:PL:GQ	1/1:255,114,0:99
Chr09	43643361	.	C	T	222.0	.	DP=35;VDB=0.0355;AF1=1;AC1=2;DP4=0,0,16,19;MQ=45;FQ=-132;EFF=INTERGENIC(MODIFIER|||||||||)	GT:PL:GQ	1/1:255,105,0:99
Chr09	43643532	.	C	T	222.0	.	DP=43;VDB=0.0333;AF1=1;AC1=2;DP4=0,0,26,15;MQ=44;FQ=-150;EFF=INTERGENIC(MODIFIER|||||||||)	GT:PL:GQ	1/1:255,123,0:99
Chr09	43991931	.	C	T	222.0	.	DP=25;VDB=0.0308;AF1=1;AC1=2;DP4=0,0,12,10;MQ=45;FQ=-93;EFF=INTERGENIC(MODIFIER|||||||||)	GT:PL:GQ	1/1:255,66,0:99
Chr09	43994849	.	C	T	222.0	.	DP=38;VDB=0.0394;AF1=1;AC1=2;DP4=0,0,18,18;MQ=34;FQ=-135;EFF=INTERGENIC(MODIFIER|||||||||)	GT:PL:GQ	1/1:255,108,0:99
Chr09	44047046	.	C	T	222.0	.	DP=58;VDB=0.0413;AF1=1;AC1=2;DP4=0,0,34,23;MQ=44;FQ=-199;EFF=INTERGENIC(MODIFIER|||||||||)	GT:PL:GQ	1/1:255,172,0:99
Chr09	44253731	.	C	T	187.0	.	DP=39;VDB=0.0281;AF1=1;AC1=2;DP4=0,0,24,15;MQ=20;FQ=-144;EFF=INTERGENIC(MODIFIER|||||||||)	GT:PL:GQ	1/1:220,117,0:99
Chr09	44582773	.	C	T	222.0	.	DP=42;VDB=0.0404;AF1=1;AC1=2;DP4=0,0,24,18;MQ=45;FQ=-153;EFF=DOWNSTREAM(MODIFIER|||||Sobic.009G110400|||PAC:28370621|),INTERGENIC(MODIFIER|||||||||)	GT:PL:GQ	1/1:255,126,0:99
Chr09	44920520	.	C	T	222.0	.	DP=21;VDB=0.0382;AF1=1;AC1=2;DP4=0,0,10,7;MQ=45;FQ=-78;EFF=INTERGENIC(MODIFIER|||||||||),UPSTREAM(MODIFIER|||||Sobic.009G111600|||PAC:28370051|)	GT:PL:GQ	1/1:255,51,0:99
Chr09	44991433	.	C	T	222.0	.	DP=31;VDB=0.0399;AF1=1;AC1=2;DP4=0,0,24,7;MQ=36;FQ=-120;EFF=INTERGENIC(MODIFIER|||||||||)	GT:PL:GQ	1/1:255,93,0:99
Chr09	45075159	.	C	T	222.0	.	DP=26;VDB=0.0405;AF1=1;AC1=2;DP4=0,0,12,12;MQ=45;FQ=-99;EFF=DOWNSTREAM(MODIFIER|||||Sobic.009G112400|||PAC:28371538|),DOWNSTREAM(MODIFIER|||||Sobic.009G112400|||PAC:28371539|),INTERGENIC(MODIFIER|||||||||)	GT:PL:GQ	1/1:255,72,0:99
Chr09	45489958	.	C	T	222.0	.	DP=39;VDB=0.0404;AF1=1;AC1=2;DP4=0,0,26,13;MQ=45;FQ=-144;EFF=DOWNSTREAM(MODIFIER|||||Sobic.009G113600|||PAC:28370328|),DOWNSTREAM(MODIFIER|||||Sobic.009G113600|||PAC:28370329|),INTERGENIC(MODIFIER|||||||||),UPSTREAM(MODIFIER|||||Sobic.009G113700|||PAC:28371475|)	GT:PL:GQ	1/1:255,117,0:99
Chr09	45571272	.	C	T	222.0	.	DP=44;VDB=0.0399;AF1=1;AC1=2;DP4=0,0,23,19;MQ=34;FQ=-153;EFF=INTERGENIC(MODIFIER|||||||||),UPSTREAM(MODIFIER|||||Sobic.009G114400|||PAC:28369974|)	GT:PL:GQ	1/1:255,126,0:99
Chr09	45783814	.	C	T	222.0	.	DP=45;VDB=0.0333;AF1=1;AC1=2;DP4=0,0,21,24;MQ=40;FQ=-162;EFF=INTERGENIC(MODIFIER|||||||||),UPSTREAM(MODIFIER|||||Sobic.009G115600|||PAC:28371486|)	GT:PL:GQ	1/1:255,135,0:99
Chr09	45928065	.	C	T	222.0	.	DP=50;VDB=0.0401;AF1=1;AC1=2;DP4=0,0,31,19;MQ=44;FQ=-178;EFF=DOWNSTREAM(MODIFIER|||||Sobic.009G116400|||PAC:28370247|),DOWNSTREAM(MODIFIER|||||Sobic.009G116400|||PAC:28370248|),DOWNSTREAM(MODIFIER|||||Sobic.009G116400|||PAC:28370249|),INTERGENIC(MODIFIER|||||||||)	GT:PL:GQ	1/1:255,151,0:99
Chr09	45984062	.	C	T	222.0	.	DP=28;VDB=0.0333;AF1=1;AC1=2;DP4=0,0,13,14;MQ=39;FQ=-108;EFF=INTERGENIC(MODIFIER|||||||||)	GT:PL:GQ	1/1:255,81,0:99
Chr09	46155541	.	C	T	222.0	.	DP=27;VDB=0.0396;AF1=1;AC1=2;DP4=0,0,8,14;MQ=38;FQ=-93;EFF=INTERGENIC(MODIFIER|||||||||)	GT:PL:GQ	1/1:255,66,0:99
Chr09	46528574	.	C	T	222.0	.	DP=25;VDB=0.0404;AF1=1;AC1=2;DP4=0,0,7,17;MQ=45;FQ=-99;EFF=INTERGENIC(MODIFIER|||||||||),UPSTREAM(MODIFIER|||||Sobic.009G118800|||PAC:28371498|)	GT:PL:GQ	1/1:255,72,0:99
Chr09	46529614	.	C	T	189.0	.	DP=11;VDB=0.0302;AF1=1;AC1=2;DP4=0,0,3,5;MQ=45;FQ=-51;EFF=INTERGENIC(MODIFIER|||||||||),UPSTREAM(MODIFIER|||||Sobic.009G118800|||PAC:28371498|)	GT:PL:GQ	1/1:222,24,0:45
Chr09	46953723	.	G	A	222.0	.	DP=55;VDB=0.0388;AF1=1;AC1=2;DP4=0,0,22,32;MQ=44;FQ=-190;EFF=INTERGENIC(MODIFIER|||||||||)	GT:PL:GQ	1/1:255,163,0:99
Chr09	47104900	.	G	A	222.0	.	DP=50;VDB=0.0333;AF1=1;AC1=2;DP4=0,0,31,19;MQ=45;FQ=-178;EFF=DOWNSTREAM(MODIFIER|||||Sobic.009G120500|||PAC:28370360|),INTRON(MODIFIER|||||Sobic.009G120400|||PAC:28369901|1),INTRON(MODIFIER|||||Sobic.009G120400|||PAC:28369902|1),INTRON(MODIFIER|||||Sobic.009G120400|||PAC:28369903|1)	GT:PL:GQ	1/1:255,151,0:99
Chr09	47142034	.	G	A	222.0	.	DP=57;VDB=0.0408;AF1=1;AC1=2;DP4=0,0,18,30;MQ=44;FQ=-171;EFF=INTERGENIC(MODIFIER|||||||||),UPSTREAM(MODIFIER|||||Sobic.009G120600|||PAC:28369961|),UPSTREAM(MODIFIER|||||Sobic.009G120600|||PAC:28369962|)	GT:PL:GQ	1/1:255,144,0:99
Chr09	47219718	.	G	A	222.0	.	DP=32;VDB=0.0293;AF1=1;AC1=2;DP4=0,0,12,18;MQ=45;FQ=-117;EFF=DOWNSTREAM(MODIFIER|||||Sobic.009G121200|||PAC:28369816|),INTERGENIC(MODIFIER|||||||||)	GT:PL:GQ	1/1:255,90,0:99
Chr09	47393304	.	G	A	222.0	.	DP=26;VDB=0.0380;AF1=1;AC1=2;DP4=0,0,17,9;MQ=45;FQ=-105;EFF=INTERGENIC(MODIFIER|||||||||),UPSTREAM(MODIFIER|||||Sobic.009G122400|||PAC:28369916|)	GT:PL:GQ	1/1:255,78,0:99
Chr09	47471398	.	G	A	222.0	.	DP=29;VDB=0.0383;AF1=1;AC1=2;DP4=0,0,16,10;MQ=40;FQ=-105;EFF=INTERGENIC(MODIFIER|||||||||)	GT:PL:GQ	1/1:255,78,0:99
Chr09	47540361	.	C	T	56.0	.	DP=3;VDB=0.0158;AF1=1;AC1=2;DP4=0,0,1,2;MQ=34;FQ=-36;EFF=INTRON(MODIFIER|||||Sobic.009G122800|||PAC:28369200|2),INTRON(MODIFIER|||||Sobic.009G122800|||PAC:28369201|2),INTRON(MODIFIER|||||Sobic.009G122800|||PAC:28369202|2),INTRON(MODIFIER|||||Sobic.009G122800|||PAC:28369203|2)	GT:PL:GQ	1/1:88,9,0:16
Chr09	47694474	.	G	A	222.0	.	DP=21;VDB=0.0355;AF1=1;AC1=2;DP4=0,0,10,11;MQ=45;FQ=-90;EFF=INTERGENIC(MODIFIER|||||||||)	GT:PL:GQ	1/1:255,63,0:99
Chr09	47821316	.	G	A	211.0	.	DP=16;VDB=0.0291;AF1=1;AC1=2;DP4=0,0,12,2;MQ=43;FQ=-69;EFF=UTR_5_PRIME(MODIFIER|||||Sobic.009G124800|||PAC:28369598|1)	GT:PL:GQ	1/1:244,42,0:81
Chr09	48054742	.	G	A	222.0	.	DP=45;VDB=0.0404;AF1=1;AC1=2;DP4=0,0,26,19;MQ=45;FQ=-162;EFF=INTERGENIC(MODIFIER|||||||||),UPSTREAM(MODIFIER|||||Sobic.009G126300|||PAC:28369880|),UPSTREAM(MODIFIER|||||Sobic.009G126400|||PAC:28368660|)	GT:PL:GQ	1/1:255,135,0:99
Chr09	48228217	.	G	A	52.0	.	DP=3;VDB=0.0162;AF1=1;AC1=2;DP4=0,0,2,1;MQ=47;FQ=-36;EFF=SYNONYMOUS_CODING(LOW|SILENT|gtC/gtT|V108||Sobic.009G128400|||PAC:28370434|),UPSTREAM(MODIFIER|||||Sobic.009G128300|||PAC:28371508|),UPSTREAM(MODIFIER|||||Sobic.009G128500|||PAC:28371251|)	GT:PL:GQ	1/1:84,9,0:16
Chr09	48244092	.	G	A	222.0	.	DP=40;VDB=0.0404;AF1=1;AC1=2;DP4=0,0,19,17;MQ=43;FQ=-135;EFF=DOWNSTREAM(MODIFIER|||||Sobic.009G128500|||PAC:28371251|),DOWNSTREAM(MODIFIER|||||Sobic.009G128700|||PAC:28368864|),INTERGENIC(MODIFIER|||||||||)	GT:PL:GQ	1/1:255,108,0:99
Chr09	48452974	.	G	A	222.0	.	DP=63;VDB=0.0396;AF1=1;AC1=2;DP4=0,0,31,28;MQ=45;FQ=-205;EFF=DOWNSTREAM(MODIFIER|||||Sobic.009G130900|||PAC:28371222|),INTRON(MODIFIER|||||Sobic.009G130800|||PAC:28369303|6)	GT:PL:GQ	1/1:255,178,0:99
Chr09	48498315	.	G	A	222.0	.	DP=46;VDB=0.0369;AF1=1;AC1=2;DP4=0,0,20,24;MQ=45;FQ=-159;EFF=DOWNSTREAM(MODIFIER|||||Sobic.009G131200|||PAC:28370931|),DOWNSTREAM(MODIFIER|||||Sobic.009G131200|||PAC:28370932|),INTERGENIC(MODIFIER|||||||||),UPSTREAM(MODIFIER|||||Sobic.009G131100|||PAC:28371179|),UPSTREAM(MODIFIER|||||Sobic.009G131100|||PAC:28371180|)	GT:PL:GQ	1/1:255,132,0:99
Chr09	48632542	.	G	A	222.0	.	DP=31;VDB=0.0333;AF1=1;AC1=2;DP4=0,0,15,16;MQ=42;FQ=-120;EFF=DOWNSTREAM(MODIFIER|||||Sobic.009G132200|||PAC:28370671|),INTERGENIC(MODIFIER|||||||||)	GT:PL:GQ	1/1:255,93,0:99
Chr09	48811124	.	G	A	222.0	.	DP=33;VDB=0.0355;AF1=1;AC1=2;DP4=0,0,16,15;MQ=28;FQ=-120;EFF=INTERGENIC(MODIFIER|||||||||)	GT:PL:GQ	1/1:255,93,0:99
Chr09	48828734	.	G	A	222.0	.	DP=44;VDB=0.0388;AF1=1;AC1=2;DP4=0,0,16,28;MQ=45;FQ=-159;EFF=DOWNSTREAM(MODIFIER|||||Sobic.009G133500|||PAC:28370741|),DOWNSTREAM(MODIFIER|||||Sobic.009G133600|||PAC:28369583|),DOWNSTREAM(MODIFIER|||||Sobic.009G133800|||PAC:28370692|),INTRON(MODIFIER|||||Sobic.009G133700|||PAC:28369696|3)	GT:PL:GQ	1/1:255,132,0:99
Chr09	48895368	.	G	A	222.0	.	DP=55;VDB=0.0410;AF1=1;AC1=2;DP4=0,0,24,25;MQ=45;FQ=-175;EFF=UPSTREAM(MODIFIER|||||Sobic.009G134200|||PAC:28368987|),UTR_3_PRIME(MODIFIER|||||Sobic.009G134100|||PAC:28370144|1)	GT:PL:GQ	1/1:255,148,0:99
Chr09	49196990	.	G	A	222.0	.	DP=27;VDB=0.0394;AF1=1;AC1=2;DP4=0,0,9,10;MQ=46;FQ=-84;EFF=INTERGENIC(MODIFIER|||||||||)	GT:PL:GQ	1/1:255,57,0:99
Chr09	49269617	.	G	A	222.0	.	DP=59;VDB=0.0405;AF1=1;AC1=2;DP4=0,0,26,32;MQ=45;FQ=-202;EFF=UTR_3_PRIME(MODIFIER|||||Sobic.009G136400|||PAC:28368603|1)	GT:PL:GQ	1/1:255,175,0:99
Chr09	49684722	.	G	A	222.0	.	DP=35;VDB=0.0367;AF1=1;AC1=2;DP4=0,0,13,18;MQ=41;FQ=-120;EFF=INTERGENIC(MODIFIER|||||||||),UPSTREAM(MODIFIER|||||Sobic.009G139800|||PAC:28368846|),UPSTREAM(MODIFIER|||||Sobic.009G139800|||PAC:28368847|)	GT:PL:GQ	1/1:255,93,0:99
Chr09	49696914	.	G	A	222.0	.	DP=31;VDB=0.0408;AF1=1;AC1=2;DP4=0,0,8,21;MQ=34;FQ=-114;EFF=DOWNSTREAM(MODIFIER|||||Sobic.009G139800|||PAC:28368846|),DOWNSTREAM(MODIFIER|||||Sobic.009G139800|||PAC:28368847|),INTERGENIC(MODIFIER|||||||||)	GT:PL:GQ	1/1:255,87,0:99
Chr09	49709896	.	G	A	222.0	.	DP=66;VDB=0.0404;AF1=1;AC1=2;DP4=0,0,22,42;MQ=45;FQ=-220;EFF=INTRON(MODIFIER|||||Sobic.009G139900|||PAC:28371368|1)	GT:PL:GQ	1/1:255,193,0:99
Chr09	49711709	.	G	A	222.0	.	DP=59;VDB=0.0405;AF1=1;AC1=2;DP4=0,0,30,18;MQ=46;FQ=-171;EFF=SYNONYMOUS_CODING(LOW|SILENT|aaG/aaA|K117||Sobic.009G139900|||PAC:28371368|)	GT:PL:GQ	1/1:255,144,0:99
Chr09	49883897	.	G	A	222.0	.	DP=35;VDB=0.0411;AF1=1;AC1=2;DP4=0,0,13,14;MQ=45;FQ=-108;EFF=DOWNSTREAM(MODIFIER|||||Sobic.009G141100|||PAC:28370378|),DOWNSTREAM(MODIFIER|||||Sobic.009G141200|||PAC:28370265|),INTERGENIC(MODIFIER|||||||||)	GT:PL:GQ	1/1:255,81,0:99
Chr09	49963147	.	G	A	222.0	.	DP=38;VDB=0.0308;AF1=1;AC1=2;DP4=0,0,18,20;MQ=45;FQ=-135;EFF=INTRON(MODIFIER|||||Sobic.009G142000|||PAC:28369000|2),INTRON(MODIFIER|||||Sobic.009G142000|||PAC:28369001|2)	GT:PL:GQ	1/1:255,108,0:99
Chr09	50038499	.	G	A	222.0	.	DP=32;VDB=0.0333;AF1=1;AC1=2;DP4=0,0,22,10;MQ=45;FQ=-123;EFF=DOWNSTREAM(MODIFIER|||||Sobic.009G142800|||PAC:28369226|),DOWNSTREAM(MODIFIER|||||Sobic.009G142800|||PAC:28369227|),DOWNSTREAM(MODIFIER|||||Sobic.009G142900|||PAC:28371567|),INTERGENIC(MODIFIER|||||||||)	GT:PL:GQ	1/1:255,96,0:99
Chr09	50227334	.	G	A	222.0	.	DP=35;VDB=0.0402;AF1=1;AC1=2;DP4=0,0,14,13;MQ=44;FQ=-108;EFF=DOWNSTREAM(MODIFIER|||||Sobic.009G144600|||PAC:28370119|),INTERGENIC(MODIFIER|||||||||),UPSTREAM(MODIFIER|||||Sobic.009G144700|||PAC:28368765|)	GT:PL:GQ	1/1:255,81,0:99
Chr09	50258282	.	G	A	222.0	.	DP=36;VDB=0.0374;AF1=1;AC1=2;DP4=0,0,19,15;MQ=41;FQ=-129;EFF=INTERGENIC(MODIFIER|||||||||),UPSTREAM(MODIFIER|||||Sobic.009G145000|||PAC:28370422|),UPSTREAM(MODIFIER|||||Sobic.009G145000|||PAC:28370423|),UPSTREAM(MODIFIER|||||Sobic.009G145100|||PAC:28369678|),UPSTREAM(MODIFIER|||||Sobic.009G145100|||PAC:28369679|),UPSTREAM(MODIFIER|||||Sobic.009G145100|||PAC:28369680|)	GT:PL:GQ	1/1:255,102,0:99
Chr09	50282602	.	G	A	222.0	.	DP=28;VDB=0.0402;AF1=1;AC1=2;DP4=0,0,10,16;MQ=46;FQ=-105;EFF=INTERGENIC(MODIFIER|||||||||),UPSTREAM(MODIFIER|||||Sobic.009G145600|||PAC:28368717|)	GT:PL:GQ	1/1:255,78,0:99
Chr09	50354821	.	G	A	162.0	.	DP=11;VDB=0.0334;AF1=1;AC1=2;DP4=0,0,8,1;MQ=45;FQ=-54;EFF=DOWNSTREAM(MODIFIER|||||Sobic.009G146300|||PAC:28370908|),INTRON(MODIFIER|||||Sobic.009G146400|||PAC:28368559|1)	GT:PL:GQ	1/1:195,27,0:51
Chr09	50418791	.	G	A	73.5	.	DP=4;VDB=0.0003;AF1=1;AC1=2;DP4=0,0,2,2;MQ=29;FQ=-39;EFF=INTERGENIC(MODIFIER|||||||||),UPSTREAM(MODIFIER|||||Sobic.009G147000|||PAC:28370990|),UPSTREAM(MODIFIER|||||Sobic.009G147100|||PAC:28370311|)	GT:PL:GQ	1/1:106,12,0:21
Chr09	50490358	.	G	A	222.0	.	DP=39;VDB=0.0281;AF1=1;AC1=2;DP4=0,0,16,22;MQ=45;FQ=-141;EFF=DOWNSTREAM(MODIFIER|||||Sobic.009G147600|||PAC:28368620|),INTRON(MODIFIER|||||Sobic.009G147700|||PAC:28370992|1)	GT:PL:GQ	1/1:255,114,0:99
Chr09	50619892	.	G	A	222.0	.	DP=24;VDB=0.0408;AF1=1;AC1=2;DP4=0,0,8,10;MQ=44;FQ=-81;EFF=DOWNSTREAM(MODIFIER|||||Sobic.009G148800|||PAC:28370506|),DOWNSTREAM(MODIFIER|||||Sobic.009G148900|||PAC:28371585|),SYNONYMOUS_CODING(LOW|SILENT|gcG/gcA|A522||Sobic.009G148700|||PAC:28369563|)	GT:PL:GQ	1/1:255,54,0:99
Chr09	50671491	.	G	A	222.0	.	DP=27;VDB=0.0388;AF1=1;AC1=2;DP4=0,0,13,10;MQ=44;FQ=-96;EFF=DOWNSTREAM(MODIFIER|||||Sobic.009G149900|||PAC:28369440|),INTERGENIC(MODIFIER|||||||||),UPSTREAM(MODIFIER|||||Sobic.009G149800|||PAC:28370891|)	GT:PL:GQ	1/1:255,69,0:99
Chr09	50760854	.	G	A	187.0	.	DP=10;VDB=0.0562;AF1=1;AC1=2;DP4=0,0,8,2;MQ=43;FQ=-57;EFF=DOWNSTREAM(MODIFIER|||||Sobic.009G150800|||PAC:28369682|),DOWNSTREAM(MODIFIER|||||Sobic.009G151000|||PAC:28369794|),NON_SYNONYMOUS_CODING(MODERATE|MISSENSE|Gtc/Atc|V52I||Sobic.009G150900|||PAC:28371233|),UPSTREAM(MODIFIER|||||Sobic.009G150700|||PAC:28370198|),UPSTREAM(MODIFIER|||||Sobic.009G150700|||PAC:28370199|)	GT:PL:GQ	1/1:220,30,0:57
Chr09	50774785	.	G	A	222.0	.	DP=26;VDB=0.0391;AF1=1;AC1=2;DP4=0,0,17,7;MQ=44;FQ=-99;EFF=DOWNSTREAM(MODIFIER|||||Sobic.009G151100|||PAC:28369750|),INTERGENIC(MODIFIER|||||||||)	GT:PL:GQ	1/1:255,72,0:99
Chr09	50817893	.	G	A	222.0	.	DP=18;VDB=0.0225;AF1=1;AC1=2;DP4=0,0,6,8;MQ=46;FQ=-69;EFF=INTERGENIC(MODIFIER|||||||||)	GT:PL:GQ	1/1:255,42,0:81
Chr09	50951056	.	G	A	222.0	.	DP=27;VDB=0.0343;AF1=1;AC1=2;DP4=0,0,7,16;MQ=46;FQ=-96;EFF=DOWNSTREAM(MODIFIER|||||Sobic.009G152900|||PAC:28370655|),SYNONYMOUS_CODING(LOW|SILENT|ctC/ctT|L151||Sobic.009G152800|||PAC:28369159|)	GT:PL:GQ	1/1:255,69,0:99
Chr09	51261814	.	G	A	222.0	.	DP=39;VDB=0.0374;AF1=1;AC1=2;DP4=0,0,15,23;MQ=45;FQ=-141;EFF=INTERGENIC(MODIFIER|||||||||)	GT:PL:GQ	1/1:255,114,0:99
Chr09	51302179	.	C	T	133.0	.	DP=8;VDB=0.0387;AF1=1;AC1=2;DP4=0,0,3,3;MQ=45;FQ=-45;EFF=INTERGENIC(MODIFIER|||||||||)	GT:PL:GQ	1/1:166,18,0:33
Chr09	51552902	.	G	A	222.0	.	DP=42;VDB=0.0399;AF1=1;AC1=2;DP4=0,0,22,20;MQ=44;FQ=-153;EFF=DOWNSTREAM(MODIFIER|||||Sobic.009G157600|||PAC:28371062|),INTERGENIC(MODIFIER|||||||||)	GT:PL:GQ	1/1:255,126,0:99
Chr09	52040147	.	G	A	222.0	.	DP=54;VDB=0.0355;AF1=1;AC1=2;DP4=0,0,17,37;MQ=44;FQ=-190;EFF=DOWNSTREAM(MODIFIER|||||Sobic.009G163500|||PAC:28369207|),UTR_3_PRIME(MODIFIER|||||Sobic.009G163600|||PAC:28368981|12)	GT:PL:GQ	1/1:255,163,0:99
Chr09	52057895	.	G	A	222.0	.	DP=44;VDB=0.0399;AF1=1;AC1=2;DP4=0,0,25,18;MQ=41;FQ=-156;EFF=DOWNSTREAM(MODIFIER|||||Sobic.009G163800|||PAC:28371409|),DOWNSTREAM(MODIFIER|||||Sobic.009G163900|||PAC:28368863|),INTERGENIC(MODIFIER|||||||||)	GT:PL:GQ	1/1:255,129,0:99
Chr09	52211765	.	G	A	222.0	.	DP=48;VDB=0.0388;AF1=1;AC1=2;DP4=0,0,13,35;MQ=45;FQ=-171;EFF=SYNONYMOUS_CODING(LOW|SILENT|ccC/ccT|P873||Sobic.009G165700|||PAC:28369095|),UPSTREAM(MODIFIER|||||Sobic.009G165600|||PAC:28369836|)	GT:PL:GQ	1/1:255,144,0:99
Chr09	52326498	.	G	A	222.0	.	DP=33;VDB=0.0394;AF1=1;AC1=2;DP4=0,0,22,11;MQ=45;FQ=-126;EFF=DOWNSTREAM(MODIFIER|||||Sobic.009G166400|||PAC:28371673|),DOWNSTREAM(MODIFIER|||||Sobic.009G166600|||PAC:28370709|),INTERGENIC(MODIFIER|||||||||),UPSTREAM(MODIFIER|||||Sobic.009G166500|||PAC:28370787|)	GT:PL:GQ	1/1:255,99,0:99
Chr09	52377940	.	G	A	222.0	.	DP=64;VDB=0.0399;AF1=1;AC1=2;DP4=0,0,30,23;MQ=45;FQ=-187;EFF=DOWNSTREAM(MODIFIER|||||Sobic.009G167400|||PAC:28370689|),INTERGENIC(MODIFIER|||||||||),UPSTREAM(MODIFIER|||||Sobic.009G167300|||PAC:28368572|)	GT:PL:GQ	1/1:255,160,0:99
Chr09	52434211	.	G	A	222.0	.	DP=73;VDB=0.0388;AF1=1;AC1=2;DP4=0,0,41,26;MQ=45;FQ=-229;EFF=DOWNSTREAM(MODIFIER|||||Sobic.009G168100|||PAC:28368749|),INTERGENIC(MODIFIER|||||||||)	GT:PL:GQ	1/1:255,202,0:99
Chr09	52489785	.	G	A	222.0	.	DP=64;VDB=0.0399;AF1=1;AC1=2;DP4=0,0,37,27;MQ=43;FQ=-220;EFF=DOWNSTREAM(MODIFIER|||||Sobic.009G168600|||PAC:28370536|),INTERGENIC(MODIFIER|||||||||),UPSTREAM(MODIFIER|||||Sobic.009G168700|||PAC:28368877|)	GT:PL:GQ	1/1:255,193,0:99
Chr09	52573114	.	G	A	222.0	.	DP=39;VDB=0.0308;AF1=1;AC1=2;DP4=0,0,27,9;MQ=45;FQ=-135;EFF=DOWNSTREAM(MODIFIER|||||Sobic.009G169900|||PAC:28370818|),INTERGENIC(MODIFIER|||||||||),UPSTREAM(MODIFIER|||||Sobic.009G169800|||PAC:28369904|),UPSTREAM(MODIFIER|||||Sobic.009G170000|||PAC:28368638|)	GT:PL:GQ	1/1:255,108,0:99
Chr09	52688517	.	G	A	222.0	.	DP=56;VDB=0.0388;AF1=1;AC1=2;DP4=0,0,32,22;MQ=45;FQ=-190;EFF=INTRON(MODIFIER|||||Sobic.009G171200|||PAC:28369325|4),SPLICE_SITE_DONOR(HIGH|||||Sobic.009G171200|||PAC:28369325|4),UPSTREAM(MODIFIER|||||Sobic.009G171300|||PAC:28371228|)	GT:PL:GQ	1/1:255,163,0:99
Chr09	52811132	.	G	A	222.0	.	DP=36;VDB=0.0124;AF1=1;AC1=2;DP4=0,0,14,20;MQ=46;FQ=-129;EFF=DOWNSTREAM(MODIFIER|||||Sobic.009G172800|||PAC:28371127|),INTRON(MODIFIER|||||Sobic.009G172900|||PAC:28371547|1),UPSTREAM(MODIFIER|||||Sobic.009G173000|||PAC:28370608|)	GT:PL:GQ	1/1:255,102,0:99
Chr09	52822890	.	G	A	222.0	.	DP=35;VDB=0.0356;AF1=1;AC1=2;DP4=0,0,7,23;MQ=45;FQ=-117;EFF=DOWNSTREAM(MODIFIER|||||Sobic.009G173000|||PAC:28370608|),INTERGENIC(MODIFIER|||||||||),UPSTREAM(MODIFIER|||||Sobic.009G173100|||PAC:28371364|)	GT:PL:GQ	1/1:255,90,0:99
Chr09	53029545	.	G	A	222.0	.	DP=35;VDB=0.0384;AF1=1;AC1=2;DP4=0,0,12,18;MQ=45;FQ=-117;EFF=DOWNSTREAM(MODIFIER|||||Sobic.009G175100|||PAC:28371453|),INTERGENIC(MODIFIER|||||||||),UPSTREAM(MODIFIER|||||Sobic.009G174900|||PAC:28368686|),UPSTREAM(MODIFIER|||||Sobic.009G175000|||PAC:28370627|)	GT:PL:GQ	1/1:255,90,0:99
Chr09	53307353	.	G	A	222.0	.	DP=37;VDB=0.0399;AF1=1;AC1=2;DP4=0,0,16,21;MQ=45;FQ=-138;EFF=DOWNSTREAM(MODIFIER|||||Sobic.009G178100|||PAC:28370191|),INTERGENIC(MODIFIER|||||||||),UPSTREAM(MODIFIER|||||Sobic.009G178000|||PAC:28371286|),UPSTREAM(MODIFIER|||||Sobic.009G178000|||PAC:28371287|)	GT:PL:GQ	1/1:255,111,0:99
Chr09	53464935	.	G	A	222.0	.	DP=70;VDB=0.0404;AF1=1;AC1=2;DP4=0,0,33,34;MQ=45;FQ=-229;EFF=DOWNSTREAM(MODIFIER|||||Sobic.009G180400|||PAC:28368938|),INTERGENIC(MODIFIER|||||||||),UPSTREAM(MODIFIER|||||Sobic.009G180200|||PAC:28368574|),UPSTREAM(MODIFIER|||||Sobic.009G180200|||PAC:28368575|),UPSTREAM(MODIFIER|||||Sobic.009G180200|||PAC:28368576|),UPSTREAM(MODIFIER|||||Sobic.009G180300|||PAC:28371152|)	GT:PL:GQ	1/1:255,202,0:99
Chr09	53497995	.	G	A	172.0	.	DP=18;VDB=0.0396;AF1=1;AC1=2;DP4=0,0,11,7;MQ=23;FQ=-81;EFF=DOWNSTREAM(MODIFIER|||||Sobic.009G180600|||PAC:28370909|),INTERGENIC(MODIFIER|||||||||)	GT:PL:GQ	1/1:205,54,0:99
Chr09	53532298	.	G	A	222.0	.	DP=21;VDB=0.0399;AF1=1;AC1=2;DP4=0,0,6,11;MQ=45;FQ=-78;EFF=DOWNSTREAM(MODIFIER|||||Sobic.009G181300|||PAC:28371094|),SYNONYMOUS_CODING(LOW|SILENT|gcG/gcA|A184||Sobic.009G181200|||PAC:28371625|)	GT:PL:GQ	1/1:255,51,0:99
Chr09	53574002	.	G	A	222.0	.	DP=60;VDB=0.0355;AF1=1;AC1=2;DP4=0,0,29,23;MQ=44;FQ=-184;EFF=UTR_3_PRIME(MODIFIER|||||Sobic.009G181700|||PAC:28371153|4)	GT:PL:GQ	1/1:255,157,0:99
Chr09	53857221	.	G	A	222.0	.	DP=37;VDB=0.0404;AF1=1;AC1=2;DP4=0,0,18,16;MQ=44;FQ=-129;EFF=DOWNSTREAM(MODIFIER|||||Sobic.009G185000|||PAC:28370281|),INTERGENIC(MODIFIER|||||||||),UPSTREAM(MODIFIER|||||Sobic.009G184900|||PAC:28370252|),UPSTREAM(MODIFIER|||||Sobic.009G185100|||PAC:28368584|)	GT:PL:GQ	1/1:255,102,0:99
Chr09	53932417	.	G	A	222.0	.	DP=21;VDB=0.0318;AF1=1;AC1=2;DP4=0,0,9,10;MQ=45;FQ=-84;EFF=DOWNSTREAM(MODIFIER|||||Sobic.009G186200|||PAC:28370088|),UTR_3_PRIME(MODIFIER|||||Sobic.009G186300|||PAC:28370922|5)	GT:PL:GQ	1/1:255,57,0:99
Chr09	54097754	.	G	A	222.0	.	DP=48;VDB=0.0402;AF1=1;AC1=2;DP4=0,0,21,25;MQ=45;FQ=-165;EFF=DOWNSTREAM(MODIFIER|||||Sobic.009G188600|||PAC:28371610|),INTRON(MODIFIER|||||Sobic.009G188700|||PAC:28369772|4)	GT:PL:GQ	1/1:255,138,0:99
Chr09	54437015	.	G	A	222.0	.	DP=23;VDB=0.0255;AF1=1;AC1=2;DP4=0,0,6,11;MQ=45;FQ=-78;EFF=DOWNSTREAM(MODIFIER|||||Sobic.009G192300|||PAC:28368709|),DOWNSTREAM(MODIFIER|||||Sobic.009G192300|||PAC:28368710|),INTERGENIC(MODIFIER|||||||||)	GT:PL:GQ	1/1:255,51,0:99
Chr09	54461749	.	G	A	222.0	.	DP=43;VDB=0.0391;AF1=1;AC1=2;DP4=0,0,14,27;MQ=44;FQ=-150;EFF=DOWNSTREAM(MODIFIER|||||Sobic.009G192800|||PAC:28370964|),UPSTREAM(MODIFIER|||||Sobic.009G192600|||PAC:28371311|),UTR_5_PRIME(MODIFIER|||||Sobic.009G192700|||PAC:28369087|1)	GT:PL:GQ	1/1:255,123,0:99
Chr09	54545514	.	G	A	222.0	.	DP=60;VDB=0.0404;AF1=1;AC1=2;DP4=0,0,36,24;MQ=45;FQ=-208;EFF=INTRON(MODIFIER|||||Sobic.009G193800|||PAC:28369152|4),UPSTREAM(MODIFIER|||||Sobic.009G193900|||PAC:28371323|),UPSTREAM(MODIFIER|||||Sobic.009G193900|||PAC:28371324|)	GT:PL:GQ	1/1:255,181,0:99
Chr09	54661088	.	G	A	222.0	.	DP=48;VDB=0.0384;AF1=1;AC1=2;DP4=0,0,26,22;MQ=44;FQ=-171;EFF=DOWNSTREAM(MODIFIER|||||Sobic.009G195300|||PAC:28369833|),DOWNSTREAM(MODIFIER|||||Sobic.009G195500|||PAC:28371532|),UTR_3_PRIME(MODIFIER|||||Sobic.009G195400|||PAC:28369982|2)	GT:PL:GQ	1/1:255,144,0:99
Chr09	54706578	.	G	A	222.0	.	DP=29;VDB=0.0333;AF1=1;AC1=2;DP4=0,0,16,9;MQ=44;FQ=-102;EFF=SYNONYMOUS_CODING(LOW|SILENT|acG/acA|T232||Sobic.009G196200|||PAC:28369818|)	GT:PL:GQ	1/1:255,75,0:99
Chr09	54890499	.	G	A	222.0	.	DP=26;VDB=0.0399;AF1=1;AC1=2;DP4=0,0,8,18;MQ=46;FQ=-105;EFF=DOWNSTREAM(MODIFIER|||||Sobic.009G198200|||PAC:28368883|),DOWNSTREAM(MODIFIER|||||Sobic.009G198300|||PAC:28370937|),INTERGENIC(MODIFIER|||||||||)	GT:PL:GQ	1/1:255,78,0:99
Chr09	54901945	.	G	A	222.0	.	DP=52;VDB=0.0401;AF1=1;AC1=2;DP4=0,0,26,26;MQ=45;FQ=-184;EFF=DOWNSTREAM(MODIFIER|||||Sobic.009G198400|||PAC:28369854|),INTERGENIC(MODIFIER|||||||||),UPSTREAM(MODIFIER|||||Sobic.009G198500|||PAC:28369938|)	GT:PL:GQ	1/1:255,157,0:99
Chr09	54974075	.	G	A	222.0	.	DP=51;VDB=0.0401;AF1=1;AC1=2;DP4=0,0,22,28;MQ=45;FQ=-178;EFF=DOWNSTREAM(MODIFIER|||||Sobic.009G199700|||PAC:28369516|),DOWNSTREAM(MODIFIER|||||Sobic.009G199900|||PAC:28369889|),INTERGENIC(MODIFIER|||||||||),UPSTREAM(MODIFIER|||||Sobic.009G199600|||PAC:28369765|),UPSTREAM(MODIFIER|||||Sobic.009G199800|||PAC:28369988|)	GT:PL:GQ	1/1:255,151,0:99
Chr09	55207477	.	G	A	222.0	.	DP=54;VDB=0.0401;AF1=1;AC1=2;DP4=0,0,31,23;MQ=45;FQ=-190;EFF=NON_SYNONYMOUS_CODING(MODERATE|MISSENSE|Gat/Aat|D310N||Sobic.009G203000|||PAC:28369697|),UPSTREAM(MODIFIER|||||Sobic.009G202900|||PAC:28370108|)	GT:PL:GQ	1/1:255,163,0:99
Chr09	55299872	.	G	A	222.0	.	DP=42;VDB=0.0405;AF1=1;AC1=2;DP4=0,0,12,30;MQ=45;FQ=-153;EFF=NON_SYNONYMOUS_CODING(MODERATE|MISSENSE|Gac/Aac|D726N||Sobic.009G204300|||PAC:28371545|),UPSTREAM(MODIFIER|||||Sobic.009G204400|||PAC:28369715|)	GT:PL:GQ	1/1:255,126,0:99
Chr09	55452387	.	G	A	222.0	.	DP=27;VDB=0.0284;AF1=1;AC1=2;DP4=0,0,12,8;MQ=45;FQ=-87;EFF=INTERGENIC(MODIFIER|||||||||),UPSTREAM(MODIFIER|||||Sobic.009G206500|||PAC:28369070|)	GT:PL:GQ	1/1:255,60,0:99
Chr09	55518455	.	G	A	222.0	.	DP=22;VDB=0.0410;AF1=1;AC1=2;DP4=0,0,8,12;MQ=44;FQ=-87;EFF=DOWNSTREAM(MODIFIER|||||Sobic.009G207700|||PAC:28370572|),NON_SYNONYMOUS_CODING(MODERATE|MISSENSE|tCc/tTc|S25F||Sobic.009G207600|||PAC:28370914|)	GT:PL:GQ	1/1:255,60,0:99
Chr09	55521789	.	G	A	222.0	.	DP=21;VDB=0.0416;AF1=1;AC1=2;DP4=0,0,12,7;MQ=44;FQ=-84;EFF=SYNONYMOUS_CODING(LOW|SILENT|ttC/ttT|F275||Sobic.009G207700|||PAC:28370572|),UPSTREAM(MODIFIER|||||Sobic.009G207600|||PAC:28370914|)	GT:PL:GQ	1/1:255,57,0:99
Chr09	55567492	.	G	A	164.0	.	DP=11;VDB=0.0302;AF1=1;AC1=2;DP4=0,0,10,1;MQ=45;FQ=-60;EFF=NON_SYNONYMOUS_CODING(MODERATE|MISSENSE|gCg/gTg|A2V||Sobic.009G208300|||PAC:28368670|)	GT:PL:GQ	1/1:197,33,0:63
Chr09	55577939	.	G	A	222.0	.	DP=26;VDB=0.0401;AF1=1;AC1=2;DP4=0,0,18,8;MQ=45;FQ=-105;EFF=UPSTREAM(MODIFIER|||||Sobic.009G208500|||PAC:28370040|),UTR_3_PRIME(MODIFIER|||||Sobic.009G208400|||PAC:28371596|1)	GT:PL:GQ	1/1:255,78,0:99
Chr09	55669376	.	G	A	222.0	.	DP=73;VDB=0.0402;AF1=1;AC1=2;DP4=0,0,36,29;MQ=45;FQ=-223;EFF=DOWNSTREAM(MODIFIER|||||Sobic.009G210300|||PAC:28370195|),DOWNSTREAM(MODIFIER|||||Sobic.009G210400|||PAC:28370548|),INTERGENIC(MODIFIER|||||||||)	GT:PL:GQ	1/1:255,196,0:99
Chr09	55678499	.	G	A	197.0	.	DP=22;VDB=0.0416;AF1=1;AC1=2;DP4=0,0,8,3;MQ=41;FQ=-60;EFF=DOWNSTREAM(MODIFIER|||||Sobic.009G210500|||PAC:28368926|),DOWNSTREAM(MODIFIER|||||Sobic.009G210500|||PAC:28368927|),INTERGENIC(MODIFIER|||||||||),UPSTREAM(MODIFIER|||||Sobic.009G210400|||PAC:28370548|)	GT:PL:GQ	1/1:230,33,0:63
Chr09	55761412	.	G	A	222.0	.	DP=88;VDB=0.0374;AF1=1;AC1=2;DP4=0,0,38,48;MQ=45;FQ=-282;EFF=DOWNSTREAM(MODIFIER|||||Sobic.009G211500|||PAC:28369710|),INTRON(MODIFIER|||||Sobic.009G211600|||PAC:28370522|1),INTRON(MODIFIER|||||Sobic.009G211600|||PAC:28370523|1)	GT:PL:GQ	1/1:255,255,0:99
Chr09	56001716	.	G	A	222.0	.	DP=50;VDB=0.0339;AF1=1;AC1=2;DP4=0,0,13,36;MQ=45;FQ=-175;EFF=DOWNSTREAM(MODIFIER|||||Sobic.009G215100|||PAC:28369430|),DOWNSTREAM(MODIFIER|||||Sobic.009G215300|||PAC:28369700|),INTRON(MODIFIER|||||Sobic.009G215200|||PAC:28371647|1),INTRON(MODIFIER|||||Sobic.009G215200|||PAC:28371648|1)	GT:PL:GQ	1/1:255,148,0:99
Chr09	56055726	.	G	A	222.0	.	DP=29;VDB=0.0318;AF1=1;AC1=2;DP4=0,0,14,8;MQ=46;FQ=-93;EFF=DOWNSTREAM(MODIFIER|||||Sobic.009G215900|||PAC:28370772|),INTERGENIC(MODIFIER|||||||||)	GT:PL:GQ	1/1:255,66,0:99
Chr09	56452716	.	G	A	222.0	.	DP=35;VDB=0.0401;AF1=1;AC1=2;DP4=0,0,20,12;MQ=45;FQ=-123;EFF=INTERGENIC(MODIFIER|||||||||)	GT:PL:GQ	1/1:255,96,0:99
Chr09	56763190	.	G	A	222.0	.	DP=54;VDB=0.0333;AF1=1;AC1=2;DP4=0,0,14,34;MQ=45;FQ=-171;EFF=SYNONYMOUS_CODING(LOW|SILENT|gcG/gcA|A161||Sobic.009G225700|||PAC:28370817|)	GT:PL:GQ	1/1:255,144,0:99
Chr09	56869265	.	G	A	222.0	.	DP=45;VDB=0.0401;AF1=1;AC1=2;DP4=0,0,27,17;MQ=43;FQ=-159;EFF=INTERGENIC(MODIFIER|||||||||)	GT:PL:GQ	1/1:255,132,0:99
Chr09	56917682	.	G	A	222.0	.	DP=33;VDB=0.0410;AF1=1;AC1=2;DP4=0,0,15,15;MQ=45;FQ=-117;EFF=DOWNSTREAM(MODIFIER|||||Sobic.009G228100|||PAC:28368980|),INTRON(MODIFIER|||||Sobic.009G228000|||PAC:28368971|2)	GT:PL:GQ	1/1:255,90,0:99
Chr09	56952818	.	G	A	222.0	.	DP=45;VDB=0.0253;AF1=1;AC1=2;DP4=0,0,14,30;MQ=46;FQ=-159;EFF=INTRON(MODIFIER|||||Sobic.009G228600|||PAC:28368555|4),UPSTREAM(MODIFIER|||||Sobic.009G228400|||PAC:28370291|),UPSTREAM(MODIFIER|||||Sobic.009G228400|||PAC:28370292|),UPSTREAM(MODIFIER|||||Sobic.009G228400|||PAC:28370293|),UPSTREAM(MODIFIER|||||Sobic.009G228500|||PAC:28369991|),UPSTREAM(MODIFIER|||||Sobic.009G228500|||PAC:28369992|),UPS…	GT:PL:GQ	1/1:255,132,0:99
Chr09	56992462	.	G	A	222.0	.	DP=37;VDB=0.0401;AF1=1;AC1=2;DP4=0,0,15,22;MQ=44;FQ=-138;EFF=DOWNSTREAM(MODIFIER|||||Sobic.009G229200|||PAC:28370593|),INTERGENIC(MODIFIER|||||||||),UPSTREAM(MODIFIER|||||Sobic.009G229100|||PAC:28368876|)	GT:PL:GQ	1/1:255,111,0:99
Chr09	57197359	.	G	A	222.0	.	DP=62;VDB=0.0388;AF1=1;AC1=2;DP4=0,0,30,27;MQ=45;FQ=-199;EFF=DOWNSTREAM(MODIFIER|||||Sobic.009G231900|||PAC:28371559|),SYNONYMOUS_CODING(LOW|SILENT|ggG/ggA|G514||Sobic.009G231800|||PAC:28368595|)	GT:PL:GQ	1/1:255,172,0:99
Chr09	57485336	.	G	A	222.0	.	DP=20;VDB=0.0416;AF1=1;AC1=2;DP4=0,0,4,12;MQ=47;FQ=-75;EFF=DOWNSTREAM(MODIFIER|||||Sobic.009G235900|||PAC:28368753|),UTR_5_PRIME(MODIFIER|||||Sobic.009G236000|||PAC:28369473|1)	GT:PL:GQ	1/1:255,48,0:93
Chr09	57577963	.	G	A	222.0	.	DP=46;VDB=0.0401;AF1=1;AC1=2;DP4=0,0,18,27;MQ=45;FQ=-162;EFF=INTERGENIC(MODIFIER|||||||||),UPSTREAM(MODIFIER|||||Sobic.009G237400|||PAC:28369956|),UPSTREAM(MODIFIER|||||Sobic.009G237500|||PAC:28369603|)	GT:PL:GQ	1/1:255,135,0:99
Chr09	57716114	.	G	A	222.0	.	DP=19;VDB=0.0124;AF1=1;AC1=2;DP4=0,0,15,4;MQ=44;FQ=-84;EFF=INTERGENIC(MODIFIER|||||||||),UPSTREAM(MODIFIER|||||Sobic.009G239400|||PAC:28368554|)	GT:PL:GQ	1/1:255,57,0:99
Chr09	57755251	.	G	A	222.0	.	DP=50;VDB=0.0394;AF1=1;AC1=2;DP4=0,0,23,27;MQ=45;FQ=-178;EFF=DOWNSTREAM(MODIFIER|||||Sobic.009G239600|||PAC:28371474|),DOWNSTREAM(MODIFIER|||||Sobic.009G239800|||PAC:28369345|),INTERGENIC(MODIFIER|||||||||),UPSTREAM(MODIFIER|||||Sobic.009G239700|||PAC:28370031|)	GT:PL:GQ	1/1:255,151,0:99
Chr09	57896232	.	C	T	26.0	.	DP=5;VDB=0.0298;AF1=1;AC1=2;DP4=0,0,2,1;MQ=23;FQ=-36;EFF=INTERGENIC(MODIFIER|||||||||)	GT:PL:GQ	1/1:58,9,0:16
Chr09	57896237	.	G	A	22.0	.	DP=5;VDB=0.0298;AF1=1;AC1=2;DP4=0,0,2,1;MQ=23;FQ=-36;EFF=INTERGENIC(MODIFIER|||||||||)	GT:PL:GQ	1/1:54,9,0:15
Chr09	58036667	.	G	A	222.0	.	DP=34;VDB=0.0263;AF1=1;AC1=2;DP4=0,0,3,30;MQ=45;FQ=-126;EFF=DOWNSTREAM(MODIFIER|||||Sobic.009G244600|||PAC:28370841|),DOWNSTREAM(MODIFIER|||||Sobic.009G244600|||PAC:28370842|),INTERGENIC(MODIFIER|||||||||),UPSTREAM(MODIFIER|||||Sobic.009G244100|||PAC:28369939|),UPSTREAM(MODIFIER|||||Sobic.009G244100|||PAC:28369940|),UPSTREAM(MODIFIER|||||Sobic.009G244100|||PAC:28369941|),UPSTREAM(MODIFIER|||||Sob…	GT:PL:GQ	1/1:255,99,0:99
Chr09	58087056	.	G	A	222.0	.	DP=39;VDB=0.0391;AF1=1;AC1=2;DP4=0,0,21,16;MQ=44;FQ=-138;EFF=DOWNSTREAM(MODIFIER|||||Sobic.009G245000|||PAC:28370012|),INTRON(MODIFIER|||||Sobic.009G245100|||PAC:28368607|4)	GT:PL:GQ	1/1:255,111,0:99
Chr09	58476892	.	G	A	222.0	.	DP=20;VDB=0.0408;AF1=1;AC1=2;DP4=0,0,9,7;MQ=45;FQ=-75;EFF=UTR_5_PRIME(MODIFIER|||||Sobic.009G249600|||PAC:28368624|1),UTR_5_PRIME(MODIFIER|||||Sobic.009G249600|||PAC:28368625|1)	GT:PL:GQ	1/1:255,48,0:93
Chr09	58572214	.	G	A	222.0	.	DP=48;VDB=0.0384;AF1=1;AC1=2;DP4=0,0,21,21;MQ=45;FQ=-153;EFF=INTERGENIC(MODIFIER|||||||||),UPSTREAM(MODIFIER|||||Sobic.009G250400|||PAC:28371279|),UPSTREAM(MODIFIER|||||Sobic.009G250500|||PAC:28370021|)	GT:PL:GQ	1/1:255,126,0:99
Chr10	179640	.	G	A	222.0	.	DP=63;VDB=0.0404;AF1=1;AC1=2;DP4=0,0,38,23;MQ=45;FQ=-211;EFF=INTRON(MODIFIER|||||Sobic.010G002100|||PAC:28366731|19)	GT:PL:GQ	1/1:255,184,0:99
Chr10	189333	.	G	A	222.0	.	DP=18;VDB=0.0384;AF1=1;AC1=2;DP4=0,0,8,8;MQ=45;FQ=-75;EFF=INTRON(MODIFIER|||||Sobic.010G002100|||PAC:28366731|1),UPSTREAM(MODIFIER|||||Sobic.010G002200|||PAC:28366057|)	GT:PL:GQ	1/1:255,48,0:93
Chr10	472904	.	G	A	222.0	.	DP=17;VDB=0.0076;AF1=1;AC1=2;DP4=0,0,7,6;MQ=45;FQ=-66;EFF=INTRON(MODIFIER|||||Sobic.010G005800|||PAC:28365451|1)	GT:PL:GQ	1/1:255,39,0:75
Chr10	628460	.	G	A	207.0	.	DP=19;VDB=0.0402;AF1=1;AC1=2;DP4=0,0,3,14;MQ=39;FQ=-78;EFF=DOWNSTREAM(MODIFIER|||||Sobic.010G007900|||PAC:28367436|),DOWNSTREAM(MODIFIER|||||Sobic.010G007900|||PAC:28367437|),INTERGENIC(MODIFIER|||||||||)	GT:PL:GQ	1/1:240,51,0:99
Chr10	653434	.	G	A	153.0	.	DP=10;VDB=0.0405;AF1=1;AC1=2;DP4=0,0,9,1;MQ=41;FQ=-57;EFF=INTERGENIC(MODIFIER|||||||||)	GT:PL:GQ	1/1:186,30,0:57
Chr10	733127	.	G	A	135.0	.	DP=8;VDB=0.0124;AF1=1;AC1=2;DP4=0,0,2,4;MQ=42;FQ=-45;EFF=DOWNSTREAM(MODIFIER|||||Sobic.010G008600|||PAC:28367107|),UPSTREAM(MODIFIER|||||Sobic.010G008800|||PAC:28365915|),UTR_5_PRIME(MODIFIER|||||Sobic.010G008700|||PAC:28367313|1)	GT:PL:GQ	1/1:168,18,0:33
Chr10	893511	.	G	A	222.0	.	DP=39;VDB=0.0394;AF1=1;AC1=2;DP4=0,0,18,20;MQ=45;FQ=-141;EFF=INTRON(MODIFIER|||||Sobic.010G010300|||PAC:28367029|2)	GT:PL:GQ	1/1:255,114,0:99
Chr10	954014	.	G	A	222.0	.	DP=55;VDB=0.0401;AF1=1;AC1=2;DP4=0,0,27,25;MQ=45;FQ=-184;EFF=DOWNSTREAM(MODIFIER|||||Sobic.010G010900|||PAC:28366206|),INTERGENIC(MODIFIER|||||||||)	GT:PL:GQ	1/1:255,157,0:99
Chr10	1023999	.	G	A	222.0	.	DP=19;VDB=0.0364;AF1=1;AC1=2;DP4=0,0,12,7;MQ=45;FQ=-84;EFF=SYNONYMOUS_CODING(LOW|SILENT|gcG/gcA|A362||Sobic.010G011700|||PAC:28365439|),SYNONYMOUS_CODING(LOW|SILENT|gcG/gcA|A362||Sobic.010G011700|||PAC:28365440|),UPSTREAM(MODIFIER|||||Sobic.010G011800|||PAC:28366327|)	GT:PL:GQ	1/1:255,57,0:99
Chr10	1098945	.	G	A	222.0	.	DP=53;VDB=0.0355;AF1=1;AC1=2;DP4=0,0,28,16;MQ=45;FQ=-159;EFF=INTRON(MODIFIER|||||Sobic.010G013200|||PAC:28365358|1),UPSTREAM(MODIFIER|||||Sobic.010G013100|||PAC:28368114|)	GT:PL:GQ	1/1:255,132,0:99
Chr10	1134477	.	G	A	222.0	.	DP=35;VDB=0.0365;AF1=1;AC1=2;DP4=0,0,21,14;MQ=45;FQ=-132;EFF=DOWNSTREAM(MODIFIER|||||Sobic.010G013600|||PAC:28366841|),INTERGENIC(MODIFIER|||||||||),UPSTREAM(MODIFIER|||||Sobic.010G013500|||PAC:28367196|)	GT:PL:GQ	1/1:255,105,0:99
Chr10	1328119	.	G	A	222.0	.	DP=19;VDB=0.0417;AF1=1;AC1=2;DP4=0,0,8,10;MQ=46;FQ=-81;EFF=INTRON(MODIFIER|||||Sobic.010G016600|||PAC:28368405|2)	GT:PL:GQ	1/1:255,54,0:99
Chr10	1344010	.	G	A	222.0	.	DP=42;VDB=0.0399;AF1=1;AC1=2;DP4=0,0,21,21;MQ=40;FQ=-153;EFF=DOWNSTREAM(MODIFIER|||||Sobic.010G016800|||PAC:28366539|),INTERGENIC(MODIFIER|||||||||)	GT:PL:GQ	1/1:255,126,0:99
Chr10	1481448	.	G	A	222.0	.	DP=39;VDB=0.0404;AF1=1;AC1=2;DP4=0,0,19,15;MQ=45;FQ=-129;EFF=INTERGENIC(MODIFIER|||||||||),UPSTREAM(MODIFIER|||||Sobic.010G017900|||PAC:28367652|)	GT:PL:GQ	1/1:255,102,0:99
Chr10	1553260	.	G	A	222.0	.	DP=36;VDB=0.0420;AF1=1;AC1=2;DP4=0,0,23,10;MQ=45;FQ=-126;EFF=SYNONYMOUS_CODING(LOW|SILENT|ccG/ccA|P32||Sobic.010G018900|||PAC:28367913|),SYNONYMOUS_CODING(LOW|SILENT|ccG/ccA|P32||Sobic.010G018900|||PAC:28367914|),UPSTREAM(MODIFIER|||||Sobic.010G018700|||PAC:28368009|),UTR_5_PRIME(MODIFIER|||||Sobic.010G018800|||PAC:28366965|1)	GT:PL:GQ	1/1:255,99,0:99
Chr10	1751435	.	G	A	222.0	.	DP=19;VDB=0.0245;AF1=1;AC1=2;DP4=0,0,7,11;MQ=42;FQ=-81;EFF=INTERGENIC(MODIFIER|||||||||),UPSTREAM(MODIFIER|||||Sobic.010G021800|||PAC:28365908|)	GT:PL:GQ	1/1:255,54,0:99
Chr10	1763239	.	G	A	222.0	.	DP=43;VDB=0.0404;AF1=1;AC1=2;DP4=0,0,15,26;MQ=44;FQ=-150;EFF=INTERGENIC(MODIFIER|||||||||)	GT:PL:GQ	1/1:255,123,0:99
Chr10	1850955	.	G	A	222.0	.	DP=40;VDB=0.0401;AF1=1;AC1=2;DP4=0,0,16,24;MQ=45;FQ=-147;EFF=DOWNSTREAM(MODIFIER|||||Sobic.010G022400|||PAC:28368130|),INTERGENIC(MODIFIER|||||||||)	GT:PL:GQ	1/1:255,120,0:99
Chr10	1947845	.	G	A	222.0	.	DP=22;VDB=0.0402;AF1=1;AC1=2;DP4=0,0,6,16;MQ=45;FQ=-93;EFF=INTERGENIC(MODIFIER|||||||||)	GT:PL:GQ	1/1:255,66,0:99
Chr10	2192153	.	G	A	222.0	.	DP=35;VDB=0.0399;AF1=1;AC1=2;DP4=0,0,13,20;MQ=46;FQ=-126;EFF=INTERGENIC(MODIFIER|||||||||)	GT:PL:GQ	1/1:255,99,0:99
Chr10	2229348	.	G	A	222.0	.	DP=66;VDB=0.0404;AF1=1;AC1=2;DP4=0,0,28,38;MQ=45;FQ=-226;EFF=INTERGENIC(MODIFIER|||||||||)	GT:PL:GQ	1/1:255,199,0:99
Chr10	2230328	.	G	A	222.0	.	DP=22;VDB=0.0339;AF1=1;AC1=2;DP4=0,0,10,7;MQ=47;FQ=-78;EFF=INTERGENIC(MODIFIER|||||||||)	GT:PL:GQ	1/1:255,51,0:99
Chr10	2391232	.	G	A	222.0	.	DP=43;VDB=0.0404;AF1=1;AC1=2;DP4=0,0,30,11;MQ=46;FQ=-150;EFF=DOWNSTREAM(MODIFIER|||||Sobic.010G029600|||PAC:28367696|),INTERGENIC(MODIFIER|||||||||),UPSTREAM(MODIFIER|||||Sobic.010G029500|||PAC:28366911|)	GT:PL:GQ	1/1:255,123,0:99
Chr10	2514183	.	G	A	222.0	.	DP=63;VDB=0.0308;AF1=1;AC1=2;DP4=0,0,20,39;MQ=45;FQ=-202;EFF=DOWNSTREAM(MODIFIER|||||Sobic.010G031000|||PAC:28365611|),DOWNSTREAM(MODIFIER|||||Sobic.010G031100|||PAC:28366939|),INTERGENIC(MODIFIER|||||||||)	GT:PL:GQ	1/1:255,175,0:99
Chr10	2584399	.	C	T	222.0	.	DP=60;VDB=0.0355;AF1=1;AC1=2;DP4=0,0,24,34;MQ=45;FQ=-202;EFF=DOWNSTREAM(MODIFIER|||||Sobic.010G032300|||PAC:28365449|),INTERGENIC(MODIFIER|||||||||),UPSTREAM(MODIFIER|||||Sobic.010G032400|||PAC:28366696|)	GT:PL:GQ	1/1:255,175,0:99
Chr10	2641069	.	G	A	222.0	.	DP=52;VDB=0.0405;AF1=1;AC1=2;DP4=0,0,20,30;MQ=45;FQ=-178;EFF=DOWNSTREAM(MODIFIER|||||Sobic.010G033300|||PAC:28365098|),INTERGENIC(MODIFIER|||||||||),UPSTREAM(MODIFIER|||||Sobic.010G033400|||PAC:28366071|)	GT:PL:GQ	1/1:255,151,0:99
Chr10	2803474	.	G	A	222.0	.	DP=51;VDB=0.0374;AF1=1;AC1=2;DP4=0,0,25,24;MQ=45;FQ=-175;EFF=DOWNSTREAM(MODIFIER|||||Sobic.010G034500|||PAC:28366694|),INTERGENIC(MODIFIER|||||||||)	GT:PL:GQ	1/1:255,148,0:99
Chr10	2807710	.	G	A	222.0	.	DP=40;VDB=0.0404;AF1=1;AC1=2;DP4=0,0,18,20;MQ=45;FQ=-141;EFF=INTERGENIC(MODIFIER|||||||||),UPSTREAM(MODIFIER|||||Sobic.010G034600|||PAC:28366756|),UPSTREAM(MODIFIER|||||Sobic.010G034700|||PAC:28366484|)	GT:PL:GQ	1/1:255,114,0:99
Chr10	4502555	.	G	A	222.0	.	DP=23;VDB=0.0002;AF1=1;AC1=2;DP4=0,0,15,6;MQ=32;FQ=-90;EFF=DOWNSTREAM(MODIFIER|||||Sobic.010G057400|||PAC:28368065|),INTERGENIC(MODIFIER|||||||||),UPSTREAM(MODIFIER|||||Sobic.010G057500|||PAC:28366565|)	GT:PL:GQ	1/1:255,63,0:99
Chr10	4502568	.	C	T	116.0	.	DP=14;VDB=0.0001;AF1=1;AC1=2;DP4=0,0,11,1;MQ=26;FQ=-63;EFF=DOWNSTREAM(MODIFIER|||||Sobic.010G057400|||PAC:28368065|),INTERGENIC(MODIFIER|||||||||),UPSTREAM(MODIFIER|||||Sobic.010G057500|||PAC:28366565|)	GT:PL:GQ	1/1:149,36,0:69
Chr10	6169049	.	G	A	222.0	.	DP=31;VDB=0.0374;AF1=1;AC1=2;DP4=0,0,23,8;MQ=45;FQ=-120;EFF=INTERGENIC(MODIFIER|||||||||),UPSTREAM(MODIFIER|||||Sobic.010G075800|||PAC:28366263|)	GT:PL:GQ	1/1:255,93,0:99
Chr10	7802038	.	C	T	159.0	.	DP=11;VDB=0.0055;AF1=1;AC1=2;DP4=0,0,1,10;MQ=33;FQ=-60;EFF=DOWNSTREAM(MODIFIER|||||Sobic.010G090200|||PAC:28367680|),DOWNSTREAM(MODIFIER|||||Sobic.010G090300|||PAC:28367992|),INTERGENIC(MODIFIER|||||||||)	GT:PL:GQ	1/1:192,33,0:63
Chr10	8698821	.	G	A	222.0	.	DP=31;VDB=0.0355;AF1=1;AC1=2;DP4=0,0,12,19;MQ=44;FQ=-120;EFF=DOWNSTREAM(MODIFIER|||||Sobic.010G097200|||PAC:28367403|),INTERGENIC(MODIFIER|||||||||)	GT:PL:GQ	1/1:255,93,0:99
Chr10	8815509	.	G	A	30.5	.	DP=4;VDB=0.0218;AF1=1;AC1=2;DP4=0,0,2,2;MQ=22;FQ=-39;EFF=DOWNSTREAM(MODIFIER|||||Sobic.010G098100|||PAC:28367603|),DOWNSTREAM(MODIFIER|||||Sobic.010G098200|||PAC:28368134|),DOWNSTREAM(MODIFIER|||||Sobic.010G098200|||PAC:28368135|),INTERGENIC(MODIFIER|||||||||),UPSTREAM(MODIFIER|||||Sobic.010G098000|||PAC:28368141|)	GT:PL:GQ	1/1:63,12,0:21
Chr10	9294647	.	G	A	222.0	.	DP=36;VDB=0.0355;AF1=1;AC1=2;DP4=0,0,21,13;MQ=45;FQ=-129;EFF=DOWNSTREAM(MODIFIER|||||Sobic.010G101400|||PAC:28368038|),INTERGENIC(MODIFIER|||||||||)	GT:PL:GQ	1/1:255,102,0:99
Chr10	10203432	.	C	T	176.0	.	DP=13;VDB=0.0042;AF1=1;AC1=2;DP4=0,0,7,6;MQ=27;FQ=-66;EFF=INTERGENIC(MODIFIER|||||||||),UPSTREAM(MODIFIER|||||Sobic.010G106600|||PAC:28365524|)	GT:PL:GQ	1/1:209,39,0:75
Chr10	12062991	.	C	T	222.0	.	DP=40;VDB=0.0401;AF1=1;AC1=2;DP4=0,0,12,26;MQ=43;FQ=-141;EFF=INTERGENIC(MODIFIER|||||||||),UPSTREAM(MODIFIER|||||Sobic.010G114600|||PAC:28365198|)	GT:PL:GQ	1/1:255,114,0:99
Chr10	12796310	.	G	A	68.0	.	DP=14;VDB=0.0325;AF1=1;AC1=2;DP4=0,0,12,2;MQ=18;FQ=-69;EFF=INTERGENIC(MODIFIER|||||||||)	GT:PL:GQ	1/1:101,42,0:81
Chr10	15017608	.	C	T	42.0	.	DP=3;VDB=0.0194;AF1=1;AC1=2;DP4=0,0,1,2;MQ=26;FQ=-36;EFF=INTERGENIC(MODIFIER|||||||||)	GT:PL:GQ	1/1:74,9,0:16
Chr10	16701605	.	C	T	42.0	.	DP=8;VDB=0.0033;AF1=1;AC1=2;DP4=0,0,6,2;MQ=14;FQ=-51;EFF=INTERGENIC(MODIFIER|||||||||)	GT:PL:GQ	1/1:75,24,0:45
Chr10	16701612	.	C	T	42.0	.	DP=8;VDB=0.0033;AF1=1;AC1=2;DP4=0,0,6,2;MQ=14;FQ=-51;EFF=INTERGENIC(MODIFIER|||||||||)	GT:PL:GQ	1/1:75,24,0:45
Chr10	19521061	.	C	T	23.8	.	DP=2;VDB=0.0230;AF1=1;AC1=2;DP4=0,0,1,1;MQ=30;FQ=-33;EFF=DOWNSTREAM(MODIFIER|||||Sobic.010G134400|||PAC:28367728|),DOWNSTREAM(MODIFIER|||||Sobic.010G134400|||PAC:28367729|),DOWNSTREAM(MODIFIER|||||Sobic.010G134400|||PAC:28367730|),DOWNSTREAM(MODIFIER|||||Sobic.010G134400|||PAC:28367731|),INTERGENIC(MODIFIER|||||||||)	GT:PL:GQ	1/1:55,6,0:10
Chr10	21619753	.	G	A	99.0	.	DP=9;VDB=0.0000;AF1=1;AC1=2;DP4=0,0,1,8;MQ=26;FQ=-54;EFF=INTERGENIC(MODIFIER|||||||||)	GT:PL:GQ	1/1:132,27,0:51
Chr10	25516568	.	C	T	42.0	.	DP=12;VDB=0.0016;AF1=1;AC1=2;DP4=0,0,7,5;MQ=12;FQ=-63;EFF=INTERGENIC(MODIFIER|||||||||)	GT:PL:GQ	1/1:75,36,0:68
Chr10	28981207	.	G	A	51.0	.	DP=11;VDB=0.0014;AF1=1;AC1=2;DP4=0,0,2,8;MQ=15;FQ=-57;EFF=INTERGENIC(MODIFIER|||||||||)	GT:PL:GQ	1/1:84,30,0:57
Chr10	34005498	.	C	T	86.0	.	DP=8;VDB=0.0053;AF1=1;AC1=2;DP4=0,0,2,6;MQ=25;FQ=-51;EFF=INTERGENIC(MODIFIER|||||||||)	GT:PL:GQ	1/1:119,24,0:45
Chr10	34120984	.	G	A	66.3	.	DP=5;VDB=0.0015;AF1=1;AC1=2;DP4=0,0,2,3;MQ=25;FQ=-42;EFF=INTERGENIC(MODIFIER|||||||||)	GT:PL:GQ	1/1:99,15,0:27
Chr10	37327638	.	G	A	92.5	.	DP=4;VDB=0.0002;AF1=1;AC1=2;DP4=0,0,2,2;MQ=36;FQ=-39;EFF=INTERGENIC(MODIFIER|||||||||)	GT:PL:GQ	1/1:125,12,0:21
Chr10	37327639	.	G	A	93.5	.	DP=4;VDB=0.0002;AF1=1;AC1=2;DP4=0,0,2,2;MQ=36;FQ=-39;EFF=INTERGENIC(MODIFIER|||||||||)	GT:PL:GQ	1/1:126,12,0:21
Chr10	37640671	.	G	A	31.5	.	DP=4;VDB=0.0159;AF1=1;AC1=2;DP4=0,0,3,1;MQ=19;FQ=-39;EFF=INTERGENIC(MODIFIER|||||||||)	GT:PL:GQ	1/1:64,12,0:21
Chr10	38091692	.	C	T	36.1	.	DP=7;VDB=0.0394;AF1=1;AC1=2;DP4=0,0,1,6;MQ=15;FQ=-48;EFF=INTERGENIC(MODIFIER|||||||||)	GT:PL:GQ	1/1:69,21,0:39
Chr10	43306409	.	G	A	43.0	.	DP=3;VDB=0.0020;AF1=1;AC1=2;DP4=0,0,2,1;MQ=31;FQ=-36;EFF=INTERGENIC(MODIFIER|||||||||)	GT:PL:GQ	1/1:75,9,0:16
Chr10	45631364	.	C	T	57.0	.	DP=9;VDB=0.0244;AF1=1;AC1=2;DP4=0,0,4,5;MQ=16;FQ=-54;EFF=INTERGENIC(MODIFIER|||||||||)	GT:PL:GQ	1/1:90,27,0:51
Chr10	46046957	.	G	A	145.0	.	DP=35;VDB=0.0281;AF1=1;AC1=2;DP4=0,0,17,18;MQ=18;FQ=-132;EFF=INTERGENIC(MODIFIER|||||||||)	GT:PL:GQ	1/1:178,105,0:99
Chr10	48847855	.	C	T	58.0	.	DP=41;VDB=0.0308;AF1=1;AC1=2;DP4=0,0,32,9;MQ=12;FQ=-150;EFF=INTERGENIC(MODIFIER|||||||||)	GT:PL:GQ	1/1:91,123,0:99
Chr10	57344161	.	C	T	222.0	.	DP=25;VDB=0.0435;AF1=1;AC1=2;DP4=0,0,14,8;MQ=45;FQ=-93;EFF=NON_SYNONYMOUS_CODING(MODERATE|MISSENSE|gCg/gTg|A49V||Sobic.010G232500|||PAC:28365371|),UPSTREAM(MODIFIER|||||Sobic.010G232600|||PAC:28366361|)	GT:PL:GQ	1/1:255,66,0:99
Chr10	57665555	.	G	A	106.0	.	DP=8;VDB=0.0008;AF1=1;AC1=2;DP4=0,0,7,1;MQ=28;FQ=-51;EFF=INTERGENIC(MODIFIER|||||||||)	GT:PL:GQ	1/1:139,24,0:45
Chr10	60681859	.	G	A	56.0	.	DP=6;VDB=0.0224;AF1=1;AC1=2;DP4=0,0,2,1;MQ=40;FQ=-36;EFF=INTRON(MODIFIER|||||Sobic.010G275100|||PAC:28367579|4),UPSTREAM(MODIFIER|||||Sobic.010G275200|||PAC:28366839|)	GT:PL:GQ	1/1:88,9,0:16
super_10	21522	.	G	A	222.0	.	DP=46;VDB=0.0355;AF1=1;AC1=2;DP4=0,0,27,19;MQ=45;FQ=-165;EFF=INTERGENIC(MODIFIER|||||||||)	GT:PL:GQ	1/1:255,138,0:99
super_10	1260949	.	C	T	222.0	.	DP=40;VDB=0.0405;AF1=1;AC1=2;DP4=0,0,18,18;MQ=43;FQ=-135;EFF=INTERGENIC(MODIFIER|||||||||)	GT:PL:GQ	1/1:255,108,0:99
super_10	4067481	.	C	T	222.0	.	DP=40;VDB=0.0404;AF1=1;AC1=2;DP4=0,0,26,12;MQ=30;FQ=-141;EFF=INTERGENIC(MODIFIER|||||||||)	GT:PL:GQ	1/1:255,114,0:99
super_10	4657472	.	C	T	62.1	.	DP=7;VDB=0.0008;AF1=1;AC1=2;DP4=0,0,3,4;MQ=22;FQ=-48;EFF=INTERGENIC(MODIFIER|||||||||)	GT:PL:GQ	1/1:95,21,0:39
super_10	6402433	.	C	T	222.0	.	DP=39;VDB=0.0404;AF1=1;AC1=2;DP4=0,0,26,11;MQ=40;FQ=-138;EFF=INTERGENIC(MODIFIER|||||||||)	GT:PL:GQ	1/1:255,111,0:99
super_10	6815102	.	G	A	98.5	.	DP=4;VDB=0.0002;AF1=1;AC1=2;DP4=0,0,2,2;MQ=37;FQ=-39;EFF=INTERGENIC(MODIFIER|||||||||)	GT:PL:GQ	1/1:131,12,0:21
super_10	7678965	.	C	T	222.0	.	DP=12;VDB=0.0008;AF1=1;AC1=2;DP4=0,0,5,7;MQ=33;FQ=-63;EFF=INTERGENIC(MODIFIER|||||||||)	GT:PL:GQ	1/1:255,36,0:69
super_11	626185	.	G	A	222.0	.	DP=75;VDB=0.0281;AF1=1;AC1=2;DP4=0,0,45,25;MQ=45;FQ=-238;EFF=INTERGENIC(MODIFIER|||||||||)	GT:PL:GQ	1/1:255,211,0:99
super_11	1118698	.	C	T	94.1	.	DP=7;VDB=0.0046;AF1=1;AC1=2;DP4=0,0,6,1;MQ=27;FQ=-48;EFF=INTERGENIC(MODIFIER|||||||||)	GT:PL:GQ	1/1:127,21,0:39
super_11	1442606	.	G	A	222.0	.	DP=32;VDB=0.0384;AF1=1;AC1=2;DP4=0,0,15,15;MQ=44;FQ=-117;EFF=INTERGENIC(MODIFIER|||||||||)	GT:PL:GQ	1/1:255,90,0:99
super_11	1471242	.	G	A	222.0	.	DP=24;VDB=0.0404;AF1=1;AC1=2;DP4=0,0,11,12;MQ=45;FQ=-96;EFF=INTERGENIC(MODIFIER|||||||||)	GT:PL:GQ	1/1:255,69,0:99
super_11	1522831	.	G	A	222.0	.	DP=35;VDB=0.0394;AF1=1;AC1=2;DP4=0,0,18,12;MQ=46;FQ=-117;EFF=INTERGENIC(MODIFIER|||||||||)	GT:PL:GQ	1/1:255,90,0:99
super_11	1785125	.	C	T	222.0	.	DP=44;VDB=0.0404;AF1=1;AC1=2;DP4=0,0,19,23;MQ=40;FQ=-153;EFF=INTERGENIC(MODIFIER|||||||||)	GT:PL:GQ	1/1:255,126,0:99
super_11	1891976	.	C	T	222.0	.	DP=43;VDB=0.0308;AF1=1;AC1=2;DP4=0,0,17,23;MQ=45;FQ=-147;EFF=INTERGENIC(MODIFIER|||||||||)	GT:PL:GQ	1/1:255,120,0:99
super_11	2226050	.	C	T	222.0	.	DP=35;VDB=0.0404;AF1=1;AC1=2;DP4=0,0,24,8;MQ=41;FQ=-123;EFF=INTERGENIC(MODIFIER|||||||||)	GT:PL:GQ	1/1:255,96,0:99
super_11	2385054	.	C	T	222.0	.	DP=26;VDB=0.0402;AF1=1;AC1=2;DP4=0,0,13,12;MQ=42;FQ=-102;EFF=INTERGENIC(MODIFIER|||||||||)	GT:PL:GQ	1/1:255,75,0:99
super_11	2427969	.	C	T	222.0	.	DP=33;VDB=0.0355;AF1=1;AC1=2;DP4=0,0,13,16;MQ=44;FQ=-114;EFF=INTERGENIC(MODIFIER|||||||||)	GT:PL:GQ	1/1:255,87,0:99
super_11	2545852	.	C	T	222.0	.	DP=38;VDB=0.0404;AF1=1;AC1=2;DP4=0,0,16,20;MQ=31;FQ=-135;EFF=INTERGENIC(MODIFIER|||||||||)	GT:PL:GQ	1/1:255,108,0:99
super_11	2606776	.	C	T	222.0	.	DP=62;VDB=0.0401;AF1=1;AC1=2;DP4=0,0,23,35;MQ=43;FQ=-202;EFF=INTERGENIC(MODIFIER|||||||||)	GT:PL:GQ	1/1:255,175,0:99
super_11	2621332	.	C	T	222.0	.	DP=22;VDB=0.0147;AF1=1;AC1=2;DP4=0,0,3,18;MQ=46;FQ=-90;EFF=INTERGENIC(MODIFIER|||||||||)	GT:PL:GQ	1/1:255,63,0:99
super_11	2719793	.	C	T	222.0	.	DP=31;VDB=0.0443;AF1=1;AC1=2;DP4=0,0,11,17;MQ=42;FQ=-111;EFF=INTERGENIC(MODIFIER|||||||||)	GT:PL:GQ	1/1:255,84,0:99
super_11	2827499	.	C	T	222.0	.	DP=36;VDB=0.0405;AF1=1;AC1=2;DP4=0,0,12,21;MQ=45;FQ=-126;EFF=INTERGENIC(MODIFIER|||||||||)	GT:PL:GQ	1/1:255,99,0:99
super_11	2879571	.	C	T	222.0	.	DP=34;VDB=0.0388;AF1=1;AC1=2;DP4=0,0,8,24;MQ=40;FQ=-123;EFF=INTERGENIC(MODIFIER|||||||||)	GT:PL:GQ	1/1:255,96,0:99
super_11	3163701	.	C	T	222.0	.	DP=46;VDB=0.0355;AF1=1;AC1=2;DP4=0,0,11,31;MQ=45;FQ=-153;EFF=INTERGENIC(MODIFIER|||||||||)	GT:PL:GQ	1/1:255,126,0:99
super_11	3176512	.	C	T	222.0	.	DP=29;VDB=0.0329;AF1=1;AC1=2;DP4=0,0,13,12;MQ=41;FQ=-102;EFF=INTERGENIC(MODIFIER|||||||||)	GT:PL:GQ	1/1:255,75,0:99
super_11	3555154	.	C	T	222.0	.	DP=35;VDB=0.0365;AF1=1;AC1=2;DP4=0,0,13,20;MQ=41;FQ=-126;EFF=INTERGENIC(MODIFIER|||||||||)	GT:PL:GQ	1/1:255,99,0:99
super_11	3619990	.	C	T	222.0	.	DP=38;VDB=0.0394;AF1=1;AC1=2;DP4=0,0,20,16;MQ=44;FQ=-135;EFF=INTERGENIC(MODIFIER|||||||||)	GT:PL:GQ	1/1:255,108,0:99
super_11	3827105	.	C	T	222.0	.	DP=36;VDB=0.0394;AF1=1;AC1=2;DP4=0,0,17,19;MQ=45;FQ=-135;EFF=INTERGENIC(MODIFIER|||||||||)	GT:PL:GQ	1/1:255,108,0:99
super_11	3991274	.	C	T	222.0	.	DP=44;VDB=0.0404;AF1=1;AC1=2;DP4=0,0,26,18;MQ=43;FQ=-159;EFF=INTERGENIC(MODIFIER|||||||||)	GT:PL:GQ	1/1:255,132,0:99
super_11	4035364	.	C	T	222.0	.	DP=55;VDB=0.0394;AF1=1;AC1=2;DP4=0,0,12,36;MQ=35;FQ=-171;EFF=INTERGENIC(MODIFIER|||||||||)	GT:PL:GQ	1/1:255,144,0:99
super_11	4126873	.	C	T	222.0	.	DP=36;VDB=0.0395;AF1=1;AC1=2;DP4=0,0,11,20;MQ=46;FQ=-120;EFF=INTERGENIC(MODIFIER|||||||||)	GT:PL:GQ	1/1:255,93,0:99
super_11	4316468	.	C	T	222.0	.	DP=52;VDB=0.0405;AF1=1;AC1=2;DP4=0,0,19,33;MQ=44;FQ=-184;EFF=INTERGENIC(MODIFIER|||||||||)	GT:PL:GQ	1/1:255,157,0:99
super_11	4339829	.	C	T	222.0	.	DP=51;VDB=0.0308;AF1=1;AC1=2;DP4=0,0,30,17;MQ=44;FQ=-168;EFF=INTERGENIC(MODIFIER|||||||||)	GT:PL:GQ	1/1:255,141,0:99
super_11	4363782	.	C	T	222.0	.	DP=56;VDB=0.0407;AF1=1;AC1=2;DP4=0,0,42,14;MQ=38;FQ=-196;EFF=DOWNSTREAM(MODIFIER|||||Sobic.K002800|||PAC:28389424|),INTERGENIC(MODIFIER|||||||||)	GT:PL:GQ	1/1:255,169,0:99
super_11	4595290	.	C	T	222.0	.	DP=56;VDB=0.0394;AF1=1;AC1=2;DP4=0,0,27,18;MQ=44;FQ=-162;EFF=INTERGENIC(MODIFIER|||||||||)	GT:PL:GQ	1/1:255,135,0:99
super_11	4672602	.	C	T	222.0	.	DP=42;VDB=0.0353;AF1=1;AC1=2;DP4=0,0,16,22;MQ=46;FQ=-141;EFF=INTERGENIC(MODIFIER|||||||||)	GT:PL:GQ	1/1:255,114,0:99
super_11	4678795	.	C	T	222.0	.	DP=45;VDB=0.0404;AF1=1;AC1=2;DP4=0,0,21,20;MQ=44;FQ=-150;EFF=INTERGENIC(MODIFIER|||||||||)	GT:PL:GQ	1/1:255,123,0:99
super_11	4788824	.	C	T	217.0	.	DP=31;VDB=0.0394;AF1=1;AC1=2;DP4=0,0,17,14;MQ=26;FQ=-120;EFF=INTERGENIC(MODIFIER|||||||||)	GT:PL:GQ	1/1:250,93,0:99
super_11	4894929	.	C	T	222.0	.	DP=22;VDB=0.0302;AF1=1;AC1=2;DP4=0,0,17,5;MQ=46;FQ=-93;EFF=INTERGENIC(MODIFIER|||||||||)	GT:PL:GQ	1/1:255,66,0:99
super_11	4915122	.	C	T	222.0	.	DP=38;VDB=0.0388;AF1=1;AC1=2;DP4=0,0,29,9;MQ=43;FQ=-141;EFF=INTERGENIC(MODIFIER|||||||||)	GT:PL:GQ	1/1:255,114,0:99
super_11	4936022	.	C	T	222.0	.	DP=37;VDB=0.0404;AF1=1;AC1=2;DP4=0,0,17,20;MQ=34;FQ=-138;EFF=INTERGENIC(MODIFIER|||||||||)	GT:PL:GQ	1/1:255,111,0:99
super_11	4953569	.	C	T	222.0	.	DP=22;VDB=0.0396;AF1=1;AC1=2;DP4=0,0,17,5;MQ=44;FQ=-93;EFF=INTERGENIC(MODIFIER|||||||||)	GT:PL:GQ	1/1:255,66,0:99
super_11	5081718	.	C	T	222.0	.	DP=20;VDB=0.0395;AF1=1;AC1=2;DP4=0,0,7,13;MQ=46;FQ=-87;EFF=INTERGENIC(MODIFIER|||||||||)	GT:PL:GQ	1/1:255,60,0:99
super_11	5156416	.	C	T	222.0	.	DP=39;VDB=0.0253;AF1=1;AC1=2;DP4=0,0,17,20;MQ=42;FQ=-138;EFF=INTERGENIC(MODIFIER|||||||||)	GT:PL:GQ	1/1:255,111,0:99
super_11	5234847	.	C	T	222.0	.	DP=35;VDB=0.0401;AF1=1;AC1=2;DP4=0,0,13,20;MQ=45;FQ=-126;EFF=INTERGENIC(MODIFIER|||||||||)	GT:PL:GQ	1/1:255,99,0:99
super_11	5340713	.	C	T	222.0	.	DP=29;VDB=0.0402;AF1=1;AC1=2;DP4=0,0,11,15;MQ=46;FQ=-105;EFF=INTERGENIC(MODIFIER|||||||||)	GT:PL:GQ	1/1:255,78,0:99
[truncated: 87 more rows]
