# Supplementary material for: Forward Genetics by Sequencing EMS Variation-Induced Inbred Lines
Source: G3 (Bethesda). 2016 Dec 29;7(2):413–25. doi: 10.1534/g3.116.029660 (PMC5295590; doi:10.1534/g3.116.029660)
Supplement: Supplementary file 5 [file 413FileS4.zip › FileS4.vcf]

##SnpEffVersion="SnpEff 3.1m (build 2013-02-07), by Pablo Cingolani"
##SnpEffCmd="SnpEff Sbicolor_v2.1_255 ../GCATpostBS-Final/Evil_twin-10_3-Final.vcf "
##INFO=<ID=EFF,Number=.,Type=String,Description="Predicted effects for this variant.Format: 'Effect ( Effect_Impact | Functional_Class | Codon_Change | Amino_Acid_change| Amino_Acid_length | Gene_Name | Gene_BioType | Coding | Transcript | Exon [ | ERRORS | WARNINGS ] )' ">
Chr01	126310	.	C	T	97.5	.	DP=5;VDB=0.0400;AF1=1;AC1=2;DP4=0,0,3,1;MQ=45;FQ=-39;EFF=INTERGENIC(MODIFIER|||||||||),UPSTREAM(MODIFIER|||||Sobic.001G001400|||PAC:28395715|)	GT:PL:GQ	1/1:130,12,0:21
Chr01	142503	.	C	T	62.0	.	DP=3;VDB=0.0080;AF1=1;AC1=2;DP4=0,0,2,1;MQ=40;FQ=-36;EFF=NON_SYNONYMOUS_CODING(MODERATE|MISSENSE|Gcg/Acg|A22T||Sobic.001G001600|||PAC:28401121|)	GT:PL:GQ	1/1:94,9,0:16
Chr01	421815	.	C	T	144.0	.	DP=8;VDB=0.0399;AF1=1;AC1=2;DP4=0,0,2,5;MQ=42;FQ=-48;EFF=INTRON(MODIFIER|||||Sobic.001G005200|||PAC:28395407|1),INTRON(MODIFIER|||||Sobic.001G005200|||PAC:28395408|1),INTRON(MODIFIER|||||Sobic.001G005200|||PAC:28395409|1),UPSTREAM(MODIFIER|||||Sobic.001G005100|||PAC:28397916|),UPSTREAM(MODIFIER|||||Sobic.001G005100|||PAC:28397917|)	GT:PL:GQ	1/1:177,21,0:39
Chr01	582123	.	C	T	222.0	.	DP=16;VDB=0.0373;AF1=1;AC1=2;DP4=0,0,9,7;MQ=45;FQ=-75;EFF=DOWNSTREAM(MODIFIER|||||Sobic.001G006400|||PAC:28397109|),INTERGENIC(MODIFIER|||||||||),UPSTREAM(MODIFIER|||||Sobic.001G006300|||PAC:28394926|)	GT:PL:GQ	1/1:255,48,0:93
Chr01	766655	.	C	T	174.0	.	DP=8;VDB=0.0138;AF1=1;AC1=2;DP4=0,0,2,5;MQ=45;FQ=-48;EFF=DOWNSTREAM(MODIFIER|||||Sobic.001G008200|||PAC:28398144|),INTERGENIC(MODIFIER|||||||||),UPSTREAM(MODIFIER|||||Sobic.001G008300|||PAC:28399030|)	GT:PL:GQ	1/1:207,21,0:39
Chr01	940360	.	G	A	141.0	.	DP=8;VDB=0.0345;AF1=1;AC1=2;DP4=0,0,6,1;MQ=44;FQ=-48;EFF=INTRON(MODIFIER|||||Sobic.001G010700|||PAC:28399130|1),UPSTREAM(MODIFIER|||||Sobic.001G010600|||PAC:28396317|)	GT:PL:GQ	1/1:174,21,0:39
Chr01	977078	.	G	A	118.0	.	DP=10;VDB=0.0345;AF1=1;AC1=2;DP4=0,0,3,6;MQ=26;FQ=-54;EFF=INTERGENIC(MODIFIER|||||||||)	GT:PL:GQ	1/1:151,27,0:51
Chr01	1194317	.	G	A	155.0	.	DP=7;VDB=0.0343;AF1=1;AC1=2;DP4=0,0,1,6;MQ=45;FQ=-48;EFF=DOWNSTREAM(MODIFIER|||||Sobic.001G012800|||PAC:28395059|),INTERGENIC(MODIFIER|||||||||),UPSTREAM(MODIFIER|||||Sobic.001G012700|||PAC:28396337|)	GT:PL:GQ	1/1:188,21,0:39
Chr01	1200733	.	C	T	62.0	.	DP=4;VDB=0.0218;AF1=1;AC1=2;DP4=0,0,1,2;MQ=40;FQ=-36;EFF=INTRON(MODIFIER|||||Sobic.001G012800|||PAC:28395059|1)	GT:PL:GQ	1/1:94,9,0:16
Chr01	1524458	.	G	A	208.0	.	DP=10;VDB=0.0365;AF1=1;AC1=2;DP4=0,0,2,8;MQ=45;FQ=-57;EFF=DOWNSTREAM(MODIFIER|||||Sobic.001G018000|||PAC:28396935|),NON_SYNONYMOUS_CODING(MODERATE|MISSENSE|tGc/tAc|C231Y||Sobic.001G018100|||PAC:28397974|),UPSTREAM(MODIFIER|||||Sobic.001G018200|||PAC:28397409|)	GT:PL:GQ	1/1:241,30,0:57
Chr01	1777710	.	G	A	139.0	.	DP=6;VDB=0.0373;AF1=1;AC1=2;DP4=0,0,3,3;MQ=44;FQ=-45;EFF=DOWNSTREAM(MODIFIER|||||Sobic.001G021600|||PAC:28400071|),NON_SYNONYMOUS_CODING(MODERATE|MISSENSE|Cat/Tat|H535Y||Sobic.001G021700|||PAC:28395525|)	GT:PL:GQ	1/1:172,18,0:33
Chr01	2023970	.	G	A	184.0	.	DP=8;VDB=0.0392;AF1=1;AC1=2;DP4=0,0,2,6;MQ=45;FQ=-51;EFF=INTERGENIC(MODIFIER|||||||||),UPSTREAM(MODIFIER|||||Sobic.001G026100|||PAC:28396683|)	GT:PL:GQ	1/1:217,24,0:45
Chr01	2024266	.	G	A	153.0	.	DP=8;VDB=0.0241;AF1=1;AC1=2;DP4=0,0,1,6;MQ=45;FQ=-48;EFF=INTERGENIC(MODIFIER|||||||||),UPSTREAM(MODIFIER|||||Sobic.001G026100|||PAC:28396683|)	GT:PL:GQ	1/1:186,21,0:39
Chr01	2279552	.	G	A	170.0	.	DP=7;VDB=0.0399;AF1=1;AC1=2;DP4=0,0,2,5;MQ=45;FQ=-48;EFF=DOWNSTREAM(MODIFIER|||||Sobic.001G029400|||PAC:28398371|),INTRON(MODIFIER|||||Sobic.001G029300|||PAC:28396805|10),INTRON(MODIFIER|||||Sobic.001G029300|||PAC:28396806|9)	GT:PL:GQ	1/1:203,21,0:39
Chr01	2302464	.	G	A	222.0	.	DP=14;VDB=0.0384;AF1=1;AC1=2;DP4=0,0,7,6;MQ=45;FQ=-66;EFF=DOWNSTREAM(MODIFIER|||||Sobic.001G029700|||PAC:28400509|),DOWNSTREAM(MODIFIER|||||Sobic.001G029800|||PAC:28396523|),INTERGENIC(MODIFIER|||||||||)	GT:PL:GQ	1/1:255,39,0:75
Chr01	2603570	.	G	A	167.0	.	DP=7;VDB=0.0305;AF1=1;AC1=2;DP4=0,0,3,4;MQ=46;FQ=-48;EFF=DOWNSTREAM(MODIFIER|||||Sobic.001G034300|||PAC:28398653|),DOWNSTREAM(MODIFIER|||||Sobic.001G034300|||PAC:28398654|),INTERGENIC(MODIFIER|||||||||)	GT:PL:GQ	1/1:200,21,0:39
Chr01	2887027	.	G	A	222.0	.	DP=11;VDB=0.0393;AF1=1;AC1=2;DP4=0,0,3,8;MQ=45;FQ=-60;EFF=INTRON(MODIFIER|||||Sobic.001G038600|||PAC:28397763|1)	GT:PL:GQ	1/1:255,33,0:63
Chr01	3134408	.	G	A	222.0	.	DP=13;VDB=0.0216;AF1=1;AC1=2;DP4=0,0,4,9;MQ=45;FQ=-66;EFF=INTERGENIC(MODIFIER|||||||||),UPSTREAM(MODIFIER|||||Sobic.001G042100|||PAC:28397484|),UPSTREAM(MODIFIER|||||Sobic.001G042200|||PAC:28398749|),UPSTREAM(MODIFIER|||||Sobic.001G042200|||PAC:28398750|)	GT:PL:GQ	1/1:255,39,0:75
Chr01	3425955	.	G	A	222.0	.	DP=12;VDB=0.0398;AF1=1;AC1=2;DP4=0,0,7,5;MQ=45;FQ=-63;EFF=INTRON(MODIFIER|||||Sobic.001G046500|||PAC:28401048|2)	GT:PL:GQ	1/1:255,36,0:69
Chr01	3440409	.	G	A	75.5	.	DP=5;VDB=0.0400;AF1=1;AC1=2;DP4=0,0,3,1;MQ=35;FQ=-39;EFF=DOWNSTREAM(MODIFIER|||||Sobic.001G046600|||PAC:28398717|),INTERGENIC(MODIFIER|||||||||)	GT:PL:GQ	1/1:108,12,0:21
Chr01	3515477	.	G	A	214.0	.	DP=12;VDB=0.0398;AF1=1;AC1=2;DP4=0,0,6,4;MQ=46;FQ=-57;EFF=NON_SYNONYMOUS_CODING(MODERATE|MISSENSE|gCg/gTg|A215V||Sobic.001G047900|||PAC:28395335|),UPSTREAM(MODIFIER|||||Sobic.001G047800|||PAC:28396750|),UPSTREAM(MODIFIER|||||Sobic.001G047800|||PAC:28396751|)	GT:PL:GQ	1/1:247,30,0:57
Chr01	3526879	.	G	A	65.0	.	DP=7;VDB=0.0398;AF1=1;AC1=2;DP4=0,0,1,2;MQ=45;FQ=-36;EFF=DOWNSTREAM(MODIFIER|||||Sobic.001G048000|||PAC:28395842|),DOWNSTREAM(MODIFIER|||||Sobic.001G048100|||PAC:28397952|),DOWNSTREAM(MODIFIER|||||Sobic.001G048100|||PAC:28397953|),INTERGENIC(MODIFIER|||||||||)	GT:PL:GQ	1/1:97,9,0:16
Chr01	3682587	.	G	A	158.0	.	DP=7;VDB=0.0345;AF1=1;AC1=2;DP4=0,0,2,5;MQ=43;FQ=-48;EFF=INTRON(MODIFIER|||||Sobic.001G050300|||PAC:28400061|1),UPSTREAM(MODIFIER|||||Sobic.001G050200|||PAC:28395348|)	GT:PL:GQ	1/1:191,21,0:39
Chr01	3752756	.	G	A	99.5	.	DP=4;VDB=0.0236;AF1=1;AC1=2;DP4=0,0,2,2;MQ=45;FQ=-39;EFF=DOWNSTREAM(MODIFIER|||||Sobic.001G051100|||PAC:28398894|),INTERGENIC(MODIFIER|||||||||)	GT:PL:GQ	1/1:132,12,0:21
Chr01	3803527	.	G	A	40.8	.	DP=2;VDB=0.0196;AF1=1;AC1=2;DP4=0,0,1,1;MQ=45;FQ=-33;EFF=INTRON(MODIFIER|||||Sobic.001G051700|||PAC:28398002|1)	GT:PL:GQ	1/1:72,6,0:10
Chr01	3806128	.	G	A	106.0	.	DP=5;VDB=0.0143;AF1=1;AC1=2;DP4=0,0,2,2;MQ=45;FQ=-39;EFF=DOWNSTREAM(MODIFIER|||||Sobic.001G051800|||PAC:28394848|),INTRON(MODIFIER|||||Sobic.001G051700|||PAC:28398002|3)	GT:PL:GQ	1/1:138,12,0:21
Chr01	4009633	.	G	A	209.0	.	DP=11;VDB=0.0393;AF1=1;AC1=2;DP4=0,0,2,9;MQ=45;FQ=-60;EFF=INTRON(MODIFIER|||||Sobic.001G053700|||PAC:28394614|1)	GT:PL:GQ	1/1:242,33,0:63
Chr01	4121890	.	G	A	131.0	.	DP=5;VDB=0.0263;AF1=1;AC1=2;DP4=0,0,3,2;MQ=45;FQ=-42;EFF=DOWNSTREAM(MODIFIER|||||Sobic.001G055200|||PAC:28394969|),INTERGENIC(MODIFIER|||||||||)	GT:PL:GQ	1/1:164,15,0:27
Chr01	4152203	.	G	A	222.0	.	DP=22;VDB=0.0398;AF1=1;AC1=2;DP4=0,0,14,7;MQ=45;FQ=-90;EFF=DOWNSTREAM(MODIFIER|||||Sobic.001G055600|||PAC:28397527|),SYNONYMOUS_CODING(LOW|SILENT|caC/caT|H655||Sobic.001G055700|||PAC:28399871|),UPSTREAM(MODIFIER|||||Sobic.001G055700|||PAC:28399872|)	GT:PL:GQ	1/1:255,63,0:99
Chr01	4329177	.	G	A	222.0	.	DP=13;VDB=0.0400;AF1=1;AC1=2;DP4=0,0,8,5;MQ=45;FQ=-66;EFF=DOWNSTREAM(MODIFIER|||||Sobic.001G057300|||PAC:28398177|),INTRON(MODIFIER|||||Sobic.001G057400|||PAC:28400538|2)	GT:PL:GQ	1/1:255,39,0:75
Chr01	4502240	.	G	A	180.0	.	DP=8;VDB=0.0298;AF1=1;AC1=2;DP4=0,0,2,6;MQ=43;FQ=-51;EFF=INTRON(MODIFIER|||||Sobic.001G060100|||PAC:28398000|7),INTRON(MODIFIER|||||Sobic.001G060100|||PAC:28398001|7),UPSTREAM(MODIFIER|||||Sobic.001G060200|||PAC:28399862|)	GT:PL:GQ	1/1:213,24,0:45
Chr01	4528129	.	G	A	212.0	.	DP=12;VDB=0.0393;AF1=1;AC1=2;DP4=0,0,7,3;MQ=44;FQ=-57;EFF=DOWNSTREAM(MODIFIER|||||Sobic.001G060700|||PAC:28396744|),DOWNSTREAM(MODIFIER|||||Sobic.001G060800|||PAC:28397422|),DOWNSTREAM(MODIFIER|||||Sobic.001G060900|||PAC:28397417|),DOWNSTREAM(MODIFIER|||||Sobic.001G061000|||PAC:28400469|),INTERGENIC(MODIFIER|||||||||),UPSTREAM(MODIFIER|||||Sobic.001G060600|||PAC:28398768|)	GT:PL:GQ	1/1:245,30,0:57
Chr01	4728780	.	G	A	150.0	.	DP=7;VDB=0.0400;AF1=1;AC1=2;DP4=0,0,3,3;MQ=38;FQ=-45;EFF=DOWNSTREAM(MODIFIER|||||Sobic.001G063400|||PAC:28400669|),DOWNSTREAM(MODIFIER|||||Sobic.001G063400|||PAC:28400670|),INTERGENIC(MODIFIER|||||||||)	GT:PL:GQ	1/1:183,18,0:33
Chr01	4946042	.	G	A	120.0	.	DP=7;VDB=0.0325;AF1=1;AC1=2;DP4=0,0,4,1;MQ=45;FQ=-42;EFF=DOWNSTREAM(MODIFIER|||||Sobic.001G065300|||PAC:28398482|),INTERGENIC(MODIFIER|||||||||)	GT:PL:GQ	1/1:153,15,0:27
Chr01	4969421	.	G	A	69.0	.	DP=4;VDB=0.0174;AF1=1;AC1=2;DP4=0,0,1,2;MQ=39;FQ=-36;EFF=INTERGENIC(MODIFIER|||||||||)	GT:PL:GQ	1/1:101,9,0:16
Chr01	5315039	.	G	A	45.8	.	DP=2;VDB=0.0041;AF1=1;AC1=2;DP4=0,0,1,1;MQ=45;FQ=-33;EFF=DOWNSTREAM(MODIFIER|||||Sobic.001G070200|||PAC:28400998|),INTERGENIC(MODIFIER|||||||||),UPSTREAM(MODIFIER|||||Sobic.001G070300|||PAC:28396616|)	GT:PL:GQ	1/1:77,6,0:10
Chr01	5354764	.	G	A	79.3	.	DP=6;VDB=0.0400;AF1=1;AC1=2;DP4=0,0,3,2;MQ=31;FQ=-42;EFF=DOWNSTREAM(MODIFIER|||||Sobic.001G070400|||PAC:28399840|),INTERGENIC(MODIFIER|||||||||)	GT:PL:GQ	1/1:112,15,0:27
Chr01	5575614	.	C	T	147.0	.	DP=7;VDB=0.0345;AF1=1;AC1=2;DP4=0,0,6,1;MQ=44;FQ=-48;EFF=INTRON(MODIFIER|||||Sobic.001G073500|||PAC:28395992|5),INTRON(MODIFIER|||||Sobic.001G073500|||PAC:28395993|4)	GT:PL:GQ	1/1:180,21,0:39
Chr01	5592232	.	G	A	104.0	.	DP=6;VDB=0.0244;AF1=1;AC1=2;DP4=0,0,3,1;MQ=45;FQ=-39;EFF=DOWNSTREAM(MODIFIER|||||Sobic.001G073500|||PAC:28395992|),DOWNSTREAM(MODIFIER|||||Sobic.001G073500|||PAC:28395993|),DOWNSTREAM(MODIFIER|||||Sobic.001G073700|||PAC:28398401|),NON_SYNONYMOUS_CODING(MODERATE|MISSENSE|aGa/aAa|R91K||Sobic.001G073600|||PAC:28400899|),NON_SYNONYMOUS_CODING(MODERATE|MISSENSE|aGa/aAa|R91K||Sobic.001G073600|||PAC:284…	GT:PL:GQ	1/1:136,12,0:21
Chr01	5843686	.	G	A	157.0	.	DP=8;VDB=0.0325;AF1=1;AC1=2;DP4=0,0,3,4;MQ=44;FQ=-48;EFF=INTERGENIC(MODIFIER|||||||||)	GT:PL:GQ	1/1:190,21,0:39
Chr01	6071978	.	G	A	136.0	.	DP=6;VDB=0.0197;AF1=1;AC1=2;DP4=0,0,4,2;MQ=43;FQ=-45;EFF=INTERGENIC(MODIFIER|||||||||),UPSTREAM(MODIFIER|||||Sobic.001G079100|||PAC:28395607|)	GT:PL:GQ	1/1:169,18,0:33
Chr01	6083090	.	G	A	36.8	.	DP=2;VDB=0.0018;AF1=1;AC1=2;DP4=0,0,1,1;MQ=38;FQ=-33;EFF=INTRON(MODIFIER|||||Sobic.001G079200|||PAC:28396526|6)	GT:PL:GQ	1/1:68,6,0:10
Chr01	6149367	.	G	A	195.0	.	DP=9;VDB=0.0305;AF1=1;AC1=2;DP4=0,0,7,2;MQ=45;FQ=-54;EFF=INTRON(MODIFIER|||||Sobic.001G079900|||PAC:28398199|2)	GT:PL:GQ	1/1:228,27,0:51
Chr01	6176436	.	G	A	154.0	.	DP=6;VDB=0.0359;AF1=1;AC1=2;DP4=0,0,4,2;MQ=45;FQ=-45;EFF=DOWNSTREAM(MODIFIER|||||Sobic.001G080200|||PAC:28399669|),INTERGENIC(MODIFIER|||||||||)	GT:PL:GQ	1/1:187,18,0:33
Chr01	6320856	.	G	A	222.0	.	DP=12;VDB=0.0216;AF1=1;AC1=2;DP4=0,0,3,9;MQ=46;FQ=-63;EFF=DOWNSTREAM(MODIFIER|||||Sobic.001G082000|||PAC:28397733|),SYNONYMOUS_CODING(LOW|SILENT|aaG/aaA|K89||Sobic.001G082100|||PAC:28394875|)	GT:PL:GQ	1/1:255,36,0:69
Chr01	6340608	.	G	A	125.0	.	DP=11;VDB=0.0380;AF1=1;AC1=2;DP4=0,0,3,7;MQ=26;FQ=-57;EFF=INTERGENIC(MODIFIER|||||||||)	GT:PL:GQ	1/1:158,30,0:57
Chr01	6390360	.	G	A	173.0	.	DP=7;VDB=0.0322;AF1=1;AC1=2;DP4=0,0,3,4;MQ=43;FQ=-48;EFF=DOWNSTREAM(MODIFIER|||||Sobic.001G082700|||PAC:28395301|),INTRON(MODIFIER|||||Sobic.001G082800|||PAC:28394872|2)	GT:PL:GQ	1/1:206,21,0:39
Chr01	6537883	.	G	A	136.0	.	DP=6;VDB=0.0392;AF1=1;AC1=2;DP4=0,0,1,5;MQ=44;FQ=-45;EFF=INTRON(MODIFIER|||||Sobic.001G084700|||PAC:28397171|1),UPSTREAM(MODIFIER|||||Sobic.001G084700|||PAC:28397172|)	GT:PL:GQ	1/1:169,18,0:33
Chr01	6705460	.	G	A	73.0	.	DP=3;VDB=0.0220;AF1=1;AC1=2;DP4=0,0,1,2;MQ=45;FQ=-36;EFF=INTERGENIC(MODIFIER|||||||||),UPSTREAM(MODIFIER|||||Sobic.001G086600|||PAC:28399154|),UPSTREAM(MODIFIER|||||Sobic.001G086700|||PAC:28400050|)	GT:PL:GQ	1/1:105,9,0:16
Chr01	7003123	.	G	A	212.0	.	DP=9;VDB=0.0345;AF1=1;AC1=2;DP4=0,0,6,3;MQ=45;FQ=-54;EFF=DOWNSTREAM(MODIFIER|||||Sobic.001G090600|||PAC:28397495|),INTERGENIC(MODIFIER|||||||||),UPSTREAM(MODIFIER|||||Sobic.001G090500|||PAC:28394993|),UPSTREAM(MODIFIER|||||Sobic.001G090500|||PAC:28394994|)	GT:PL:GQ	1/1:245,27,0:51
Chr01	7072901	.	G	A	132.0	.	DP=5;VDB=0.0325;AF1=1;AC1=2;DP4=0,0,2,3;MQ=45;FQ=-42;EFF=INTRON(MODIFIER|||||Sobic.001G091400|||PAC:28396400|2)	GT:PL:GQ	1/1:165,15,0:27
Chr01	7202244	.	G	A	200.0	.	DP=10;VDB=0.0400;AF1=1;AC1=2;DP4=0,0,2,8;MQ=45;FQ=-57;EFF=SYNONYMOUS_CODING(LOW|SILENT|gtG/gtA|V3099||Sobic.001G093800|||PAC:28398588|),UPSTREAM(MODIFIER|||||Sobic.001G093900|||PAC:28401022|),UPSTREAM(MODIFIER|||||Sobic.001G093900|||PAC:28401023|)	GT:PL:GQ	1/1:233,30,0:57
Chr01	7217104	.	G	A	222.0	.	DP=13;VDB=0.0244;AF1=1;AC1=2;DP4=0,0,7,5;MQ=43;FQ=-63;EFF=NON_SYNONYMOUS_CODING(MODERATE|MISSENSE|gGg/gAg|G617E||Sobic.001G094000|||PAC:28396103|),UPSTREAM(MODIFIER|||||Sobic.001G094100|||PAC:28395284|)	GT:PL:GQ	1/1:255,36,0:69
Chr01	7258366	.	G	A	177.0	.	DP=8;VDB=0.0365;AF1=1;AC1=2;DP4=0,0,4,3;MQ=45;FQ=-48;EFF=DOWNSTREAM(MODIFIER|||||Sobic.001G094700|||PAC:28400776|),INTERGENIC(MODIFIER|||||||||)	GT:PL:GQ	1/1:210,21,0:39
Chr01	7267868	.	G	A	130.0	.	DP=5;VDB=0.0373;AF1=1;AC1=2;DP4=0,0,3,2;MQ=44;FQ=-42;EFF=DOWNSTREAM(MODIFIER|||||Sobic.001G094900|||PAC:28396025|),INTERGENIC(MODIFIER|||||||||),UPSTREAM(MODIFIER|||||Sobic.001G094800|||PAC:28398389|)	GT:PL:GQ	1/1:163,15,0:27
Chr01	7313707	.	G	A	170.0	.	DP=7;VDB=0.0343;AF1=1;AC1=2;DP4=0,0,2,5;MQ=45;FQ=-48;EFF=DOWNSTREAM(MODIFIER|||||Sobic.001G095300|||PAC:28396876|),INTRON(MODIFIER|||||Sobic.001G095200|||PAC:28398694|1),INTRON(MODIFIER|||||Sobic.001G095200|||PAC:28398695|1)	GT:PL:GQ	1/1:203,21,0:39
Chr01	7405220	.	G	A	165.0	.	DP=8;VDB=0.0393;AF1=1;AC1=2;DP4=0,0,2,5;MQ=46;FQ=-48;EFF=INTERGENIC(MODIFIER|||||||||),UPSTREAM(MODIFIER|||||Sobic.001G096400|||PAC:28398642|)	GT:PL:GQ	1/1:198,21,0:39
Chr01	7444873	.	G	A	152.0	.	DP=7;VDB=0.0359;AF1=1;AC1=2;DP4=0,0,2,4;MQ=44;FQ=-45;EFF=DOWNSTREAM(MODIFIER|||||Sobic.001G097000|||PAC:28395013|),INTERGENIC(MODIFIER|||||||||),UPSTREAM(MODIFIER|||||Sobic.001G096900|||PAC:28400780|)	GT:PL:GQ	1/1:185,18,0:33
Chr01	7491691	.	G	A	144.0	.	DP=8;VDB=0.0393;AF1=1;AC1=2;DP4=0,0,3,3;MQ=45;FQ=-45;EFF=SYNONYMOUS_CODING(LOW|SILENT|gaG/gaA|E79||Sobic.001G097500|||PAC:28399951|),UPSTREAM(MODIFIER|||||Sobic.001G097400|||PAC:28395760|)	GT:PL:GQ	1/1:177,18,0:33
Chr01	7530014	.	G	A	182.0	.	DP=8;VDB=0.0373;AF1=1;AC1=2;DP4=0,0,6,2;MQ=45;FQ=-51;EFF=DOWNSTREAM(MODIFIER|||||Sobic.001G098200|||PAC:28398189|),DOWNSTREAM(MODIFIER|||||Sobic.001G098200|||PAC:28398190|),INTERGENIC(MODIFIER|||||||||),UPSTREAM(MODIFIER|||||Sobic.001G098100|||PAC:28399221|),UPSTREAM(MODIFIER|||||Sobic.001G098100|||PAC:28399222|),UPSTREAM(MODIFIER|||||Sobic.001G098300|||PAC:28399351|)	GT:PL:GQ	1/1:215,24,0:45
Chr01	7636537	.	G	A	180.0	.	DP=8;VDB=0.0399;AF1=1;AC1=2;DP4=0,0,6,2;MQ=46;FQ=-51;EFF=NON_SYNONYMOUS_CODING(MODERATE|MISSENSE|Ctt/Ttt|L207F||Sobic.001G099900|||PAC:28398319|),UPSTREAM(MODIFIER|||||Sobic.001G100000|||PAC:28400741|)	GT:PL:GQ	1/1:213,24,0:45
Chr01	7969848	.	G	A	72.0	.	DP=5;VDB=0.0190;AF1=1;AC1=2;DP4=0,0,1,2;MQ=45;FQ=-36;EFF=DOWNSTREAM(MODIFIER|||||Sobic.001G103900|||PAC:28399213|),DOWNSTREAM(MODIFIER|||||Sobic.001G103900|||PAC:28399214|),DOWNSTREAM(MODIFIER|||||Sobic.001G104100|||PAC:28399829|),DOWNSTREAM(MODIFIER|||||Sobic.001G104100|||PAC:28399830|),SYNONYMOUS_CODING(LOW|SILENT|agG/agA|R147||Sobic.001G104000|||PAC:28395054|)	GT:PL:GQ	1/1:104,9,0:16
Chr01	8010040	.	G	A	159.0	.	DP=6;VDB=0.0164;AF1=1;AC1=2;DP4=0,0,3,3;MQ=45;FQ=-45;EFF=INTERGENIC(MODIFIER|||||||||),UPSTREAM(MODIFIER|||||Sobic.001G104600|||PAC:28395978|)	GT:PL:GQ	1/1:192,18,0:33
Chr01	8090085	.	G	A	151.0	.	DP=6;VDB=0.0373;AF1=1;AC1=2;DP4=0,0,2,4;MQ=43;FQ=-45;EFF=DOWNSTREAM(MODIFIER|||||Sobic.001G105700|||PAC:28400131|),DOWNSTREAM(MODIFIER|||||Sobic.001G105700|||PAC:28400132|),DOWNSTREAM(MODIFIER|||||Sobic.001G105800|||PAC:28398666|),INTERGENIC(MODIFIER|||||||||)	GT:PL:GQ	1/1:184,18,0:33
Chr01	8101314	.	G	A	149.0	.	DP=8;VDB=0.0392;AF1=1;AC1=2;DP4=0,0,4,3;MQ=44;FQ=-48;EFF=INTERGENIC(MODIFIER|||||||||)	GT:PL:GQ	1/1:182,21,0:39
Chr01	8288714	.	G	A	55.3	.	DP=6;VDB=0.0392;AF1=1;AC1=2;DP4=0,0,3,2;MQ=30;FQ=-42;EFF=INTERGENIC(MODIFIER|||||||||)	GT:PL:GQ	1/1:88,15,0:27
Chr01	8304428	.	G	A	222.0	.	DP=14;VDB=0.0216;AF1=1;AC1=2;DP4=0,0,5,8;MQ=46;FQ=-66;EFF=INTERGENIC(MODIFIER|||||||||)	GT:PL:GQ	1/1:255,39,0:75
Chr01	8332340	.	G	A	215.0	.	DP=9;VDB=0.0398;AF1=1;AC1=2;DP4=0,0,4,5;MQ=44;FQ=-54;EFF=INTRON(MODIFIER|||||Sobic.001G107600|||PAC:28395394|2),INTRON(MODIFIER|||||Sobic.001G107600|||PAC:28395396|2),UTR_5_PRIME(MODIFIER|||||Sobic.001G107600|||PAC:28395395|2)	GT:PL:GQ	1/1:248,27,0:51
Chr01	8358773	.	G	A	198.0	.	DP=10;VDB=0.0373;AF1=1;AC1=2;DP4=0,0,2,8;MQ=45;FQ=-57;EFF=DOWNSTREAM(MODIFIER|||||Sobic.001G108000|||PAC:28398209|),DOWNSTREAM(MODIFIER|||||Sobic.001G108000|||PAC:28398210|),INTERGENIC(MODIFIER|||||||||),UPSTREAM(MODIFIER|||||Sobic.001G107900|||PAC:28398423|),UPSTREAM(MODIFIER|||||Sobic.001G108100|||PAC:28395498|)	GT:PL:GQ	1/1:231,30,0:57
Chr01	8369401	.	G	A	196.0	.	DP=10;VDB=0.0365;AF1=1;AC1=2;DP4=0,0,4,5;MQ=42;FQ=-54;EFF=DOWNSTREAM(MODIFIER|||||Sobic.001G108100|||PAC:28395498|),DOWNSTREAM(MODIFIER|||||Sobic.001G108200|||PAC:28398306|),INTERGENIC(MODIFIER|||||||||)	GT:PL:GQ	1/1:229,27,0:51
Chr01	8385664	.	G	A	181.0	.	DP=7;VDB=0.0392;AF1=1;AC1=2;DP4=0,0,3,4;MQ=45;FQ=-48;EFF=DOWNSTREAM(MODIFIER|||||Sobic.001G108300|||PAC:28401124|),INTERGENIC(MODIFIER|||||||||)	GT:PL:GQ	1/1:214,21,0:39
Chr01	8411019	.	G	A	95.5	.	DP=4;VDB=0.0322;AF1=1;AC1=2;DP4=0,0,3,1;MQ=45;FQ=-39;EFF=INTERGENIC(MODIFIER|||||||||),UPSTREAM(MODIFIER|||||Sobic.001G108500|||PAC:28400916|)	GT:PL:GQ	1/1:128,12,0:21
Chr01	8468632	.	G	A	129.0	.	DP=6;VDB=0.0244;AF1=1;AC1=2;DP4=0,0,5,1;MQ=45;FQ=-45;EFF=INTERGENIC(MODIFIER|||||||||),UPSTREAM(MODIFIER|||||Sobic.001G109100|||PAC:28400274|)	GT:PL:GQ	1/1:162,18,0:33
Chr01	8664586	.	G	A	194.0	.	DP=9;VDB=0.0216;AF1=1;AC1=2;DP4=0,0,6,3;MQ=46;FQ=-54;EFF=DOWNSTREAM(MODIFIER|||||Sobic.001G111100|||PAC:28396112|),DOWNSTREAM(MODIFIER|||||Sobic.001G111100|||PAC:28396113|),NON_SYNONYMOUS_CODING(MODERATE|MISSENSE|Gtc/Atc|V10I||Sobic.001G111200|||PAC:28395587|)	GT:PL:GQ	1/1:227,27,0:51
Chr01	8825825	.	G	A	108.0	.	DP=5;VDB=0.0380;AF1=1;AC1=2;DP4=0,0,2,2;MQ=45;FQ=-39;EFF=DOWNSTREAM(MODIFIER|||||Sobic.001G112600|||PAC:28400457|),INTERGENIC(MODIFIER|||||||||)	GT:PL:GQ	1/1:140,12,0:21
Chr01	8827268	.	G	A	143.0	.	DP=6;VDB=0.0398;AF1=1;AC1=2;DP4=0,0,4,2;MQ=45;FQ=-45;EFF=DOWNSTREAM(MODIFIER|||||Sobic.001G112600|||PAC:28400457|),INTERGENIC(MODIFIER|||||||||)	GT:PL:GQ	1/1:176,18,0:33
Chr01	8836075	.	G	A	218.0	.	DP=9;VDB=0.0398;AF1=1;AC1=2;DP4=0,0,5,4;MQ=45;FQ=-54;EFF=INTRON(MODIFIER|||||Sobic.001G112700|||PAC:28396114|3),UPSTREAM(MODIFIER|||||Sobic.001G112600|||PAC:28400457|)	GT:PL:GQ	1/1:251,27,0:51
Chr01	8865746	.	G	A	222.0	.	DP=14;VDB=0.0322;AF1=1;AC1=2;DP4=0,0,7,7;MQ=45;FQ=-69;EFF=INTRON(MODIFIER|||||Sobic.001G113200|||PAC:28399582|3)	GT:PL:GQ	1/1:255,42,0:81
Chr01	8891099	.	G	A	166.0	.	DP=7;VDB=0.0216;AF1=1;AC1=2;DP4=0,0,2,5;MQ=41;FQ=-48;EFF=INTERGENIC(MODIFIER|||||||||),UPSTREAM(MODIFIER|||||Sobic.001G113500|||PAC:28396827|),UPSTREAM(MODIFIER|||||Sobic.001G113500|||PAC:28396828|),UPSTREAM(MODIFIER|||||Sobic.001G113600|||PAC:28400392|)	GT:PL:GQ	1/1:199,21,0:39
Chr01	9144063	.	G	A	91.5	.	DP=4;VDB=0.0218;AF1=1;AC1=2;DP4=0,0,2,2;MQ=38;FQ=-39;EFF=DOWNSTREAM(MODIFIER|||||Sobic.001G117500|||PAC:28395057|),DOWNSTREAM(MODIFIER|||||Sobic.001G117600|||PAC:28396685|),INTERGENIC(MODIFIER|||||||||),UPSTREAM(MODIFIER|||||Sobic.001G117400|||PAC:28398531|)	GT:PL:GQ	1/1:124,12,0:21
Chr01	9152497	.	G	A	222.0	.	DP=13;VDB=0.0380;AF1=1;AC1=2;DP4=0,0,5,7;MQ=44;FQ=-63;EFF=DOWNSTREAM(MODIFIER|||||Sobic.001G117800|||PAC:28394670|),INTERGENIC(MODIFIER|||||||||),UPSTREAM(MODIFIER|||||Sobic.001G117600|||PAC:28396685|),UPSTREAM(MODIFIER|||||Sobic.001G117700|||PAC:28397875|)	GT:PL:GQ	1/1:255,36,0:69
Chr01	9164884	.	G	A	116.0	.	DP=6;VDB=0.0392;AF1=1;AC1=2;DP4=0,0,1,4;MQ=42;FQ=-42;EFF=INTRON(MODIFIER|||||Sobic.001G117900|||PAC:28397096|7),INTRON(MODIFIER|||||Sobic.001G117900|||PAC:28397097|7)	GT:PL:GQ	1/1:149,15,0:27
Chr01	9341915	.	G	A	143.0	.	DP=7;VDB=0.0138;AF1=1;AC1=2;DP4=0,0,3,3;MQ=46;FQ=-45;EFF=INTRON(MODIFIER|||||Sobic.001G120500|||PAC:28399112|1),UPSTREAM(MODIFIER|||||Sobic.001G120600|||PAC:28397663|)	GT:PL:GQ	1/1:176,18,0:33
Chr01	9441461	.	G	A	82.5	.	DP=4;VDB=0.0301;AF1=1;AC1=2;DP4=0,0,3,1;MQ=38;FQ=-39;EFF=DOWNSTREAM(MODIFIER|||||Sobic.001G121300|||PAC:28397491|),INTERGENIC(MODIFIER|||||||||)	GT:PL:GQ	1/1:115,12,0:21
Chr01	9446507	.	G	A	102.0	.	DP=5;VDB=0.0359;AF1=1;AC1=2;DP4=0,0,2,2;MQ=45;FQ=-39;EFF=NON_SYNONYMOUS_CODING(MODERATE|MISSENSE|tCc/tTc|S46F||Sobic.001G121300|||PAC:28397491|),UPSTREAM(MODIFIER|||||Sobic.001G121400|||PAC:28401006|)	GT:PL:GQ	1/1:134,12,0:21
Chr01	9491473	.	G	A	176.0	.	DP=7;VDB=0.0322;AF1=1;AC1=2;DP4=0,0,3,4;MQ=45;FQ=-48;EFF=DOWNSTREAM(MODIFIER|||||Sobic.001G121700|||PAC:28397418|),INTERGENIC(MODIFIER|||||||||)	GT:PL:GQ	1/1:209,21,0:39
Chr01	9498214	.	G	A	119.0	.	DP=6;VDB=0.0398;AF1=1;AC1=2;DP4=0,0,4,1;MQ=45;FQ=-42;EFF=INTERGENIC(MODIFIER|||||||||),UPSTREAM(MODIFIER|||||Sobic.001G121700|||PAC:28397418|),UPSTREAM(MODIFIER|||||Sobic.001G121800|||PAC:28400865|)	GT:PL:GQ	1/1:152,15,0:27
Chr01	9514221	.	G	A	89.0	.	DP=8;VDB=0.0343;AF1=1;AC1=2;DP4=0,0,4,4;MQ=22;FQ=-51;EFF=INTERGENIC(MODIFIER|||||||||)	GT:PL:GQ	1/1:122,24,0:45
Chr01	9576720	.	G	A	108.0	.	DP=5;VDB=0.0325;AF1=1;AC1=2;DP4=0,0,2,3;MQ=43;FQ=-42;EFF=INTERGENIC(MODIFIER|||||||||),UPSTREAM(MODIFIER|||||Sobic.001G122000|||PAC:28397229|),UPSTREAM(MODIFIER|||||Sobic.001G122000|||PAC:28397230|)	GT:PL:GQ	1/1:141,15,0:27
Chr01	9684227	.	G	A	180.0	.	DP=8;VDB=0.0399;AF1=1;AC1=2;DP4=0,0,2,6;MQ=45;FQ=-51;EFF=DOWNSTREAM(MODIFIER|||||Sobic.001G123200|||PAC:28398094|),NON_SYNONYMOUS_CODING(MODERATE|MISSENSE|Gaa/Aaa|E234K||Sobic.001G123300|||PAC:28396324|),NON_SYNONYMOUS_CODING(MODERATE|MISSENSE|Gaa/Aaa|E234K||Sobic.001G123300|||PAC:28396325|)	GT:PL:GQ	1/1:213,24,0:45
Chr01	9781607	.	G	A	174.0	.	DP=7;VDB=0.0400;AF1=1;AC1=2;DP4=0,0,3,4;MQ=45;FQ=-48;EFF=DOWNSTREAM(MODIFIER|||||Sobic.001G124200|||PAC:28398311|),SYNONYMOUS_CODING(LOW|SILENT|gtG/gtA|V260||Sobic.001G124300|||PAC:28395822|),UPSTREAM(MODIFIER|||||Sobic.001G124400|||PAC:28394747|),UPSTREAM(MODIFIER|||||Sobic.001G124500|||PAC:28396621|)	GT:PL:GQ	1/1:207,21,0:39
Chr01	9782034	.	G	A	93.5	.	DP=4;VDB=0.0189;AF1=1;AC1=2;DP4=0,0,1,3;MQ=42;FQ=-39;EFF=DOWNSTREAM(MODIFIER|||||Sobic.001G124200|||PAC:28398311|),UPSTREAM(MODIFIER|||||Sobic.001G124400|||PAC:28394747|),UPSTREAM(MODIFIER|||||Sobic.001G124500|||PAC:28396621|),UTR_3_PRIME(MODIFIER|||||Sobic.001G124300|||PAC:28395822|6)	GT:PL:GQ	1/1:126,12,0:21
Chr01	9968053	.	C	T	199.0	.	DP=11;VDB=0.0244;AF1=1;AC1=2;DP4=0,0,5,4;MQ=44;FQ=-54;EFF=DOWNSTREAM(MODIFIER|||||Sobic.001G127300|||PAC:28399832|),INTERGENIC(MODIFIER|||||||||),UPSTREAM(MODIFIER|||||Sobic.001G127200|||PAC:28397890|)	GT:PL:GQ	1/1:232,27,0:51
Chr01	10018385	.	G	A	188.0	.	DP=8;VDB=0.0343;AF1=1;AC1=2;DP4=0,0,5,3;MQ=45;FQ=-51;EFF=INTERGENIC(MODIFIER|||||||||),UPSTREAM(MODIFIER|||||Sobic.001G127700|||PAC:28395930|)	GT:PL:GQ	1/1:221,24,0:45
Chr01	10191921	.	C	T	222.0	.	DP=11;VDB=0.0398;AF1=1;AC1=2;DP4=0,0,6,5;MQ=46;FQ=-60;EFF=INTERGENIC(MODIFIER|||||||||),UPSTREAM(MODIFIER|||||Sobic.001G130100|||PAC:28397445|)	GT:PL:GQ	1/1:255,33,0:63
Chr01	10242084	.	G	A	144.0	.	DP=6;VDB=0.0066;AF1=1;AC1=2;DP4=0,0,3,3;MQ=38;FQ=-45;EFF=INTERGENIC(MODIFIER|||||||||),UPSTREAM(MODIFIER|||||Sobic.001G130700|||PAC:28396655|)	GT:PL:GQ	1/1:177,18,0:33
Chr01	10242095	.	G	A	143.0	.	DP=6;VDB=0.0066;AF1=1;AC1=2;DP4=0,0,3,3;MQ=38;FQ=-45;EFF=INTERGENIC(MODIFIER|||||||||),UPSTREAM(MODIFIER|||||Sobic.001G130700|||PAC:28396655|)	GT:PL:GQ	1/1:176,18,0:33
Chr01	10326830	.	G	A	216.0	.	DP=10;VDB=0.0322;AF1=1;AC1=2;DP4=0,0,7,3;MQ=44;FQ=-57;EFF=DOWNSTREAM(MODIFIER|||||Sobic.001G131800|||PAC:28398639|),NON_SYNONYMOUS_CODING(MODERATE|MISSENSE|Gag/Aag|E299K||Sobic.001G131700|||PAC:28399608|),NON_SYNONYMOUS_CODING(MODERATE|MISSENSE|Gag/Aag|E299K||Sobic.001G131700|||PAC:28399609|),UPSTREAM(MODIFIER|||||Sobic.001G131600|||PAC:28396053|)	GT:PL:GQ	1/1:249,30,0:57
Chr01	10400670	.	G	A	200.0	.	DP=11;VDB=0.0345;AF1=1;AC1=2;DP4=0,0,2,9;MQ=46;FQ=-60;EFF=INTRON(MODIFIER|||||Sobic.001G132600|||PAC:28396163|26),INTRON(MODIFIER|||||Sobic.001G132600|||PAC:28396164|25)	GT:PL:GQ	1/1:233,33,0:63
Chr01	10427154	.	G	A	26.0	.	DP=3;VDB=0.0175;AF1=1;AC1=2;DP4=0,0,1,2;MQ=23;FQ=-36;EFF=DOWNSTREAM(MODIFIER|||||Sobic.001G132700|||PAC:28396950|),INTERGENIC(MODIFIER|||||||||),UPSTREAM(MODIFIER|||||Sobic.001G132600|||PAC:28396163|),UPSTREAM(MODIFIER|||||Sobic.001G132600|||PAC:28396164|)	GT:PL:GQ	1/1:58,9,0:16
Chr01	10536042	.	G	A	126.0	.	DP=6;VDB=0.0359;AF1=1;AC1=2;DP4=0,0,3,2;MQ=45;FQ=-42;EFF=UPSTREAM(MODIFIER|||||Sobic.001G134000|||PAC:28396461|),UTR_5_PRIME(MODIFIER|||||Sobic.001G133900|||PAC:28399902|1)	GT:PL:GQ	1/1:159,15,0:27
Chr01	10595741	.	G	A	35.8	.	DP=2;VDB=0.0137;AF1=1;AC1=2;DP4=0,0,1,1;MQ=48;FQ=-33;EFF=INTERGENIC(MODIFIER|||||||||)	GT:PL:GQ	1/1:67,6,0:10
Chr01	10623845	.	G	A	222.0	.	DP=15;VDB=0.0393;AF1=1;AC1=2;DP4=0,0,7,8;MQ=31;FQ=-72;EFF=DOWNSTREAM(MODIFIER|||||Sobic.001G135100|||PAC:28399468|),NON_SYNONYMOUS_CODING(MODERATE|MISSENSE|Gat/Aat|D188N||Sobic.001G135000|||PAC:28394749|),UPSTREAM(MODIFIER|||||Sobic.001G134900|||PAC:28398884|)	GT:PL:GQ	1/1:255,45,0:87
Chr01	10824367	.	G	A	121.0	.	DP=8;VDB=0.0384;AF1=1;AC1=2;DP4=0,0,1,4;MQ=45;FQ=-42;EFF=INTERGENIC(MODIFIER|||||||||),UPSTREAM(MODIFIER|||||Sobic.001G137000|||PAC:28397571|)	GT:PL:GQ	1/1:154,15,0:27
Chr01	10894910	.	G	A	152.0	.	DP=7;VDB=0.0140;AF1=1;AC1=2;DP4=0,0,2,4;MQ=45;FQ=-45;EFF=INTRON(MODIFIER|||||Sobic.001G137600|||PAC:28395450|5),INTRON(MODIFIER|||||Sobic.001G137600|||PAC:28395451|5),INTRON(MODIFIER|||||Sobic.001G137600|||PAC:28395452|3)	GT:PL:GQ	1/1:185,18,0:33
Chr01	10952749	.	G	A	133.0	.	DP=6;VDB=0.0384;AF1=1;AC1=2;DP4=0,0,1,5;MQ=45;FQ=-45;EFF=INTERGENIC(MODIFIER|||||||||),UPSTREAM(MODIFIER|||||Sobic.001G138300|||PAC:28397865|)	GT:PL:GQ	1/1:166,18,0:33
Chr01	11008178	.	G	A	109.0	.	DP=8;VDB=0.0359;AF1=1;AC1=2;DP4=0,0,3,5;MQ=29;FQ=-51;EFF=INTERGENIC(MODIFIER|||||||||)	GT:PL:GQ	1/1:142,24,0:45
Chr01	11048337	.	G	A	91.5	.	DP=5;VDB=0.0365;AF1=1;AC1=2;DP4=0,0,3,1;MQ=41;FQ=-39;EFF=INTERGENIC(MODIFIER|||||||||)	GT:PL:GQ	1/1:124,12,0:21
Chr01	12292083	.	G	A	87.5	.	DP=5;VDB=0.0393;AF1=1;AC1=2;DP4=0,0,1,3;MQ=39;FQ=-39;EFF=INTERGENIC(MODIFIER|||||||||),UPSTREAM(MODIFIER|||||Sobic.001G153200|||PAC:28400216|)	GT:PL:GQ	1/1:120,12,0:21
Chr01	12355949	.	G	A	192.0	.	DP=9;VDB=0.0384;AF1=1;AC1=2;DP4=0,0,4,4;MQ=43;FQ=-51;EFF=NON_SYNONYMOUS_CODING(MODERATE|MISSENSE|atG/atA|M214I||Sobic.001G154200|||PAC:28395957|),NON_SYNONYMOUS_CODING(MODERATE|MISSENSE|atG/atA|M214I||Sobic.001G154200|||PAC:28395958|),NON_SYNONYMOUS_CODING(MODERATE|MISSENSE|atG/atA|M214I||Sobic.001G154200|||PAC:28395959|)	GT:PL:GQ	1/1:225,24,0:45
Chr01	12394937	.	G	A	98.5	.	DP=4;VDB=0.0180;AF1=1;AC1=2;DP4=0,0,3,1;MQ=45;FQ=-39;EFF=DOWNSTREAM(MODIFIER|||||Sobic.001G154800|||PAC:28398206|),INTERGENIC(MODIFIER|||||||||),UPSTREAM(MODIFIER|||||Sobic.001G154600|||PAC:28400099|),UPSTREAM(MODIFIER|||||Sobic.001G154700|||PAC:28396150|)	GT:PL:GQ	1/1:131,12,0:21
Chr01	12396176	.	G	A	214.0	.	DP=12;VDB=0.0392;AF1=1;AC1=2;DP4=0,0,7,3;MQ=44;FQ=-57;EFF=DOWNSTREAM(MODIFIER|||||Sobic.001G154800|||PAC:28398206|),INTERGENIC(MODIFIER|||||||||),UPSTREAM(MODIFIER|||||Sobic.001G154700|||PAC:28396150|)	GT:PL:GQ	1/1:247,30,0:57
Chr01	12524889	.	G	A	147.0	.	DP=6;VDB=0.0298;AF1=1;AC1=2;DP4=0,0,3,3;MQ=45;FQ=-45;EFF=DOWNSTREAM(MODIFIER|||||Sobic.001G155200|||PAC:28395955|),INTERGENIC(MODIFIER|||||||||)	GT:PL:GQ	1/1:180,18,0:33
Chr01	12656226	.	G	A	77.0	.	DP=3;VDB=0.0070;AF1=1;AC1=2;DP4=0,0,1,2;MQ=45;FQ=-36;EFF=INTERGENIC(MODIFIER|||||||||),UPSTREAM(MODIFIER|||||Sobic.001G156800|||PAC:28397776|),UPSTREAM(MODIFIER|||||Sobic.001G156800|||PAC:28397777|),UPSTREAM(MODIFIER|||||Sobic.001G156900|||PAC:28396722|),UPSTREAM(MODIFIER|||||Sobic.001G156900|||PAC:28396723|)	GT:PL:GQ	1/1:109,9,0:16
Chr01	12701273	.	G	A	70.0	.	DP=6;VDB=0.0216;AF1=1;AC1=2;DP4=0,0,2,1;MQ=44;FQ=-36;EFF=INTERGENIC(MODIFIER|||||||||)	GT:PL:GQ	1/1:102,9,0:16
Chr01	12802083	.	G	A	222.0	.	DP=10;VDB=0.0400;AF1=1;AC1=2;DP4=0,0,4,6;MQ=44;FQ=-57;EFF=INTERGENIC(MODIFIER|||||||||),UPSTREAM(MODIFIER|||||Sobic.001G158200|||PAC:28398133|)	GT:PL:GQ	1/1:255,30,0:57
Chr01	12808791	.	G	A	222.0	.	DP=19;VDB=0.0380;AF1=1;AC1=2;DP4=0,0,12,7;MQ=45;FQ=-84;EFF=DOWNSTREAM(MODIFIER|||||Sobic.001G158400|||PAC:28399805|),INTRON(MODIFIER|||||Sobic.001G158300|||PAC:28398622|2)	GT:PL:GQ	1/1:255,57,0:99
Chr01	12814637	.	G	A	190.0	.	DP=9;VDB=0.0380;AF1=1;AC1=2;DP4=0,0,4,4;MQ=46;FQ=-51;EFF=DOWNSTREAM(MODIFIER|||||Sobic.001G158300|||PAC:28398622|),INTRON(MODIFIER|||||Sobic.001G158400|||PAC:28399805|5)	GT:PL:GQ	1/1:223,24,0:45
Chr01	12825840	.	G	A	155.0	.	DP=6;VDB=0.0373;AF1=1;AC1=2;DP4=0,0,3,3;MQ=45;FQ=-45;EFF=DOWNSTREAM(MODIFIER|||||Sobic.001G158500|||PAC:28396058|),INTERGENIC(MODIFIER|||||||||)	GT:PL:GQ	1/1:188,18,0:33
Chr01	12841447	.	G	A	66.0	.	DP=5;VDB=0.0380;AF1=1;AC1=2;DP4=0,0,2,1;MQ=43;FQ=-36;EFF=INTERGENIC(MODIFIER|||||||||)	GT:PL:GQ	1/1:98,9,0:16
Chr01	12996191	.	G	A	151.0	.	DP=7;VDB=0.0120;AF1=1;AC1=2;DP4=0,0,1,6;MQ=45;FQ=-48;EFF=DOWNSTREAM(MODIFIER|||||Sobic.001G159600|||PAC:28398831|),INTRON(MODIFIER|||||Sobic.001G159500|||PAC:28397021|5),INTRON(MODIFIER|||||Sobic.001G159500|||PAC:28397022|4)	GT:PL:GQ	1/1:184,21,0:39
Chr01	13116389	.	G	A	141.0	.	DP=6;VDB=0.0365;AF1=1;AC1=2;DP4=0,0,2,4;MQ=42;FQ=-45;EFF=INTERGENIC(MODIFIER|||||||||),UPSTREAM(MODIFIER|||||Sobic.001G160200|||PAC:28396759|)	GT:PL:GQ	1/1:174,18,0:33
Chr01	13165050	.	G	A	119.0	.	DP=5;VDB=0.0365;AF1=1;AC1=2;DP4=0,0,3,2;MQ=46;FQ=-42;EFF=DOWNSTREAM(MODIFIER|||||Sobic.001G160600|||PAC:28394782|),INTERGENIC(MODIFIER|||||||||),UPSTREAM(MODIFIER|||||Sobic.001G160500|||PAC:28400159|)	GT:PL:GQ	1/1:152,15,0:27
Chr01	13431956	.	G	A	222.0	.	DP=16;VDB=0.0216;AF1=1;AC1=2;DP4=0,0,10,6;MQ=45;FQ=-75;EFF=INTRON(MODIFIER|||||Sobic.001G163400|||PAC:28401115|8)	GT:PL:GQ	1/1:255,48,0:93
Chr01	13527972	.	G	A	179.0	.	DP=7;VDB=0.0399;AF1=1;AC1=2;DP4=0,0,4,3;MQ=43;FQ=-48;EFF=NON_SYNONYMOUS_CODING(MODERATE|MISSENSE|atG/atA|M384I||Sobic.001G164100|||PAC:28396881|)	GT:PL:GQ	1/1:212,21,0:39
Chr01	13532931	.	G	A	136.0	.	DP=7;VDB=0.0284;AF1=1;AC1=2;DP4=0,0,1,5;MQ=42;FQ=-45;EFF=DOWNSTREAM(MODIFIER|||||Sobic.001G164100|||PAC:28396881|),INTERGENIC(MODIFIER|||||||||)	GT:PL:GQ	1/1:169,18,0:33
Chr01	13534241	.	G	A	179.0	.	DP=11;VDB=0.0399;AF1=1;AC1=2;DP4=0,0,4,4;MQ=42;FQ=-51;EFF=INTERGENIC(MODIFIER|||||||||)	GT:PL:GQ	1/1:212,24,0:45
Chr01	13577635	.	G	A	215.0	.	DP=10;VDB=0.0399;AF1=1;AC1=2;DP4=0,0,4,6;MQ=45;FQ=-57;EFF=INTERGENIC(MODIFIER|||||||||),UPSTREAM(MODIFIER|||||Sobic.001G164500|||PAC:28397984|),UPSTREAM(MODIFIER|||||Sobic.001G164600|||PAC:28396733|)	GT:PL:GQ	1/1:248,30,0:57
Chr01	13622496	.	G	A	144.0	.	DP=7;VDB=0.0400;AF1=1;AC1=2;DP4=0,0,1,6;MQ=46;FQ=-48;EFF=INTERGENIC(MODIFIER|||||||||)	GT:PL:GQ	1/1:177,21,0:39
Chr01	13626790	.	G	A	119.0	.	DP=9;VDB=0.0216;AF1=1;AC1=2;DP4=0,0,1,6;MQ=42;FQ=-48;EFF=INTERGENIC(MODIFIER|||||||||)	GT:PL:GQ	1/1:152,21,0:39
Chr01	13690972	.	G	A	75.5	.	DP=4;VDB=0.0143;AF1=1;AC1=2;DP4=0,0,2,2;MQ=40;FQ=-39;EFF=DOWNSTREAM(MODIFIER|||||Sobic.001G165300|||PAC:28399475|),INTERGENIC(MODIFIER|||||||||)	GT:PL:GQ	1/1:108,12,0:21
Chr01	13732479	.	G	A	128.0	.	DP=6;VDB=0.0322;AF1=1;AC1=2;DP4=0,0,3,3;MQ=40;FQ=-45;EFF=INTERGENIC(MODIFIER|||||||||),UPSTREAM(MODIFIER|||||Sobic.001G165500|||PAC:28396912|)	GT:PL:GQ	1/1:161,18,0:33
Chr01	13805281	.	G	A	34.8	.	DP=2;VDB=0.0080;AF1=1;AC1=2;DP4=0,0,1,1;MQ=47;FQ=-33;EFF=DOWNSTREAM(MODIFIER|||||Sobic.001G166200|||PAC:28398413|),NON_SYNONYMOUS_CODING(MODERATE|MISSENSE|Gag/Aag|E269K||Sobic.001G166300|||PAC:28399181|),UPSTREAM(MODIFIER|||||Sobic.001G166400|||PAC:28396387|)	GT:PL:GQ	1/1:66,6,0:10
Chr01	13823867	.	G	A	147.0	.	DP=7;VDB=0.0373;AF1=1;AC1=2;DP4=0,0,3,3;MQ=46;FQ=-45;EFF=DOWNSTREAM(MODIFIER|||||Sobic.001G166600|||PAC:28396122|),INTERGENIC(MODIFIER|||||||||),UPSTREAM(MODIFIER|||||Sobic.001G166700|||PAC:28398182|)	GT:PL:GQ	1/1:180,18,0:33
Chr01	13828863	.	G	A	156.0	.	DP=7;VDB=0.0384;AF1=1;AC1=2;DP4=0,0,3,3;MQ=45;FQ=-45;EFF=DOWNSTREAM(MODIFIER|||||Sobic.001G166700|||PAC:28398182|),INTERGENIC(MODIFIER|||||||||)	GT:PL:GQ	1/1:189,18,0:33
Chr01	13962329	.	G	A	182.0	.	DP=10;VDB=0.0140;AF1=1;AC1=2;DP4=0,0,9,1;MQ=45;FQ=-57;EFF=DOWNSTREAM(MODIFIER|||||Sobic.001G168000|||PAC:28397982|),DOWNSTREAM(MODIFIER|||||Sobic.001G168000|||PAC:28397983|),INTERGENIC(MODIFIER|||||||||),UPSTREAM(MODIFIER|||||Sobic.001G167900|||PAC:28395307|),UPSTREAM(MODIFIER|||||Sobic.001G168100|||PAC:28397687|)	GT:PL:GQ	1/1:215,30,0:57
Chr01	13990952	.	G	A	200.0	.	DP=9;VDB=0.0241;AF1=1;AC1=2;DP4=0,0,6,3;MQ=45;FQ=-54;EFF=DOWNSTREAM(MODIFIER|||||Sobic.001G168500|||PAC:28399590|),INTRON(MODIFIER|||||Sobic.001G168400|||PAC:28394992|5),UPSTREAM(MODIFIER|||||Sobic.001G168300|||PAC:28399892|),UPSTREAM(MODIFIER|||||Sobic.001G168300|||PAC:28399893|)	GT:PL:GQ	1/1:233,27,0:51
Chr01	14147789	.	G	A	222.0	.	DP=12;VDB=0.0400;AF1=1;AC1=2;DP4=0,0,5,7;MQ=46;FQ=-63;EFF=INTRON(MODIFIER|||||Sobic.001G169900|||PAC:28396042|3)	GT:PL:GQ	1/1:255,36,0:69
Chr01	14467269	.	G	A	207.0	.	DP=9;VDB=0.0384;AF1=1;AC1=2;DP4=0,0,5,4;MQ=43;FQ=-54;EFF=INTERGENIC(MODIFIER|||||||||)	GT:PL:GQ	1/1:240,27,0:51
Chr01	14695555	.	G	A	183.0	.	DP=10;VDB=0.0322;AF1=1;AC1=2;DP4=0,0,2,7;MQ=45;FQ=-54;EFF=DOWNSTREAM(MODIFIER|||||Sobic.001G175100|||PAC:28397789|),DOWNSTREAM(MODIFIER|||||Sobic.001G175100|||PAC:28397790|),DOWNSTREAM(MODIFIER|||||Sobic.001G175400|||PAC:28394667|),INTERGENIC(MODIFIER|||||||||),UPSTREAM(MODIFIER|||||Sobic.001G175200|||PAC:28398003|),UPSTREAM(MODIFIER|||||Sobic.001G175300|||PAC:28399180|)	GT:PL:GQ	1/1:216,27,0:51
Chr01	14805909	.	G	A	164.0	.	DP=8;VDB=0.0345;AF1=1;AC1=2;DP4=0,0,4,3;MQ=41;FQ=-48;EFF=NON_SYNONYMOUS_CODING(MODERATE|MISSENSE|tCg/tTg|S84L||Sobic.001G176500|||PAC:28398867|),SYNONYMOUS_CODING(LOW|SILENT|atC/atT|I68||Sobic.001G176500|||PAC:28398868|)	GT:PL:GQ	1/1:197,21,0:39
Chr01	14937582	.	C	T	178.0	.	DP=7;VDB=0.0271;AF1=1;AC1=2;DP4=0,0,4,3;MQ=45;FQ=-48;EFF=DOWNSTREAM(MODIFIER|||||Sobic.001G177500|||PAC:28400553|),DOWNSTREAM(MODIFIER|||||Sobic.001G177600|||PAC:28399076|),INTERGENIC(MODIFIER|||||||||)	GT:PL:GQ	1/1:211,21,0:39
Chr01	14970086	.	G	A	124.0	.	DP=5;VDB=0.0081;AF1=1;AC1=2;DP4=0,0,3,2;MQ=42;FQ=-42;EFF=DOWNSTREAM(MODIFIER|||||Sobic.001G178000|||PAC:28400890|),DOWNSTREAM(MODIFIER|||||Sobic.001G178100|||PAC:28399758|),UTR_3_PRIME(MODIFIER|||||Sobic.001G177900|||PAC:28398508|15)	GT:PL:GQ	1/1:157,15,0:27
Chr01	15022722	.	G	A	152.0	.	DP=7;VDB=0.0393;AF1=1;AC1=2;DP4=0,0,4,3;MQ=44;FQ=-48;EFF=DOWNSTREAM(MODIFIER|||||Sobic.001G178600|||PAC:28395889|),SYNONYMOUS_CODING(LOW|SILENT|gaG/gaA|E960||Sobic.001G178700|||PAC:28397423|)	GT:PL:GQ	1/1:185,21,0:39
Chr01	15044162	.	G	A	222.0	.	DP=10;VDB=0.0216;AF1=1;AC1=2;DP4=0,0,4,6;MQ=45;FQ=-57;EFF=INTERGENIC(MODIFIER|||||||||),UPSTREAM(MODIFIER|||||Sobic.001G178800|||PAC:28401058|)	GT:PL:GQ	1/1:255,30,0:57
Chr01	15215762	.	G	A	206.0	.	DP=9;VDB=0.0343;AF1=1;AC1=2;DP4=0,0,6,3;MQ=45;FQ=-54;EFF=INTRON(MODIFIER|||||Sobic.001G179900|||PAC:28395518|6)	GT:PL:GQ	1/1:239,27,0:51
Chr01	15317418	.	G	A	127.0	.	DP=5;VDB=0.0025;AF1=1;AC1=2;DP4=0,0,1,4;MQ=46;FQ=-42;EFF=INTERGENIC(MODIFIER|||||||||),UPSTREAM(MODIFIER|||||Sobic.001G180800|||PAC:28398765|),UPSTREAM(MODIFIER|||||Sobic.001G180900|||PAC:28399828|)	GT:PL:GQ	1/1:160,15,0:27
Chr01	15574578	.	G	A	135.0	.	DP=6;VDB=0.0006;AF1=1;AC1=2;DP4=0,0,5,1;MQ=45;FQ=-45;EFF=INTERGENIC(MODIFIER|||||||||)	GT:PL:GQ	1/1:168,18,0:33
Chr01	15592705	.	G	A	107.0	.	DP=5;VDB=0.0138;AF1=1;AC1=2;DP4=0,0,2,2;MQ=43;FQ=-39;EFF=INTERGENIC(MODIFIER|||||||||)	GT:PL:GQ	1/1:139,12,0:21
Chr01	15801433	.	G	A	222.0	.	DP=12;VDB=0.0392;AF1=1;AC1=2;DP4=0,0,4,8;MQ=45;FQ=-63;EFF=DOWNSTREAM(MODIFIER|||||Sobic.001G185100|||PAC:28399486|),INTERGENIC(MODIFIER|||||||||)	GT:PL:GQ	1/1:255,36,0:69
Chr01	15835953	.	G	A	200.0	.	DP=10;VDB=0.0216;AF1=1;AC1=2;DP4=0,0,8,2;MQ=46;FQ=-57;EFF=INTERGENIC(MODIFIER|||||||||),UPSTREAM(MODIFIER|||||Sobic.001G185500|||PAC:28399654|)	GT:PL:GQ	1/1:233,30,0:57
Chr01	16025890	.	G	A	130.0	.	DP=8;VDB=0.0392;AF1=1;AC1=2;DP4=0,0,5,3;MQ=34;FQ=-51;EFF=INTERGENIC(MODIFIER|||||||||)	GT:PL:GQ	1/1:163,24,0:45
Chr01	16314362	.	G	A	52.5	.	DP=5;VDB=0.0199;AF1=1;AC1=2;DP4=0,0,1,3;MQ=25;FQ=-39;EFF=INTERGENIC(MODIFIER|||||||||)	GT:PL:GQ	1/1:85,12,0:21
Chr01	16316652	.	G	A	114.0	.	DP=5;VDB=0.0004;AF1=1;AC1=2;DP4=0,0,2,3;MQ=38;FQ=-42;EFF=INTERGENIC(MODIFIER|||||||||)	GT:PL:GQ	1/1:147,15,0:27
Chr01	16400753	.	G	A	222.0	.	DP=12;VDB=0.0359;AF1=1;AC1=2;DP4=0,0,7,5;MQ=45;FQ=-63;EFF=DOWNSTREAM(MODIFIER|||||Sobic.001G186900|||PAC:28399544|),UTR_3_PRIME(MODIFIER|||||Sobic.001G186800|||PAC:28398638|5)	GT:PL:GQ	1/1:255,36,0:69
Chr01	16438550	.	G	A	154.0	.	DP=7;VDB=0.0263;AF1=1;AC1=2;DP4=0,0,2,5;MQ=43;FQ=-48;EFF=INTERGENIC(MODIFIER|||||||||),UPSTREAM(MODIFIER|||||Sobic.001G187300|||PAC:28398435|)	GT:PL:GQ	1/1:187,21,0:39
Chr01	16607371	.	G	A	159.0	.	DP=11;VDB=0.0365;AF1=1;AC1=2;DP4=0,0,5,6;MQ=28;FQ=-60;EFF=INTERGENIC(MODIFIER|||||||||)	GT:PL:GQ	1/1:192,33,0:63
Chr01	16828210	.	G	A	188.0	.	DP=9;VDB=0.0365;AF1=1;AC1=2;DP4=0,0,3,5;MQ=46;FQ=-51;EFF=INTERGENIC(MODIFIER|||||||||),UPSTREAM(MODIFIER|||||Sobic.001G190600|||PAC:28399111|)	GT:PL:GQ	1/1:221,24,0:45
Chr01	16894672	.	G	A	213.0	.	DP=9;VDB=0.0345;AF1=1;AC1=2;DP4=0,0,5,4;MQ=45;FQ=-54;EFF=INTRON(MODIFIER|||||Sobic.001G190900|||PAC:28395799|4)	GT:PL:GQ	1/1:246,27,0:51
Chr01	17080157	.	G	A	125.0	.	DP=5;VDB=0.0393;AF1=1;AC1=2;DP4=0,0,1,4;MQ=45;FQ=-42;EFF=DOWNSTREAM(MODIFIER|||||Sobic.001G192300|||PAC:28396536|),DOWNSTREAM(MODIFIER|||||Sobic.001G192400|||PAC:28398766|),INTERGENIC(MODIFIER|||||||||)	GT:PL:GQ	1/1:158,15,0:27
Chr01	17253489	.	G	A	120.0	.	DP=5;VDB=0.0190;AF1=1;AC1=2;DP4=0,0,2,3;MQ=45;FQ=-42;EFF=INTERGENIC(MODIFIER|||||||||),UPSTREAM(MODIFIER|||||Sobic.001G194000|||PAC:28398418|)	GT:PL:GQ	1/1:153,15,0:27
Chr01	17493552	.	G	A	175.0	.	DP=10;VDB=0.0345;AF1=1;AC1=2;DP4=0,0,6,4;MQ=31;FQ=-57;EFF=INTERGENIC(MODIFIER|||||||||),UPSTREAM(MODIFIER|||||Sobic.001G195200|||PAC:28398629|)	GT:PL:GQ	1/1:208,30,0:57
Chr01	17558183	.	G	A	153.0	.	DP=8;VDB=0.0392;AF1=1;AC1=2;DP4=0,0,4,3;MQ=41;FQ=-48;EFF=INTERGENIC(MODIFIER|||||||||),UPSTREAM(MODIFIER|||||Sobic.001G195800|||PAC:28399439|)	GT:PL:GQ	1/1:186,21,0:39
Chr01	17935860	.	G	A	222.0	.	DP=10;VDB=0.0298;AF1=1;AC1=2;DP4=0,0,6,4;MQ=45;FQ=-57;EFF=DOWNSTREAM(MODIFIER|||||Sobic.001G198800|||PAC:28400341|),INTRON(MODIFIER|||||Sobic.001G198900|||PAC:28399227|3),UPSTREAM(MODIFIER|||||Sobic.001G199000|||PAC:28397010|)	GT:PL:GQ	1/1:255,30,0:57
Chr01	18288300	.	G	A	171.0	.	DP=8;VDB=0.0343;AF1=1;AC1=2;DP4=0,0,3,5;MQ=44;FQ=-51;EFF=INTERGENIC(MODIFIER|||||||||),UPSTREAM(MODIFIER|||||Sobic.001G201800|||PAC:28399252|)	GT:PL:GQ	1/1:204,24,0:45
Chr01	18484249	.	C	T	80.5	.	DP=5;VDB=0.0365;AF1=1;AC1=2;DP4=0,0,3,1;MQ=40;FQ=-39;EFF=SYNONYMOUS_CODING(LOW|SILENT|caG/caA|Q413||Sobic.001G203400|||PAC:28399344|),SYNONYMOUS_CODING(LOW|SILENT|caG/caA|Q413||Sobic.001G203400|||PAC:28399345|)	GT:PL:GQ	1/1:113,12,0:21
Chr01	18547839	.	G	A	57.0	.	DP=3;VDB=0.0204;AF1=1;AC1=2;DP4=0,0,1,2;MQ=35;FQ=-36;EFF=DOWNSTREAM(MODIFIER|||||Sobic.001G203800|||PAC:28400303|),INTERGENIC(MODIFIER|||||||||)	GT:PL:GQ	1/1:89,9,0:16
Chr01	18605539	.	G	A	106.0	.	DP=7;VDB=0.0305;AF1=1;AC1=2;DP4=0,0,6,1;MQ=36;FQ=-48;EFF=INTERGENIC(MODIFIER|||||||||)	GT:PL:GQ	1/1:139,21,0:39
Chr01	18628567	.	G	A	116.0	.	DP=6;VDB=0.0392;AF1=1;AC1=2;DP4=0,0,1,5;MQ=46;FQ=-45;EFF=DOWNSTREAM(MODIFIER|||||Sobic.001G204500|||PAC:28400047|),DOWNSTREAM(MODIFIER|||||Sobic.001G204500|||PAC:28400048|),DOWNSTREAM(MODIFIER|||||Sobic.001G204600|||PAC:28394746|),INTERGENIC(MODIFIER|||||||||),UPSTREAM(MODIFIER|||||Sobic.001G204400|||PAC:28398317|),UPSTREAM(MODIFIER|||||Sobic.001G204400|||PAC:28398318|)	GT:PL:GQ	1/1:149,18,0:33
Chr01	18681457	.	G	A	104.0	.	DP=5;VDB=0.0164;AF1=1;AC1=2;DP4=0,0,3,1;MQ=44;FQ=-39;EFF=INTERGENIC(MODIFIER|||||||||),UPSTREAM(MODIFIER|||||Sobic.001G204900|||PAC:28399109|)	GT:PL:GQ	1/1:136,12,0:21
Chr01	18801468	.	G	A	133.0	.	DP=8;VDB=0.0399;AF1=1;AC1=2;DP4=0,0,5,2;MQ=44;FQ=-48;EFF=INTERGENIC(MODIFIER|||||||||),UPSTREAM(MODIFIER|||||Sobic.001G206100|||PAC:28398552|),UPSTREAM(MODIFIER|||||Sobic.001G206100|||PAC:28398553|)	GT:PL:GQ	1/1:166,21,0:39
Chr01	18818123	.	G	A	91.5	.	DP=4;VDB=0.0189;AF1=1;AC1=2;DP4=0,0,3,1;MQ=45;FQ=-39;EFF=DOWNSTREAM(MODIFIER|||||Sobic.001G206300|||PAC:28397696|),DOWNSTREAM(MODIFIER|||||Sobic.001G206300|||PAC:28397697|),DOWNSTREAM(MODIFIER|||||Sobic.001G206400|||PAC:28396173|),INTERGENIC(MODIFIER|||||||||)	GT:PL:GQ	1/1:124,12,0:21
Chr01	18891054	.	G	A	151.0	.	DP=8;VDB=0.0305;AF1=1;AC1=2;DP4=0,0,6,1;MQ=45;FQ=-48;EFF=DOWNSTREAM(MODIFIER|||||Sobic.001G207200|||PAC:28400525|),NON_SYNONYMOUS_CODING(MODERATE|MISSENSE|Gga/Aga|G33R||Sobic.001G207300|||PAC:28396453|),UPSTREAM(MODIFIER|||||Sobic.001G207400|||PAC:28400700|)	GT:PL:GQ	1/1:184,21,0:39
Chr01	18925737	.	G	A	195.0	.	DP=8;VDB=0.0399;AF1=1;AC1=2;DP4=0,0,4,4;MQ=45;FQ=-51;EFF=INTRON(MODIFIER|||||Sobic.001G207500|||PAC:28396211|2)	GT:PL:GQ	1/1:228,24,0:45
Chr01	19285811	.	G	A	203.0	.	DP=9;VDB=0.0345;AF1=1;AC1=2;DP4=0,0,5,4;MQ=45;FQ=-54;EFF=INTERGENIC(MODIFIER|||||||||)	GT:PL:GQ	1/1:236,27,0:51
Chr01	19552870	.	G	A	130.0	.	DP=6;VDB=0.0263;AF1=1;AC1=2;DP4=0,0,2,3;MQ=40;FQ=-42;EFF=INTERGENIC(MODIFIER|||||||||)	GT:PL:GQ	1/1:163,15,0:27
Chr01	19638448	.	G	A	134.0	.	DP=7;VDB=0.0398;AF1=1;AC1=2;DP4=0,0,2,4;MQ=39;FQ=-45;EFF=INTERGENIC(MODIFIER|||||||||)	GT:PL:GQ	1/1:167,18,0:33
Chr01	19651009	.	C	T	184.0	.	DP=8;VDB=0.0392;AF1=1;AC1=2;DP4=0,0,6,2;MQ=45;FQ=-51;EFF=INTERGENIC(MODIFIER|||||||||),UPSTREAM(MODIFIER|||||Sobic.001G213100|||PAC:28396078|),UPSTREAM(MODIFIER|||||Sobic.001G213200|||PAC:28399724|)	GT:PL:GQ	1/1:217,24,0:45
Chr01	19711216	.	G	A	117.0	.	DP=6;VDB=0.0345;AF1=1;AC1=2;DP4=0,0,4,1;MQ=45;FQ=-42;EFF=INTRON(MODIFIER|||||Sobic.001G214100|||PAC:28397269|1),UPSTREAM(MODIFIER|||||Sobic.001G214000|||PAC:28400034|),UPSTREAM(MODIFIER|||||Sobic.001G214000|||PAC:28400035|)	GT:PL:GQ	1/1:150,15,0:27
Chr01	19806725	.	G	A	109.0	.	DP=4;VDB=0.0143;AF1=1;AC1=2;DP4=0,0,2,2;MQ=45;FQ=-39;EFF=DOWNSTREAM(MODIFIER|||||Sobic.001G215200|||PAC:28397902|),INTERGENIC(MODIFIER|||||||||)	GT:PL:GQ	1/1:141,12,0:21
Chr01	20030975	.	G	A	78.0	.	DP=3;VDB=0.0225;AF1=1;AC1=2;DP4=0,0,1,2;MQ=45;FQ=-36;EFF=DOWNSTREAM(MODIFIER|||||Sobic.001G216900|||PAC:28397368|),INTERGENIC(MODIFIER|||||||||)	GT:PL:GQ	1/1:110,9,0:16
Chr01	20074751	.	G	A	172.0	.	DP=7;VDB=0.0384;AF1=1;AC1=2;DP4=0,0,2,5;MQ=45;FQ=-48;EFF=INTERGENIC(MODIFIER|||||||||)	GT:PL:GQ	1/1:205,21,0:39
Chr01	20083128	.	G	A	213.0	.	DP=11;VDB=0.0322;AF1=1;AC1=2;DP4=0,0,2,9;MQ=45;FQ=-60;EFF=INTRON(MODIFIER|||||Sobic.001G217100|||PAC:28394707|1)	GT:PL:GQ	1/1:246,33,0:63
Chr01	20121086	.	G	A	214.0	.	DP=10;VDB=0.0359;AF1=1;AC1=2;DP4=0,0,4,5;MQ=45;FQ=-54;EFF=INTERGENIC(MODIFIER|||||||||)	GT:PL:GQ	1/1:247,27,0:51
Chr01	20179215	.	G	A	222.0	.	DP=14;VDB=0.0399;AF1=1;AC1=2;DP4=0,0,6,8;MQ=45;FQ=-69;EFF=INTRON(MODIFIER|||||Sobic.001G217400|||PAC:28399185|21)	GT:PL:GQ	1/1:255,42,0:81
Chr01	20189796	.	G	A	73.0	.	DP=3;VDB=0.0214;AF1=1;AC1=2;DP4=0,0,2,1;MQ=45;FQ=-36;EFF=INTERGENIC(MODIFIER|||||||||),UPSTREAM(MODIFIER|||||Sobic.001G217400|||PAC:28399185|)	GT:PL:GQ	1/1:105,9,0:16
Chr01	20304411	.	G	A	170.0	.	DP=10;VDB=0.0271;AF1=1;AC1=2;DP4=0,0,5,5;MQ=30;FQ=-57;EFF=DOWNSTREAM(MODIFIER|||||Sobic.001G218500|||PAC:28398207|),DOWNSTREAM(MODIFIER|||||Sobic.001G218500|||PAC:28398208|),INTERGENIC(MODIFIER|||||||||)	GT:PL:GQ	1/1:203,30,0:57
Chr01	20575287	.	G	A	222.0	.	DP=10;VDB=0.0190;AF1=1;AC1=2;DP4=0,0,5,5;MQ=45;FQ=-57;EFF=INTRON(MODIFIER|||||Sobic.001G219600|||PAC:28396251|3)	GT:PL:GQ	1/1:255,30,0:57
Chr01	20667122	.	G	A	202.0	.	DP=9;VDB=0.0322;AF1=1;AC1=2;DP4=0,0,6,3;MQ=46;FQ=-54;EFF=INTRON(MODIFIER|||||Sobic.001G219900|||PAC:28400189|5),UPSTREAM(MODIFIER|||||Sobic.001G220000|||PAC:28398012|),UPSTREAM(MODIFIER|||||Sobic.001G220000|||PAC:28398013|)	GT:PL:GQ	1/1:235,27,0:51
Chr01	20693566	.	G	A	202.0	.	DP=10;VDB=0.0392;AF1=1;AC1=2;DP4=0,0,2,8;MQ=45;FQ=-57;EFF=DOWNSTREAM(MODIFIER|||||Sobic.001G220300|||PAC:28397519|),UTR_3_PRIME(MODIFIER|||||Sobic.001G220200|||PAC:28398885|2)	GT:PL:GQ	1/1:235,30,0:57
Chr01	20796579	.	G	A	76.0	.	DP=8;VDB=0.0219;AF1=1;AC1=2;DP4=0,0,5,3;MQ=21;FQ=-51;EFF=INTERGENIC(MODIFIER|||||||||)	GT:PL:GQ	1/1:109,24,0:45
Chr01	20820238	.	G	A	121.0	.	DP=6;VDB=0.0359;AF1=1;AC1=2;DP4=0,0,1,5;MQ=44;FQ=-45;EFF=NON_SYNONYMOUS_CODING(MODERATE|MISSENSE|cGc/cAc|R563H||Sobic.001G221300|||PAC:28397329|)	GT:PL:GQ	1/1:154,18,0:33
Chr01	20893413	.	G	A	222.0	.	DP=12;VDB=0.0399;AF1=1;AC1=2;DP4=0,0,5,6;MQ=45;FQ=-60;EFF=INTERGENIC(MODIFIER|||||||||),UPSTREAM(MODIFIER|||||Sobic.001G221400|||PAC:28399191|)	GT:PL:GQ	1/1:255,33,0:63
Chr01	20988857	.	G	A	135.0	.	DP=7;VDB=0.0042;AF1=1;AC1=2;DP4=0,0,4,2;MQ=42;FQ=-45;EFF=INTERGENIC(MODIFIER|||||||||)	GT:PL:GQ	1/1:168,18,0:33
Chr01	21213024	.	G	A	222.0	.	DP=11;VDB=0.0398;AF1=1;AC1=2;DP4=0,0,6,5;MQ=43;FQ=-60;EFF=INTERGENIC(MODIFIER|||||||||)	GT:PL:GQ	1/1:255,33,0:63
Chr01	21233661	.	G	A	117.0	.	DP=5;VDB=0.0373;AF1=1;AC1=2;DP4=0,0,4,1;MQ=42;FQ=-42;EFF=INTERGENIC(MODIFIER|||||||||)	GT:PL:GQ	1/1:150,15,0:27
Chr01	21251892	.	G	A	222.0	.	DP=14;VDB=0.0284;AF1=1;AC1=2;DP4=0,0,3,11;MQ=44;FQ=-69;EFF=INTERGENIC(MODIFIER|||||||||),UPSTREAM(MODIFIER|||||Sobic.001G222700|||PAC:28400361|)	GT:PL:GQ	1/1:255,42,0:81
Chr01	21582101	.	G	A	222.0	.	DP=15;VDB=0.0118;AF1=1;AC1=2;DP4=0,0,8,7;MQ=44;FQ=-72;EFF=DOWNSTREAM(MODIFIER|||||Sobic.001G226100|||PAC:28397807|),DOWNSTREAM(MODIFIER|||||Sobic.001G226100|||PAC:28397808|),INTRON(MODIFIER|||||Sobic.001G226200|||PAC:28397989|4),INTRON(MODIFIER|||||Sobic.001G226200|||PAC:28397990|4),INTRON(MODIFIER|||||Sobic.001G226200|||PAC:28397991|3)	GT:PL:GQ	1/1:255,45,0:87
Chr01	21631890	.	G	A	94.5	.	DP=5;VDB=0.0241;AF1=1;AC1=2;DP4=0,0,3,1;MQ=42;FQ=-39;EFF=DOWNSTREAM(MODIFIER|||||Sobic.001G226400|||PAC:28400394|),INTERGENIC(MODIFIER|||||||||),UPSTREAM(MODIFIER|||||Sobic.001G226300|||PAC:28395190|)	GT:PL:GQ	1/1:127,12,0:21
Chr01	21652329	.	G	A	222.0	.	DP=12;VDB=0.0298;AF1=1;AC1=2;DP4=0,0,7,5;MQ=45;FQ=-63;EFF=INTERGENIC(MODIFIER|||||||||),UPSTREAM(MODIFIER|||||Sobic.001G226600|||PAC:28397662|)	GT:PL:GQ	1/1:255,36,0:69
Chr01	21665358	.	G	A	222.0	.	DP=11;VDB=0.0322;AF1=1;AC1=2;DP4=0,0,5,5;MQ=45;FQ=-57;EFF=INTRON(MODIFIER|||||Sobic.001G226700|||PAC:28396773|1)	GT:PL:GQ	1/1:255,30,0:57
Chr01	21775733	.	G	A	126.0	.	DP=10;VDB=0.0244;AF1=1;AC1=2;DP4=0,0,1,5;MQ=43;FQ=-45;EFF=INTERGENIC(MODIFIER|||||||||),UPSTREAM(MODIFIER|||||Sobic.001G227800|||PAC:28397837|)	GT:PL:GQ	1/1:159,18,0:33
Chr01	21856563	.	G	A	79.0	.	DP=3;VDB=0.0154;AF1=1;AC1=2;DP4=0,0,1,2;MQ=45;FQ=-36;EFF=UPSTREAM(MODIFIER|||||Sobic.001G228200|||PAC:28400545|),UTR_3_PRIME(MODIFIER|||||Sobic.001G228300|||PAC:28397459|13)	GT:PL:GQ	1/1:111,9,0:16
Chr01	21996212	.	G	A	109.0	.	DP=6;VDB=0.0244;AF1=1;AC1=2;DP4=0,0,2,3;MQ=35;FQ=-42;EFF=DOWNSTREAM(MODIFIER|||||Sobic.001G229200|||PAC:28395843|),INTERGENIC(MODIFIER|||||||||)	GT:PL:GQ	1/1:142,15,0:27
Chr01	22062821	.	G	A	75.0	.	DP=3;VDB=0.0217;AF1=1;AC1=2;DP4=0,0,2,1;MQ=45;FQ=-36;EFF=DOWNSTREAM(MODIFIER|||||Sobic.001G229400|||PAC:28399936|),INTERGENIC(MODIFIER|||||||||)	GT:PL:GQ	1/1:107,9,0:16
Chr01	22069181	.	G	A	123.0	.	DP=6;VDB=0.0164;AF1=1;AC1=2;DP4=0,0,2,3;MQ=42;FQ=-42;EFF=INTERGENIC(MODIFIER|||||||||)	GT:PL:GQ	1/1:156,15,0:27
Chr01	22122080	.	G	A	125.0	.	DP=5;VDB=0.0400;AF1=1;AC1=2;DP4=0,0,3,2;MQ=45;FQ=-42;EFF=INTERGENIC(MODIFIER|||||||||),UPSTREAM(MODIFIER|||||Sobic.001G229500|||PAC:28400118|)	GT:PL:GQ	1/1:158,15,0:27
Chr01	22220803	.	G	A	153.0	.	DP=6;VDB=0.0343;AF1=1;AC1=2;DP4=0,0,2,4;MQ=45;FQ=-45;EFF=DOWNSTREAM(MODIFIER|||||Sobic.001G230400|||PAC:28398966|),INTRON(MODIFIER|||||Sobic.001G230500|||PAC:28395736|7),UPSTREAM(MODIFIER|||||Sobic.001G230600|||PAC:28397840|)	GT:PL:GQ	1/1:186,18,0:33
Chr01	22249369	.	G	A	152.0	.	DP=7;VDB=0.0322;AF1=1;AC1=2;DP4=0,0,4,2;MQ=45;FQ=-45;EFF=DOWNSTREAM(MODIFIER|||||Sobic.001G230900|||PAC:28399978|),NON_SYNONYMOUS_CODING(MODERATE|MISSENSE|cCt/cTt|P499L||Sobic.001G231000|||PAC:28396510|)	GT:PL:GQ	1/1:185,18,0:33
Chr01	22313337	.	G	A	102.0	.	DP=5;VDB=0.0322;AF1=1;AC1=2;DP4=0,0,3,1;MQ=45;FQ=-39;EFF=DOWNSTREAM(MODIFIER|||||Sobic.001G231700|||PAC:28400706|),INTERGENIC(MODIFIER|||||||||),UPSTREAM(MODIFIER|||||Sobic.001G231600|||PAC:28400290|)	GT:PL:GQ	1/1:134,12,0:21
Chr01	22425440	.	G	A	117.0	.	DP=6;VDB=0.0244;AF1=1;AC1=2;DP4=0,0,2,3;MQ=46;FQ=-42;EFF=INTERGENIC(MODIFIER|||||||||),UPSTREAM(MODIFIER|||||Sobic.001G232100|||PAC:28395916|)	GT:PL:GQ	1/1:150,15,0:27
Chr01	22440751	.	G	A	157.0	.	DP=9;VDB=0.0359;AF1=1;AC1=2;DP4=0,0,2,5;MQ=45;FQ=-48;EFF=INTERGENIC(MODIFIER|||||||||)	GT:PL:GQ	1/1:190,21,0:39
Chr01	22455840	.	G	A	126.0	.	DP=6;VDB=0.0241;AF1=1;AC1=2;DP4=0,0,3,3;MQ=46;FQ=-45;EFF=INTERGENIC(MODIFIER|||||||||)	GT:PL:GQ	1/1:159,18,0:33
Chr01	22660608	.	G	A	158.0	.	DP=7;VDB=0.0343;AF1=1;AC1=2;DP4=0,0,3,3;MQ=44;FQ=-45;EFF=INTERGENIC(MODIFIER|||||||||)	GT:PL:GQ	1/1:191,18,0:33
Chr01	22701679	.	G	A	113.0	.	DP=8;VDB=0.0399;AF1=1;AC1=2;DP4=0,0,3,5;MQ=28;FQ=-51;EFF=INTERGENIC(MODIFIER|||||||||)	GT:PL:GQ	1/1:146,24,0:45
Chr01	22784424	.	G	A	115.0	.	DP=5;VDB=0.0081;AF1=1;AC1=2;DP4=0,0,1,4;MQ=46;FQ=-42;EFF=INTERGENIC(MODIFIER|||||||||),UPSTREAM(MODIFIER|||||Sobic.001G233400|||PAC:28398659|)	GT:PL:GQ	1/1:148,15,0:27
Chr01	22786211	.	G	A	99.5	.	DP=4;VDB=0.0313;AF1=1;AC1=2;DP4=0,0,1,3;MQ=45;FQ=-39;EFF=INTERGENIC(MODIFIER|||||||||)	GT:PL:GQ	1/1:132,12,0:21
Chr01	22905327	.	G	A	48.0	.	DP=8;VDB=0.0365;AF1=1;AC1=2;DP4=0,0,3,5;MQ=14;FQ=-51;EFF=INTERGENIC(MODIFIER|||||||||)	GT:PL:GQ	1/1:81,24,0:45
Chr01	22916598	.	G	A	102.0	.	DP=5;VDB=0.0384;AF1=1;AC1=2;DP4=0,0,1,4;MQ=46;FQ=-42;EFF=INTERGENIC(MODIFIER|||||||||)	GT:PL:GQ	1/1:135,15,0:27
Chr01	22928730	.	G	A	128.0	.	DP=5;VDB=0.0400;AF1=1;AC1=2;DP4=0,0,3,2;MQ=45;FQ=-42;EFF=INTERGENIC(MODIFIER|||||||||)	GT:PL:GQ	1/1:161,15,0:27
Chr01	23166490	.	G	A	197.0	.	DP=9;VDB=0.0343;AF1=1;AC1=2;DP4=0,0,6,3;MQ=45;FQ=-54;EFF=INTERGENIC(MODIFIER|||||||||),UPSTREAM(MODIFIER|||||Sobic.001G234700|||PAC:28395820|)	GT:PL:GQ	1/1:230,27,0:51
Chr01	23191200	.	G	A	222.0	.	DP=11;VDB=0.0066;AF1=1;AC1=2;DP4=0,0,4,6;MQ=44;FQ=-57;EFF=INTERGENIC(MODIFIER|||||||||)	GT:PL:GQ	1/1:255,30,0:57
Chr01	23193291	.	G	A	191.0	.	DP=8;VDB=0.0399;AF1=1;AC1=2;DP4=0,0,3,5;MQ=44;FQ=-51;EFF=INTERGENIC(MODIFIER|||||||||)	GT:PL:GQ	1/1:224,24,0:45
Chr01	23268697	.	G	A	192.0	.	DP=9;VDB=0.0359;AF1=1;AC1=2;DP4=0,0,3,5;MQ=43;FQ=-51;EFF=INTERGENIC(MODIFIER|||||||||)	GT:PL:GQ	1/1:225,24,0:45
Chr01	23377769	.	G	A	75.0	.	DP=8;VDB=0.0393;AF1=1;AC1=2;DP4=0,0,3,5;MQ=23;FQ=-51;EFF=INTERGENIC(MODIFIER|||||||||)	GT:PL:GQ	1/1:108,24,0:45
Chr01	23490516	.	G	A	147.0	.	DP=10;VDB=0.0345;AF1=1;AC1=2;DP4=0,0,2,5;MQ=41;FQ=-48;EFF=INTERGENIC(MODIFIER|||||||||)	GT:PL:GQ	1/1:180,21,0:39
Chr01	23595858	.	G	A	124.0	.	DP=5;VDB=0.0025;AF1=1;AC1=2;DP4=0,0,3,2;MQ=45;FQ=-42;EFF=INTERGENIC(MODIFIER|||||||||)	GT:PL:GQ	1/1:157,15,0:27
Chr01	23621842	.	G	A	75.0	.	DP=4;VDB=0.0199;AF1=1;AC1=2;DP4=0,0,2,1;MQ=42;FQ=-36;EFF=INTERGENIC(MODIFIER|||||||||)	GT:PL:GQ	1/1:107,9,0:16
Chr01	23775739	.	G	A	66.5	.	DP=7;VDB=0.0392;AF1=1;AC1=2;DP4=0,0,2,2;MQ=47;FQ=-39;EFF=INTERGENIC(MODIFIER|||||||||)	GT:PL:GQ	1/1:99,12,0:21
Chr01	23898659	.	G	A	104.0	.	DP=4;VDB=0.0334;AF1=1;AC1=2;DP4=0,0,3,1;MQ=45;FQ=-39;EFF=INTERGENIC(MODIFIER|||||||||),UPSTREAM(MODIFIER|||||Sobic.001G236800|||PAC:28396260|)	GT:PL:GQ	1/1:136,12,0:21
Chr01	23941664	.	G	A	95.5	.	DP=4;VDB=0.0287;AF1=1;AC1=2;DP4=0,0,2,2;MQ=42;FQ=-39;EFF=INTERGENIC(MODIFIER|||||||||)	GT:PL:GQ	1/1:128,12,0:21
Chr01	23998134	.	G	A	175.0	.	DP=11;VDB=0.0393;AF1=1;AC1=2;DP4=0,0,4,7;MQ=31;FQ=-60;EFF=INTERGENIC(MODIFIER|||||||||)	GT:PL:GQ	1/1:208,33,0:63
Chr01	24233626	.	G	A	116.0	.	DP=5;VDB=0.0398;AF1=1;AC1=2;DP4=0,0,3,2;MQ=45;FQ=-42;EFF=INTERGENIC(MODIFIER|||||||||)	GT:PL:GQ	1/1:149,15,0:27
Chr01	24252956	.	G	A	149.0	.	DP=6;VDB=0.0244;AF1=1;AC1=2;DP4=0,0,2,4;MQ=45;FQ=-45;EFF=INTERGENIC(MODIFIER|||||||||)	GT:PL:GQ	1/1:182,18,0:33
Chr01	24334697	.	G	A	178.0	.	DP=9;VDB=0.0392;AF1=1;AC1=2;DP4=0,0,3,6;MQ=39;FQ=-54;EFF=INTERGENIC(MODIFIER|||||||||)	GT:PL:GQ	1/1:211,27,0:51
Chr01	24397418	.	G	A	209.0	.	DP=9;VDB=0.0365;AF1=1;AC1=2;DP4=0,0,4,5;MQ=45;FQ=-54;EFF=INTERGENIC(MODIFIER|||||||||)	GT:PL:GQ	1/1:242,27,0:51
Chr01	24505677	.	G	A	106.0	.	DP=6;VDB=0.0118;AF1=1;AC1=2;DP4=0,0,5,1;MQ=43;FQ=-45;EFF=INTERGENIC(MODIFIER|||||||||),UPSTREAM(MODIFIER|||||Sobic.001G238900|||PAC:28400835|)	GT:PL:GQ	1/1:139,18,0:33
Chr01	24509855	.	G	A	193.0	.	DP=9;VDB=0.0216;AF1=1;AC1=2;DP4=0,0,4,5;MQ=37;FQ=-54;EFF=INTERGENIC(MODIFIER|||||||||)	GT:PL:GQ	1/1:226,27,0:51
Chr01	24726459	.	G	A	201.0	.	DP=9;VDB=0.0244;AF1=1;AC1=2;DP4=0,0,4,4;MQ=45;FQ=-51;EFF=INTRON(MODIFIER|||||Sobic.001G240800|||PAC:28398773|1)	GT:PL:GQ	1/1:234,24,0:45
Chr01	24901125	.	G	A	156.0	.	DP=7;VDB=0.0322;AF1=1;AC1=2;DP4=0,0,3,4;MQ=44;FQ=-48;EFF=INTERGENIC(MODIFIER|||||||||)	GT:PL:GQ	1/1:189,21,0:39
Chr01	25112603	.	G	A	63.5	.	DP=4;VDB=0.0329;AF1=1;AC1=2;DP4=0,0,1,3;MQ=40;FQ=-39;EFF=INTERGENIC(MODIFIER|||||||||)	GT:PL:GQ	1/1:96,12,0:21
Chr01	25165838	.	G	A	81.5	.	DP=5;VDB=0.0284;AF1=1;AC1=2;DP4=0,0,2,2;MQ=47;FQ=-39;EFF=INTERGENIC(MODIFIER|||||||||)	GT:PL:GQ	1/1:114,12,0:21
Chr01	25191839	.	G	A	67.1	.	DP=8;VDB=0.0398;AF1=1;AC1=2;DP4=0,0,5,1;MQ=26;FQ=-45;EFF=INTERGENIC(MODIFIER|||||||||)	GT:PL:GQ	1/1:100,18,0:33
Chr01	25250903	.	G	A	171.0	.	DP=8;VDB=0.0343;AF1=1;AC1=2;DP4=0,0,5,3;MQ=42;FQ=-51;EFF=DOWNSTREAM(MODIFIER|||||Sobic.001G243600|||PAC:28398197|),INTERGENIC(MODIFIER|||||||||)	GT:PL:GQ	1/1:204,24,0:45
Chr01	25565788	.	G	A	130.0	.	DP=8;VDB=0.0284;AF1=1;AC1=2;DP4=0,0,3,4;MQ=31;FQ=-48;EFF=INTERGENIC(MODIFIER|||||||||)	GT:PL:GQ	1/1:163,21,0:39
Chr01	25613372	.	G	A	69.0	.	DP=3;VDB=0.0192;AF1=1;AC1=2;DP4=0,0,2,1;MQ=45;FQ=-36;EFF=DOWNSTREAM(MODIFIER|||||Sobic.001G245200|||PAC:28395636|),INTRON(MODIFIER|||||Sobic.001G245000|||PAC:28400015|2),UTR_5_PRIME(MODIFIER|||||Sobic.001G245100|||PAC:28397958|1)	GT:PL:GQ	1/1:101,9,0:16
Chr01	25632847	.	G	A	209.0	.	DP=9;VDB=0.0359;AF1=1;AC1=2;DP4=0,0,3,6;MQ=45;FQ=-54;EFF=INTERGENIC(MODIFIER|||||||||)	GT:PL:GQ	1/1:242,27,0:51
Chr01	25655785	.	G	A	172.0	.	DP=9;VDB=0.0244;AF1=1;AC1=2;DP4=0,0,6,2;MQ=43;FQ=-51;EFF=INTERGENIC(MODIFIER|||||||||)	GT:PL:GQ	1/1:205,24,0:45
Chr01	25663638	.	G	A	98.3	.	DP=5;VDB=0.0118;AF1=1;AC1=2;DP4=0,0,4,1;MQ=45;FQ=-42;EFF=INTERGENIC(MODIFIER|||||||||)	GT:PL:GQ	1/1:131,15,0:27
Chr01	25708424	.	G	A	153.0	.	DP=10;VDB=0.0099;AF1=1;AC1=2;DP4=0,0,7,1;MQ=43;FQ=-51;EFF=INTERGENIC(MODIFIER|||||||||)	GT:PL:GQ	1/1:186,24,0:45
Chr01	25727448	.	G	A	29.5	.	DP=5;VDB=0.0359;AF1=1;AC1=2;DP4=0,0,1,3;MQ=22;FQ=-39;EFF=INTERGENIC(MODIFIER|||||||||)	GT:PL:GQ	1/1:62,12,0:21
Chr01	25763410	.	G	A	140.0	.	DP=10;VDB=0.0373;AF1=1;AC1=2;DP4=0,0,8,1;MQ=37;FQ=-54;EFF=DOWNSTREAM(MODIFIER|||||Sobic.001G245700|||PAC:28395974|),INTERGENIC(MODIFIER|||||||||)	GT:PL:GQ	1/1:173,27,0:51
Chr01	25876231	.	G	A	156.0	.	DP=7;VDB=0.0400;AF1=1;AC1=2;DP4=0,0,5,2;MQ=45;FQ=-48;EFF=DOWNSTREAM(MODIFIER|||||Sobic.001G246400|||PAC:28396930|),INTERGENIC(MODIFIER|||||||||)	GT:PL:GQ	1/1:189,21,0:39
Chr01	25934699	.	G	A	196.0	.	DP=10;VDB=0.0392;AF1=1;AC1=2;DP4=0,0,4,6;MQ=39;FQ=-57;EFF=INTERGENIC(MODIFIER|||||||||)	GT:PL:GQ	1/1:229,30,0:57
Chr01	25982711	.	C	T	51.1	.	DP=7;VDB=0.0384;AF1=1;AC1=2;DP4=0,0,5,2;MQ=17;FQ=-48;EFF=INTERGENIC(MODIFIER|||||||||)	GT:PL:GQ	1/1:84,21,0:39
Chr01	26013712	.	G	A	90.5	.	DP=4;VDB=0.0236;AF1=1;AC1=2;DP4=0,0,3,1;MQ=44;FQ=-39;EFF=DOWNSTREAM(MODIFIER|||||Sobic.001G246700|||PAC:28395211|),INTERGENIC(MODIFIER|||||||||)	GT:PL:GQ	1/1:123,12,0:21
Chr01	26033436	.	G	A	72.5	.	DP=4;VDB=0.0204;AF1=1;AC1=2;DP4=0,0,3,1;MQ=36;FQ=-39;EFF=INTERGENIC(MODIFIER|||||||||)	GT:PL:GQ	1/1:105,12,0:21
Chr01	26039839	.	G	A	117.0	.	DP=8;VDB=0.0392;AF1=1;AC1=2;DP4=0,0,2,6;MQ=27;FQ=-51;EFF=INTERGENIC(MODIFIER|||||||||)	GT:PL:GQ	1/1:150,24,0:45
Chr01	26102009	.	G	A	87.5	.	DP=4;VDB=0.0300;AF1=1;AC1=2;DP4=0,0,1,3;MQ=46;FQ=-39;EFF=INTERGENIC(MODIFIER|||||||||)	GT:PL:GQ	1/1:120,12,0:21
Chr01	26106766	.	G	A	122.0	.	DP=5;VDB=0.0219;AF1=1;AC1=2;DP4=0,0,2,3;MQ=43;FQ=-42;EFF=INTERGENIC(MODIFIER|||||||||)	GT:PL:GQ	1/1:155,15,0:27
Chr01	26210278	.	G	A	138.0	.	DP=7;VDB=0.0392;AF1=1;AC1=2;DP4=0,0,4,2;MQ=40;FQ=-45;EFF=INTERGENIC(MODIFIER|||||||||)	GT:PL:GQ	1/1:171,18,0:33
Chr01	26217500	.	G	A	166.0	.	DP=7;VDB=0.0190;AF1=1;AC1=2;DP4=0,0,3,4;MQ=42;FQ=-48;EFF=INTERGENIC(MODIFIER|||||||||)	GT:PL:GQ	1/1:199,21,0:39
Chr01	26335625	.	G	A	120.0	.	DP=8;VDB=0.0384;AF1=1;AC1=2;DP4=0,0,3,4;MQ=28;FQ=-48;EFF=INTERGENIC(MODIFIER|||||||||)	GT:PL:GQ	1/1:153,21,0:39
Chr01	26419394	.	G	A	94.5	.	DP=7;VDB=0.0400;AF1=1;AC1=2;DP4=0,0,1,3;MQ=45;FQ=-39;EFF=INTERGENIC(MODIFIER|||||||||)	GT:PL:GQ	1/1:127,12,0:21
Chr01	26438866	.	G	A	91.5	.	DP=4;VDB=0.0131;AF1=1;AC1=2;DP4=0,0,1,3;MQ=40;FQ=-39;EFF=INTERGENIC(MODIFIER|||||||||)	GT:PL:GQ	1/1:124,12,0:21
Chr01	26592615	.	G	A	85.5	.	DP=4;VDB=0.0300;AF1=1;AC1=2;DP4=0,0,1,3;MQ=42;FQ=-39;EFF=INTERGENIC(MODIFIER|||||||||),UPSTREAM(MODIFIER|||||Sobic.001G248300|||PAC:28400350|),UPSTREAM(MODIFIER|||||Sobic.001G248300|||PAC:28400351|),UPSTREAM(MODIFIER|||||Sobic.001G248300|||PAC:28400353|),UPSTREAM(MODIFIER|||||Sobic.001G248300|||PAC:28400354|)	GT:PL:GQ	1/1:118,12,0:21
Chr01	26609456	.	G	A	108.0	.	DP=7;VDB=0.0384;AF1=1;AC1=2;DP4=0,0,2,3;MQ=43;FQ=-42;EFF=DOWNSTREAM(MODIFIER|||||Sobic.001G248400|||PAC:28399174|),DOWNSTREAM(MODIFIER|||||Sobic.001G248400|||PAC:28399175|),INTERGENIC(MODIFIER|||||||||)	GT:PL:GQ	1/1:141,15,0:27
Chr01	26771736	.	G	A	76.5	.	DP=6;VDB=0.0392;AF1=1;AC1=2;DP4=0,0,3,1;MQ=38;FQ=-39;EFF=INTERGENIC(MODIFIER|||||||||)	GT:PL:GQ	1/1:109,12,0:21
Chr01	26796501	.	G	A	199.0	.	DP=11;VDB=0.0398;AF1=1;AC1=2;DP4=0,0,6,3;MQ=46;FQ=-54;EFF=INTRON(MODIFIER|||||Sobic.001G248600|||PAC:28396215|5)	GT:PL:GQ	1/1:232,27,0:51
Chr01	26854505	.	G	A	206.0	.	DP=10;VDB=0.0042;AF1=1;AC1=2;DP4=0,0,5,5;MQ=46;FQ=-57;EFF=DOWNSTREAM(MODIFIER|||||Sobic.001G248900|||PAC:28397896|),DOWNSTREAM(MODIFIER|||||Sobic.001G249100|||PAC:28399534|),INTRON(MODIFIER|||||Sobic.001G249000|||PAC:28395324|4)	GT:PL:GQ	1/1:239,30,0:57
Chr01	26980594	.	G	A	60.1	.	DP=8;VDB=0.0398;AF1=1;AC1=2;DP4=0,0,3,4;MQ=18;FQ=-48;EFF=INTERGENIC(MODIFIER|||||||||)	GT:PL:GQ	1/1:93,21,0:39
Chr01	27026194	.	G	A	103.0	.	DP=5;VDB=0.0219;AF1=1;AC1=2;DP4=0,0,4,1;MQ=46;FQ=-42;EFF=INTERGENIC(MODIFIER|||||||||),UPSTREAM(MODIFIER|||||Sobic.001G250300|||PAC:28396010|)	GT:PL:GQ	1/1:136,15,0:27
Chr01	27045751	.	G	A	70.5	.	DP=5;VDB=0.0380;AF1=1;AC1=2;DP4=0,0,1,3;MQ=47;FQ=-39;EFF=INTERGENIC(MODIFIER|||||||||)	GT:PL:GQ	1/1:103,12,0:21
Chr01	27151250	.	G	A	204.0	.	DP=9;VDB=0.0399;AF1=1;AC1=2;DP4=0,0,6,3;MQ=45;FQ=-54;EFF=NON_SYNONYMOUS_CODING(MODERATE|MISSENSE|Gct/Act|A479T||Sobic.001G251200|||PAC:28396835|)	GT:PL:GQ	1/1:237,27,0:51
Chr01	27260323	.	G	A	62.0	.	DP=5;VDB=0.0164;AF1=1;AC1=2;DP4=0,0,2,1;MQ=45;FQ=-36;EFF=INTERGENIC(MODIFIER|||||||||)	GT:PL:GQ	1/1:94,9,0:16
Chr01	27320579	.	G	A	23.5	.	DP=4;VDB=0.0082;AF1=1;AC1=2;DP4=0,0,3,1;MQ=20;FQ=-39;EFF=INTERGENIC(MODIFIER|||||||||)	GT:PL:GQ	1/1:56,12,0:21
Chr01	27445538	.	G	A	65.0	.	DP=4;VDB=0.0288;AF1=1;AC1=2;DP4=0,0,1,2;MQ=45;FQ=-36;EFF=STOP_GAINED(HIGH|NONSENSE|tgG/tgA|W326*||Sobic.001G252800|||PAC:28397769|)	GT:PL:GQ	1/1:97,9,0:16
Chr01	27473138	.	G	A	46.5	.	DP=6;VDB=0.0298;AF1=1;AC1=2;DP4=0,0,3,1;MQ=26;FQ=-39;EFF=INTERGENIC(MODIFIER|||||||||)	GT:PL:GQ	1/1:79,12,0:21
Chr01	27583300	.	G	A	154.0	.	DP=6;VDB=0.0380;AF1=1;AC1=2;DP4=0,0,4,2;MQ=45;FQ=-45;EFF=DOWNSTREAM(MODIFIER|||||Sobic.001G253300|||PAC:28396282|),INTERGENIC(MODIFIER|||||||||)	GT:PL:GQ	1/1:187,18,0:33
Chr01	27626570	.	G	A	41.8	.	DP=2;VDB=0.0161;AF1=1;AC1=2;DP4=0,0,1,1;MQ=45;FQ=-33;EFF=DOWNSTREAM(MODIFIER|||||Sobic.001G253400|||PAC:28395311|),INTERGENIC(MODIFIER|||||||||)	GT:PL:GQ	1/1:73,6,0:10
Chr01	27696864	.	G	A	92.3	.	DP=5;VDB=0.0140;AF1=1;AC1=2;DP4=0,0,4,1;MQ=40;FQ=-42;EFF=INTERGENIC(MODIFIER|||||||||)	GT:PL:GQ	1/1:125,15,0:27
Chr01	27777048	.	G	A	222.0	.	DP=14;VDB=0.0399;AF1=1;AC1=2;DP4=0,0,10,4;MQ=45;FQ=-69;EFF=INTERGENIC(MODIFIER|||||||||)	GT:PL:GQ	1/1:255,42,0:81
Chr01	27803087	.	G	A	138.0	.	DP=6;VDB=0.0345;AF1=1;AC1=2;DP4=0,0,4,2;MQ=39;FQ=-45;EFF=INTERGENIC(MODIFIER|||||||||)	GT:PL:GQ	1/1:171,18,0:33
Chr01	27820373	.	G	A	175.0	.	DP=11;VDB=0.0373;AF1=1;AC1=2;DP4=0,0,3,8;MQ=30;FQ=-60;EFF=INTERGENIC(MODIFIER|||||||||)	GT:PL:GQ	1/1:208,33,0:63
Chr01	27822341	.	G	A	171.0	.	DP=9;VDB=0.0345;AF1=1;AC1=2;DP4=0,0,2,7;MQ=38;FQ=-54;EFF=INTERGENIC(MODIFIER|||||||||)	GT:PL:GQ	1/1:204,27,0:51
Chr01	27953701	.	G	A	222.0	.	DP=11;VDB=0.0164;AF1=1;AC1=2;DP4=0,0,4,7;MQ=45;FQ=-60;EFF=INTERGENIC(MODIFIER|||||||||)	GT:PL:GQ	1/1:255,33,0:63
Chr01	27977192	.	G	A	150.0	.	DP=7;VDB=0.0380;AF1=1;AC1=2;DP4=0,0,1,6;MQ=45;FQ=-48;EFF=INTERGENIC(MODIFIER|||||||||)	GT:PL:GQ	1/1:183,21,0:39
Chr01	27994555	.	G	A	135.0	.	DP=6;VDB=0.0190;AF1=1;AC1=2;DP4=0,0,3,3;MQ=46;FQ=-45;EFF=INTERGENIC(MODIFIER|||||||||)	GT:PL:GQ	1/1:168,18,0:33
Chr01	28036140	.	G	A	79.1	.	DP=8;VDB=0.0322;AF1=1;AC1=2;DP4=0,0,4,3;MQ=24;FQ=-48;EFF=INTERGENIC(MODIFIER|||||||||)	GT:PL:GQ	1/1:112,21,0:39
Chr01	28077583	.	G	A	115.0	.	DP=8;VDB=0.0400;AF1=1;AC1=2;DP4=0,0,7,1;MQ=29;FQ=-51;EFF=INTERGENIC(MODIFIER|||||||||)	GT:PL:GQ	1/1:148,24,0:45
Chr01	28138450	.	G	A	121.0	.	DP=5;VDB=0.0190;AF1=1;AC1=2;DP4=0,0,4,1;MQ=45;FQ=-42;EFF=INTERGENIC(MODIFIER|||||||||)	GT:PL:GQ	1/1:154,15,0:27
Chr01	28222353	.	G	A	110.0	.	DP=9;VDB=0.0325;AF1=1;AC1=2;DP4=0,0,3,2;MQ=46;FQ=-42;EFF=INTERGENIC(MODIFIER|||||||||)	GT:PL:GQ	1/1:143,15,0:27
Chr01	28270364	.	G	A	127.0	.	DP=6;VDB=0.0380;AF1=1;AC1=2;DP4=0,0,5,1;MQ=37;FQ=-45;EFF=INTERGENIC(MODIFIER|||||||||)	GT:PL:GQ	1/1:160,18,0:33
Chr01	28312310	.	G	A	160.0	.	DP=8;VDB=0.0399;AF1=1;AC1=2;DP4=0,0,5,2;MQ=46;FQ=-48;EFF=INTERGENIC(MODIFIER|||||||||)	GT:PL:GQ	1/1:193,21,0:39
Chr01	28389409	.	G	A	32.5	.	DP=4;VDB=0.0318;AF1=1;AC1=2;DP4=0,0,3,1;MQ=20;FQ=-39;EFF=INTERGENIC(MODIFIER|||||||||)	GT:PL:GQ	1/1:65,12,0:21
Chr01	28405210	.	G	A	96.5	.	DP=4;VDB=0.0271;AF1=1;AC1=2;DP4=0,0,2,2;MQ=46;FQ=-39;EFF=INTERGENIC(MODIFIER|||||||||)	GT:PL:GQ	1/1:129,12,0:21
Chr01	28457964	.	G	A	190.0	.	DP=8;VDB=0.0359;AF1=1;AC1=2;DP4=0,0,5,3;MQ=45;FQ=-51;EFF=INTERGENIC(MODIFIER|||||||||),UPSTREAM(MODIFIER|||||Sobic.001G254500|||PAC:28400589|)	GT:PL:GQ	1/1:223,24,0:45
Chr01	28549618	.	G	A	154.0	.	DP=6;VDB=0.0244;AF1=1;AC1=2;DP4=0,0,2,4;MQ=45;FQ=-45;EFF=INTERGENIC(MODIFIER|||||||||)	GT:PL:GQ	1/1:187,18,0:33
Chr01	28562068	.	G	A	139.0	.	DP=6;VDB=0.0400;AF1=1;AC1=2;DP4=0,0,5,1;MQ=45;FQ=-45;EFF=INTERGENIC(MODIFIER|||||||||)	GT:PL:GQ	1/1:172,18,0:33
Chr01	28606753	.	C	T	103.0	.	DP=6;VDB=0.0373;AF1=1;AC1=2;DP4=0,0,3,3;MQ=31;FQ=-45;EFF=INTERGENIC(MODIFIER|||||||||)	GT:PL:GQ	1/1:136,18,0:33
Chr01	28694671	.	G	A	43.8	.	DP=4;VDB=0.0300;AF1=1;AC1=2;DP4=0,0,1,1;MQ=41;FQ=-33;EFF=INTERGENIC(MODIFIER|||||||||)	GT:PL:GQ	1/1:75,6,0:10
Chr01	28733848	.	G	A	222.0	.	DP=10;VDB=0.0400;AF1=1;AC1=2;DP4=0,0,4,6;MQ=45;FQ=-57;EFF=INTERGENIC(MODIFIER|||||||||)	GT:PL:GQ	1/1:255,30,0:57
Chr01	28856514	.	G	A	46.8	.	DP=2;VDB=0.0165;AF1=1;AC1=2;DP4=0,0,1,1;MQ=45;FQ=-33;EFF=INTERGENIC(MODIFIER|||||||||)	GT:PL:GQ	1/1:78,6,0:10
Chr01	28879144	.	G	A	146.0	.	DP=7;VDB=0.0066;AF1=1;AC1=2;DP4=0,0,4,2;MQ=45;FQ=-45;EFF=INTERGENIC(MODIFIER|||||||||)	GT:PL:GQ	1/1:179,18,0:33
Chr01	28883315	.	G	A	89.1	.	DP=6;VDB=0.0380;AF1=1;AC1=2;DP4=0,0,4,2;MQ=27;FQ=-45;EFF=INTERGENIC(MODIFIER|||||||||)	GT:PL:GQ	1/1:122,18,0:33
Chr01	28898536	.	G	A	126.0	.	DP=6;VDB=0.0216;AF1=1;AC1=2;DP4=0,0,4,2;MQ=40;FQ=-45;EFF=INTERGENIC(MODIFIER|||||||||)	GT:PL:GQ	1/1:159,18,0:33
Chr01	28932980	.	G	A	174.0	.	DP=8;VDB=0.0140;AF1=1;AC1=2;DP4=0,0,2,5;MQ=44;FQ=-48;EFF=INTERGENIC(MODIFIER|||||||||)	GT:PL:GQ	1/1:207,21,0:39
Chr01	29002864	.	G	A	35.8	.	DP=3;VDB=0.0224;AF1=1;AC1=2;DP4=0,0,1,1;MQ=38;FQ=-33;EFF=INTERGENIC(MODIFIER|||||||||)	GT:PL:GQ	1/1:67,6,0:10
Chr01	29212285	.	G	A	155.0	.	DP=7;VDB=0.0392;AF1=1;AC1=2;DP4=0,0,5,2;MQ=43;FQ=-48;EFF=INTERGENIC(MODIFIER|||||||||)	GT:PL:GQ	1/1:188,21,0:39
Chr01	29258833	.	G	A	155.0	.	DP=10;VDB=0.0244;AF1=1;AC1=2;DP4=0,0,7,2;MQ=36;FQ=-54;EFF=INTERGENIC(MODIFIER|||||||||)	GT:PL:GQ	1/1:188,27,0:51
Chr01	29276774	.	G	A	110.0	.	DP=6;VDB=0.0325;AF1=1;AC1=2;DP4=0,0,1,4;MQ=45;FQ=-42;EFF=INTERGENIC(MODIFIER|||||||||)	GT:PL:GQ	1/1:143,15,0:27
Chr01	29432972	.	G	A	85.5	.	DP=4;VDB=0.0332;AF1=1;AC1=2;DP4=0,0,2,2;MQ=37;FQ=-39;EFF=INTERGENIC(MODIFIER|||||||||)	GT:PL:GQ	1/1:118,12,0:21
Chr01	29634999	.	G	A	37.3	.	DP=6;VDB=0.0325;AF1=1;AC1=2;DP4=0,0,3,2;MQ=23;FQ=-42;EFF=INTERGENIC(MODIFIER|||||||||)	GT:PL:GQ	1/1:70,15,0:27
Chr01	29668375	.	G	A	119.0	.	DP=6;VDB=0.0244;AF1=1;AC1=2;DP4=0,0,3,2;MQ=40;FQ=-42;EFF=INTERGENIC(MODIFIER|||||||||)	GT:PL:GQ	1/1:152,15,0:27
Chr01	29672141	.	G	A	36.1	.	DP=7;VDB=0.0400;AF1=1;AC1=2;DP4=0,0,2,5;MQ=16;FQ=-48;EFF=INTERGENIC(MODIFIER|||||||||)	GT:PL:GQ	1/1:69,21,0:39
Chr01	29688538	.	G	A	88.0	.	DP=8;VDB=0.0359;AF1=1;AC1=2;DP4=0,0,1,7;MQ=23;FQ=-51;EFF=INTERGENIC(MODIFIER|||||||||)	GT:PL:GQ	1/1:121,24,0:45
Chr01	29762131	.	G	A	99.5	.	DP=4;VDB=0.0334;AF1=1;AC1=2;DP4=0,0,2,2;MQ=42;FQ=-39;EFF=INTERGENIC(MODIFIER|||||||||),UPSTREAM(MODIFIER|||||Sobic.001G256300|||PAC:28399440|)	GT:PL:GQ	1/1:132,12,0:21
Chr01	29786681	.	G	A	159.0	.	DP=7;VDB=0.0392;AF1=1;AC1=2;DP4=0,0,5,2;MQ=45;FQ=-48;EFF=NON_SYNONYMOUS_CODING(MODERATE|MISSENSE|Gtt/Att|V173I||Sobic.001G256400|||PAC:28396942|),NON_SYNONYMOUS_CODING(MODERATE|MISSENSE|Gtt/Att|V173I||Sobic.001G256400|||PAC:28396943|)	GT:PL:GQ	1/1:192,21,0:39
Chr01	29816808	.	G	A	114.0	.	DP=11;VDB=0.0343;AF1=1;AC1=2;DP4=0,0,4,7;MQ=21;FQ=-60;EFF=INTERGENIC(MODIFIER|||||||||)	GT:PL:GQ	1/1:147,33,0:63
Chr01	30010140	.	G	A	179.0	.	DP=7;VDB=0.0393;AF1=1;AC1=2;DP4=0,0,4,3;MQ=45;FQ=-48;EFF=INTERGENIC(MODIFIER|||||||||)	GT:PL:GQ	1/1:212,21,0:39
Chr01	30057817	.	G	A	220.0	.	DP=10;VDB=0.0365;AF1=1;AC1=2;DP4=0,0,5,5;MQ=42;FQ=-57;EFF=INTERGENIC(MODIFIER|||||||||)	GT:PL:GQ	1/1:253,30,0:57
Chr01	30063741	.	G	A	165.0	.	DP=9;VDB=0.0365;AF1=1;AC1=2;DP4=0,0,7,1;MQ=44;FQ=-51;EFF=INTERGENIC(MODIFIER|||||||||)	GT:PL:GQ	1/1:198,24,0:45
Chr01	30087167	.	G	A	152.0	.	DP=7;VDB=0.0271;AF1=1;AC1=2;DP4=0,0,3,3;MQ=37;FQ=-45;EFF=INTERGENIC(MODIFIER|||||||||)	GT:PL:GQ	1/1:185,18,0:33
Chr01	30168778	.	G	A	60.0	.	DP=3;VDB=0.0215;AF1=1;AC1=2;DP4=0,0,1,2;MQ=42;FQ=-36;EFF=INTERGENIC(MODIFIER|||||||||)	GT:PL:GQ	1/1:92,9,0:16
Chr01	30240990	.	G	A	78.0	.	DP=3;VDB=0.0197;AF1=1;AC1=2;DP4=0,0,2,1;MQ=45;FQ=-36;EFF=INTERGENIC(MODIFIER|||||||||)	GT:PL:GQ	1/1:110,9,0:16
Chr01	30358515	.	G	A	180.0	.	DP=10;VDB=0.0345;AF1=1;AC1=2;DP4=0,0,6,2;MQ=43;FQ=-51;EFF=DOWNSTREAM(MODIFIER|||||Sobic.001G257300|||PAC:28398916|),INTERGENIC(MODIFIER|||||||||)	GT:PL:GQ	1/1:213,24,0:45
Chr01	30435115	.	G	A	142.0	.	DP=6;VDB=0.0373;AF1=1;AC1=2;DP4=0,0,2,4;MQ=44;FQ=-45;EFF=DOWNSTREAM(MODIFIER|||||Sobic.001G257600|||PAC:28399954|),INTERGENIC(MODIFIER|||||||||),UPSTREAM(MODIFIER|||||Sobic.001G257700|||PAC:28397586|)	GT:PL:GQ	1/1:175,18,0:33
Chr01	30519950	.	G	A	193.0	.	DP=8;VDB=0.0400;AF1=1;AC1=2;DP4=0,0,3,5;MQ=45;FQ=-51;EFF=DOWNSTREAM(MODIFIER|||||Sobic.001G257900|||PAC:28400020|),INTERGENIC(MODIFIER|||||||||)	GT:PL:GQ	1/1:226,24,0:45
Chr01	30645348	.	G	A	66.0	.	DP=3;VDB=0.0098;AF1=1;AC1=2;DP4=0,0,1,2;MQ=44;FQ=-36;EFF=INTERGENIC(MODIFIER|||||||||),UPSTREAM(MODIFIER|||||Sobic.001G258400|||PAC:28399306|)	GT:PL:GQ	1/1:98,9,0:16
Chr01	30926404	.	G	A	32.5	.	DP=5;VDB=0.0329;AF1=1;AC1=2;DP4=0,0,2,2;MQ=18;FQ=-39;EFF=INTERGENIC(MODIFIER|||||||||)	GT:PL:GQ	1/1:65,12,0:21
Chr01	31161017	.	G	A	116.0	.	DP=6;VDB=0.0400;AF1=1;AC1=2;DP4=0,0,4,1;MQ=39;FQ=-42;EFF=INTERGENIC(MODIFIER|||||||||)	GT:PL:GQ	1/1:149,15,0:27
Chr01	31225934	.	G	A	177.0	.	DP=8;VDB=0.0365;AF1=1;AC1=2;DP4=0,0,6,2;MQ=43;FQ=-51;EFF=INTERGENIC(MODIFIER|||||||||)	GT:PL:GQ	1/1:210,24,0:45
Chr01	31242997	.	G	A	37.8	.	DP=2;VDB=0.0151;AF1=1;AC1=2;DP4=0,0,1,1;MQ=44;FQ=-33;EFF=INTERGENIC(MODIFIER|||||||||)	GT:PL:GQ	1/1:69,6,0:10
Chr01	31353092	.	G	A	122.0	.	DP=6;VDB=0.0399;AF1=1;AC1=2;DP4=0,0,3,2;MQ=45;FQ=-42;EFF=INTERGENIC(MODIFIER|||||||||),UPSTREAM(MODIFIER|||||Sobic.001G259900|||PAC:28397646|)	GT:PL:GQ	1/1:155,15,0:27
Chr01	31393788	.	G	A	50.5	.	DP=5;VDB=0.0400;AF1=1;AC1=2;DP4=0,0,3,1;MQ=24;FQ=-39;EFF=INTERGENIC(MODIFIER|||||||||)	GT:PL:GQ	1/1:83,12,0:21
Chr01	31403269	.	G	A	222.0	.	DP=11;VDB=0.0298;AF1=1;AC1=2;DP4=0,0,5,5;MQ=41;FQ=-57;EFF=INTERGENIC(MODIFIER|||||||||)	GT:PL:GQ	1/1:255,30,0:57
Chr01	31459528	.	G	A	92.1	.	DP=7;VDB=0.0284;AF1=1;AC1=2;DP4=0,0,3,4;MQ=30;FQ=-48;EFF=INTERGENIC(MODIFIER|||||||||)	GT:PL:GQ	1/1:125,21,0:39
Chr01	31615291	.	G	A	128.0	.	DP=7;VDB=0.0365;AF1=1;AC1=2;DP4=0,0,5,2;MQ=44;FQ=-48;EFF=INTERGENIC(MODIFIER|||||||||)	GT:PL:GQ	1/1:161,21,0:39
Chr01	31689909	.	G	A	222.0	.	DP=12;VDB=0.0216;AF1=1;AC1=2;DP4=0,0,7,5;MQ=45;FQ=-63;EFF=INTERGENIC(MODIFIER|||||||||)	GT:PL:GQ	1/1:255,36,0:69
Chr01	31695864	.	G	A	221.0	.	DP=10;VDB=0.0118;AF1=1;AC1=2;DP4=0,0,6,4;MQ=45;FQ=-57;EFF=INTERGENIC(MODIFIER|||||||||)	GT:PL:GQ	1/1:254,30,0:57
Chr01	31782718	.	G	A	101.0	.	DP=4;VDB=0.0313;AF1=1;AC1=2;DP4=0,0,2,2;MQ=42;FQ=-39;EFF=INTERGENIC(MODIFIER|||||||||)	GT:PL:GQ	1/1:133,12,0:21
Chr01	31808436	.	G	A	73.0	.	DP=3;VDB=0.0202;AF1=1;AC1=2;DP4=0,0,1,2;MQ=37;FQ=-36;EFF=INTERGENIC(MODIFIER|||||||||)	GT:PL:GQ	1/1:105,9,0:16
Chr01	31825074	.	G	A	97.5	.	DP=4;VDB=0.0110;AF1=1;AC1=2;DP4=0,0,3,1;MQ=45;FQ=-39;EFF=INTERGENIC(MODIFIER|||||||||)	GT:PL:GQ	1/1:130,12,0:21
Chr01	31847664	.	G	A	197.0	.	DP=12;VDB=0.0393;AF1=1;AC1=2;DP4=0,0,7,3;MQ=42;FQ=-57;EFF=DOWNSTREAM(MODIFIER|||||Sobic.001G260600|||PAC:28400571|),DOWNSTREAM(MODIFIER|||||Sobic.001G260700|||PAC:28398713|),INTERGENIC(MODIFIER|||||||||)	GT:PL:GQ	1/1:230,30,0:57
Chr01	31967508	.	G	A	169.0	.	DP=10;VDB=0.0380;AF1=1;AC1=2;DP4=0,0,9,1;MQ=45;FQ=-57;EFF=INTERGENIC(MODIFIER|||||||||)	GT:PL:GQ	1/1:202,30,0:57
Chr01	32069966	.	G	A	71.1	.	DP=7;VDB=0.0359;AF1=1;AC1=2;DP4=0,0,3,3;MQ=24;FQ=-45;EFF=INTERGENIC(MODIFIER|||||||||)	GT:PL:GQ	1/1:104,18,0:33
Chr01	32144049	.	G	A	65.5	.	DP=5;VDB=0.0120;AF1=1;AC1=2;DP4=0,0,2,2;MQ=31;FQ=-39;EFF=INTERGENIC(MODIFIER|||||||||)	GT:PL:GQ	1/1:98,12,0:21
Chr01	32164904	.	G	A	163.0	.	DP=9;VDB=0.0380;AF1=1;AC1=2;DP4=0,0,2,5;MQ=45;FQ=-48;EFF=INTERGENIC(MODIFIER|||||||||)	GT:PL:GQ	1/1:196,21,0:39
Chr01	32169790	.	G	A	222.0	.	DP=13;VDB=0.0325;AF1=1;AC1=2;DP4=0,0,8,5;MQ=43;FQ=-66;EFF=INTERGENIC(MODIFIER|||||||||)	GT:PL:GQ	1/1:255,39,0:75
Chr01	32214440	.	G	A	36.8	.	DP=2;VDB=0.0192;AF1=1;AC1=2;DP4=0,0,1,1;MQ=41;FQ=-33;EFF=INTERGENIC(MODIFIER|||||||||)	GT:PL:GQ	1/1:68,6,0:10
Chr01	32360297	.	G	A	207.0	.	DP=9;VDB=0.0392;AF1=1;AC1=2;DP4=0,0,5,4;MQ=41;FQ=-54;EFF=INTERGENIC(MODIFIER|||||||||)	GT:PL:GQ	1/1:240,27,0:51
Chr01	32415435	.	G	A	179.0	.	DP=8;VDB=0.0271;AF1=1;AC1=2;DP4=0,0,3,4;MQ=43;FQ=-48;EFF=INTERGENIC(MODIFIER|||||||||)	GT:PL:GQ	1/1:212,21,0:39
Chr01	32419072	.	G	A	184.0	.	DP=8;VDB=0.0216;AF1=1;AC1=2;DP4=0,0,4,4;MQ=46;FQ=-51;EFF=INTERGENIC(MODIFIER|||||||||)	GT:PL:GQ	1/1:217,24,0:45
Chr01	32470871	.	G	A	143.0	.	DP=7;VDB=0.0118;AF1=1;AC1=2;DP4=0,0,2,4;MQ=40;FQ=-45;EFF=INTERGENIC(MODIFIER|||||||||)	GT:PL:GQ	1/1:176,18,0:33
Chr01	32578072	.	G	A	119.0	.	DP=6;VDB=0.0216;AF1=1;AC1=2;DP4=0,0,4,1;MQ=45;FQ=-42;EFF=INTERGENIC(MODIFIER|||||||||)	GT:PL:GQ	1/1:152,15,0:27
Chr01	32586134	.	G	A	190.0	.	DP=9;VDB=0.0392;AF1=1;AC1=2;DP4=0,0,4,5;MQ=37;FQ=-54;EFF=INTERGENIC(MODIFIER|||||||||)	GT:PL:GQ	1/1:223,27,0:51
Chr01	32603779	.	G	A	69.1	.	DP=7;VDB=0.0284;AF1=1;AC1=2;DP4=0,0,6,1;MQ=23;FQ=-48;EFF=INTERGENIC(MODIFIER|||||||||)	GT:PL:GQ	1/1:102,21,0:39
Chr01	32628790	.	G	A	90.3	.	DP=8;VDB=0.0271;AF1=1;AC1=2;DP4=0,0,3,2;MQ=31;FQ=-42;EFF=INTERGENIC(MODIFIER|||||||||)	GT:PL:GQ	1/1:123,15,0:27
Chr01	32653070	.	G	A	97.1	.	DP=8;VDB=0.0400;AF1=1;AC1=2;DP4=0,0,3,3;MQ=28;FQ=-45;EFF=INTERGENIC(MODIFIER|||||||||)	GT:PL:GQ	1/1:130,18,0:33
Chr01	32744510	.	G	A	27.8	.	DP=4;VDB=0.0329;AF1=1;AC1=2;DP4=0,0,1,1;MQ=32;FQ=-33;EFF=INTERGENIC(MODIFIER|||||||||)	GT:PL:GQ	1/1:59,6,0:10
Chr01	32998084	.	G	A	202.0	.	DP=9;VDB=0.0392;AF1=1;AC1=2;DP4=0,0,4,5;MQ=40;FQ=-54;EFF=INTERGENIC(MODIFIER|||||||||)	GT:PL:GQ	1/1:235,27,0:51
Chr01	33034173	.	G	A	20.8	.	DP=2;VDB=0.0176;AF1=1;AC1=2;DP4=0,0,1,1;MQ=26;FQ=-33;EFF=INTERGENIC(MODIFIER|||||||||)	GT:PL:GQ	1/1:52,6,0:10
Chr01	33067042	.	G	A	125.0	.	DP=5;VDB=0.0140;AF1=1;AC1=2;DP4=0,0,1,4;MQ=45;FQ=-42;EFF=INTERGENIC(MODIFIER|||||||||)	GT:PL:GQ	1/1:158,15,0:27
Chr01	33190515	.	G	A	121.0	.	DP=7;VDB=0.0373;AF1=1;AC1=2;DP4=0,0,5,2;MQ=34;FQ=-48;EFF=INTERGENIC(MODIFIER|||||||||)	GT:PL:GQ	1/1:154,21,0:39
Chr01	33328552	.	G	A	62.0	.	DP=12;VDB=0.0400;AF1=1;AC1=2;DP4=0,0,2,7;MQ=17;FQ=-54;EFF=INTERGENIC(MODIFIER|||||||||)	GT:PL:GQ	1/1:95,27,0:51
Chr01	33421199	.	G	A	162.0	.	DP=7;VDB=0.0104;AF1=1;AC1=2;DP4=0,0,3,4;MQ=46;FQ=-48;EFF=INTERGENIC(MODIFIER|||||||||)	GT:PL:GQ	1/1:195,21,0:39
Chr01	33460860	.	G	A	167.0	.	DP=9;VDB=0.0241;AF1=1;AC1=2;DP4=0,0,1,8;MQ=44;FQ=-54;EFF=INTERGENIC(MODIFIER|||||||||)	GT:PL:GQ	1/1:200,27,0:51
Chr01	33637416	.	G	A	129.0	.	DP=6;VDB=0.0380;AF1=1;AC1=2;DP4=0,0,1,5;MQ=45;FQ=-45;EFF=INTERGENIC(MODIFIER|||||||||)	GT:PL:GQ	1/1:162,18,0:33
Chr01	38462037	.	G	A	104.0	.	DP=5;VDB=0.0216;AF1=1;AC1=2;DP4=0,0,3,2;MQ=34;FQ=-42;EFF=INTERGENIC(MODIFIER|||||||||)	GT:PL:GQ	1/1:137,15,0:27
Chr01	38470094	.	G	A	167.0	.	DP=7;VDB=0.0244;AF1=1;AC1=2;DP4=0,0,5,2;MQ=45;FQ=-48;EFF=INTERGENIC(MODIFIER|||||||||)	GT:PL:GQ	1/1:200,21,0:39
Chr01	38552104	.	G	A	103.0	.	DP=6;VDB=0.0066;AF1=1;AC1=2;DP4=0,0,4,2;MQ=40;FQ=-45;EFF=INTERGENIC(MODIFIER|||||||||)	GT:PL:GQ	1/1:136,18,0:33
Chr01	38635187	.	G	A	222.0	.	DP=14;VDB=0.0322;AF1=1;AC1=2;DP4=0,0,7,7;MQ=45;FQ=-69;EFF=INTERGENIC(MODIFIER|||||||||)	GT:PL:GQ	1/1:255,42,0:81
Chr01	38688131	.	G	A	159.0	.	DP=9;VDB=0.0398;AF1=1;AC1=2;DP4=0,0,1,7;MQ=45;FQ=-51;EFF=INTERGENIC(MODIFIER|||||||||)	GT:PL:GQ	1/1:192,24,0:45
Chr01	38723953	.	G	A	124.0	.	DP=5;VDB=0.0298;AF1=1;AC1=2;DP4=0,0,2,3;MQ=44;FQ=-42;EFF=INTERGENIC(MODIFIER|||||||||)	GT:PL:GQ	1/1:157,15,0:27
Chr01	38736131	.	G	A	121.0	.	DP=5;VDB=0.0384;AF1=1;AC1=2;DP4=0,0,1,4;MQ=45;FQ=-42;EFF=INTERGENIC(MODIFIER|||||||||)	GT:PL:GQ	1/1:154,15,0:27
Chr01	38791019	.	G	A	99.5	.	DP=4;VDB=0.0334;AF1=1;AC1=2;DP4=0,0,3,1;MQ=45;FQ=-39;EFF=INTERGENIC(MODIFIER|||||||||)	GT:PL:GQ	1/1:132,12,0:21
Chr01	39021595	.	G	A	167.0	.	DP=10;VDB=0.0359;AF1=1;AC1=2;DP4=0,0,4,5;MQ=36;FQ=-54;EFF=INTERGENIC(MODIFIER|||||||||)	GT:PL:GQ	1/1:200,27,0:51
Chr01	39089787	.	G	A	49.5	.	DP=4;VDB=0.0110;AF1=1;AC1=2;DP4=0,0,3,1;MQ=26;FQ=-39;EFF=INTERGENIC(MODIFIER|||||||||)	GT:PL:GQ	1/1:82,12,0:21
Chr01	39132623	.	G	A	94.5	.	DP=4;VDB=0.0218;AF1=1;AC1=2;DP4=0,0,1,3;MQ=41;FQ=-39;EFF=INTERGENIC(MODIFIER|||||||||)	GT:PL:GQ	1/1:127,12,0:21
Chr01	39296197	.	G	A	44.8	.	DP=4;VDB=0.0300;AF1=1;AC1=2;DP4=0,0,1,1;MQ=44;FQ=-33;EFF=INTERGENIC(MODIFIER|||||||||)	GT:PL:GQ	1/1:76,6,0:10
Chr01	39312281	.	C	T	40.1	.	DP=7;VDB=0.0373;AF1=1;AC1=2;DP4=0,0,5,2;MQ=16;FQ=-48;EFF=INTERGENIC(MODIFIER|||||||||)	GT:PL:GQ	1/1:73,21,0:39
Chr01	39356792	.	G	A	200.0	.	DP=11;VDB=0.0399;AF1=1;AC1=2;DP4=0,0,5,6;MQ=39;FQ=-60;EFF=INTERGENIC(MODIFIER|||||||||)	GT:PL:GQ	1/1:233,33,0:63
Chr01	39364692	.	G	A	67.0	.	DP=3;VDB=0.0149;AF1=1;AC1=2;DP4=0,0,1,2;MQ=46;FQ=-36;EFF=INTERGENIC(MODIFIER|||||||||)	GT:PL:GQ	1/1:99,9,0:16
Chr01	39389371	.	G	A	148.0	.	DP=7;VDB=0.0263;AF1=1;AC1=2;DP4=0,0,3,3;MQ=45;FQ=-45;EFF=INTRON(MODIFIER|||||Sobic.001G262400|||PAC:28400036|24)	GT:PL:GQ	1/1:181,18,0:33
Chr01	39468588	.	G	A	222.0	.	DP=10;VDB=0.0392;AF1=1;AC1=2;DP4=0,0,5,5;MQ=44;FQ=-57;EFF=INTERGENIC(MODIFIER|||||||||)	GT:PL:GQ	1/1:255,30,0:57
Chr01	39493503	.	G	A	175.0	.	DP=9;VDB=0.0380;AF1=1;AC1=2;DP4=0,0,6,3;MQ=38;FQ=-54;EFF=DOWNSTREAM(MODIFIER|||||Sobic.001G262600|||PAC:28401059|),INTERGENIC(MODIFIER|||||||||)	GT:PL:GQ	1/1:208,27,0:51
Chr01	39805318	.	G	A	84.0	.	DP=10;VDB=0.0244;AF1=1;AC1=2;DP4=0,0,5,5;MQ=18;FQ=-57;EFF=INTERGENIC(MODIFIER|||||||||)	GT:PL:GQ	1/1:117,30,0:57
Chr01	40011443	.	G	A	110.0	.	DP=6;VDB=0.0325;AF1=1;AC1=2;DP4=0,0,1,4;MQ=45;FQ=-42;EFF=INTERGENIC(MODIFIER|||||||||)	GT:PL:GQ	1/1:143,15,0:27
Chr01	40073215	.	G	A	198.0	.	DP=8;VDB=0.0219;AF1=1;AC1=2;DP4=0,0,5,3;MQ=44;FQ=-51;EFF=INTERGENIC(MODIFIER|||||||||)	GT:PL:GQ	1/1:231,24,0:45
Chr01	40113219	.	G	A	59.0	.	DP=3;VDB=0.0223;AF1=1;AC1=2;DP4=0,0,2,1;MQ=35;FQ=-36;EFF=INTERGENIC(MODIFIER|||||||||)	GT:PL:GQ	1/1:91,9,0:16
Chr01	40119820	.	G	A	222.0	.	DP=16;VDB=0.0298;AF1=1;AC1=2;DP4=0,0,7,8;MQ=45;FQ=-72;EFF=INTERGENIC(MODIFIER|||||||||)	GT:PL:GQ	1/1:255,45,0:87
Chr01	40186792	.	G	A	142.0	.	DP=7;VDB=0.0392;AF1=1;AC1=2;DP4=0,0,1,6;MQ=46;FQ=-48;EFF=INTERGENIC(MODIFIER|||||||||)	GT:PL:GQ	1/1:175,21,0:39
Chr01	40250089	.	G	A	222.0	.	DP=11;VDB=0.0365;AF1=1;AC1=2;DP4=0,0,7,4;MQ=40;FQ=-60;EFF=INTERGENIC(MODIFIER|||||||||)	GT:PL:GQ	1/1:255,33,0:63
Chr01	40278843	.	G	A	106.0	.	DP=4;VDB=0.0159;AF1=1;AC1=2;DP4=0,0,2,2;MQ=45;FQ=-39;EFF=INTERGENIC(MODIFIER|||||||||)	GT:PL:GQ	1/1:138,12,0:21
Chr01	40299134	.	G	A	104.0	.	DP=4;VDB=0.0300;AF1=1;AC1=2;DP4=0,0,1,3;MQ=45;FQ=-39;EFF=INTERGENIC(MODIFIER|||||||||)	GT:PL:GQ	1/1:136,12,0:21
Chr01	40300513	.	G	A	191.0	.	DP=10;VDB=0.0399;AF1=1;AC1=2;DP4=0,0,2,8;MQ=39;FQ=-57;EFF=INTERGENIC(MODIFIER|||||||||)	GT:PL:GQ	1/1:224,30,0:57
Chr01	40401175	.	G	A	134.0	.	DP=9;VDB=0.0244;AF1=1;AC1=2;DP4=0,0,4,5;MQ=26;FQ=-54;EFF=INTERGENIC(MODIFIER|||||||||)	GT:PL:GQ	1/1:167,27,0:51
Chr01	40503641	.	G	A	110.0	.	DP=5;VDB=0.0359;AF1=1;AC1=2;DP4=0,0,3,2;MQ=47;FQ=-42;EFF=INTERGENIC(MODIFIER|||||||||)	GT:PL:GQ	1/1:143,15,0:27
Chr01	40627295	.	G	A	99.5	.	DP=4;VDB=0.0218;AF1=1;AC1=2;DP4=0,0,2,2;MQ=45;FQ=-39;EFF=INTERGENIC(MODIFIER|||||||||)	GT:PL:GQ	1/1:132,12,0:21
Chr01	40644483	.	G	A	125.0	.	DP=5;VDB=0.0322;AF1=1;AC1=2;DP4=0,0,2,3;MQ=46;FQ=-42;EFF=INTERGENIC(MODIFIER|||||||||)	GT:PL:GQ	1/1:158,15,0:27
Chr01	40650030	.	G	A	21.8	.	DP=2;VDB=0.0190;AF1=1;AC1=2;DP4=0,0,1,1;MQ=33;FQ=-33;EFF=INTERGENIC(MODIFIER|||||||||)	GT:PL:GQ	1/1:53,6,0:10
Chr01	40657485	.	G	A	136.0	.	DP=6;VDB=0.0298;AF1=1;AC1=2;DP4=0,0,5,1;MQ=42;FQ=-45;EFF=INTERGENIC(MODIFIER|||||||||)	GT:PL:GQ	1/1:169,18,0:33
Chr01	40756470	.	G	A	179.0	.	DP=8;VDB=0.0004;AF1=1;AC1=2;DP4=0,0,3,5;MQ=45;FQ=-51;EFF=INTERGENIC(MODIFIER|||||||||)	GT:PL:GQ	1/1:212,24,0:45
Chr01	40759101	.	G	A	222.0	.	DP=11;VDB=0.0244;AF1=1;AC1=2;DP4=0,0,7,4;MQ=43;FQ=-60;EFF=INTERGENIC(MODIFIER|||||||||)	GT:PL:GQ	1/1:255,33,0:63
Chr01	40827265	.	G	A	109.0	.	DP=7;VDB=0.0373;AF1=1;AC1=2;DP4=0,0,1,4;MQ=45;FQ=-42;EFF=INTERGENIC(MODIFIER|||||||||)	GT:PL:GQ	1/1:142,15,0:27
Chr01	40848474	.	G	A	41.8	.	DP=3;VDB=0.0194;AF1=1;AC1=2;DP4=0,0,1,1;MQ=45;FQ=-33;EFF=INTERGENIC(MODIFIER|||||||||)	GT:PL:GQ	1/1:73,6,0:10
Chr01	40952964	.	G	A	222.0	.	DP=10;VDB=0.0380;AF1=1;AC1=2;DP4=0,0,4,6;MQ=45;FQ=-57;EFF=INTERGENIC(MODIFIER|||||||||)	GT:PL:GQ	1/1:255,30,0:57
Chr01	40964185	.	G	A	107.0	.	DP=4;VDB=0.0254;AF1=1;AC1=2;DP4=0,0,2,2;MQ=45;FQ=-39;EFF=INTERGENIC(MODIFIER|||||||||)	GT:PL:GQ	1/1:139,12,0:21
Chr01	41339155	.	G	A	181.0	.	DP=8;VDB=0.0365;AF1=1;AC1=2;DP4=0,0,5,3;MQ=41;FQ=-51;EFF=INTERGENIC(MODIFIER|||||||||)	GT:PL:GQ	1/1:214,24,0:45
Chr01	41388176	.	G	A	139.0	.	DP=7;VDB=0.0343;AF1=1;AC1=2;DP4=0,0,5,1;MQ=45;FQ=-45;EFF=INTERGENIC(MODIFIER|||||||||)	GT:PL:GQ	1/1:172,18,0:33
Chr01	41419395	.	G	A	44.8	.	DP=2;VDB=0.0076;AF1=1;AC1=2;DP4=0,0,1,1;MQ=43;FQ=-33;EFF=INTERGENIC(MODIFIER|||||||||)	GT:PL:GQ	1/1:76,6,0:10
Chr01	41459043	.	G	A	194.0	.	DP=11;VDB=0.0365;AF1=1;AC1=2;DP4=0,0,3,6;MQ=43;FQ=-54;EFF=INTERGENIC(MODIFIER|||||||||)	GT:PL:GQ	1/1:227,27,0:51
Chr01	41489869	.	G	A	116.0	.	DP=6;VDB=0.0241;AF1=1;AC1=2;DP4=0,0,2,3;MQ=41;FQ=-42;EFF=INTERGENIC(MODIFIER|||||||||)	GT:PL:GQ	1/1:149,15,0:27
Chr01	41500811	.	G	A	197.0	.	DP=10;VDB=0.0140;AF1=1;AC1=2;DP4=0,0,6,4;MQ=45;FQ=-57;EFF=INTERGENIC(MODIFIER|||||||||)	GT:PL:GQ	1/1:230,30,0:57
Chr01	41557649	.	G	A	140.0	.	DP=6;VDB=0.0398;AF1=1;AC1=2;DP4=0,0,4,2;MQ=46;FQ=-45;EFF=INTERGENIC(MODIFIER|||||||||)	GT:PL:GQ	1/1:173,18,0:33
Chr01	41617186	.	G	A	181.0	.	DP=8;VDB=0.0393;AF1=1;AC1=2;DP4=0,0,5,3;MQ=42;FQ=-51;EFF=INTERGENIC(MODIFIER|||||||||)	GT:PL:GQ	1/1:214,24,0:45
Chr01	41656649	.	G	A	83.5	.	DP=4;VDB=0.0234;AF1=1;AC1=2;DP4=0,0,3,1;MQ=42;FQ=-39;EFF=INTERGENIC(MODIFIER|||||||||)	GT:PL:GQ	1/1:116,12,0:21
Chr01	41775397	.	G	A	125.0	.	DP=5;VDB=0.0284;AF1=1;AC1=2;DP4=0,0,2,3;MQ=45;FQ=-42;EFF=INTERGENIC(MODIFIER|||||||||)	GT:PL:GQ	1/1:158,15,0:27
Chr01	41780512	.	G	A	125.0	.	DP=6;VDB=0.0393;AF1=1;AC1=2;DP4=0,0,2,3;MQ=45;FQ=-42;EFF=INTERGENIC(MODIFIER|||||||||)	GT:PL:GQ	1/1:158,15,0:27
Chr01	41802673	.	G	A	143.0	.	DP=9;VDB=0.0263;AF1=1;AC1=2;DP4=0,0,5,4;MQ=29;FQ=-54;EFF=INTERGENIC(MODIFIER|||||||||)	GT:PL:GQ	1/1:176,27,0:51
Chr01	41863917	.	G	A	136.0	.	DP=7;VDB=0.0197;AF1=1;AC1=2;DP4=0,0,5,1;MQ=43;FQ=-45;EFF=DOWNSTREAM(MODIFIER|||||Sobic.001G264200|||PAC:28399487|),INTERGENIC(MODIFIER|||||||||),UPSTREAM(MODIFIER|||||Sobic.001G264100|||PAC:28401094|)	GT:PL:GQ	1/1:169,18,0:33
Chr01	41865817	.	G	A	138.0	.	DP=7;VDB=0.0263;AF1=1;AC1=2;DP4=0,0,6,1;MQ=46;FQ=-48;EFF=DOWNSTREAM(MODIFIER|||||Sobic.001G264200|||PAC:28399487|),INTERGENIC(MODIFIER|||||||||),UPSTREAM(MODIFIER|||||Sobic.001G264100|||PAC:28401094|)	GT:PL:GQ	1/1:171,21,0:39
Chr01	41914096	.	G	A	178.0	.	DP=8;VDB=0.0398;AF1=1;AC1=2;DP4=0,0,3,5;MQ=39;FQ=-51;EFF=INTERGENIC(MODIFIER|||||||||)	GT:PL:GQ	1/1:211,24,0:45
Chr01	41968180	.	G	A	24.3	.	DP=5;VDB=0.0392;AF1=1;AC1=2;DP4=0,0,2,3;MQ=25;FQ=-42;EFF=INTERGENIC(MODIFIER|||||||||)	GT:PL:GQ	1/1:57,15,0:27
Chr01	41974537	.	G	A	176.0	.	DP=8;VDB=0.0298;AF1=1;AC1=2;DP4=0,0,6,2;MQ=43;FQ=-51;EFF=INTERGENIC(MODIFIER|||||||||)	GT:PL:GQ	1/1:209,24,0:45
Chr01	41975730	.	G	A	107.0	.	DP=6;VDB=0.0322;AF1=1;AC1=2;DP4=0,0,4,1;MQ=40;FQ=-42;EFF=INTERGENIC(MODIFIER|||||||||)	GT:PL:GQ	1/1:140,15,0:27
Chr01	41985570	.	G	A	177.0	.	DP=9;VDB=0.0305;AF1=1;AC1=2;DP4=0,0,5,3;MQ=45;FQ=-51;EFF=INTERGENIC(MODIFIER|||||||||)	GT:PL:GQ	1/1:210,24,0:45
Chr01	42056216	.	G	A	168.0	.	DP=10;VDB=0.0392;AF1=1;AC1=2;DP4=0,0,2,6;MQ=42;FQ=-51;EFF=INTERGENIC(MODIFIER|||||||||)	GT:PL:GQ	1/1:201,24,0:45
Chr01	42072057	.	G	A	119.0	.	DP=7;VDB=0.0244;AF1=1;AC1=2;DP4=0,0,2,5;MQ=30;FQ=-48;EFF=INTERGENIC(MODIFIER|||||||||)	GT:PL:GQ	1/1:152,21,0:39
Chr01	42223770	.	G	A	92.5	.	DP=5;VDB=0.0322;AF1=1;AC1=2;DP4=0,0,1,3;MQ=45;FQ=-39;EFF=INTERGENIC(MODIFIER|||||||||)	GT:PL:GQ	1/1:125,12,0:21
Chr01	42312333	.	G	A	121.0	.	DP=5;VDB=0.0392;AF1=1;AC1=2;DP4=0,0,1,4;MQ=45;FQ=-42;EFF=INTERGENIC(MODIFIER|||||||||)	GT:PL:GQ	1/1:154,15,0:27
Chr01	42494987	.	G	A	136.0	.	DP=7;VDB=0.0140;AF1=1;AC1=2;DP4=0,0,2,4;MQ=45;FQ=-45;EFF=INTERGENIC(MODIFIER|||||||||)	GT:PL:GQ	1/1:169,18,0:33
Chr01	42635712	.	G	A	193.0	.	DP=10;VDB=0.0359;AF1=1;AC1=2;DP4=0,0,6,4;MQ=47;FQ=-57;EFF=INTERGENIC(MODIFIER|||||||||)	GT:PL:GQ	1/1:226,30,0:57
Chr01	42813227	.	G	A	79.1	.	DP=6;VDB=0.0392;AF1=1;AC1=2;DP4=0,0,2,4;MQ=25;FQ=-45;EFF=INTERGENIC(MODIFIER|||||||||)	GT:PL:GQ	1/1:112,18,0:33
Chr01	42857166	.	G	A	162.0	.	DP=9;VDB=0.0365;AF1=1;AC1=2;DP4=0,0,5,2;MQ=41;FQ=-48;EFF=INTERGENIC(MODIFIER|||||||||)	GT:PL:GQ	1/1:195,21,0:39
Chr01	42868047	.	G	A	133.0	.	DP=6;VDB=0.0066;AF1=1;AC1=2;DP4=0,0,5,1;MQ=44;FQ=-45;EFF=INTERGENIC(MODIFIER|||||||||)	GT:PL:GQ	1/1:166,18,0:33
Chr01	42902545	.	G	A	220.0	.	DP=10;VDB=0.0298;AF1=1;AC1=2;DP4=0,0,4,5;MQ=45;FQ=-54;EFF=INTERGENIC(MODIFIER|||||||||)	GT:PL:GQ	1/1:253,27,0:51
Chr01	43141693	.	G	A	86.5	.	DP=4;VDB=0.0300;AF1=1;AC1=2;DP4=0,0,3,1;MQ=46;FQ=-39;EFF=INTERGENIC(MODIFIER|||||||||),UPSTREAM(MODIFIER|||||Sobic.001G265900|||PAC:28396893|)	GT:PL:GQ	1/1:119,12,0:21
Chr01	43374236	.	G	A	222.0	.	DP=11;VDB=0.0380;AF1=1;AC1=2;DP4=0,0,5,6;MQ=45;FQ=-60;EFF=INTERGENIC(MODIFIER|||||||||),UPSTREAM(MODIFIER|||||Sobic.001G266100|||PAC:28395236|)	GT:PL:GQ	1/1:255,33,0:63
Chr01	43407722	.	G	A	108.0	.	DP=6;VDB=0.0365;AF1=1;AC1=2;DP4=0,0,4,1;MQ=42;FQ=-42;EFF=INTERGENIC(MODIFIER|||||||||)	GT:PL:GQ	1/1:141,15,0:27
Chr01	43570274	.	G	A	149.0	.	DP=7;VDB=0.0298;AF1=1;AC1=2;DP4=0,0,2,5;MQ=38;FQ=-48;EFF=INTERGENIC(MODIFIER|||||||||)	GT:PL:GQ	1/1:182,21,0:39
Chr01	43704747	.	G	A	212.0	.	DP=9;VDB=0.0244;AF1=1;AC1=2;DP4=0,0,4,5;MQ=43;FQ=-54;EFF=UTR_3_PRIME(MODIFIER|||||Sobic.001G267000|||PAC:28396712|2),UTR_3_PRIME(MODIFIER|||||Sobic.001G267000|||PAC:28396713|4),UTR_3_PRIME(MODIFIER|||||Sobic.001G267000|||PAC:28396714|2)	GT:PL:GQ	1/1:245,27,0:51
Chr01	43737267	.	C	T	156.0	.	DP=9;VDB=0.0393;AF1=1;AC1=2;DP4=0,0,3,4;MQ=46;FQ=-48;EFF=INTERGENIC(MODIFIER|||||||||),UPSTREAM(MODIFIER|||||Sobic.001G267100|||PAC:28399398|)	GT:PL:GQ	1/1:189,21,0:39
Chr01	43832042	.	G	A	87.5	.	DP=4;VDB=0.0204;AF1=1;AC1=2;DP4=0,0,1,3;MQ=42;FQ=-39;EFF=INTERGENIC(MODIFIER|||||||||)	GT:PL:GQ	1/1:120,12,0:21
Chr01	43868160	.	G	A	190.0	.	DP=8;VDB=0.0384;AF1=1;AC1=2;DP4=0,0,3,5;MQ=45;FQ=-51;EFF=DOWNSTREAM(MODIFIER|||||Sobic.001G267600|||PAC:28398019|),INTERGENIC(MODIFIER|||||||||),UPSTREAM(MODIFIER|||||Sobic.001G267500|||PAC:28398366|)	GT:PL:GQ	1/1:223,24,0:45
Chr01	43907889	.	G	A	126.0	.	DP=7;VDB=0.0164;AF1=1;AC1=2;DP4=0,0,2,4;MQ=44;FQ=-45;EFF=NON_SYNONYMOUS_CODING(MODERATE|MISSENSE|aGc/aAc|S121N||Sobic.001G267700|||PAC:28395644|)	GT:PL:GQ	1/1:159,18,0:33
Chr01	44065336	.	G	A	92.0	.	DP=9;VDB=0.0392;AF1=1;AC1=2;DP4=0,0,6,3;MQ=25;FQ=-54;EFF=INTERGENIC(MODIFIER|||||||||)	GT:PL:GQ	1/1:125,27,0:51
Chr01	44095453	.	G	A	178.0	.	DP=7;VDB=0.0398;AF1=1;AC1=2;DP4=0,0,4,3;MQ=45;FQ=-48;EFF=INTERGENIC(MODIFIER|||||||||)	GT:PL:GQ	1/1:211,21,0:39
Chr01	44147809	.	G	A	70.0	.	DP=3;VDB=0.0206;AF1=1;AC1=2;DP4=0,0,1,2;MQ=45;FQ=-36;EFF=DOWNSTREAM(MODIFIER|||||Sobic.001G268300|||PAC:28399176|),INTERGENIC(MODIFIER|||||||||),UPSTREAM(MODIFIER|||||Sobic.001G268200|||PAC:28397054|)	GT:PL:GQ	1/1:102,9,0:16
Chr01	44151433	.	G	A	112.0	.	DP=5;VDB=0.0284;AF1=1;AC1=2;DP4=0,0,3,2;MQ=39;FQ=-42;EFF=DOWNSTREAM(MODIFIER|||||Sobic.001G268300|||PAC:28399176|),INTERGENIC(MODIFIER|||||||||)	GT:PL:GQ	1/1:145,15,0:27
Chr01	44154748	.	G	A	163.0	.	DP=7;VDB=0.0343;AF1=1;AC1=2;DP4=0,0,4,3;MQ=46;FQ=-48;EFF=INTRON(MODIFIER|||||Sobic.001G268300|||PAC:28399176|7)	GT:PL:GQ	1/1:196,21,0:39
Chr01	44270626	.	G	A	135.0	.	DP=10;VDB=0.0392;AF1=1;AC1=2;DP4=0,0,3,7;MQ=28;FQ=-57;EFF=INTERGENIC(MODIFIER|||||||||)	GT:PL:GQ	1/1:168,30,0:57
Chr01	44356327	.	G	A	44.0	.	DP=8;VDB=0.0164;AF1=1;AC1=2;DP4=0,0,6,2;MQ=15;FQ=-51;EFF=INTERGENIC(MODIFIER|||||||||)	GT:PL:GQ	1/1:77,24,0:45
Chr01	44521676	.	G	A	205.0	.	DP=11;VDB=0.0359;AF1=1;AC1=2;DP4=0,0,9,2;MQ=45;FQ=-60;EFF=DOWNSTREAM(MODIFIER|||||Sobic.001G269500|||PAC:28399323|),INTERGENIC(MODIFIER|||||||||),UPSTREAM(MODIFIER|||||Sobic.001G269600|||PAC:28397705|)	GT:PL:GQ	1/1:238,33,0:63
Chr01	44551230	.	G	A	212.0	.	DP=9;VDB=0.0343;AF1=1;AC1=2;DP4=0,0,3,6;MQ=45;FQ=-54;EFF=INTERGENIC(MODIFIER|||||||||)	GT:PL:GQ	1/1:245,27,0:51
Chr01	44557337	.	G	A	89.5	.	DP=4;VDB=0.0174;AF1=1;AC1=2;DP4=0,0,1,3;MQ=39;FQ=-39;EFF=INTERGENIC(MODIFIER|||||||||)	GT:PL:GQ	1/1:122,12,0:21
Chr01	44557390	.	G	A	109.0	.	DP=6;VDB=0.0400;AF1=1;AC1=2;DP4=0,0,1,4;MQ=41;FQ=-42;EFF=INTERGENIC(MODIFIER|||||||||)	GT:PL:GQ	1/1:142,15,0:27
Chr01	44744723	.	G	A	105.0	.	DP=7;VDB=0.0365;AF1=1;AC1=2;DP4=0,0,1,4;MQ=46;FQ=-42;EFF=INTERGENIC(MODIFIER|||||||||)	GT:PL:GQ	1/1:138,15,0:27
Chr01	44835215	.	G	A	103.0	.	DP=5;VDB=0.0164;AF1=1;AC1=2;DP4=0,0,2,2;MQ=43;FQ=-39;EFF=INTERGENIC(MODIFIER|||||||||)	GT:PL:GQ	1/1:135,12,0:21
Chr01	44897929	.	G	A	102.0	.	DP=8;VDB=0.0399;AF1=1;AC1=2;DP4=0,0,3,5;MQ=25;FQ=-51;EFF=INTERGENIC(MODIFIER|||||||||)	GT:PL:GQ	1/1:135,24,0:45
Chr01	44910220	.	G	A	121.0	.	DP=6;VDB=0.0118;AF1=1;AC1=2;DP4=0,0,4,2;MQ=41;FQ=-45;EFF=INTERGENIC(MODIFIER|||||||||)	GT:PL:GQ	1/1:154,18,0:33
Chr01	45032941	.	C	T	189.0	.	DP=9;VDB=0.0365;AF1=1;AC1=2;DP4=0,0,3,5;MQ=42;FQ=-51;EFF=INTERGENIC(MODIFIER|||||||||)	GT:PL:GQ	1/1:222,24,0:45
Chr01	45036218	.	G	A	222.0	.	DP=10;VDB=0.0190;AF1=1;AC1=2;DP4=0,0,5,5;MQ=45;FQ=-57;EFF=INTERGENIC(MODIFIER|||||||||)	GT:PL:GQ	1/1:255,30,0:57
Chr01	45047353	.	G	A	208.0	.	DP=12;VDB=0.0345;AF1=1;AC1=2;DP4=0,0,10,2;MQ=45;FQ=-63;EFF=INTERGENIC(MODIFIER|||||||||)	GT:PL:GQ	1/1:241,36,0:69
Chr01	45050440	.	G	A	222.0	.	DP=11;VDB=0.0271;AF1=1;AC1=2;DP4=0,0,4,6;MQ=45;FQ=-57;EFF=INTERGENIC(MODIFIER|||||||||)	GT:PL:GQ	1/1:255,30,0:57
Chr01	45273106	.	G	A	186.0	.	DP=8;VDB=0.0118;AF1=1;AC1=2;DP4=0,0,6,2;MQ=45;FQ=-51;EFF=INTERGENIC(MODIFIER|||||||||)	GT:PL:GQ	1/1:219,24,0:45
Chr01	45301274	.	G	A	142.0	.	DP=8;VDB=0.0359;AF1=1;AC1=2;DP4=0,0,3,4;MQ=37;FQ=-48;EFF=INTERGENIC(MODIFIER|||||||||)	GT:PL:GQ	1/1:175,21,0:39
Chr01	45517873	.	G	A	76.1	.	DP=6;VDB=0.0298;AF1=1;AC1=2;DP4=0,0,2,4;MQ=28;FQ=-45;EFF=INTERGENIC(MODIFIER|||||||||)	GT:PL:GQ	1/1:109,18,0:33
Chr01	45652277	.	G	A	61.0	.	DP=4;VDB=0.0332;AF1=1;AC1=2;DP4=0,0,2,1;MQ=40;FQ=-36;EFF=INTERGENIC(MODIFIER|||||||||)	GT:PL:GQ	1/1:93,9,0:16
Chr01	45671693	.	G	A	112.0	.	DP=6;VDB=0.0298;AF1=1;AC1=2;DP4=0,0,2,3;MQ=44;FQ=-42;EFF=DOWNSTREAM(MODIFIER|||||Sobic.001G273300|||PAC:28399539|),STOP_GAINED(HIGH|NONSENSE|tgG/tgA|W394*||Sobic.001G273200|||PAC:28399417|)	GT:PL:GQ	1/1:145,15,0:27
Chr01	45793475	.	G	A	46.3	.	DP=5;VDB=0.0392;AF1=1;AC1=2;DP4=0,0,1,4;MQ=25;FQ=-42;EFF=INTERGENIC(MODIFIER|||||||||)	GT:PL:GQ	1/1:79,15,0:27
Chr01	45849610	.	G	A	175.0	.	DP=7;VDB=0.0244;AF1=1;AC1=2;DP4=0,0,3,4;MQ=45;FQ=-48;EFF=INTRON(MODIFIER|||||Sobic.001G273700|||PAC:28398934|1)	GT:PL:GQ	1/1:208,21,0:39
Chr01	45882704	.	G	A	165.0	.	DP=7;VDB=0.0216;AF1=1;AC1=2;DP4=0,0,3,4;MQ=46;FQ=-48;EFF=INTERGENIC(MODIFIER|||||||||)	GT:PL:GQ	1/1:198,21,0:39
Chr01	46091203	.	G	A	46.0	.	DP=3;VDB=0.0221;AF1=1;AC1=2;DP4=0,0,1,2;MQ=32;FQ=-36;EFF=INTERGENIC(MODIFIER|||||||||)	GT:PL:GQ	1/1:78,9,0:16
Chr01	46125622	.	G	A	77.0	.	DP=3;VDB=0.0149;AF1=1;AC1=2;DP4=0,0,2,1;MQ=45;FQ=-36;EFF=INTERGENIC(MODIFIER|||||||||)	GT:PL:GQ	1/1:109,9,0:16
Chr01	46136063	.	G	A	128.0	.	DP=6;VDB=0.0399;AF1=1;AC1=2;DP4=0,0,2,3;MQ=45;FQ=-42;EFF=INTERGENIC(MODIFIER|||||||||)	GT:PL:GQ	1/1:161,15,0:27
Chr01	46202436	.	G	A	79.3	.	DP=6;VDB=0.0400;AF1=1;AC1=2;DP4=0,0,4,1;MQ=29;FQ=-42;EFF=INTERGENIC(MODIFIER|||||||||)	GT:PL:GQ	1/1:112,15,0:27
Chr01	46272084	.	G	A	218.0	.	DP=12;VDB=0.0380;AF1=1;AC1=2;DP4=0,0,6,5;MQ=42;FQ=-60;EFF=INTERGENIC(MODIFIER|||||||||)	GT:PL:GQ	1/1:251,33,0:63
Chr01	46281110	.	G	A	103.0	.	DP=4;VDB=0.0017;AF1=1;AC1=2;DP4=0,0,1,3;MQ=44;FQ=-39;EFF=INTERGENIC(MODIFIER|||||||||)	GT:PL:GQ	1/1:135,12,0:21
Chr01	46299047	.	G	A	71.0	.	DP=7;VDB=0.0398;AF1=1;AC1=2;DP4=0,0,1,2;MQ=45;FQ=-36;EFF=DOWNSTREAM(MODIFIER|||||Sobic.001G275500|||PAC:28398436|),INTERGENIC(MODIFIER|||||||||)	GT:PL:GQ	1/1:103,9,0:16
Chr01	46323324	.	G	A	87.5	.	DP=4;VDB=0.0329;AF1=1;AC1=2;DP4=0,0,2,2;MQ=46;FQ=-39;EFF=DOWNSTREAM(MODIFIER|||||Sobic.001G275600|||PAC:28398679|),INTERGENIC(MODIFIER|||||||||)	GT:PL:GQ	1/1:120,12,0:21
Chr01	46420041	.	G	A	181.0	.	DP=8;VDB=0.0298;AF1=1;AC1=2;DP4=0,0,5,3;MQ=43;FQ=-51;EFF=SYNONYMOUS_CODING(LOW|SILENT|aaG/aaA|K27||Sobic.001G275800|||PAC:28395564|)	GT:PL:GQ	1/1:214,24,0:45
Chr01	46434663	.	G	A	189.0	.	DP=9;VDB=0.0384;AF1=1;AC1=2;DP4=0,0,6,3;MQ=46;FQ=-54;EFF=DOWNSTREAM(MODIFIER|||||Sobic.001G275900|||PAC:28400060|),INTERGENIC(MODIFIER|||||||||)	GT:PL:GQ	1/1:222,27,0:51
Chr01	46444549	.	G	A	90.3	.	DP=6;VDB=0.0399;AF1=1;AC1=2;DP4=0,0,2,3;MQ=48;FQ=-42;EFF=INTERGENIC(MODIFIER|||||||||)	GT:PL:GQ	1/1:123,15,0:27
Chr01	46660240	.	G	A	163.0	.	DP=7;VDB=0.0190;AF1=1;AC1=2;DP4=0,0,3,4;MQ=46;FQ=-48;EFF=INTERGENIC(MODIFIER|||||||||)	GT:PL:GQ	1/1:196,21,0:39
Chr01	46691130	.	G	A	106.0	.	DP=6;VDB=0.0244;AF1=1;AC1=2;DP4=0,0,2,3;MQ=42;FQ=-42;EFF=INTERGENIC(MODIFIER|||||||||),UPSTREAM(MODIFIER|||||Sobic.001G276300|||PAC:28397742|)	GT:PL:GQ	1/1:139,15,0:27
Chr01	46717484	.	G	A	120.0	.	DP=7;VDB=0.0384;AF1=1;AC1=2;DP4=0,0,2,3;MQ=45;FQ=-42;EFF=INTERGENIC(MODIFIER|||||||||)	GT:PL:GQ	1/1:153,15,0:27
Chr01	46734910	.	G	A	28.0	.	DP=4;VDB=0.0334;AF1=1;AC1=2;DP4=0,0,1,2;MQ=23;FQ=-36;EFF=DOWNSTREAM(MODIFIER|||||Sobic.001G276500|||PAC:28394663|),INTERGENIC(MODIFIER|||||||||)	GT:PL:GQ	1/1:60,9,0:16
Chr01	46840131	.	G	A	207.0	.	DP=12;VDB=0.0359;AF1=1;AC1=2;DP4=0,0,5,4;MQ=44;FQ=-54;EFF=INTERGENIC(MODIFIER|||||||||)	GT:PL:GQ	1/1:240,27,0:51
Chr01	46914028	.	G	A	108.0	.	DP=6;VDB=0.0365;AF1=1;AC1=2;DP4=0,0,5,1;MQ=36;FQ=-45;EFF=INTERGENIC(MODIFIER|||||||||)	GT:PL:GQ	1/1:141,18,0:33
Chr01	46967581	.	G	A	34.8	.	DP=3;VDB=0.0060;AF1=1;AC1=2;DP4=0,0,1,1;MQ=38;FQ=-33;EFF=DOWNSTREAM(MODIFIER|||||Sobic.001G277500|||PAC:28398592|),DOWNSTREAM(MODIFIER|||||Sobic.001G277500|||PAC:28398593|),SYNONYMOUS_CODING(LOW|SILENT|ccG/ccA|P132||Sobic.001G277600|||PAC:28394710|)	GT:PL:GQ	1/1:66,6,0:10
Chr01	47022960	.	G	A	72.0	.	DP=5;VDB=0.0393;AF1=1;AC1=2;DP4=0,0,1,2;MQ=45;FQ=-36;EFF=DOWNSTREAM(MODIFIER|||||Sobic.001G277900|||PAC:28395549|),INTERGENIC(MODIFIER|||||||||)	GT:PL:GQ	1/1:104,9,0:16
Chr01	47138260	.	G	A	222.0	.	DP=11;VDB=0.0298;AF1=1;AC1=2;DP4=0,0,4,7;MQ=45;FQ=-60;EFF=DOWNSTREAM(MODIFIER|||||Sobic.001G278500|||PAC:28396777|),INTERGENIC(MODIFIER|||||||||)	GT:PL:GQ	1/1:255,33,0:63
Chr01	47177062	.	G	A	42.8	.	DP=3;VDB=0.0197;AF1=1;AC1=2;DP4=0,0,1,1;MQ=45;FQ=-33;EFF=INTERGENIC(MODIFIER|||||||||),UPSTREAM(MODIFIER|||||Sobic.001G278700|||PAC:28397213|)	GT:PL:GQ	1/1:74,6,0:10
Chr01	47229741	.	G	A	200.0	.	DP=9;VDB=0.0398;AF1=1;AC1=2;DP4=0,0,4,5;MQ=45;FQ=-54;EFF=INTERGENIC(MODIFIER|||||||||),UPSTREAM(MODIFIER|||||Sobic.001G278800|||PAC:28397757|)	GT:PL:GQ	1/1:233,27,0:51
Chr01	47532867	.	G	A	195.0	.	DP=8;VDB=0.0216;AF1=1;AC1=2;DP4=0,0,4,4;MQ=45;FQ=-51;EFF=INTERGENIC(MODIFIER|||||||||)	GT:PL:GQ	1/1:228,24,0:45
Chr01	47540435	.	G	A	133.0	.	DP=5;VDB=0.0190;AF1=1;AC1=2;DP4=0,0,2,3;MQ=45;FQ=-42;EFF=INTERGENIC(MODIFIER|||||||||)	GT:PL:GQ	1/1:166,15,0:27
Chr01	47635022	.	G	A	171.0	.	DP=8;VDB=0.0384;AF1=1;AC1=2;DP4=0,0,3,5;MQ=39;FQ=-51;EFF=INTERGENIC(MODIFIER|||||||||)	GT:PL:GQ	1/1:204,24,0:45
Chr01	47706859	.	G	A	59.5	.	DP=4;VDB=0.0204;AF1=1;AC1=2;DP4=0,0,3,1;MQ=32;FQ=-39;EFF=INTERGENIC(MODIFIER|||||||||)	GT:PL:GQ	1/1:92,12,0:21
Chr01	47758625	.	G	A	121.0	.	DP=8;VDB=0.0140;AF1=1;AC1=2;DP4=0,0,4,1;MQ=45;FQ=-42;EFF=INTERGENIC(MODIFIER|||||||||),UPSTREAM(MODIFIER|||||Sobic.001G280200|||PAC:28398683|),UPSTREAM(MODIFIER|||||Sobic.001G280200|||PAC:28398684|)	GT:PL:GQ	1/1:154,15,0:27
Chr01	47793975	.	G	A	222.0	.	DP=11;VDB=0.0284;AF1=1;AC1=2;DP4=0,0,6,5;MQ=44;FQ=-60;EFF=INTRON(MODIFIER|||||Sobic.001G280500|||PAC:28399891|6)	GT:PL:GQ	1/1:255,33,0:63
Chr01	47845082	.	G	A	178.0	.	DP=11;VDB=0.0298;AF1=1;AC1=2;DP4=0,0,1,9;MQ=45;FQ=-57;EFF=INTERGENIC(MODIFIER|||||||||),UPSTREAM(MODIFIER|||||Sobic.001G280700|||PAC:28395321|),UPSTREAM(MODIFIER|||||Sobic.001G280700|||PAC:28395322|),UPSTREAM(MODIFIER|||||Sobic.001G280700|||PAC:28395323|)	GT:PL:GQ	1/1:211,30,0:57
Chr01	48081824	.	G	A	75.0	.	DP=4;VDB=0.0073;AF1=1;AC1=2;DP4=0,0,1,2;MQ=45;FQ=-36;EFF=INTERGENIC(MODIFIER|||||||||)	GT:PL:GQ	1/1:107,9,0:16
Chr01	48261763	.	G	A	32.8	.	DP=3;VDB=0.0192;AF1=1;AC1=2;DP4=0,0,1,1;MQ=45;FQ=-33;EFF=INTERGENIC(MODIFIER|||||||||),UPSTREAM(MODIFIER|||||Sobic.001G282400|||PAC:28395384|)	GT:PL:GQ	1/1:64,6,0:10
Chr01	48276568	.	G	A	175.0	.	DP=10;VDB=0.0399;AF1=1;AC1=2;DP4=0,0,6,4;MQ=37;FQ=-57;EFF=INTERGENIC(MODIFIER|||||||||)	GT:PL:GQ	1/1:208,30,0:57
Chr01	48287981	.	G	A	29.0	.	DP=10;VDB=0.0359;AF1=1;AC1=2;DP4=0,0,5,5;MQ=10;FQ=-57;EFF=INTERGENIC(MODIFIER|||||||||)	GT:PL:GQ	1/1:62,30,0:53
Chr01	48338621	.	G	A	222.0	.	DP=14;VDB=0.0384;AF1=1;AC1=2;DP4=0,0,8,6;MQ=40;FQ=-69;EFF=INTERGENIC(MODIFIER|||||||||)	GT:PL:GQ	1/1:255,42,0:81
Chr01	48363882	.	G	A	189.0	.	DP=9;VDB=0.0298;AF1=1;AC1=2;DP4=0,0,5,3;MQ=45;FQ=-51;EFF=DOWNSTREAM(MODIFIER|||||Sobic.001G283000|||PAC:28398889|),INTERGENIC(MODIFIER|||||||||)	GT:PL:GQ	1/1:222,24,0:45
Chr01	48611024	.	G	A	220.0	.	DP=12;VDB=0.0263;AF1=1;AC1=2;DP4=0,0,5,6;MQ=39;FQ=-60;EFF=DOWNSTREAM(MODIFIER|||||Sobic.001G284500|||PAC:28399050|),INTERGENIC(MODIFIER|||||||||)	GT:PL:GQ	1/1:253,33,0:63
Chr01	48679776	.	G	A	204.0	.	DP=9;VDB=0.0244;AF1=1;AC1=2;DP4=0,0,4,5;MQ=40;FQ=-54;EFF=INTERGENIC(MODIFIER|||||||||),UPSTREAM(MODIFIER|||||Sobic.001G285100|||PAC:28397258|)	GT:PL:GQ	1/1:237,27,0:51
Chr01	48685362	.	G	A	148.0	.	DP=8;VDB=0.0393;AF1=1;AC1=2;DP4=0,0,5,2;MQ=44;FQ=-48;EFF=INTERGENIC(MODIFIER|||||||||)	GT:PL:GQ	1/1:181,21,0:39
Chr01	48834715	.	G	A	222.0	.	DP=14;VDB=0.0271;AF1=1;AC1=2;DP4=0,0,7,7;MQ=36;FQ=-69;EFF=INTERGENIC(MODIFIER|||||||||)	GT:PL:GQ	1/1:255,42,0:81
Chr01	48915722	.	G	A	68.0	.	DP=3;VDB=0.0070;AF1=1;AC1=2;DP4=0,0,1,2;MQ=40;FQ=-36;EFF=DOWNSTREAM(MODIFIER|||||Sobic.001G286300|||PAC:28398071|),DOWNSTREAM(MODIFIER|||||Sobic.001G286300|||PAC:28398072|),DOWNSTREAM(MODIFIER|||||Sobic.001G286400|||PAC:28396819|),INTERGENIC(MODIFIER|||||||||),UPSTREAM(MODIFIER|||||Sobic.001G286200|||PAC:28398445|)	GT:PL:GQ	1/1:100,9,0:16
Chr01	49014608	.	G	A	90.5	.	DP=5;VDB=0.0241;AF1=1;AC1=2;DP4=0,0,3,1;MQ=45;FQ=-39;EFF=INTERGENIC(MODIFIER|||||||||)	GT:PL:GQ	1/1:123,12,0:21
Chr01	49155935	.	G	A	127.0	.	DP=5;VDB=0.0380;AF1=1;AC1=2;DP4=0,0,3,2;MQ=44;FQ=-42;EFF=DOWNSTREAM(MODIFIER|||||Sobic.001G287600|||PAC:28397341|),NON_SYNONYMOUS_CODING(MODERATE|MISSENSE|Gga/Aga|G2455R||Sobic.001G287500|||PAC:28400425|)	GT:PL:GQ	1/1:160,15,0:27
Chr01	49169775	.	G	A	119.0	.	DP=9;VDB=0.0345;AF1=1;AC1=2;DP4=0,0,1,5;MQ=46;FQ=-45;EFF=INTERGENIC(MODIFIER|||||||||)	GT:PL:GQ	1/1:152,18,0:33
Chr01	49218835	.	G	A	189.0	.	DP=10;VDB=0.0164;AF1=1;AC1=2;DP4=0,0,7,3;MQ=46;FQ=-57;EFF=INTERGENIC(MODIFIER|||||||||),UPSTREAM(MODIFIER|||||Sobic.001G287700|||PAC:28397528|)	GT:PL:GQ	1/1:222,30,0:57
Chr01	49262775	.	G	A	89.1	.	DP=6;VDB=0.0081;AF1=1;AC1=2;DP4=0,0,1,5;MQ=37;FQ=-45;EFF=INTERGENIC(MODIFIER|||||||||)	GT:PL:GQ	1/1:122,18,0:33
Chr01	49315465	.	G	A	179.0	.	DP=11;VDB=0.0345;AF1=1;AC1=2;DP4=0,0,3,7;MQ=35;FQ=-57;EFF=INTERGENIC(MODIFIER|||||||||),UPSTREAM(MODIFIER|||||Sobic.001G288200|||PAC:28399604|)	GT:PL:GQ	1/1:212,30,0:57
Chr01	49343504	.	G	A	53.5	.	DP=6;VDB=0.0099;AF1=1;AC1=2;DP4=0,0,2,2;MQ=25;FQ=-39;EFF=DOWNSTREAM(MODIFIER|||||Sobic.001G288400|||PAC:28399610|),INTERGENIC(MODIFIER|||||||||)	GT:PL:GQ	1/1:86,12,0:21
Chr01	49790751	.	G	A	155.0	.	DP=6;VDB=0.0393;AF1=1;AC1=2;DP4=0,0,4,2;MQ=45;FQ=-45;EFF=INTERGENIC(MODIFIER|||||||||),UPSTREAM(MODIFIER|||||Sobic.001G292600|||PAC:28395503|)	GT:PL:GQ	1/1:188,18,0:33
Chr01	49878970	.	C	T	61.0	.	DP=3;VDB=0.0177;AF1=1;AC1=2;DP4=0,0,1,2;MQ=41;FQ=-36;EFF=INTERGENIC(MODIFIER|||||||||)	GT:PL:GQ	1/1:93,9,0:16
Chr01	49916846	.	G	A	59.0	.	DP=4;VDB=0.0070;AF1=1;AC1=2;DP4=0,0,2,1;MQ=35;FQ=-36;EFF=DOWNSTREAM(MODIFIER|||||Sobic.001G293300|||PAC:28398783|),NON_SYNONYMOUS_CODING(MODERATE|MISSENSE|atG/atA|M3I||Sobic.001G293200|||PAC:28394712|)	GT:PL:GQ	1/1:91,9,0:16
Chr01	49975575	.	G	A	222.0	.	DP=12;VDB=0.0271;AF1=1;AC1=2;DP4=0,0,8,4;MQ=44;FQ=-63;EFF=INTERGENIC(MODIFIER|||||||||)	GT:PL:GQ	1/1:255,36,0:69
Chr01	50001485	.	G	A	222.0	.	DP=15;VDB=0.0322;AF1=1;AC1=2;DP4=0,0,8,5;MQ=45;FQ=-66;EFF=NON_SYNONYMOUS_CODING(MODERATE|MISSENSE|Ggg/Agg|G324R||Sobic.001G293700|||PAC:28400626|),NON_SYNONYMOUS_CODING(MODERATE|MISSENSE|Ggg/Agg|G936R||Sobic.001G293700|||PAC:28400625|)	GT:PL:GQ	1/1:255,39,0:75
Chr01	50316605	.	G	A	148.0	.	DP=6;VDB=0.0359;AF1=1;AC1=2;DP4=0,0,4,2;MQ=45;FQ=-45;EFF=DOWNSTREAM(MODIFIER|||||Sobic.001G296000|||PAC:28400482|),INTERGENIC(MODIFIER|||||||||),UPSTREAM(MODIFIER|||||Sobic.001G295900|||PAC:28398971|)	GT:PL:GQ	1/1:181,18,0:33
Chr01	50348446	.	G	A	125.0	.	DP=6;VDB=0.0345;AF1=1;AC1=2;DP4=0,0,2,4;MQ=37;FQ=-45;EFF=INTERGENIC(MODIFIER|||||||||)	GT:PL:GQ	1/1:158,18,0:33
Chr01	50406202	.	G	A	141.0	.	DP=6;VDB=0.0384;AF1=1;AC1=2;DP4=0,0,1,5;MQ=45;FQ=-45;EFF=INTRON(MODIFIER|||||Sobic.001G296400|||PAC:28395624|6),INTRON(MODIFIER|||||Sobic.001G296400|||PAC:28395625|6),INTRON(MODIFIER|||||Sobic.001G296400|||PAC:28395626|5)	GT:PL:GQ	1/1:174,18,0:33
Chr01	50451575	.	G	A	34.1	.	DP=7;VDB=0.0393;AF1=1;AC1=2;DP4=0,0,2,5;MQ=15;FQ=-48;EFF=INTERGENIC(MODIFIER|||||||||)	GT:PL:GQ	1/1:67,21,0:39
Chr01	50472496	.	G	A	134.0	.	DP=5;VDB=0.0244;AF1=1;AC1=2;DP4=0,0,2,3;MQ=45;FQ=-42;EFF=INTERGENIC(MODIFIER|||||||||)	GT:PL:GQ	1/1:167,15,0:27
Chr01	50632889	.	G	A	61.1	.	DP=10;VDB=0.0373;AF1=1;AC1=2;DP4=0,0,5,2;MQ=20;FQ=-48;EFF=INTERGENIC(MODIFIER|||||||||)	GT:PL:GQ	1/1:94,21,0:39
Chr01	50666193	.	G	A	135.0	.	DP=7;VDB=0.0325;AF1=1;AC1=2;DP4=0,0,5,2;MQ=36;FQ=-48;EFF=INTERGENIC(MODIFIER|||||||||)	GT:PL:GQ	1/1:168,21,0:39
Chr01	50675239	.	G	A	176.0	.	DP=7;VDB=0.0081;AF1=1;AC1=2;DP4=0,0,4,3;MQ=45;FQ=-48;EFF=INTERGENIC(MODIFIER|||||||||)	GT:PL:GQ	1/1:209,21,0:39
Chr01	50713192	.	G	A	170.0	.	DP=8;VDB=0.0298;AF1=1;AC1=2;DP4=0,0,4,3;MQ=44;FQ=-48;EFF=DOWNSTREAM(MODIFIER|||||Sobic.001G298200|||PAC:28394924|),INTERGENIC(MODIFIER|||||||||)	GT:PL:GQ	1/1:203,21,0:39
Chr01	50761889	.	G	A	125.0	.	DP=5;VDB=0.0365;AF1=1;AC1=2;DP4=0,0,3,2;MQ=45;FQ=-42;EFF=INTERGENIC(MODIFIER|||||||||)	GT:PL:GQ	1/1:158,15,0:27
Chr01	50928368	.	G	A	104.0	.	DP=4;VDB=0.0333;AF1=1;AC1=2;DP4=0,0,3,1;MQ=45;FQ=-39;EFF=INTERGENIC(MODIFIER|||||||||),UPSTREAM(MODIFIER|||||Sobic.001G299700|||PAC:28396272|),UPSTREAM(MODIFIER|||||Sobic.001G299700|||PAC:28396273|),UPSTREAM(MODIFIER|||||Sobic.001G299800|||PAC:28398667|)	GT:PL:GQ	1/1:136,12,0:21
Chr01	50961606	.	G	A	133.0	.	DP=6;VDB=0.0384;AF1=1;AC1=2;DP4=0,0,1,5;MQ=45;FQ=-45;EFF=INTERGENIC(MODIFIER|||||||||)	GT:PL:GQ	1/1:166,18,0:33
Chr01	51167819	.	G	A	99.1	.	DP=6;VDB=0.0393;AF1=1;AC1=2;DP4=0,0,5,1;MQ=34;FQ=-45;EFF=INTERGENIC(MODIFIER|||||||||),UPSTREAM(MODIFIER|||||Sobic.001G301500|||PAC:28396856|)	GT:PL:GQ	1/1:132,18,0:33
Chr01	51253804	.	G	A	111.0	.	DP=6;VDB=0.0365;AF1=1;AC1=2;DP4=0,0,4,1;MQ=42;FQ=-42;EFF=INTERGENIC(MODIFIER|||||||||)	GT:PL:GQ	1/1:144,15,0:27
Chr01	51367638	.	G	A	222.0	.	DP=12;VDB=0.0392;AF1=1;AC1=2;DP4=0,0,7,5;MQ=44;FQ=-63;EFF=DOWNSTREAM(MODIFIER|||||Sobic.001G302600|||PAC:28400696|),INTERGENIC(MODIFIER|||||||||)	GT:PL:GQ	1/1:255,36,0:69
Chr01	51376970	.	G	A	124.0	.	DP=5;VDB=0.0399;AF1=1;AC1=2;DP4=0,0,3,2;MQ=45;FQ=-42;EFF=INTERGENIC(MODIFIER|||||||||),UPSTREAM(MODIFIER|||||Sobic.001G302700|||PAC:28400268|),UPSTREAM(MODIFIER|||||Sobic.001G302700|||PAC:28400269|)	GT:PL:GQ	1/1:157,15,0:27
Chr01	51469330	.	G	A	191.0	.	DP=8;VDB=0.0345;AF1=1;AC1=2;DP4=0,0,4,4;MQ=45;FQ=-51;EFF=DOWNSTREAM(MODIFIER|||||Sobic.001G303000|||PAC:28398083|),DOWNSTREAM(MODIFIER|||||Sobic.001G303100|||PAC:28395620|),DOWNSTREAM(MODIFIER|||||Sobic.001G303100|||PAC:28395621|),INTERGENIC(MODIFIER|||||||||)	GT:PL:GQ	1/1:224,24,0:45
Chr01	51500061	.	G	A	158.0	.	DP=6;VDB=0.0081;AF1=1;AC1=2;DP4=0,0,3,3;MQ=45;FQ=-45;EFF=DOWNSTREAM(MODIFIER|||||Sobic.001G303400|||PAC:28400734|),DOWNSTREAM(MODIFIER|||||Sobic.001G303500|||PAC:28397966|),INTERGENIC(MODIFIER|||||||||),UPSTREAM(MODIFIER|||||Sobic.001G303300|||PAC:28399955|)	GT:PL:GQ	1/1:191,18,0:33
Chr01	51511128	.	G	A	148.0	.	DP=7;VDB=0.0322;AF1=1;AC1=2;DP4=0,0,6,1;MQ=45;FQ=-48;EFF=INTERGENIC(MODIFIER|||||||||),UPSTREAM(MODIFIER|||||Sobic.001G303500|||PAC:28397966|),UPSTREAM(MODIFIER|||||Sobic.001G303600|||PAC:28395576|)	GT:PL:GQ	1/1:181,21,0:39
Chr01	51619436	.	G	A	222.0	.	DP=13;VDB=0.0380;AF1=1;AC1=2;DP4=0,0,6,6;MQ=45;FQ=-63;EFF=INTERGENIC(MODIFIER|||||||||)	GT:PL:GQ	1/1:255,36,0:69
Chr01	51722344	.	G	A	206.0	.	DP=9;VDB=0.0343;AF1=1;AC1=2;DP4=0,0,3,6;MQ=44;FQ=-54;EFF=INTERGENIC(MODIFIER|||||||||),UPSTREAM(MODIFIER|||||Sobic.001G305000|||PAC:28397621|),UPSTREAM(MODIFIER|||||Sobic.001G305100|||PAC:28398570|)	GT:PL:GQ	1/1:239,27,0:51
Chr01	52380623	.	G	A	77.0	.	DP=3;VDB=0.0133;AF1=1;AC1=2;DP4=0,0,1,2;MQ=42;FQ=-36;EFF=INTERGENIC(MODIFIER|||||||||),UPSTREAM(MODIFIER|||||Sobic.001G309800|||PAC:28396395|)	GT:PL:GQ	1/1:109,9,0:16
Chr01	52456384	.	G	A	43.1	.	DP=7;VDB=0.0197;AF1=1;AC1=2;DP4=0,0,1,6;MQ=18;FQ=-48;EFF=INTERGENIC(MODIFIER|||||||||)	GT:PL:GQ	1/1:76,21,0:39
Chr01	52516944	.	G	A	171.0	.	DP=9;VDB=0.0373;AF1=1;AC1=2;DP4=0,0,1,8;MQ=44;FQ=-54;EFF=DOWNSTREAM(MODIFIER|||||Sobic.001G310200|||PAC:28399316|),DOWNSTREAM(MODIFIER|||||Sobic.001G310400|||PAC:28398954|),INTERGENIC(MODIFIER|||||||||),UPSTREAM(MODIFIER|||||Sobic.001G310300|||PAC:28397133|)	GT:PL:GQ	1/1:204,27,0:51
Chr01	52735906	.	G	A	81.5	.	DP=5;VDB=0.0400;AF1=1;AC1=2;DP4=0,0,1,3;MQ=46;FQ=-39;EFF=INTRON(MODIFIER|||||Sobic.001G312400|||PAC:28400123|4)	GT:PL:GQ	1/1:114,12,0:21
Chr01	52795541	.	G	A	131.0	.	DP=7;VDB=0.0393;AF1=1;AC1=2;DP4=0,0,4,2;MQ=43;FQ=-45;EFF=DOWNSTREAM(MODIFIER|||||Sobic.001G312600|||PAC:28397128|),INTERGENIC(MODIFIER|||||||||),UPSTREAM(MODIFIER|||||Sobic.001G312700|||PAC:28398061|),UPSTREAM(MODIFIER|||||Sobic.001G312700|||PAC:28398062|)	GT:PL:GQ	1/1:164,18,0:33
Chr01	52797666	.	G	A	123.0	.	DP=5;VDB=0.0263;AF1=1;AC1=2;DP4=0,0,2,3;MQ=45;FQ=-42;EFF=DOWNSTREAM(MODIFIER|||||Sobic.001G312600|||PAC:28397128|),INTERGENIC(MODIFIER|||||||||),UPSTREAM(MODIFIER|||||Sobic.001G312700|||PAC:28398061|),UPSTREAM(MODIFIER|||||Sobic.001G312700|||PAC:28398062|)	GT:PL:GQ	1/1:156,15,0:27
Chr01	52833525	.	G	A	86.5	.	DP=6;VDB=0.0384;AF1=1;AC1=2;DP4=0,0,3,1;MQ=43;FQ=-39;EFF=INTERGENIC(MODIFIER|||||||||),UPSTREAM(MODIFIER|||||Sobic.001G313000|||PAC:28400064|)	GT:PL:GQ	1/1:119,12,0:21
Chr01	53219976	.	G	A	163.0	.	DP=7;VDB=0.0190;AF1=1;AC1=2;DP4=0,0,2,5;MQ=41;FQ=-48;EFF=DOWNSTREAM(MODIFIER|||||Sobic.001G315900|||PAC:28395497|),INTERGENIC(MODIFIER|||||||||),UPSTREAM(MODIFIER|||||Sobic.001G316000|||PAC:28400157|),UPSTREAM(MODIFIER|||||Sobic.001G316100|||PAC:28396630|)	GT:PL:GQ	1/1:196,21,0:39
Chr01	53265887	.	G	A	173.0	.	DP=8;VDB=0.0373;AF1=1;AC1=2;DP4=0,0,6,2;MQ=45;FQ=-51;EFF=INTERGENIC(MODIFIER|||||||||)	GT:PL:GQ	1/1:206,24,0:45
Chr01	53268547	.	G	A	191.0	.	DP=9;VDB=0.0271;AF1=1;AC1=2;DP4=0,0,2,7;MQ=45;FQ=-54;EFF=INTERGENIC(MODIFIER|||||||||)	GT:PL:GQ	1/1:224,27,0:51
Chr01	53278928	.	G	A	164.0	.	DP=6;VDB=0.0325;AF1=1;AC1=2;DP4=0,0,3,3;MQ=45;FQ=-45;EFF=INTERGENIC(MODIFIER|||||||||)	GT:PL:GQ	1/1:197,18,0:33
Chr01	53332002	.	G	A	220.0	.	DP=10;VDB=0.0399;AF1=1;AC1=2;DP4=0,0,7,3;MQ=45;FQ=-57;EFF=INTERGENIC(MODIFIER|||||||||),UPSTREAM(MODIFIER|||||Sobic.001G316900|||PAC:28399304|)	GT:PL:GQ	1/1:253,30,0:57
Chr01	53593458	.	G	A	195.0	.	DP=9;VDB=0.0359;AF1=1;AC1=2;DP4=0,0,2,7;MQ=46;FQ=-54;EFF=DOWNSTREAM(MODIFIER|||||Sobic.001G320000|||PAC:28399328|),INTERGENIC(MODIFIER|||||||||),UPSTREAM(MODIFIER|||||Sobic.001G320100|||PAC:28397930|)	GT:PL:GQ	1/1:228,27,0:51
Chr01	53630101	.	G	A	222.0	.	DP=10;VDB=0.0373;AF1=1;AC1=2;DP4=0,0,6,4;MQ=45;FQ=-57;EFF=INTERGENIC(MODIFIER|||||||||),UPSTREAM(MODIFIER|||||Sobic.001G320600|||PAC:28399546|)	GT:PL:GQ	1/1:255,30,0:57
Chr01	53685044	.	G	A	137.0	.	DP=8;VDB=0.0365;AF1=1;AC1=2;DP4=0,0,1,6;MQ=43;FQ=-48;EFF=DOWNSTREAM(MODIFIER|||||Sobic.001G321200|||PAC:28396093|),INTERGENIC(MODIFIER|||||||||),UPSTREAM(MODIFIER|||||Sobic.001G321100|||PAC:28400487|)	GT:PL:GQ	1/1:170,21,0:39
Chr01	53832246	.	G	A	73.0	.	DP=3;VDB=0.0224;AF1=1;AC1=2;DP4=0,0,1,2;MQ=45;FQ=-36;EFF=DOWNSTREAM(MODIFIER|||||Sobic.001G323000|||PAC:28395878|),DOWNSTREAM(MODIFIER|||||Sobic.001G323200|||PAC:28400617|),INTERGENIC(MODIFIER|||||||||),UPSTREAM(MODIFIER|||||Sobic.001G323100|||PAC:28400591|),UPSTREAM(MODIFIER|||||Sobic.001G323100|||PAC:28400592|),UPSTREAM(MODIFIER|||||Sobic.001G323300|||PAC:28400686|)	GT:PL:GQ	1/1:105,9,0:16
Chr01	53846410	.	G	A	222.0	.	DP=10;VDB=0.0393;AF1=1;AC1=2;DP4=0,0,6,4;MQ=46;FQ=-57;EFF=DOWNSTREAM(MODIFIER|||||Sobic.001G323300|||PAC:28400686|),INTERGENIC(MODIFIER|||||||||),UPSTREAM(MODIFIER|||||Sobic.001G323400|||PAC:28400619|)	GT:PL:GQ	1/1:255,30,0:57
Chr01	53859160	.	C	T	222.0	.	DP=13;VDB=0.0398;AF1=1;AC1=2;DP4=0,0,5,8;MQ=45;FQ=-66;EFF=DOWNSTREAM(MODIFIER|||||Sobic.001G323400|||PAC:28400619|),DOWNSTREAM(MODIFIER|||||Sobic.001G323500|||PAC:28400923|),INTERGENIC(MODIFIER|||||||||)	GT:PL:GQ	1/1:255,39,0:75
Chr01	53885794	.	G	A	105.0	.	DP=5;VDB=0.0120;AF1=1;AC1=2;DP4=0,0,4,1;MQ=46;FQ=-42;EFF=DOWNSTREAM(MODIFIER|||||Sobic.001G323600|||PAC:28395832|),INTERGENIC(MODIFIER|||||||||)	GT:PL:GQ	1/1:138,15,0:27
Chr01	53903128	.	G	A	134.0	.	DP=7;VDB=0.0345;AF1=1;AC1=2;DP4=0,0,2,3;MQ=45;FQ=-42;EFF=INTERGENIC(MODIFIER|||||||||)	GT:PL:GQ	1/1:167,15,0:27
Chr01	53957796	.	G	A	222.0	.	DP=14;VDB=0.0373;AF1=1;AC1=2;DP4=0,0,5,5;MQ=45;FQ=-57;EFF=DOWNSTREAM(MODIFIER|||||Sobic.001G324200|||PAC:28399816|),INTERGENIC(MODIFIER|||||||||),UPSTREAM(MODIFIER|||||Sobic.001G324300|||PAC:28398946|)	GT:PL:GQ	1/1:255,30,0:57
Chr01	53990711	.	G	A	79.1	.	DP=7;VDB=0.0384;AF1=1;AC1=2;DP4=0,0,1,6;MQ=29;FQ=-48;EFF=INTERGENIC(MODIFIER|||||||||)	GT:PL:GQ	1/1:112,21,0:39
Chr01	54233804	.	G	A	132.0	.	DP=6;VDB=0.0325;AF1=1;AC1=2;DP4=0,0,2,3;MQ=45;FQ=-42;EFF=INTERGENIC(MODIFIER|||||||||),UPSTREAM(MODIFIER|||||Sobic.001G327500|||PAC:28395442|)	GT:PL:GQ	1/1:165,15,0:27
Chr01	54293670	.	G	A	161.0	.	DP=12;VDB=0.0365;AF1=1;AC1=2;DP4=0,0,7,5;MQ=29;FQ=-63;EFF=INTERGENIC(MODIFIER|||||||||)	GT:PL:GQ	1/1:194,36,0:69
Chr01	54297007	.	G	A	26.8	.	DP=2;VDB=0.0151;AF1=1;AC1=2;DP4=0,0,1,1;MQ=29;FQ=-33;EFF=INTERGENIC(MODIFIER|||||||||)	GT:PL:GQ	1/1:58,6,0:10
Chr01	54434635	.	G	A	186.0	.	DP=8;VDB=0.0325;AF1=1;AC1=2;DP4=0,0,5,3;MQ=42;FQ=-51;EFF=DOWNSTREAM(MODIFIER|||||Sobic.001G328600|||PAC:28395864|),DOWNSTREAM(MODIFIER|||||Sobic.001G328600|||PAC:28395865|),DOWNSTREAM(MODIFIER|||||Sobic.001G328600|||PAC:28395866|),DOWNSTREAM(MODIFIER|||||Sobic.001G328600|||PAC:28395867|),DOWNSTREAM(MODIFIER|||||Sobic.001G328700|||PAC:28396889|),INTERGENIC(MODIFIER|||||||||)	GT:PL:GQ	1/1:219,24,0:45
Chr01	54461626	.	G	A	105.0	.	DP=4;VDB=0.0180;AF1=1;AC1=2;DP4=0,0,2,2;MQ=45;FQ=-39;EFF=DOWNSTREAM(MODIFIER|||||Sobic.001G328900|||PAC:28399360|),INTERGENIC(MODIFIER|||||||||),UPSTREAM(MODIFIER|||||Sobic.001G329000|||PAC:28397488|)	GT:PL:GQ	1/1:137,12,0:21
Chr01	54605989	.	G	A	159.0	.	DP=8;VDB=0.0081;AF1=1;AC1=2;DP4=0,0,6,2;MQ=38;FQ=-51;EFF=INTERGENIC(MODIFIER|||||||||)	GT:PL:GQ	1/1:192,24,0:45
Chr01	54738455	.	G	A	26.5	.	DP=4;VDB=0.0318;AF1=1;AC1=2;DP4=0,0,1,3;MQ=25;FQ=-39;EFF=INTERGENIC(MODIFIER|||||||||)	GT:PL:GQ	1/1:59,12,0:21
Chr01	54852745	.	G	A	52.5	.	DP=4;VDB=0.0254;AF1=1;AC1=2;DP4=0,0,2,2;MQ=26;FQ=-39;EFF=INTERGENIC(MODIFIER|||||||||)	GT:PL:GQ	1/1:85,12,0:21
Chr01	54987315	.	G	A	186.0	.	DP=8;VDB=0.0359;AF1=1;AC1=2;DP4=0,0,2,6;MQ=45;FQ=-51;EFF=INTRON(MODIFIER|||||Sobic.001G333200|||PAC:28395141|1),INTRON(MODIFIER|||||Sobic.001G333200|||PAC:28395142|2)	GT:PL:GQ	1/1:219,24,0:45
Chr01	55033352	.	G	A	183.0	.	DP=8;VDB=0.0373;AF1=1;AC1=2;DP4=0,0,3,5;MQ=46;FQ=-51;EFF=DOWNSTREAM(MODIFIER|||||Sobic.001G333300|||PAC:28399918|),DOWNSTREAM(MODIFIER|||||Sobic.001G333400|||PAC:28395154|),DOWNSTREAM(MODIFIER|||||Sobic.001G333500|||PAC:28400468|),INTERGENIC(MODIFIER|||||||||)	GT:PL:GQ	1/1:216,24,0:45
Chr01	55076157	.	G	A	219.0	.	DP=9;VDB=0.0359;AF1=1;AC1=2;DP4=0,0,4,5;MQ=45;FQ=-54;EFF=UPSTREAM(MODIFIER|||||Sobic.001G334100|||PAC:28399632|),UTR_3_PRIME(MODIFIER|||||Sobic.001G334000|||PAC:28398048|4)	GT:PL:GQ	1/1:252,27,0:51
Chr01	55157471	.	G	A	222.0	.	DP=10;VDB=0.0400;AF1=1;AC1=2;DP4=0,0,6,4;MQ=44;FQ=-57;EFF=DOWNSTREAM(MODIFIER|||||Sobic.001G334500|||PAC:28398446|),INTERGENIC(MODIFIER|||||||||),UPSTREAM(MODIFIER|||||Sobic.001G334600|||PAC:28396804|),UPSTREAM(MODIFIER|||||Sobic.001G334700|||PAC:28396799|),UPSTREAM(MODIFIER|||||Sobic.001G334700|||PAC:28396800|)	GT:PL:GQ	1/1:255,30,0:57
Chr01	55157686	.	G	A	220.0	.	DP=11;VDB=0.0399;AF1=1;AC1=2;DP4=0,0,5,6;MQ=45;FQ=-60;EFF=DOWNSTREAM(MODIFIER|||||Sobic.001G334500|||PAC:28398446|),INTERGENIC(MODIFIER|||||||||),UPSTREAM(MODIFIER|||||Sobic.001G334600|||PAC:28396804|),UPSTREAM(MODIFIER|||||Sobic.001G334700|||PAC:28396799|),UPSTREAM(MODIFIER|||||Sobic.001G334700|||PAC:28396800|)	GT:PL:GQ	1/1:253,33,0:63
Chr01	55167663	.	G	A	91.3	.	DP=6;VDB=0.0399;AF1=1;AC1=2;DP4=0,0,2,3;MQ=36;FQ=-42;EFF=DOWNSTREAM(MODIFIER|||||Sobic.001G334700|||PAC:28396800|),DOWNSTREAM(MODIFIER|||||Sobic.001G334800|||PAC:28399450|),INTERGENIC(MODIFIER|||||||||),UPSTREAM(MODIFIER|||||Sobic.001G334900|||PAC:28400090|)	GT:PL:GQ	1/1:124,15,0:27
Chr01	55254393	.	G	A	222.0	.	DP=10;VDB=0.0393;AF1=1;AC1=2;DP4=0,0,4,6;MQ=45;FQ=-57;EFF=NON_SYNONYMOUS_CODING(MODERATE|MISSENSE|cGc/cAc|R102H||Sobic.001G335900|||PAC:28400167|)	GT:PL:GQ	1/1:255,30,0:57
Chr01	55655149	.	G	A	171.0	.	DP=8;VDB=0.0399;AF1=1;AC1=2;DP4=0,0,3,4;MQ=46;FQ=-48;EFF=DOWNSTREAM(MODIFIER|||||Sobic.001G341200|||PAC:28399746|),INTERGENIC(MODIFIER|||||||||)	GT:PL:GQ	1/1:204,21,0:39
Chr01	55655954	.	G	A	211.0	.	DP=9;VDB=0.0399;AF1=1;AC1=2;DP4=0,0,5,4;MQ=43;FQ=-54;EFF=DOWNSTREAM(MODIFIER|||||Sobic.001G341200|||PAC:28399746|),INTERGENIC(MODIFIER|||||||||)	GT:PL:GQ	1/1:244,27,0:51
Chr01	55677606	.	G	A	97.5	.	DP=4;VDB=0.0313;AF1=1;AC1=2;DP4=0,0,3,1;MQ=45;FQ=-39;EFF=DOWNSTREAM(MODIFIER|||||Sobic.001G341400|||PAC:28399560|),DOWNSTREAM(MODIFIER|||||Sobic.001G341500|||PAC:28396071|),INTERGENIC(MODIFIER|||||||||)	GT:PL:GQ	1/1:130,12,0:21
Chr01	55897051	.	G	A	132.0	.	DP=5;VDB=0.0099;AF1=1;AC1=2;DP4=0,0,3,2;MQ=45;FQ=-42;EFF=DOWNSTREAM(MODIFIER|||||Sobic.001G343400|||PAC:28400917|),INTERGENIC(MODIFIER|||||||||)	GT:PL:GQ	1/1:165,15,0:27
Chr01	56299208	.	G	A	136.0	.	DP=7;VDB=0.0325;AF1=1;AC1=2;DP4=0,0,5,2;MQ=38;FQ=-48;EFF=INTERGENIC(MODIFIER|||||||||)	GT:PL:GQ	1/1:169,21,0:39
Chr01	56465241	.	G	A	169.0	.	DP=7;VDB=0.0164;AF1=1;AC1=2;DP4=0,0,2,5;MQ=45;FQ=-48;EFF=DOWNSTREAM(MODIFIER|||||Sobic.001G347200|||PAC:28395484|),INTERGENIC(MODIFIER|||||||||)	GT:PL:GQ	1/1:202,21,0:39
Chr01	56579209	.	G	A	190.0	.	DP=8;VDB=0.0393;AF1=1;AC1=2;DP4=0,0,5,3;MQ=45;FQ=-51;EFF=INTERGENIC(MODIFIER|||||||||),UPSTREAM(MODIFIER|||||Sobic.001G348300|||PAC:28394979|)	GT:PL:GQ	1/1:223,24,0:45
Chr01	56610552	.	G	A	151.0	.	DP=7;VDB=0.0399;AF1=1;AC1=2;DP4=0,0,3,3;MQ=44;FQ=-45;EFF=INTERGENIC(MODIFIER|||||||||),UPSTREAM(MODIFIER|||||Sobic.001G348500|||PAC:28399964|)	GT:PL:GQ	1/1:184,18,0:33
Chr01	56674900	.	G	A	69.0	.	DP=4;VDB=0.0219;AF1=1;AC1=2;DP4=0,0,1,2;MQ=45;FQ=-36;EFF=INTERGENIC(MODIFIER|||||||||),UPSTREAM(MODIFIER|||||Sobic.001G349000|||PAC:28395908|)	GT:PL:GQ	1/1:101,9,0:16
Chr01	56778217	.	G	A	124.0	.	DP=5;VDB=0.0190;AF1=1;AC1=2;DP4=0,0,2,3;MQ=46;FQ=-42;EFF=DOWNSTREAM(MODIFIER|||||Sobic.001G349700|||PAC:28394880|),INTRON(MODIFIER|||||Sobic.001G349800|||PAC:28400398|3),INTRON(MODIFIER|||||Sobic.001G349800|||PAC:28400399|3)	GT:PL:GQ	1/1:157,15,0:27
Chr01	56911108	.	G	A	108.0	.	DP=4;VDB=0.0263;AF1=1;AC1=2;DP4=0,0,2,2;MQ=45;FQ=-39;EFF=DOWNSTREAM(MODIFIER|||||Sobic.001G351600|||PAC:28400113|),INTERGENIC(MODIFIER|||||||||),UPSTREAM(MODIFIER|||||Sobic.001G351500|||PAC:28398095|)	GT:PL:GQ	1/1:140,12,0:21
Chr01	57095001	.	G	A	137.0	.	DP=5;VDB=0.0322;AF1=1;AC1=2;DP4=0,0,2,3;MQ=45;FQ=-42;EFF=DOWNSTREAM(MODIFIER|||||Sobic.001G353300|||PAC:28396342|),INTERGENIC(MODIFIER|||||||||)	GT:PL:GQ	1/1:170,15,0:27
Chr01	57289559	.	G	A	135.0	.	DP=6;VDB=0.0345;AF1=1;AC1=2;DP4=0,0,4,2;MQ=43;FQ=-45;EFF=DOWNSTREAM(MODIFIER|||||Sobic.001G354900|||PAC:28400823|),DOWNSTREAM(MODIFIER|||||Sobic.001G354900|||PAC:28400824|),DOWNSTREAM(MODIFIER|||||Sobic.001G354900|||PAC:28400825|),NON_SYNONYMOUS_CODING(MODERATE|MISSENSE|gGg/gAg|G139E||Sobic.001G354800|||PAC:28395357|)	GT:PL:GQ	1/1:168,18,0:33
Chr01	57298682	.	G	A	171.0	.	DP=9;VDB=0.0190;AF1=1;AC1=2;DP4=0,0,6,3;MQ=36;FQ=-54;EFF=INTERGENIC(MODIFIER|||||||||),UPSTREAM(MODIFIER|||||Sobic.001G354900|||PAC:28400823|),UPSTREAM(MODIFIER|||||Sobic.001G354900|||PAC:28400824|),UPSTREAM(MODIFIER|||||Sobic.001G354900|||PAC:28400825|)	GT:PL:GQ	1/1:204,27,0:51
Chr01	57422336	.	G	A	178.0	.	DP=7;VDB=0.0380;AF1=1;AC1=2;DP4=0,0,4,3;MQ=45;FQ=-48;EFF=INTERGENIC(MODIFIER|||||||||)	GT:PL:GQ	1/1:211,21,0:39
Chr01	57628093	.	G	A	222.0	.	DP=14;VDB=0.0345;AF1=1;AC1=2;DP4=0,0,11,3;MQ=45;FQ=-69;EFF=DOWNSTREAM(MODIFIER|||||Sobic.001G358400|||PAC:28398721|),INTERGENIC(MODIFIER|||||||||),UPSTREAM(MODIFIER|||||Sobic.001G358500|||PAC:28395771|)	GT:PL:GQ	1/1:255,42,0:81
Chr01	57799512	.	G	A	222.0	.	DP=12;VDB=0.0359;AF1=1;AC1=2;DP4=0,0,5,6;MQ=45;FQ=-60;EFF=DOWNSTREAM(MODIFIER|||||Sobic.001G360400|||PAC:28400869|),INTERGENIC(MODIFIER|||||||||)	GT:PL:GQ	1/1:255,33,0:63
Chr01	57844524	.	G	A	67.0	.	DP=4;VDB=0.0126;AF1=1;AC1=2;DP4=0,0,1,2;MQ=46;FQ=-36;EFF=INTERGENIC(MODIFIER|||||||||),UPSTREAM(MODIFIER|||||Sobic.001G360600|||PAC:28397619|)	GT:PL:GQ	1/1:99,9,0:16
Chr01	58108450	.	G	A	177.0	.	DP=9;VDB=0.0216;AF1=1;AC1=2;DP4=0,0,2,7;MQ=38;FQ=-54;EFF=INTERGENIC(MODIFIER|||||||||),UPSTREAM(MODIFIER|||||Sobic.001G363700|||PAC:28400959|),UPSTREAM(MODIFIER|||||Sobic.001G363800|||PAC:28396436|)	GT:PL:GQ	1/1:210,27,0:51
Chr01	58130848	.	G	A	156.0	.	DP=7;VDB=0.0271;AF1=1;AC1=2;DP4=0,0,4,2;MQ=44;FQ=-45;EFF=DOWNSTREAM(MODIFIER|||||Sobic.001G364000|||PAC:28400298|),DOWNSTREAM(MODIFIER|||||Sobic.001G364100|||PAC:28397101|),DOWNSTREAM(MODIFIER|||||Sobic.001G364200|||PAC:28396890|),DOWNSTREAM(MODIFIER|||||Sobic.001G364200|||PAC:28396891|),INTERGENIC(MODIFIER|||||||||)	GT:PL:GQ	1/1:189,18,0:33
Chr01	58150839	.	G	A	207.0	.	DP=9;VDB=0.0399;AF1=1;AC1=2;DP4=0,0,3,6;MQ=45;FQ=-54;EFF=DOWNSTREAM(MODIFIER|||||Sobic.001G364500|||PAC:28397735|),INTERGENIC(MODIFIER|||||||||),UPSTREAM(MODIFIER|||||Sobic.001G364400|||PAC:28396037|)	GT:PL:GQ	1/1:240,27,0:51
Chr01	58446590	.	G	A	105.0	.	DP=6;VDB=0.0359;AF1=1;AC1=2;DP4=0,0,1,4;MQ=45;FQ=-42;EFF=INTERGENIC(MODIFIER|||||||||)	GT:PL:GQ	1/1:138,15,0:27
Chr01	58449109	.	G	A	101.0	.	DP=7;VDB=0.0042;AF1=1;AC1=2;DP4=0,0,4,1;MQ=43;FQ=-42;EFF=INTERGENIC(MODIFIER|||||||||)	GT:PL:GQ	1/1:134,15,0:27
Chr01	58582706	.	G	A	130.0	.	DP=5;VDB=0.0099;AF1=1;AC1=2;DP4=0,0,3,2;MQ=45;FQ=-42;EFF=INTRON(MODIFIER|||||Sobic.001G369200|||PAC:28396850|1)	GT:PL:GQ	1/1:163,15,0:27
Chr01	58891342	.	G	A	222.0	.	DP=11;VDB=0.0399;AF1=1;AC1=2;DP4=0,0,3,8;MQ=45;FQ=-60;EFF=SYNONYMOUS_CODING(LOW|SILENT|gaG/gaA|E321||Sobic.001G372800|||PAC:28395574|),SYNONYMOUS_CODING(LOW|SILENT|gaG/gaA|E321||Sobic.001G372800|||PAC:28395575|),UPSTREAM(MODIFIER|||||Sobic.001G372900|||PAC:28398699|),UPSTREAM(MODIFIER|||||Sobic.001G372900|||PAC:28398700|)	GT:PL:GQ	1/1:255,33,0:63
Chr01	58903341	.	G	A	222.0	.	DP=14;VDB=0.0345;AF1=1;AC1=2;DP4=0,0,8,6;MQ=45;FQ=-69;EFF=DOWNSTREAM(MODIFIER|||||Sobic.001G372900|||PAC:28398699|),DOWNSTREAM(MODIFIER|||||Sobic.001G372900|||PAC:28398700|),INTERGENIC(MODIFIER|||||||||),UPSTREAM(MODIFIER|||||Sobic.001G373000|||PAC:28400128|)	GT:PL:GQ	1/1:255,42,0:81
Chr01	58932008	.	G	A	189.0	.	DP=9;VDB=0.0365;AF1=1;AC1=2;DP4=0,0,2,7;MQ=45;FQ=-54;EFF=DOWNSTREAM(MODIFIER|||||Sobic.001G373400|||PAC:28398090|),DOWNSTREAM(MODIFIER|||||Sobic.001G373400|||PAC:28398091|),SYNONYMOUS_CODING(LOW|SILENT|ggG/ggA|G253||Sobic.001G373300|||PAC:28398224|)	GT:PL:GQ	1/1:222,27,0:51
Chr01	59469523	.	G	A	200.0	.	DP=8;VDB=0.0197;AF1=1;AC1=2;DP4=0,0,4,4;MQ=45;FQ=-51;EFF=INTERGENIC(MODIFIER|||||||||)	GT:PL:GQ	1/1:233,24,0:45
Chr01	59493088	.	G	A	196.0	.	DP=8;VDB=0.0359;AF1=1;AC1=2;DP4=0,0,5,3;MQ=44;FQ=-51;EFF=INTERGENIC(MODIFIER|||||||||)	GT:PL:GQ	1/1:229,24,0:45
Chr01	59601931	.	G	A	96.3	.	DP=6;VDB=0.0380;AF1=1;AC1=2;DP4=0,0,4,1;MQ=45;FQ=-42;EFF=NON_SYNONYMOUS_CODING(MODERATE|MISSENSE|gGc/gAc|G42D||Sobic.001G379500|||PAC:28397773|),UPSTREAM(MODIFIER|||||Sobic.001G379400|||PAC:28394886|)	GT:PL:GQ	1/1:129,15,0:27
Chr01	59676478	.	G	A	72.0	.	DP=4;VDB=0.0309;AF1=1;AC1=2;DP4=0,0,1,2;MQ=45;FQ=-36;EFF=INTERGENIC(MODIFIER|||||||||),UPSTREAM(MODIFIER|||||Sobic.001G380600|||PAC:28396766|)	GT:PL:GQ	1/1:104,9,0:16
Chr01	59738280	.	G	A	96.5	.	DP=4;VDB=0.0300;AF1=1;AC1=2;DP4=0,0,1,3;MQ=39;FQ=-39;EFF=DOWNSTREAM(MODIFIER|||||Sobic.001G381300|||PAC:28395622|),INTERGENIC(MODIFIER|||||||||)	GT:PL:GQ	1/1:129,12,0:21
Chr01	60110000	.	G	A	28.8	.	DP=2;VDB=0.0127;AF1=1;AC1=2;DP4=0,0,1,1;MQ=35;FQ=-33;EFF=INTERGENIC(MODIFIER|||||||||),UPSTREAM(MODIFIER|||||Sobic.001G385500|||PAC:28396767|),UPSTREAM(MODIFIER|||||Sobic.001G385600|||PAC:28395847|),UPSTREAM(MODIFIER|||||Sobic.001G385700|||PAC:28395277|)	GT:PL:GQ	1/1:60,6,0:10
Chr01	60169086	.	G	A	211.0	.	DP=9;VDB=0.0393;AF1=1;AC1=2;DP4=0,0,6,3;MQ=45;FQ=-54;EFF=INTRON(MODIFIER|||||Sobic.001G386100|||PAC:28396228|7),UPSTREAM(MODIFIER|||||Sobic.001G386200|||PAC:28399506|),UPSTREAM(MODIFIER|||||Sobic.001G386200|||PAC:28399507|)	GT:PL:GQ	1/1:244,27,0:51
Chr01	60378330	.	G	A	160.0	.	DP=9;VDB=0.0398;AF1=1;AC1=2;DP4=0,0,5,3;MQ=41;FQ=-51;EFF=INTERGENIC(MODIFIER|||||||||)	GT:PL:GQ	1/1:193,24,0:45
Chr01	60378382	.	G	A	174.0	.	DP=8;VDB=0.0244;AF1=1;AC1=2;DP4=0,0,4,4;MQ=41;FQ=-51;EFF=INTERGENIC(MODIFIER|||||||||)	GT:PL:GQ	1/1:207,24,0:45
Chr01	60478268	.	G	A	152.0	.	DP=8;VDB=0.0393;AF1=1;AC1=2;DP4=0,0,2,6;MQ=37;FQ=-51;EFF=DOWNSTREAM(MODIFIER|||||Sobic.001G390200|||PAC:28394733|),DOWNSTREAM(MODIFIER|||||Sobic.001G390200|||PAC:28394734|),DOWNSTREAM(MODIFIER|||||Sobic.001G390200|||PAC:28394735|),INTRON(MODIFIER|||||Sobic.001G390300|||PAC:28398015|1)	GT:PL:GQ	1/1:185,24,0:45
Chr01	60530786	.	G	A	212.0	.	DP=13;VDB=0.0393;AF1=1;AC1=2;DP4=0,0,6,6;MQ=38;FQ=-63;EFF=INTERGENIC(MODIFIER|||||||||),UPSTREAM(MODIFIER|||||Sobic.001G390800|||PAC:28398345|),UPSTREAM(MODIFIER|||||Sobic.001G390800|||PAC:28398346|),UPSTREAM(MODIFIER|||||Sobic.001G390800|||PAC:28398347|),UPSTREAM(MODIFIER|||||Sobic.001G390800|||PAC:28398348|)	GT:PL:GQ	1/1:245,36,0:69
Chr01	60639398	.	G	A	222.0	.	DP=13;VDB=0.0298;AF1=1;AC1=2;DP4=0,0,6,5;MQ=45;FQ=-60;EFF=NON_SYNONYMOUS_CODING(MODERATE|MISSENSE|gGt/gAt|G7D||Sobic.001G391800|||PAC:28395557|),UTR_3_PRIME(MODIFIER|||||Sobic.001G391700|||PAC:28400624|3)	GT:PL:GQ	1/1:255,33,0:63
Chr01	60823856	.	G	A	181.0	.	DP=7;VDB=0.0400;AF1=1;AC1=2;DP4=0,0,3,4;MQ=45;FQ=-48;EFF=DOWNSTREAM(MODIFIER|||||Sobic.001G394000|||PAC:28395447|),NON_SYNONYMOUS_CODING(MODERATE|MISSENSE|Gtt/Att|V247I||Sobic.001G393900|||PAC:28399668|),NON_SYNONYMOUS_CODING(MODERATE|MISSENSE|Gtt/Att|V293I||Sobic.001G393900|||PAC:28399667|),UPSTREAM(MODIFIER|||||Sobic.001G393800|||PAC:28400528|)	GT:PL:GQ	1/1:214,21,0:39
Chr01	61033342	.	G	A	222.0	.	DP=14;VDB=0.0373;AF1=1;AC1=2;DP4=0,0,10,4;MQ=46;FQ=-69;EFF=DOWNSTREAM(MODIFIER|||||Sobic.001G396600|||PAC:28398929|),INTERGENIC(MODIFIER|||||||||),UPSTREAM(MODIFIER|||||Sobic.001G396700|||PAC:28398913|)	GT:PL:GQ	1/1:255,42,0:81
Chr01	61181830	.	G	A	74.0	.	DP=4;VDB=0.0329;AF1=1;AC1=2;DP4=0,0,1,2;MQ=45;FQ=-36;EFF=NON_SYNONYMOUS_CODING(MODERATE|MISSENSE|Ggc/Agc|G169S||Sobic.001G398000|||PAC:28398214|)	GT:PL:GQ	1/1:106,9,0:16
Chr01	61280377	.	G	A	114.0	.	DP=9;VDB=0.0271;AF1=1;AC1=2;DP4=0,0,5,4;MQ=24;FQ=-54;EFF=INTERGENIC(MODIFIER|||||||||)	GT:PL:GQ	1/1:147,27,0:51
Chr01	61414093	.	G	A	129.0	.	DP=5;VDB=0.0399;AF1=1;AC1=2;DP4=0,0,2,3;MQ=45;FQ=-42;EFF=INTERGENIC(MODIFIER|||||||||),UPSTREAM(MODIFIER|||||Sobic.001G400500|||PAC:28394689|),UPSTREAM(MODIFIER|||||Sobic.001G400500|||PAC:28394690|)	GT:PL:GQ	1/1:162,15,0:27
Chr01	61558068	.	G	A	164.0	.	DP=9;VDB=0.0271;AF1=1;AC1=2;DP4=0,0,8,1;MQ=46;FQ=-54;EFF=DOWNSTREAM(MODIFIER|||||Sobic.001G402000|||PAC:28394972|),INTERGENIC(MODIFIER|||||||||)	GT:PL:GQ	1/1:197,27,0:51
Chr01	61634699	.	G	A	157.0	.	DP=6;VDB=0.0271;AF1=1;AC1=2;DP4=0,0,3,3;MQ=45;FQ=-45;EFF=DOWNSTREAM(MODIFIER|||||Sobic.001G402900|||PAC:28399488|),DOWNSTREAM(MODIFIER|||||Sobic.001G403100|||PAC:28398563|),INTERGENIC(MODIFIER|||||||||),UPSTREAM(MODIFIER|||||Sobic.001G403000|||PAC:28394898|)	GT:PL:GQ	1/1:190,18,0:33
Chr01	61684188	.	G	A	126.0	.	DP=5;VDB=0.0399;AF1=1;AC1=2;DP4=0,0,3,2;MQ=46;FQ=-42;EFF=DOWNSTREAM(MODIFIER|||||Sobic.001G403500|||PAC:28400855|),INTRON(MODIFIER|||||Sobic.001G403400|||PAC:28397015|4)	GT:PL:GQ	1/1:159,15,0:27
Chr01	61986446	.	G	A	109.0	.	DP=4;VDB=0.0329;AF1=1;AC1=2;DP4=0,0,2,2;MQ=45;FQ=-39;EFF=INTERGENIC(MODIFIER|||||||||)	GT:PL:GQ	1/1:141,12,0:21
Chr01	61991548	.	C	T	30.8	.	DP=2;VDB=0.0192;AF1=1;AC1=2;DP4=0,0,1,1;MQ=32;FQ=-33;EFF=INTERGENIC(MODIFIER|||||||||),UPSTREAM(MODIFIER|||||Sobic.001G407700|||PAC:28400984|),UPSTREAM(MODIFIER|||||Sobic.001G407700|||PAC:28400985|)	GT:PL:GQ	1/1:62,6,0:10
Chr01	61991549	.	C	T	30.8	.	DP=2;VDB=0.0192;AF1=1;AC1=2;DP4=0,0,1,1;MQ=32;FQ=-33;EFF=INTERGENIC(MODIFIER|||||||||),UPSTREAM(MODIFIER|||||Sobic.001G407700|||PAC:28400984|),UPSTREAM(MODIFIER|||||Sobic.001G407700|||PAC:28400985|)	GT:PL:GQ	1/1:62,6,0:10
Chr01	62058810	.	G	A	159.0	.	DP=7;VDB=0.0393;AF1=1;AC1=2;DP4=0,0,3,3;MQ=45;FQ=-45;EFF=DOWNSTREAM(MODIFIER|||||Sobic.001G408700|||PAC:28395019|),DOWNSTREAM(MODIFIER|||||Sobic.001G408700|||PAC:28395020|),INTRON(MODIFIER|||||Sobic.001G408600|||PAC:28399394|6),INTRON(MODIFIER|||||Sobic.001G408600|||PAC:28399395|5),UPSTREAM(MODIFIER|||||Sobic.001G408500|||PAC:28398042|)	GT:PL:GQ	1/1:192,18,0:33
Chr01	62498590	.	G	A	61.0	.	DP=3;VDB=0.0225;AF1=1;AC1=2;DP4=0,0,2,1;MQ=46;FQ=-36;EFF=INTRON(MODIFIER|||||Sobic.001G415300|||PAC:28399823|5)	GT:PL:GQ	1/1:93,9,0:16
Chr01	62518498	.	G	A	137.0	.	DP=6;VDB=0.0373;AF1=1;AC1=2;DP4=0,0,4,2;MQ=40;FQ=-45;EFF=UPSTREAM(MODIFIER|||||Sobic.001G415600|||PAC:28398477|),UTR_5_PRIME(MODIFIER|||||Sobic.001G415700|||PAC:28398778|1)	GT:PL:GQ	1/1:170,18,0:33
Chr01	62589467	.	G	A	180.0	.	DP=8;VDB=0.0241;AF1=1;AC1=2;DP4=0,0,4,3;MQ=45;FQ=-48;EFF=DOWNSTREAM(MODIFIER|||||Sobic.001G416200|||PAC:28395579|),INTERGENIC(MODIFIER|||||||||),UPSTREAM(MODIFIER|||||Sobic.001G416300|||PAC:28400954|),UPSTREAM(MODIFIER|||||Sobic.001G416300|||PAC:28400955|)	GT:PL:GQ	1/1:213,21,0:39
Chr01	62993071	.	G	A	94.5	.	DP=5;VDB=0.0099;AF1=1;AC1=2;DP4=0,0,2,2;MQ=41;FQ=-39;EFF=DOWNSTREAM(MODIFIER|||||Sobic.001G420700|||PAC:28395891|),DOWNSTREAM(MODIFIER|||||Sobic.001G420800|||PAC:28400506|),DOWNSTREAM(MODIFIER|||||Sobic.001G420800|||PAC:28400507|),DOWNSTREAM(MODIFIER|||||Sobic.001G420800|||PAC:28400508|),INTERGENIC(MODIFIER|||||||||)	GT:PL:GQ	1/1:127,12,0:21
Chr01	63118951	.	G	A	75.0	.	DP=3;VDB=0.0116;AF1=1;AC1=2;DP4=0,0,1,2;MQ=45;FQ=-36;EFF=INTERGENIC(MODIFIER|||||||||),UPSTREAM(MODIFIER|||||Sobic.001G422300|||PAC:28394836|)	GT:PL:GQ	1/1:107,9,0:16
Chr01	63153305	.	G	A	205.0	.	DP=12;VDB=0.0393;AF1=1;AC1=2;DP4=0,0,4,5;MQ=43;FQ=-54;EFF=DOWNSTREAM(MODIFIER|||||Sobic.001G422600|||PAC:28397950|),INTERGENIC(MODIFIER|||||||||),UPSTREAM(MODIFIER|||||Sobic.001G422500|||PAC:28400717|)	GT:PL:GQ	1/1:238,27,0:51
Chr01	63297194	.	G	A	222.0	.	DP=13;VDB=0.0399;AF1=1;AC1=2;DP4=0,0,7,6;MQ=44;FQ=-66;EFF=DOWNSTREAM(MODIFIER|||||Sobic.001G424600|||PAC:28399927|),DOWNSTREAM(MODIFIER|||||Sobic.001G424600|||PAC:28399928|),INTRON(MODIFIER|||||Sobic.001G424700|||PAC:28399586|1),INTRON(MODIFIER|||||Sobic.001G424700|||PAC:28399587|1)	GT:PL:GQ	1/1:255,39,0:75
Chr01	63558767	.	G	A	164.0	.	DP=7;VDB=0.0380;AF1=1;AC1=2;DP4=0,0,3,4;MQ=44;FQ=-48;EFF=DOWNSTREAM(MODIFIER|||||Sobic.001G428300|||PAC:28396702|),DOWNSTREAM(MODIFIER|||||Sobic.001G428500|||PAC:28395017|),INTRON(MODIFIER|||||Sobic.001G428400|||PAC:28400814|2)	GT:PL:GQ	1/1:197,21,0:39
Chr01	63749114	.	G	A	104.0	.	DP=4;VDB=0.0287;AF1=1;AC1=2;DP4=0,0,2,2;MQ=45;FQ=-39;EFF=INTERGENIC(MODIFIER|||||||||),UPSTREAM(MODIFIER|||||Sobic.001G430100|||PAC:28394856|)	GT:PL:GQ	1/1:136,12,0:21
Chr01	63799239	.	G	A	107.0	.	DP=4;VDB=0.0236;AF1=1;AC1=2;DP4=0,0,2,2;MQ=45;FQ=-39;EFF=INTERGENIC(MODIFIER|||||||||),UPSTREAM(MODIFIER|||||Sobic.001G430700|||PAC:28397576|),UPSTREAM(MODIFIER|||||Sobic.001G430700|||PAC:28397577|)	GT:PL:GQ	1/1:139,12,0:21
Chr01	63843864	.	G	A	84.5	.	DP=4;VDB=0.0027;AF1=1;AC1=2;DP4=0,0,2,2;MQ=43;FQ=-39;EFF=DOWNSTREAM(MODIFIER|||||Sobic.001G431300|||PAC:28397350|),NON_SYNONYMOUS_CODING(MODERATE|MISSENSE|Ccc/Tcc|P230S||Sobic.001G431200|||PAC:28394803|)	GT:PL:GQ	1/1:117,12,0:21
Chr01	63956539	.	C	T	32.8	.	DP=3;VDB=0.0131;AF1=1;AC1=2;DP4=0,0,1,1;MQ=37;FQ=-33;EFF=INTERGENIC(MODIFIER|||||||||)	GT:PL:GQ	1/1:64,6,0:10
Chr01	64329032	.	G	A	96.5	.	DP=6;VDB=0.0322;AF1=1;AC1=2;DP4=0,0,2,2;MQ=43;FQ=-39;EFF=INTERGENIC(MODIFIER|||||||||),UPSTREAM(MODIFIER|||||Sobic.001G437000|||PAC:28394810|)	GT:PL:GQ	1/1:129,12,0:21
Chr01	64547562	.	G	A	222.0	.	DP=13;VDB=0.0380;AF1=1;AC1=2;DP4=0,0,4,6;MQ=45;FQ=-57;EFF=DOWNSTREAM(MODIFIER|||||Sobic.001G439200|||PAC:28399456|),DOWNSTREAM(MODIFIER|||||Sobic.001G439200|||PAC:28399457|),DOWNSTREAM(MODIFIER|||||Sobic.001G439300|||PAC:28394835|),INTERGENIC(MODIFIER|||||||||)	GT:PL:GQ	1/1:255,30,0:57
Chr01	64598008	.	G	A	142.0	.	DP=6;VDB=0.0392;AF1=1;AC1=2;DP4=0,0,2,4;MQ=45;FQ=-45;EFF=DOWNSTREAM(MODIFIER|||||Sobic.001G439800|||PAC:28394956|),INTERGENIC(MODIFIER|||||||||)	GT:PL:GQ	1/1:175,18,0:33
Chr01	64635204	.	G	A	155.0	.	DP=6;VDB=0.0140;AF1=1;AC1=2;DP4=0,0,2,4;MQ=45;FQ=-45;EFF=INTRON(MODIFIER|||||Sobic.001G440200|||PAC:28396316|3),UPSTREAM(MODIFIER|||||Sobic.001G440300|||PAC:28395839|)	GT:PL:GQ	1/1:188,18,0:33
Chr01	64686548	.	G	A	181.0	.	DP=9;VDB=0.0380;AF1=1;AC1=2;DP4=0,0,2,7;MQ=39;FQ=-54;EFF=DOWNSTREAM(MODIFIER|||||Sobic.001G440800|||PAC:28398869|),INTERGENIC(MODIFIER|||||||||),UPSTREAM(MODIFIER|||||Sobic.001G440600|||PAC:28395077|),UPSTREAM(MODIFIER|||||Sobic.001G440600|||PAC:28395078|),UPSTREAM(MODIFIER|||||Sobic.001G440700|||PAC:28399946|)	GT:PL:GQ	1/1:214,27,0:51
Chr01	65136052	.	G	A	152.0	.	DP=6;VDB=0.0271;AF1=1;AC1=2;DP4=0,0,4,2;MQ=46;FQ=-45;EFF=DOWNSTREAM(MODIFIER|||||Sobic.001G446400|||PAC:28396244|),INTERGENIC(MODIFIER|||||||||)	GT:PL:GQ	1/1:185,18,0:33
Chr01	65299677	.	G	A	128.0	.	DP=7;VDB=0.0298;AF1=1;AC1=2;DP4=0,0,4,2;MQ=45;FQ=-45;EFF=INTERGENIC(MODIFIER|||||||||),UPSTREAM(MODIFIER|||||Sobic.001G447500|||PAC:28396399|)	GT:PL:GQ	1/1:161,18,0:33
Chr01	65350767	.	G	A	160.0	.	DP=6;VDB=0.0099;AF1=1;AC1=2;DP4=0,0,3,3;MQ=45;FQ=-45;EFF=DOWNSTREAM(MODIFIER|||||Sobic.001G448100|||PAC:28398337|),INTERGENIC(MODIFIER|||||||||),UPSTREAM(MODIFIER|||||Sobic.001G448000|||PAC:28400330|)	GT:PL:GQ	1/1:193,18,0:33
Chr01	65429271	.	G	A	201.0	.	DP=9;VDB=0.0298;AF1=1;AC1=2;DP4=0,0,4,4;MQ=45;FQ=-51;EFF=DOWNSTREAM(MODIFIER|||||Sobic.001G449000|||PAC:28397382|),NON_SYNONYMOUS_CODING(MODERATE|MISSENSE|Cgt/Tgt|R331C||Sobic.001G448900|||PAC:28400233|),UPSTREAM(MODIFIER|||||Sobic.001G448800|||PAC:28400598|)	GT:PL:GQ	1/1:234,24,0:45
Chr01	65523672	.	G	A	222.0	.	DP=13;VDB=0.0380;AF1=1;AC1=2;DP4=0,0,6,7;MQ=45;FQ=-66;EFF=DOWNSTREAM(MODIFIER|||||Sobic.001G450100|||PAC:28397841|),INTERGENIC(MODIFIER|||||||||),UPSTREAM(MODIFIER|||||Sobic.001G450000|||PAC:28398959|)	GT:PL:GQ	1/1:255,39,0:75
Chr01	65616561	.	G	A	134.0	.	DP=5;VDB=0.0398;AF1=1;AC1=2;DP4=0,0,3,2;MQ=45;FQ=-42;EFF=DOWNSTREAM(MODIFIER|||||Sobic.001G451300|||PAC:28395766|),NON_SYNONYMOUS_CODING(MODERATE|MISSENSE|Gca/Aca|A565T||Sobic.001G451200|||PAC:28400958|),NON_SYNONYMOUS_CODING(MODERATE|MISSENSE|Gca/Aca|A798T||Sobic.001G451200|||PAC:28400957|),UPSTREAM(MODIFIER|||||Sobic.001G451100|||PAC:28397581|),UPSTREAM(MODIFIER|||||Sobic.001G451100|||PAC:28397…	GT:PL:GQ	1/1:167,15,0:27
Chr01	65656816	.	G	A	95.5	.	DP=4;VDB=0.0300;AF1=1;AC1=2;DP4=0,0,2,2;MQ=46;FQ=-39;EFF=DOWNSTREAM(MODIFIER|||||Sobic.001G451500|||PAC:28398438|),DOWNSTREAM(MODIFIER|||||Sobic.001G451500|||PAC:28398439|),DOWNSTREAM(MODIFIER|||||Sobic.001G451600|||PAC:28397426|),INTERGENIC(MODIFIER|||||||||),UPSTREAM(MODIFIER|||||Sobic.001G451700|||PAC:28396922|)	GT:PL:GQ	1/1:128,12,0:21
Chr01	65733922	.	C	T	185.0	.	DP=18;VDB=0.0190;AF1=1;AC1=2;DP4=0,0,9,7;MQ=26;FQ=-75;EFF=DOWNSTREAM(MODIFIER|||||Sobic.001G452700|||PAC:28397188|),INTRON(MODIFIER|||||Sobic.001G452600|||PAC:28394925|5)	GT:PL:GQ	1/1:218,48,0:93
Chr01	66044087	.	G	A	222.0	.	DP=14;VDB=0.0380;AF1=1;AC1=2;DP4=0,0,6,7;MQ=46;FQ=-66;EFF=INTERGENIC(MODIFIER|||||||||)	GT:PL:GQ	1/1:255,39,0:75
Chr01	66190023	.	G	A	169.0	.	DP=7;VDB=0.0271;AF1=1;AC1=2;DP4=0,0,5,2;MQ=45;FQ=-48;EFF=INTERGENIC(MODIFIER|||||||||),UPSTREAM(MODIFIER|||||Sobic.001G457600|||PAC:28397797|)	GT:PL:GQ	1/1:202,21,0:39
Chr01	66239101	.	G	A	222.0	.	DP=12;VDB=0.0380;AF1=1;AC1=2;DP4=0,0,5,7;MQ=45;FQ=-63;EFF=DOWNSTREAM(MODIFIER|||||Sobic.001G457900|||PAC:28399908|),NON_SYNONYMOUS_CODING(MODERATE|MISSENSE|Gag/Aag|E1753K||Sobic.001G457800|||PAC:28397144|)	GT:PL:GQ	1/1:255,36,0:69
Chr01	66352461	.	G	A	180.0	.	DP=9;VDB=0.0380;AF1=1;AC1=2;DP4=0,0,6,2;MQ=45;FQ=-51;EFF=DOWNSTREAM(MODIFIER|||||Sobic.001G459700|||PAC:28395912|),DOWNSTREAM(MODIFIER|||||Sobic.001G459800|||PAC:28395950|),INTERGENIC(MODIFIER|||||||||)	GT:PL:GQ	1/1:213,24,0:45
Chr01	66403106	.	G	A	222.0	.	DP=13;VDB=0.0399;AF1=1;AC1=2;DP4=0,0,6,7;MQ=45;FQ=-66;EFF=INTERGENIC(MODIFIER|||||||||),UPSTREAM(MODIFIER|||||Sobic.001G460400|||PAC:28396020|),UPSTREAM(MODIFIER|||||Sobic.001G460400|||PAC:28396021|),UPSTREAM(MODIFIER|||||Sobic.001G460500|||PAC:28396729|)	GT:PL:GQ	1/1:255,39,0:75
Chr01	66443509	.	G	A	142.0	.	DP=7;VDB=0.0398;AF1=1;AC1=2;DP4=0,0,3,3;MQ=43;FQ=-45;EFF=DOWNSTREAM(MODIFIER|||||Sobic.001G461100|||PAC:28398441|),INTRON(MODIFIER|||||Sobic.001G461200|||PAC:28399948|2),UPSTREAM(MODIFIER|||||Sobic.001G461300|||PAC:28398834|)	GT:PL:GQ	1/1:175,18,0:33
Chr01	66477734	.	G	A	222.0	.	DP=14;VDB=0.0365;AF1=1;AC1=2;DP4=0,0,8,5;MQ=45;FQ=-66;EFF=DOWNSTREAM(MODIFIER|||||Sobic.001G461700|||PAC:28399898|),DOWNSTREAM(MODIFIER|||||Sobic.001G461900|||PAC:28395216|),INTRON(MODIFIER|||||Sobic.001G461800|||PAC:28398147|3)	GT:PL:GQ	1/1:255,39,0:75
Chr01	66748762	.	G	A	197.0	.	DP=8;VDB=0.0365;AF1=1;AC1=2;DP4=0,0,3,5;MQ=45;FQ=-51;EFF=INTERGENIC(MODIFIER|||||||||),UPSTREAM(MODIFIER|||||Sobic.001G465400|||PAC:28394894|),UPSTREAM(MODIFIER|||||Sobic.001G465400|||PAC:28394895|),UPSTREAM(MODIFIER|||||Sobic.001G465400|||PAC:28394896|),UPSTREAM(MODIFIER|||||Sobic.001G465500|||PAC:28397120|),UPSTREAM(MODIFIER|||||Sobic.001G465500|||PAC:28397121|)	GT:PL:GQ	1/1:230,24,0:45
Chr01	66851552	.	G	A	215.0	.	DP=10;VDB=0.0190;AF1=1;AC1=2;DP4=0,0,5,4;MQ=45;FQ=-54;EFF=INTRON(MODIFIER|||||Sobic.001G467100|||PAC:28398917|5),UPSTREAM(MODIFIER|||||Sobic.001G467200|||PAC:28395243|)	GT:PL:GQ	1/1:248,27,0:51
Chr01	66865426	.	G	A	120.0	.	DP=7;VDB=0.0345;AF1=1;AC1=2;DP4=0,0,3,2;MQ=45;FQ=-42;EFF=DOWNSTREAM(MODIFIER|||||Sobic.001G467400|||PAC:28397383|),INTERGENIC(MODIFIER|||||||||),UPSTREAM(MODIFIER|||||Sobic.001G467300|||PAC:28396634|),UPSTREAM(MODIFIER|||||Sobic.001G467300|||PAC:28396635|)	GT:PL:GQ	1/1:153,15,0:27
Chr01	66874373	.	G	A	217.0	.	DP=12;VDB=0.0345;AF1=1;AC1=2;DP4=0,0,3,9;MQ=46;FQ=-63;EFF=INTERGENIC(MODIFIER|||||||||),UPSTREAM(MODIFIER|||||Sobic.001G467400|||PAC:28397383|),UPSTREAM(MODIFIER|||||Sobic.001G467500|||PAC:28394968|)	GT:PL:GQ	1/1:250,36,0:69
Chr01	66913175	.	G	A	124.0	.	DP=5;VDB=0.0241;AF1=1;AC1=2;DP4=0,0,1,4;MQ=45;FQ=-42;EFF=DOWNSTREAM(MODIFIER|||||Sobic.001G467900|||PAC:28400404|),INTERGENIC(MODIFIER|||||||||)	GT:PL:GQ	1/1:157,15,0:27
Chr01	66955446	.	G	A	222.0	.	DP=11;VDB=0.0373;AF1=1;AC1=2;DP4=0,0,5,6;MQ=45;FQ=-60;EFF=INTERGENIC(MODIFIER|||||||||),UPSTREAM(MODIFIER|||||Sobic.001G468400|||PAC:28395047|)	GT:PL:GQ	1/1:255,33,0:63
Chr01	67155923	.	G	A	152.0	.	DP=6;VDB=0.0343;AF1=1;AC1=2;DP4=0,0,3,3;MQ=45;FQ=-45;EFF=DOWNSTREAM(MODIFIER|||||Sobic.001G470400|||PAC:28399035|),DOWNSTREAM(MODIFIER|||||Sobic.001G470500|||PAC:28395152|),DOWNSTREAM(MODIFIER|||||Sobic.001G470600|||PAC:28398807|),DOWNSTREAM(MODIFIER|||||Sobic.001G470600|||PAC:28398808|),INTERGENIC(MODIFIER|||||||||)	GT:PL:GQ	1/1:185,18,0:33
Chr01	67409793	.	G	A	154.0	.	DP=6;VDB=0.0164;AF1=1;AC1=2;DP4=0,0,3,3;MQ=45;FQ=-45;EFF=NON_SYNONYMOUS_CODING(MODERATE|MISSENSE|Ctc/Ttc|L342F||Sobic.001G473700|||PAC:28400522|),UPSTREAM(MODIFIER|||||Sobic.001G473600|||PAC:28399480|)	GT:PL:GQ	1/1:187,18,0:33
Chr01	67416878	.	G	A	181.0	.	DP=8;VDB=0.0322;AF1=1;AC1=2;DP4=0,0,6,2;MQ=45;FQ=-51;EFF=INTRON(MODIFIER|||||Sobic.001G473800|||PAC:28398444|1)	GT:PL:GQ	1/1:214,24,0:45
Chr01	67959100	.	G	A	77.5	.	DP=4;VDB=0.0249;AF1=1;AC1=2;DP4=0,0,2,2;MQ=40;FQ=-39;EFF=DOWNSTREAM(MODIFIER|||||Sobic.001G479600|||PAC:28400822|),DOWNSTREAM(MODIFIER|||||Sobic.001G479800|||PAC:28400134|),DOWNSTREAM(MODIFIER|||||Sobic.001G479800|||PAC:28400135|),SYNONYMOUS_CODING(LOW|SILENT|agC/agT|S270||Sobic.001G479700|||PAC:28398289|)	GT:PL:GQ	1/1:110,12,0:21
Chr01	68213765	.	G	A	42.8	.	DP=2;VDB=0.0114;AF1=1;AC1=2;DP4=0,0,1,1;MQ=44;FQ=-33;EFF=DOWNSTREAM(MODIFIER|||||Sobic.001G482400|||PAC:28395379|),DOWNSTREAM(MODIFIER|||||Sobic.001G482500|||PAC:28395540|),NON_SYNONYMOUS_CODING(MODERATE|MISSENSE|cCg/cTg|P28L||Sobic.001G482300|||PAC:28399852|)	GT:PL:GQ	1/1:74,6,0:10
Chr01	68270567	.	G	A	98.5	.	DP=4;VDB=0.0332;AF1=1;AC1=2;DP4=0,0,3,1;MQ=45;FQ=-39;EFF=INTERGENIC(MODIFIER|||||||||),UPSTREAM(MODIFIER|||||Sobic.001G483200|||PAC:28399626|),UPSTREAM(MODIFIER|||||Sobic.001G483200|||PAC:28399627|),UPSTREAM(MODIFIER|||||Sobic.001G483200|||PAC:28399628|),UPSTREAM(MODIFIER|||||Sobic.001G483200|||PAC:28399629|),UPSTREAM(MODIFIER|||||Sobic.001G483300|||PAC:28396786|)	GT:PL:GQ	1/1:131,12,0:21
Chr01	68285790	.	G	A	170.0	.	DP=10;VDB=0.0393;AF1=1;AC1=2;DP4=0,0,8,1;MQ=44;FQ=-54;EFF=INTERGENIC(MODIFIER|||||||||),UPSTREAM(MODIFIER|||||Sobic.001G483400|||PAC:28395328|)	GT:PL:GQ	1/1:203,27,0:51
Chr01	68341912	.	G	A	217.0	.	DP=10;VDB=0.0398;AF1=1;AC1=2;DP4=0,0,5,4;MQ=45;FQ=-54;EFF=DOWNSTREAM(MODIFIER|||||Sobic.001G484300|||PAC:28395131|),NON_SYNONYMOUS_CODING(MODERATE|MISSENSE|aGc/aAc|S350N||Sobic.001G484200|||PAC:28395997|)	GT:PL:GQ	1/1:250,27,0:51
Chr01	68553062	.	G	A	138.0	.	DP=7;VDB=0.0140;AF1=1;AC1=2;DP4=0,0,5,1;MQ=44;FQ=-45;EFF=INTRON(MODIFIER|||||Sobic.001G487200|||PAC:28397651|4),UPSTREAM(MODIFIER|||||Sobic.001G487100|||PAC:28399711|)	GT:PL:GQ	1/1:171,18,0:33
Chr01	68618959	.	G	A	214.0	.	DP=10;VDB=0.0398;AF1=1;AC1=2;DP4=0,0,4,6;MQ=44;FQ=-57;EFF=SYNONYMOUS_CODING(LOW|SILENT|Ctg/Ttg|L179||Sobic.001G488200|||PAC:28399000|),UPSTREAM(MODIFIER|||||Sobic.001G488100|||PAC:28399508|)	GT:PL:GQ	1/1:247,30,0:57
Chr01	68637521	.	G	A	121.0	.	DP=6;VDB=0.0298;AF1=1;AC1=2;DP4=0,0,5,1;MQ=42;FQ=-45;EFF=DOWNSTREAM(MODIFIER|||||Sobic.001G488300|||PAC:28399142|),DOWNSTREAM(MODIFIER|||||Sobic.001G488400|||PAC:28397155|),INTERGENIC(MODIFIER|||||||||)	GT:PL:GQ	1/1:154,18,0:33
Chr01	69061387	.	C	T	121.0	.	DP=6;VDB=0.0343;AF1=1;AC1=2;DP4=0,0,3,2;MQ=46;FQ=-42;EFF=INTERGENIC(MODIFIER|||||||||),UPSTREAM(MODIFIER|||||Sobic.001G493400|||PAC:28397351|),UPSTREAM(MODIFIER|||||Sobic.001G493400|||PAC:28397352|)	GT:PL:GQ	1/1:154,15,0:27
Chr01	69174653	.	G	A	182.0	.	DP=8;VDB=0.0345;AF1=1;AC1=2;DP4=0,0,6,2;MQ=45;FQ=-51;EFF=DOWNSTREAM(MODIFIER|||||Sobic.001G494600|||PAC:28398559|),INTERGENIC(MODIFIER|||||||||),UPSTREAM(MODIFIER|||||Sobic.001G494500|||PAC:28398877|)	GT:PL:GQ	1/1:215,24,0:45
Chr01	69355862	.	G	A	170.0	.	DP=8;VDB=0.0305;AF1=1;AC1=2;DP4=0,0,3,4;MQ=40;FQ=-48;EFF=INTERGENIC(MODIFIER|||||||||)	GT:PL:GQ	1/1:203,21,0:39
Chr01	69497272	.	C	T	222.0	.	DP=10;VDB=0.0284;AF1=1;AC1=2;DP4=0,0,4,6;MQ=45;FQ=-57;EFF=DOWNSTREAM(MODIFIER|||||Sobic.001G496800|||PAC:28396199|),INTERGENIC(MODIFIER|||||||||),UPSTREAM(MODIFIER|||||Sobic.001G496900|||PAC:28398880|)	GT:PL:GQ	1/1:255,30,0:57
Chr01	69514104	.	C	T	142.0	.	DP=7;VDB=0.0271;AF1=1;AC1=2;DP4=0,0,4,2;MQ=41;FQ=-45;EFF=DOWNSTREAM(MODIFIER|||||Sobic.001G496900|||PAC:28398880|),INTERGENIC(MODIFIER|||||||||)	GT:PL:GQ	1/1:175,18,0:33
Chr01	69572950	.	C	T	106.0	.	DP=4;VDB=0.0159;AF1=1;AC1=2;DP4=0,0,2,2;MQ=43;FQ=-39;EFF=UTR_3_PRIME(MODIFIER|||||Sobic.001G497800|||PAC:28398554|1)	GT:PL:GQ	1/1:138,12,0:21
Chr01	69590988	.	C	T	220.0	.	DP=10;VDB=0.0380;AF1=1;AC1=2;DP4=0,0,7,3;MQ=45;FQ=-57;EFF=DOWNSTREAM(MODIFIER|||||Sobic.001G498000|||PAC:28399767|),INTERGENIC(MODIFIER|||||||||),UPSTREAM(MODIFIER|||||Sobic.001G497900|||PAC:28398058|)	GT:PL:GQ	1/1:253,30,0:57
Chr01	69673480	.	C	T	174.0	.	DP=9;VDB=0.0190;AF1=1;AC1=2;DP4=0,0,8,1;MQ=45;FQ=-54;EFF=INTERGENIC(MODIFIER|||||||||),UPSTREAM(MODIFIER|||||Sobic.001G499000|||PAC:28395730|),UPSTREAM(MODIFIER|||||Sobic.001G499000|||PAC:28395731|),UPSTREAM(MODIFIER|||||Sobic.001G499100|||PAC:28396022|)	GT:PL:GQ	1/1:207,27,0:51
Chr01	69743092	.	C	T	215.0	.	DP=12;VDB=0.0190;AF1=1;AC1=2;DP4=0,0,9,3;MQ=43;FQ=-63;EFF=DOWNSTREAM(MODIFIER|||||Sobic.001G500000|||PAC:28398516|),INTERGENIC(MODIFIER|||||||||),UPSTREAM(MODIFIER|||||Sobic.001G499900|||PAC:28395903|)	GT:PL:GQ	1/1:248,36,0:69
Chr01	69809408	.	C	T	34.8	.	DP=2;VDB=0.0196;AF1=1;AC1=2;DP4=0,0,1,1;MQ=33;FQ=-33;EFF=INTRON(MODIFIER|||||Sobic.001G500700|||PAC:28399810|2),UPSTREAM(MODIFIER|||||Sobic.001G500600|||PAC:28400377|)	GT:PL:GQ	1/1:66,6,0:10
Chr01	70129706	.	C	T	222.0	.	DP=10;VDB=0.0399;AF1=1;AC1=2;DP4=0,0,5,5;MQ=45;FQ=-57;EFF=DOWNSTREAM(MODIFIER|||||Sobic.001G505000|||PAC:28396285|),DOWNSTREAM(MODIFIER|||||Sobic.001G505000|||PAC:28396286|),INTERGENIC(MODIFIER|||||||||),UPSTREAM(MODIFIER|||||Sobic.001G504900|||PAC:28396270|)	GT:PL:GQ	1/1:255,30,0:57
Chr01	70196954	.	C	T	196.0	.	DP=9;VDB=0.0398;AF1=1;AC1=2;DP4=0,0,2,7;MQ=45;FQ=-54;EFF=DOWNSTREAM(MODIFIER|||||Sobic.001G505600|||PAC:28397560|),INTERGENIC(MODIFIER|||||||||),UPSTREAM(MODIFIER|||||Sobic.001G505700|||PAC:28400881|)	GT:PL:GQ	1/1:229,27,0:51
Chr01	70295823	.	C	T	124.0	.	DP=6;VDB=0.0271;AF1=1;AC1=2;DP4=0,0,2,3;MQ=41;FQ=-42;EFF=DOWNSTREAM(MODIFIER|||||Sobic.001G507100|||PAC:28396217|),INTRON(MODIFIER|||||Sobic.001G507000|||PAC:28397795|4),UPSTREAM(MODIFIER|||||Sobic.001G506900|||PAC:28400488|)	GT:PL:GQ	1/1:157,15,0:27
Chr01	70343255	.	C	T	132.0	.	DP=5;VDB=0.0365;AF1=1;AC1=2;DP4=0,0,2,3;MQ=45;FQ=-42;EFF=INTRON(MODIFIER|||||Sobic.001G507500|||PAC:28398191|10),UPSTREAM(MODIFIER|||||Sobic.001G507400|||PAC:28398685|),UPSTREAM(MODIFIER|||||Sobic.001G507400|||PAC:28398686|)	GT:PL:GQ	1/1:165,15,0:27
Chr01	70346567	.	C	T	127.0	.	DP=5;VDB=0.0345;AF1=1;AC1=2;DP4=0,0,2,3;MQ=45;FQ=-42;EFF=DOWNSTREAM(MODIFIER|||||Sobic.001G507500|||PAC:28398191|),INTERGENIC(MODIFIER|||||||||),UPSTREAM(MODIFIER|||||Sobic.001G507600|||PAC:28399602|)	GT:PL:GQ	1/1:160,15,0:27
Chr01	70460308	.	C	T	203.0	.	DP=8;VDB=0.0345;AF1=1;AC1=2;DP4=0,0,4,4;MQ=45;FQ=-51;EFF=DOWNSTREAM(MODIFIER|||||Sobic.001G508400|||PAC:28399458|),INTERGENIC(MODIFIER|||||||||)	GT:PL:GQ	1/1:236,24,0:45
Chr01	70991190	.	C	T	153.0	.	DP=7;VDB=0.0345;AF1=1;AC1=2;DP4=0,0,3,3;MQ=44;FQ=-45;EFF=INTERGENIC(MODIFIER|||||||||),UPSTREAM(MODIFIER|||||Sobic.001G514700|||PAC:28397726|)	GT:PL:GQ	1/1:186,18,0:33
Chr01	71072008	.	C	T	164.0	.	DP=9;VDB=0.0398;AF1=1;AC1=2;DP4=0,0,1,7;MQ=45;FQ=-51;EFF=INTERGENIC(MODIFIER|||||||||),UPSTREAM(MODIFIER|||||Sobic.001G515800|||PAC:28399409|),UPSTREAM(MODIFIER|||||Sobic.001G515900|||PAC:28395946|)	GT:PL:GQ	1/1:197,24,0:45
Chr01	71111877	.	C	T	203.0	.	DP=9;VDB=0.0365;AF1=1;AC1=2;DP4=0,0,3,6;MQ=41;FQ=-54;EFF=INTERGENIC(MODIFIER|||||||||),UPSTREAM(MODIFIER|||||Sobic.001G516300|||PAC:28397570|)	GT:PL:GQ	1/1:236,27,0:51
Chr01	71130152	.	C	T	203.0	.	DP=9;VDB=0.0066;AF1=1;AC1=2;DP4=0,0,6,3;MQ=45;FQ=-54;EFF=INTERGENIC(MODIFIER|||||||||),UPSTREAM(MODIFIER|||||Sobic.001G516500|||PAC:28394766|)	GT:PL:GQ	1/1:236,27,0:51
Chr01	71643450	.	C	T	130.0	.	DP=6;VDB=0.0400;AF1=1;AC1=2;DP4=0,0,2,3;MQ=45;FQ=-42;EFF=DOWNSTREAM(MODIFIER|||||Sobic.001G523500|||PAC:28400652|),INTERGENIC(MODIFIER|||||||||)	GT:PL:GQ	1/1:163,15,0:27
Chr01	71751240	.	C	T	124.0	.	DP=6;VDB=0.0399;AF1=1;AC1=2;DP4=0,0,5,1;MQ=44;FQ=-45;EFF=DOWNSTREAM(MODIFIER|||||Sobic.001G525300|||PAC:28395010|),INTERGENIC(MODIFIER|||||||||)	GT:PL:GQ	1/1:157,18,0:33
Chr01	71754687	.	C	T	222.0	.	DP=11;VDB=0.0190;AF1=1;AC1=2;DP4=0,0,4,7;MQ=45;FQ=-60;EFF=INTERGENIC(MODIFIER|||||||||),UPSTREAM(MODIFIER|||||Sobic.001G525300|||PAC:28395010|)	GT:PL:GQ	1/1:255,33,0:63
Chr01	72165597	.	C	T	191.0	.	DP=11;VDB=0.0399;AF1=1;AC1=2;DP4=0,0,10,1;MQ=45;FQ=-60;EFF=INTRON(MODIFIER|||||Sobic.001G529600|||PAC:28397354|6)	GT:PL:GQ	1/1:224,33,0:63
Chr01	72261217	.	C	T	75.0	.	DP=3;VDB=0.0163;AF1=1;AC1=2;DP4=0,0,1,2;MQ=46;FQ=-36;EFF=DOWNSTREAM(MODIFIER|||||Sobic.001G530800|||PAC:28400183|),INTERGENIC(MODIFIER|||||||||),UPSTREAM(MODIFIER|||||Sobic.001G530700|||PAC:28397593|)	GT:PL:GQ	1/1:107,9,0:16
Chr01	72335148	.	C	T	158.0	.	DP=7;VDB=0.0399;AF1=1;AC1=2;DP4=0,0,5,2;MQ=45;FQ=-48;EFF=UPSTREAM(MODIFIER|||||Sobic.001G531900|||PAC:28396556|),UTR_3_PRIME(MODIFIER|||||Sobic.001G532000|||PAC:28398849|3)	GT:PL:GQ	1/1:191,21,0:39
Chr01	72358768	.	C	T	192.0	.	DP=8;VDB=0.0081;AF1=1;AC1=2;DP4=0,0,4,4;MQ=44;FQ=-51;EFF=DOWNSTREAM(MODIFIER|||||Sobic.001G532300|||PAC:28400754|),DOWNSTREAM(MODIFIER|||||Sobic.001G532300|||PAC:28400755|),INTERGENIC(MODIFIER|||||||||),UPSTREAM(MODIFIER|||||Sobic.001G532200|||PAC:28397463|)	GT:PL:GQ	1/1:225,24,0:45
Chr01	72486089	.	G	A	183.0	.	DP=8;VDB=0.0345;AF1=1;AC1=2;DP4=0,0,2,6;MQ=45;FQ=-51;EFF=INTERGENIC(MODIFIER|||||||||),UPSTREAM(MODIFIER|||||Sobic.001G533400|||PAC:28396455|),UPSTREAM(MODIFIER|||||Sobic.001G533400|||PAC:28396456|),UPSTREAM(MODIFIER|||||Sobic.001G533400|||PAC:28396457|),UPSTREAM(MODIFIER|||||Sobic.001G533500|||PAC:28398770|)	GT:PL:GQ	1/1:216,24,0:45
Chr01	72528100	.	G	A	222.0	.	DP=13;VDB=0.0164;AF1=1;AC1=2;DP4=0,0,8,5;MQ=46;FQ=-66;EFF=SYNONYMOUS_CODING(LOW|SILENT|agC/agT|S656||Sobic.001G534000|||PAC:28395233|),SYNONYMOUS_CODING(LOW|SILENT|agC/agT|S686||Sobic.001G534000|||PAC:28395232|),UPSTREAM(MODIFIER|||||Sobic.001G533900|||PAC:28397452|)	GT:PL:GQ	1/1:255,39,0:75
Chr01	72609393	.	G	A	25.3	.	DP=5;VDB=0.0393;AF1=1;AC1=2;DP4=0,0,1,4;MQ=15;FQ=-42;EFF=INTERGENIC(MODIFIER|||||||||)	GT:PL:GQ	1/1:58,15,0:27
Chr01	72950041	.	G	A	222.0	.	DP=12;VDB=0.0271;AF1=1;AC1=2;DP4=0,0,8,4;MQ=45;FQ=-63;EFF=INTRON(MODIFIER|||||Sobic.001G538500|||PAC:28395614|6),UPSTREAM(MODIFIER|||||Sobic.001G538600|||PAC:28395611|)	GT:PL:GQ	1/1:255,36,0:69
Chr01	72997981	.	G	A	170.0	.	DP=8;VDB=0.0216;AF1=1;AC1=2;DP4=0,0,4,4;MQ=46;FQ=-51;EFF=INTERGENIC(MODIFIER|||||||||),UPSTREAM(MODIFIER|||||Sobic.001G539000|||PAC:28396235|),UPSTREAM(MODIFIER|||||Sobic.001G539100|||PAC:28396909|)	GT:PL:GQ	1/1:203,24,0:45
Chr01	73043119	.	G	A	169.0	.	DP=9;VDB=0.0398;AF1=1;AC1=2;DP4=0,0,6,2;MQ=42;FQ=-51;EFF=DOWNSTREAM(MODIFIER|||||Sobic.001G539400|||PAC:28399164|),DOWNSTREAM(MODIFIER|||||Sobic.001G539400|||PAC:28399165|),NON_SYNONYMOUS_CODING(MODERATE|MISSENSE|Cat/Tat|H94Y||Sobic.001G539300|||PAC:28400495|)	GT:PL:GQ	1/1:202,24,0:45
Chr01	73061313	.	G	A	160.0	.	DP=8;VDB=0.0399;AF1=1;AC1=2;DP4=0,0,3,4;MQ=46;FQ=-48;EFF=DOWNSTREAM(MODIFIER|||||Sobic.001G539500|||PAC:28395594|),DOWNSTREAM(MODIFIER|||||Sobic.001G539500|||PAC:28395595|),INTERGENIC(MODIFIER|||||||||),UPSTREAM(MODIFIER|||||Sobic.001G539600|||PAC:28398131|)	GT:PL:GQ	1/1:193,21,0:39
Chr01	73069705	.	G	A	133.0	.	DP=8;VDB=0.0140;AF1=1;AC1=2;DP4=0,0,2,4;MQ=46;FQ=-45;EFF=INTERGENIC(MODIFIER|||||||||),UPSTREAM(MODIFIER|||||Sobic.001G539700|||PAC:28395224|)	GT:PL:GQ	1/1:166,18,0:33
Chr01	73615274	.	G	A	121.0	.	DP=8;VDB=0.0298;AF1=1;AC1=2;DP4=0,0,6,2;MQ=28;FQ=-51;EFF=INTERGENIC(MODIFIER|||||||||)	GT:PL:GQ	1/1:154,24,0:45
Chr01	73671866	.	G	A	222.0	.	DP=12;VDB=0.0343;AF1=1;AC1=2;DP4=0,0,4,8;MQ=46;FQ=-63;EFF=INTRON(MODIFIER|||||Sobic.001G544100|||PAC:28397672|1)	GT:PL:GQ	1/1:255,36,0:69
Chr01	73705746	.	G	A	90.5	.	DP=5;VDB=0.0384;AF1=1;AC1=2;DP4=0,0,2,2;MQ=46;FQ=-39;EFF=INTRON(MODIFIER|||||Sobic.001G544300|||PAC:28396964|19)	GT:PL:GQ	1/1:123,12,0:21
Chr02	3428	.	C	T	55.5	.	DP=4;VDB=0.0161;AF1=1;AC1=2;DP4=0,0,2,2;MQ=27;FQ=-39;EFF=INTERGENIC(MODIFIER|||||||||)	GT:PL:GQ	1/1:88,12,0:21
Chr02	156069	.	G	A	177.0	.	DP=8;VDB=0.0271;AF1=1;AC1=2;DP4=0,0,3,4;MQ=45;FQ=-48;EFF=DOWNSTREAM(MODIFIER|||||Sobic.002G000900|||PAC:28380957|),DOWNSTREAM(MODIFIER|||||Sobic.002G001100|||PAC:28381219|),DOWNSTREAM(MODIFIER|||||Sobic.002G001100|||PAC:28381220|),INTRON(MODIFIER|||||Sobic.002G001000|||PAC:28381693|3),INTRON(MODIFIER|||||Sobic.002G001000|||PAC:28381694|2)	GT:PL:GQ	1/1:210,21,0:39
Chr02	210123	.	G	A	133.0	.	DP=5;VDB=0.0393;AF1=1;AC1=2;DP4=0,0,3,2;MQ=45;FQ=-42;EFF=INTERGENIC(MODIFIER|||||||||),UPSTREAM(MODIFIER|||||Sobic.002G001600|||PAC:28380691|)	GT:PL:GQ	1/1:166,15,0:27
Chr02	600633	.	G	A	165.0	.	DP=8;VDB=0.0365;AF1=1;AC1=2;DP4=0,0,7,1;MQ=45;FQ=-51;EFF=DOWNSTREAM(MODIFIER|||||Sobic.002G006200|||PAC:28382633|),NON_SYNONYMOUS_CODING(MODERATE|MISSENSE|Gat/Aat|D713N||Sobic.002G006100|||PAC:28383207|)	GT:PL:GQ	1/1:198,24,0:45
Chr02	846034	.	G	A	90.3	.	DP=8;VDB=0.0392;AF1=1;AC1=2;DP4=0,0,1,4;MQ=42;FQ=-42;EFF=DOWNSTREAM(MODIFIER|||||Sobic.002G009300|||PAC:28380979|),DOWNSTREAM(MODIFIER|||||Sobic.002G009500|||PAC:28382340|),DOWNSTREAM(MODIFIER|||||Sobic.002G009600|||PAC:28379851|),NON_SYNONYMOUS_CODING(MODERATE|MISSENSE|Cgc/Tgc|R102C||Sobic.002G009400|||PAC:28379370|)	GT:PL:GQ	1/1:123,15,0:27
Chr02	1002537	.	G	A	193.0	.	DP=8;VDB=0.0359;AF1=1;AC1=2;DP4=0,0,3,5;MQ=45;FQ=-51;EFF=INTERGENIC(MODIFIER|||||||||),UPSTREAM(MODIFIER|||||Sobic.002G010400|||PAC:28380269|)	GT:PL:GQ	1/1:226,24,0:45
Chr02	1039756	.	G	A	160.0	.	DP=8;VDB=0.0325;AF1=1;AC1=2;DP4=0,0,2,5;MQ=41;FQ=-48;EFF=DOWNSTREAM(MODIFIER|||||Sobic.002G011000|||PAC:28383616|),INTERGENIC(MODIFIER|||||||||)	GT:PL:GQ	1/1:193,21,0:39
Chr02	1131443	.	G	A	138.0	.	DP=6;VDB=0.0216;AF1=1;AC1=2;DP4=0,0,5,1;MQ=44;FQ=-45;EFF=DOWNSTREAM(MODIFIER|||||Sobic.002G012200|||PAC:28379502|),INTERGENIC(MODIFIER|||||||||),UPSTREAM(MODIFIER|||||Sobic.002G012300|||PAC:28380982|)	GT:PL:GQ	1/1:171,18,0:33
Chr02	1145353	.	G	A	192.0	.	DP=8;VDB=0.0322;AF1=1;AC1=2;DP4=0,0,4,4;MQ=46;FQ=-51;EFF=DOWNSTREAM(MODIFIER|||||Sobic.002G012500|||PAC:28382298|),INTERGENIC(MODIFIER|||||||||),UPSTREAM(MODIFIER|||||Sobic.002G012400|||PAC:28381576|)	GT:PL:GQ	1/1:225,24,0:45
Chr02	1155494	.	G	A	126.0	.	DP=6;VDB=0.0284;AF1=1;AC1=2;DP4=0,0,4,2;MQ=41;FQ=-45;EFF=INTERGENIC(MODIFIER|||||||||),UPSTREAM(MODIFIER|||||Sobic.002G012600|||PAC:28381795|),UPSTREAM(MODIFIER|||||Sobic.002G012700|||PAC:28382789|)	GT:PL:GQ	1/1:159,18,0:33
Chr02	1239424	.	G	A	175.0	.	DP=9;VDB=0.0399;AF1=1;AC1=2;DP4=0,0,2,7;MQ=42;FQ=-54;EFF=INTERGENIC(MODIFIER|||||||||)	GT:PL:GQ	1/1:208,27,0:51
Chr02	1310568	.	G	A	69.3	.	DP=5;VDB=0.0025;AF1=1;AC1=2;DP4=0,0,4,1;MQ=25;FQ=-42;EFF=DOWNSTREAM(MODIFIER|||||Sobic.002G014900|||PAC:28383722|),DOWNSTREAM(MODIFIER|||||Sobic.002G014900|||PAC:28383723|),INTERGENIC(MODIFIER|||||||||)	GT:PL:GQ	1/1:102,15,0:27
Chr02	1371835	.	G	A	222.0	.	DP=14;VDB=0.0365;AF1=1;AC1=2;DP4=0,0,6,8;MQ=45;FQ=-69;EFF=SYNONYMOUS_CODING(LOW|SILENT|aaG/aaA|K214||Sobic.002G015400|||PAC:28383852|)	GT:PL:GQ	1/1:255,42,0:81
Chr02	1415769	.	G	A	96.5	.	DP=4;VDB=0.0143;AF1=1;AC1=2;DP4=0,0,1,3;MQ=45;FQ=-39;EFF=INTRON(MODIFIER|||||Sobic.002G016000|||PAC:28380185|2),UPSTREAM(MODIFIER|||||Sobic.002G016100|||PAC:28382038|)	GT:PL:GQ	1/1:129,12,0:21
Chr02	1529582	.	G	A	222.0	.	DP=17;VDB=0.0365;AF1=1;AC1=2;DP4=0,0,5,11;MQ=41;FQ=-75;EFF=INTERGENIC(MODIFIER|||||||||),UPSTREAM(MODIFIER|||||Sobic.002G017100|||PAC:28380670|)	GT:PL:GQ	1/1:255,48,0:93
Chr02	1541688	.	G	A	222.0	.	DP=11;VDB=0.0244;AF1=1;AC1=2;DP4=0,0,7,4;MQ=45;FQ=-60;EFF=DOWNSTREAM(MODIFIER|||||Sobic.002G017200|||PAC:28380017|),INTERGENIC(MODIFIER|||||||||)	GT:PL:GQ	1/1:255,33,0:63
Chr02	1666314	.	G	A	222.0	.	DP=11;VDB=0.0271;AF1=1;AC1=2;DP4=0,0,7,4;MQ=45;FQ=-60;EFF=INTERGENIC(MODIFIER|||||||||)	GT:PL:GQ	1/1:255,33,0:63
Chr02	2012584	.	G	A	182.0	.	DP=9;VDB=0.0392;AF1=1;AC1=2;DP4=0,0,7,2;MQ=45;FQ=-54;EFF=DOWNSTREAM(MODIFIER|||||Sobic.002G021300|||PAC:28379931|),DOWNSTREAM(MODIFIER|||||Sobic.002G021400|||PAC:28383284|),DOWNSTREAM(MODIFIER|||||Sobic.002G021500|||PAC:28379875|),INTERGENIC(MODIFIER|||||||||)	GT:PL:GQ	1/1:215,27,0:51
Chr02	2159790	.	G	A	64.0	.	DP=3;VDB=0.0225;AF1=1;AC1=2;DP4=0,0,1,2;MQ=40;FQ=-36;EFF=INTERGENIC(MODIFIER|||||||||),UPSTREAM(MODIFIER|||||Sobic.002G023100|||PAC:28381489|)	GT:PL:GQ	1/1:96,9,0:16
Chr02	2184842	.	G	A	167.0	.	DP=7;VDB=0.0400;AF1=1;AC1=2;DP4=0,0,4,3;MQ=43;FQ=-48;EFF=DOWNSTREAM(MODIFIER|||||Sobic.002G023300|||PAC:28379451|),INTERGENIC(MODIFIER|||||||||),UPSTREAM(MODIFIER|||||Sobic.002G023400|||PAC:28383502|)	GT:PL:GQ	1/1:200,21,0:39
Chr02	2396953	.	G	A	222.0	.	DP=15;VDB=0.0399;AF1=1;AC1=2;DP4=0,0,4,10;MQ=43;FQ=-69;EFF=DOWNSTREAM(MODIFIER|||||Sobic.002G025600|||PAC:28381213|),DOWNSTREAM(MODIFIER|||||Sobic.002G025600|||PAC:28381214|),INTERGENIC(MODIFIER|||||||||),UPSTREAM(MODIFIER|||||Sobic.002G025500|||PAC:28380002|),UPSTREAM(MODIFIER|||||Sobic.002G025700|||PAC:28381920|)	GT:PL:GQ	1/1:255,42,0:81
Chr02	2441905	.	G	A	205.0	.	DP=10;VDB=0.0365;AF1=1;AC1=2;DP4=0,0,8,2;MQ=45;FQ=-57;EFF=INTERGENIC(MODIFIER|||||||||),UPSTREAM(MODIFIER|||||Sobic.002G026200|||PAC:28381015|)	GT:PL:GQ	1/1:238,30,0:57
Chr02	2535094	.	G	A	117.0	.	DP=6;VDB=0.0380;AF1=1;AC1=2;DP4=0,0,3,2;MQ=45;FQ=-42;EFF=DOWNSTREAM(MODIFIER|||||Sobic.002G027300|||PAC:28383601|),INTERGENIC(MODIFIER|||||||||)	GT:PL:GQ	1/1:150,15,0:27
Chr02	2551012	.	G	A	194.0	.	DP=8;VDB=0.0081;AF1=1;AC1=2;DP4=0,0,5,3;MQ=45;FQ=-51;EFF=DOWNSTREAM(MODIFIER|||||Sobic.002G027400|||PAC:28381964|),INTERGENIC(MODIFIER|||||||||)	GT:PL:GQ	1/1:227,24,0:45
Chr02	2568028	.	G	A	183.0	.	DP=8;VDB=0.0164;AF1=1;AC1=2;DP4=0,0,3,5;MQ=43;FQ=-51;EFF=INTERGENIC(MODIFIER|||||||||)	GT:PL:GQ	1/1:216,24,0:45
Chr02	2675751	.	G	A	194.0	.	DP=10;VDB=0.0380;AF1=1;AC1=2;DP4=0,0,6,3;MQ=46;FQ=-54;EFF=INTERGENIC(MODIFIER|||||||||)	GT:PL:GQ	1/1:227,27,0:51
Chr02	2779708	.	G	A	119.0	.	DP=5;VDB=0.0399;AF1=1;AC1=2;DP4=0,0,3,2;MQ=42;FQ=-42;EFF=INTERGENIC(MODIFIER|||||||||),UPSTREAM(MODIFIER|||||Sobic.002G029500|||PAC:28380876|),UPSTREAM(MODIFIER|||||Sobic.002G029600|||PAC:28379755|)	GT:PL:GQ	1/1:152,15,0:27
Chr02	2820689	.	G	A	99.5	.	DP=4;VDB=0.0309;AF1=1;AC1=2;DP4=0,0,1,3;MQ=45;FQ=-39;EFF=DOWNSTREAM(MODIFIER|||||Sobic.002G030200|||PAC:28379857|),DOWNSTREAM(MODIFIER|||||Sobic.002G030300|||PAC:28379149|),INTERGENIC(MODIFIER|||||||||),UPSTREAM(MODIFIER|||||Sobic.002G030100|||PAC:28381212|)	GT:PL:GQ	1/1:132,12,0:21
Chr02	3025206	.	G	A	131.0	.	DP=8;VDB=0.0322;AF1=1;AC1=2;DP4=0,0,1,6;MQ=45;FQ=-48;EFF=INTERGENIC(MODIFIER|||||||||),UPSTREAM(MODIFIER|||||Sobic.002G032800|||PAC:28381427|)	GT:PL:GQ	1/1:164,21,0:39
Chr02	3060692	.	G	A	78.0	.	DP=4;VDB=0.0263;AF1=1;AC1=2;DP4=0,0,2,1;MQ=45;FQ=-36;EFF=DOWNSTREAM(MODIFIER|||||Sobic.002G033200|||PAC:28383282|),INTRON(MODIFIER|||||Sobic.002G033300|||PAC:28379234|5)	GT:PL:GQ	1/1:110,9,0:16
Chr02	3097303	.	G	A	124.0	.	DP=5;VDB=0.0365;AF1=1;AC1=2;DP4=0,0,1,4;MQ=44;FQ=-42;EFF=INTERGENIC(MODIFIER|||||||||),UPSTREAM(MODIFIER|||||Sobic.002G033700|||PAC:28382944|)	GT:PL:GQ	1/1:157,15,0:27
Chr02	3104718	.	G	A	196.0	.	DP=10;VDB=0.0400;AF1=1;AC1=2;DP4=0,0,8,2;MQ=45;FQ=-57;EFF=NON_SYNONYMOUS_CODING(MODERATE|MISSENSE|Gct/Act|A585T||Sobic.002G033700|||PAC:28382944|)	GT:PL:GQ	1/1:229,30,0:57
Chr02	3157196	.	G	A	222.0	.	DP=11;VDB=0.0345;AF1=1;AC1=2;DP4=0,0,5,6;MQ=45;FQ=-60;EFF=INTRON(MODIFIER|||||Sobic.002G034500|||PAC:28383469|1),UPSTREAM(MODIFIER|||||Sobic.002G034400|||PAC:28378878|)	GT:PL:GQ	1/1:255,33,0:63
Chr02	3363511	.	G	A	205.0	.	DP=10;VDB=0.0298;AF1=1;AC1=2;DP4=0,0,4,5;MQ=46;FQ=-54;EFF=INTERGENIC(MODIFIER|||||||||)	GT:PL:GQ	1/1:238,27,0:51
Chr02	3408645	.	G	A	142.0	.	DP=8;VDB=0.0345;AF1=1;AC1=2;DP4=0,0,3,4;MQ=33;FQ=-48;EFF=INTERGENIC(MODIFIER|||||||||)	GT:PL:GQ	1/1:175,21,0:39
Chr02	3414834	.	G	A	155.0	.	DP=6;VDB=0.0164;AF1=1;AC1=2;DP4=0,0,3,3;MQ=44;FQ=-45;EFF=INTERGENIC(MODIFIER|||||||||)	GT:PL:GQ	1/1:188,18,0:33
Chr02	3474474	.	G	A	187.0	.	DP=8;VDB=0.0393;AF1=1;AC1=2;DP4=0,0,5,3;MQ=45;FQ=-51;EFF=DOWNSTREAM(MODIFIER|||||Sobic.002G036500|||PAC:28381409|),INTERGENIC(MODIFIER|||||||||)	GT:PL:GQ	1/1:220,24,0:45
Chr02	3729994	.	G	A	135.0	.	DP=7;VDB=0.0216;AF1=1;AC1=2;DP4=0,0,6,1;MQ=39;FQ=-48;EFF=DOWNSTREAM(MODIFIER|||||Sobic.002G037900|||PAC:28380507|),INTERGENIC(MODIFIER|||||||||),UPSTREAM(MODIFIER|||||Sobic.002G037700|||PAC:28380764|),UPSTREAM(MODIFIER|||||Sobic.002G037800|||PAC:28379957|)	GT:PL:GQ	1/1:168,21,0:39
Chr02	3733261	.	G	A	222.0	.	DP=16;VDB=0.0345;AF1=1;AC1=2;DP4=0,0,11,3;MQ=45;FQ=-69;EFF=DOWNSTREAM(MODIFIER|||||Sobic.002G037800|||PAC:28379957|),DOWNSTREAM(MODIFIER|||||Sobic.002G038000|||PAC:28379712|),INTRON(MODIFIER|||||Sobic.002G037900|||PAC:28380507|2)	GT:PL:GQ	1/1:255,42,0:81
Chr02	3914242	.	G	A	218.0	.	DP=10;VDB=0.0325;AF1=1;AC1=2;DP4=0,0,4,6;MQ=44;FQ=-57;EFF=INTERGENIC(MODIFIER|||||||||),UPSTREAM(MODIFIER|||||Sobic.002G040300|||PAC:28380613|),UPSTREAM(MODIFIER|||||Sobic.002G040400|||PAC:28380648|)	GT:PL:GQ	1/1:251,30,0:57
Chr02	4153822	.	G	A	112.0	.	DP=5;VDB=0.0345;AF1=1;AC1=2;DP4=0,0,3,2;MQ=47;FQ=-42;EFF=DOWNSTREAM(MODIFIER|||||Sobic.002G043700|||PAC:28382728|),INTRON(MODIFIER|||||Sobic.002G043600|||PAC:28379782|2)	GT:PL:GQ	1/1:145,15,0:27
Chr02	4200824	.	G	A	92.5	.	DP=4;VDB=0.0254;AF1=1;AC1=2;DP4=0,0,2,2;MQ=43;FQ=-39;EFF=INTERGENIC(MODIFIER|||||||||),UPSTREAM(MODIFIER|||||Sobic.002G044100|||PAC:28383610|)	GT:PL:GQ	1/1:125,12,0:21
Chr02	4441912	.	G	A	193.0	.	DP=10;VDB=0.0392;AF1=1;AC1=2;DP4=0,0,2,8;MQ=44;FQ=-57;EFF=INTERGENIC(MODIFIER|||||||||),UPSTREAM(MODIFIER|||||Sobic.002G047200|||PAC:28381926|),UPSTREAM(MODIFIER|||||Sobic.002G047300|||PAC:28380992|)	GT:PL:GQ	1/1:226,30,0:57
Chr02	4486908	.	G	A	222.0	.	DP=14;VDB=0.0025;AF1=1;AC1=2;DP4=0,0,7,7;MQ=45;FQ=-69;EFF=INTERGENIC(MODIFIER|||||||||),UPSTREAM(MODIFIER|||||Sobic.002G047400|||PAC:28381956|)	GT:PL:GQ	1/1:255,42,0:81
Chr02	4591472	.	G	A	88.5	.	DP=5;VDB=0.0359;AF1=1;AC1=2;DP4=0,0,3,1;MQ=46;FQ=-39;EFF=INTERGENIC(MODIFIER|||||||||)	GT:PL:GQ	1/1:121,12,0:21
Chr02	4624784	.	G	A	222.0	.	DP=12;VDB=0.0399;AF1=1;AC1=2;DP4=0,0,5,7;MQ=45;FQ=-63;EFF=INTRON(MODIFIER|||||Sobic.002G048700|||PAC:28382366|5),INTRON(MODIFIER|||||Sobic.002G048700|||PAC:28382367|5)	GT:PL:GQ	1/1:255,36,0:69
Chr02	4706513	.	G	A	168.0	.	DP=8;VDB=0.0216;AF1=1;AC1=2;DP4=0,0,3,4;MQ=45;FQ=-48;EFF=INTERGENIC(MODIFIER|||||||||),UPSTREAM(MODIFIER|||||Sobic.002G049600|||PAC:28380683|)	GT:PL:GQ	1/1:201,21,0:39
Chr02	4915431	.	C	T	75.0	.	DP=3;VDB=0.0211;AF1=1;AC1=2;DP4=0,0,1,2;MQ=45;FQ=-36;EFF=INTERGENIC(MODIFIER|||||||||),UPSTREAM(MODIFIER|||||Sobic.002G051700|||PAC:28384002|)	GT:PL:GQ	1/1:107,9,0:16
Chr02	5146645	.	C	T	197.0	.	DP=9;VDB=0.0322;AF1=1;AC1=2;DP4=0,0,4,5;MQ=46;FQ=-54;EFF=DOWNSTREAM(MODIFIER|||||Sobic.002G053900|||PAC:28383096|),INTERGENIC(MODIFIER|||||||||)	GT:PL:GQ	1/1:230,27,0:51
Chr02	5259596	.	C	T	108.0	.	DP=5;VDB=0.0008;AF1=1;AC1=2;DP4=0,0,1,4;MQ=47;FQ=-42;EFF=DOWNSTREAM(MODIFIER|||||Sobic.002G054800|||PAC:28383866|),DOWNSTREAM(MODIFIER|||||Sobic.002G054800|||PAC:28383867|),INTERGENIC(MODIFIER|||||||||),UPSTREAM(MODIFIER|||||Sobic.002G054900|||PAC:28382665|)	GT:PL:GQ	1/1:141,15,0:27
Chr02	5313532	.	C	T	139.0	.	DP=8;VDB=0.0244;AF1=1;AC1=2;DP4=0,0,2,4;MQ=46;FQ=-45;EFF=DOWNSTREAM(MODIFIER|||||Sobic.002G055500|||PAC:28382808|),INTERGENIC(MODIFIER|||||||||),UPSTREAM(MODIFIER|||||Sobic.002G055600|||PAC:28382432|),UPSTREAM(MODIFIER|||||Sobic.002G055700|||PAC:28379359|)	GT:PL:GQ	1/1:172,18,0:33
Chr02	5380609	.	C	T	152.0	.	DP=6;VDB=0.0244;AF1=1;AC1=2;DP4=0,0,4,2;MQ=45;FQ=-45;EFF=INTRON(MODIFIER|||||Sobic.002G056000|||PAC:28383504|2),INTRON(MODIFIER|||||Sobic.002G056000|||PAC:28383505|2)	GT:PL:GQ	1/1:185,18,0:33
Chr02	5407507	.	C	T	34.0	.	DP=4;VDB=0.0131;AF1=1;AC1=2;DP4=0,0,2,1;MQ=29;FQ=-36;EFF=INTERGENIC(MODIFIER|||||||||)	GT:PL:GQ	1/1:66,9,0:16
Chr02	5520273	.	C	T	107.0	.	DP=4;VDB=0.0332;AF1=1;AC1=2;DP4=0,0,2,2;MQ=45;FQ=-39;EFF=INTRON(MODIFIER|||||Sobic.002G056800|||PAC:28380823|1)	GT:PL:GQ	1/1:139,12,0:21
Chr02	5534472	.	C	T	159.0	.	DP=7;VDB=0.0373;AF1=1;AC1=2;DP4=0,0,2,5;MQ=41;FQ=-48;EFF=INTERGENIC(MODIFIER|||||||||)	GT:PL:GQ	1/1:192,21,0:39
Chr02	5673733	.	C	T	44.8	.	DP=2;VDB=0.0120;AF1=1;AC1=2;DP4=0,0,1,1;MQ=45;FQ=-33;EFF=DOWNSTREAM(MODIFIER|||||Sobic.002G058600|||PAC:28379805|),UTR_5_PRIME(MODIFIER|||||Sobic.002G058700|||PAC:28380751|1)	GT:PL:GQ	1/1:76,6,0:10
Chr02	5691336	.	C	T	189.0	.	DP=8;VDB=0.0066;AF1=1;AC1=2;DP4=0,0,3,5;MQ=45;FQ=-51;EFF=DOWNSTREAM(MODIFIER|||||Sobic.002G059000|||PAC:28381536|),INTERGENIC(MODIFIER|||||||||),UPSTREAM(MODIFIER|||||Sobic.002G058900|||PAC:28379898|)	GT:PL:GQ	1/1:222,24,0:45
Chr02	5703586	.	C	T	222.0	.	DP=10;VDB=0.0298;AF1=1;AC1=2;DP4=0,0,6,4;MQ=44;FQ=-57;EFF=SYNONYMOUS_CODING(LOW|SILENT|ttG/ttA|L149||Sobic.002G059100|||PAC:28383512|),UPSTREAM(MODIFIER|||||Sobic.002G059200|||PAC:28382380|)	GT:PL:GQ	1/1:255,30,0:57
Chr02	5721757	.	C	T	130.0	.	DP=6;VDB=0.0118;AF1=1;AC1=2;DP4=0,0,2,3;MQ=45;FQ=-42;EFF=DOWNSTREAM(MODIFIER|||||Sobic.002G059500|||PAC:28380492|),INTERGENIC(MODIFIER|||||||||),UPSTREAM(MODIFIER|||||Sobic.002G059400|||PAC:28383121|)	GT:PL:GQ	1/1:163,15,0:27
Chr02	5848674	.	C	T	103.0	.	DP=6;VDB=0.0384;AF1=1;AC1=2;DP4=0,0,2,3;MQ=46;FQ=-42;EFF=INTRON(MODIFIER|||||Sobic.002G060800|||PAC:28381903|1)	GT:PL:GQ	1/1:136,15,0:27
Chr02	5915900	.	C	T	126.0	.	DP=6;VDB=0.0164;AF1=1;AC1=2;DP4=0,0,3,2;MQ=42;FQ=-42;EFF=INTERGENIC(MODIFIER|||||||||),UPSTREAM(MODIFIER|||||Sobic.002G061500|||PAC:28381539|)	GT:PL:GQ	1/1:159,15,0:27
Chr02	6076629	.	C	T	186.0	.	DP=13;VDB=0.0305;AF1=1;AC1=2;DP4=0,0,2,7;MQ=44;FQ=-54;EFF=NON_SYNONYMOUS_CODING(MODERATE|MISSENSE|Gcc/Acc|A85T||Sobic.002G062700|||PAC:28381294|),NON_SYNONYMOUS_CODING(MODERATE|MISSENSE|Gcc/Acc|A85T||Sobic.002G062700|||PAC:28381295|),UPSTREAM(MODIFIER|||||Sobic.002G062800|||PAC:28379713|)	GT:PL:GQ	1/1:219,27,0:51
Chr02	6077293	.	C	T	180.0	.	DP=7;VDB=0.0373;AF1=1;AC1=2;DP4=0,0,4,3;MQ=45;FQ=-48;EFF=INTERGENIC(MODIFIER|||||||||),UPSTREAM(MODIFIER|||||Sobic.002G062700|||PAC:28381294|),UPSTREAM(MODIFIER|||||Sobic.002G062700|||PAC:28381295|),UPSTREAM(MODIFIER|||||Sobic.002G062800|||PAC:28379713|)	GT:PL:GQ	1/1:213,21,0:39
Chr02	6116847	.	C	T	181.0	.	DP=8;VDB=0.0284;AF1=1;AC1=2;DP4=0,0,3,4;MQ=45;FQ=-48;EFF=INTERGENIC(MODIFIER|||||||||),UPSTREAM(MODIFIER|||||Sobic.002G063200|||PAC:28380655|),UPSTREAM(MODIFIER|||||Sobic.002G063300|||PAC:28383772|)	GT:PL:GQ	1/1:214,21,0:39
Chr02	6157561	.	C	T	222.0	.	DP=12;VDB=0.0164;AF1=1;AC1=2;DP4=0,0,6,6;MQ=45;FQ=-63;EFF=INTERGENIC(MODIFIER|||||||||)	GT:PL:GQ	1/1:255,36,0:69
Chr02	6202854	.	C	T	48.0	.	DP=3;VDB=0.0077;AF1=1;AC1=2;DP4=0,0,2,1;MQ=47;FQ=-36;EFF=INTERGENIC(MODIFIER|||||||||)	GT:PL:GQ	1/1:80,9,0:16
Chr02	6320733	.	C	T	222.0	.	DP=11;VDB=0.0322;AF1=1;AC1=2;DP4=0,0,5,6;MQ=45;FQ=-60;EFF=INTERGENIC(MODIFIER|||||||||),UPSTREAM(MODIFIER|||||Sobic.002G064600|||PAC:28383311|)	GT:PL:GQ	1/1:255,33,0:63
Chr02	6349962	.	C	T	176.0	.	DP=7;VDB=0.0393;AF1=1;AC1=2;DP4=0,0,3,4;MQ=45;FQ=-48;EFF=INTERGENIC(MODIFIER|||||||||)	GT:PL:GQ	1/1:209,21,0:39
Chr02	6392123	.	C	T	210.0	.	DP=10;VDB=0.0271;AF1=1;AC1=2;DP4=0,0,6,4;MQ=43;FQ=-57;EFF=DOWNSTREAM(MODIFIER|||||Sobic.002G064700|||PAC:28380314|),DOWNSTREAM(MODIFIER|||||Sobic.002G064700|||PAC:28380315|),INTERGENIC(MODIFIER|||||||||)	GT:PL:GQ	1/1:243,30,0:57
Chr02	6470766	.	C	T	169.0	.	DP=8;VDB=0.0373;AF1=1;AC1=2;DP4=0,0,2,6;MQ=42;FQ=-51;EFF=DOWNSTREAM(MODIFIER|||||Sobic.002G065200|||PAC:28380612|),NON_SYNONYMOUS_CODING(MODERATE|MISSENSE|Gag/Aag|E136K||Sobic.002G065300|||PAC:28382975|),UPSTREAM(MODIFIER|||||Sobic.002G065100|||PAC:28380242|)	GT:PL:GQ	1/1:202,24,0:45
Chr02	6499650	.	C	T	91.5	.	DP=4;VDB=0.0254;AF1=1;AC1=2;DP4=0,0,3,1;MQ=44;FQ=-39;EFF=INTERGENIC(MODIFIER|||||||||)	GT:PL:GQ	1/1:124,12,0:21
Chr02	6656618	.	C	T	114.0	.	DP=5;VDB=0.0157;AF1=1;AC1=2;DP4=0,0,3,2;MQ=45;FQ=-42;EFF=INTERGENIC(MODIFIER|||||||||),UPSTREAM(MODIFIER|||||Sobic.002G067100|||PAC:28379948|)	GT:PL:GQ	1/1:147,15,0:27
Chr02	6780749	.	C	T	72.5	.	DP=5;VDB=0.0164;AF1=1;AC1=2;DP4=0,0,1,3;MQ=35;FQ=-39;EFF=INTERGENIC(MODIFIER|||||||||)	GT:PL:GQ	1/1:105,12,0:21
Chr02	6893715	.	C	T	193.0	.	DP=8;VDB=0.0014;AF1=1;AC1=2;DP4=0,0,4,4;MQ=45;FQ=-51;EFF=INTERGENIC(MODIFIER|||||||||)	GT:PL:GQ	1/1:226,24,0:45
Chr02	7011604	.	C	T	124.0	.	DP=5;VDB=0.0345;AF1=1;AC1=2;DP4=0,0,2,3;MQ=45;FQ=-42;EFF=DOWNSTREAM(MODIFIER|||||Sobic.002G069800|||PAC:28380719|),INTERGENIC(MODIFIER|||||||||)	GT:PL:GQ	1/1:157,15,0:27
Chr02	7039458	.	C	T	169.0	.	DP=7;VDB=0.0190;AF1=1;AC1=2;DP4=0,0,4,3;MQ=46;FQ=-48;EFF=INTRON(MODIFIER|||||Sobic.002G070000|||PAC:28382968|2),INTRON(MODIFIER|||||Sobic.002G070000|||PAC:28382969|2)	GT:PL:GQ	1/1:202,21,0:39
Chr02	7061988	.	C	T	133.0	.	DP=8;VDB=0.0140;AF1=1;AC1=2;DP4=0,0,2,6;MQ=30;FQ=-51;EFF=DOWNSTREAM(MODIFIER|||||Sobic.002G070100|||PAC:28379542|),DOWNSTREAM(MODIFIER|||||Sobic.002G070100|||PAC:28379543|),DOWNSTREAM(MODIFIER|||||Sobic.002G070100|||PAC:28379544|),INTERGENIC(MODIFIER|||||||||)	GT:PL:GQ	1/1:166,24,0:45
Chr02	7247724	.	C	T	203.0	.	DP=11;VDB=0.0399;AF1=1;AC1=2;DP4=0,0,8,2;MQ=44;FQ=-57;EFF=NON_SYNONYMOUS_CODING(MODERATE|MISSENSE|aGa/aAa|R446K||Sobic.002G071500|||PAC:28379118|),NON_SYNONYMOUS_CODING(MODERATE|MISSENSE|aGa/aAa|R446K||Sobic.002G071500|||PAC:28379119|)	GT:PL:GQ	1/1:236,30,0:57
Chr02	7339307	.	C	T	123.0	.	DP=5;VDB=0.0325;AF1=1;AC1=2;DP4=0,0,3,2;MQ=45;FQ=-42;EFF=UPSTREAM(MODIFIER|||||Sobic.002G072000|||PAC:28383855|),UPSTREAM(MODIFIER|||||Sobic.002G072000|||PAC:28383856|),UPSTREAM(MODIFIER|||||Sobic.002G072000|||PAC:28383857|),UPSTREAM(MODIFIER|||||Sobic.002G072000|||PAC:28383858|),UTR_5_PRIME(MODIFIER|||||Sobic.002G072100|||PAC:28379517|2),UTR_5_PRIME(MODIFIER|||||Sobic.002G072100|||PAC:28379518|2)	GT:PL:GQ	1/1:156,15,0:27
Chr02	7611985	.	C	T	190.0	.	DP=9;VDB=0.0373;AF1=1;AC1=2;DP4=0,0,7,2;MQ=44;FQ=-54;EFF=INTERGENIC(MODIFIER|||||||||),UPSTREAM(MODIFIER|||||Sobic.002G073500|||PAC:28380462|)	GT:PL:GQ	1/1:223,27,0:51
Chr02	7685300	.	C	T	162.0	.	DP=7;VDB=0.0380;AF1=1;AC1=2;DP4=0,0,4,3;MQ=46;FQ=-48;EFF=DOWNSTREAM(MODIFIER|||||Sobic.002G073900|||PAC:28382897|),INTRON(MODIFIER|||||Sobic.002G073800|||PAC:28379471|1)	GT:PL:GQ	1/1:195,21,0:39
Chr02	7743102	.	C	T	116.0	.	DP=6;VDB=0.0325;AF1=1;AC1=2;DP4=0,0,3,2;MQ=43;FQ=-42;EFF=NON_SYNONYMOUS_CODING(MODERATE|MISSENSE|Cct/Tct|P124S||Sobic.002G074700|||PAC:28381928|),UPSTREAM(MODIFIER|||||Sobic.002G074600|||PAC:28381720|)	GT:PL:GQ	1/1:149,15,0:27
Chr02	8059831	.	C	T	125.0	.	DP=6;VDB=0.0322;AF1=1;AC1=2;DP4=0,0,2,4;MQ=45;FQ=-45;EFF=INTRON(MODIFIER|||||Sobic.002G077200|||PAC:28380850|1),UPSTREAM(MODIFIER|||||Sobic.002G077100|||PAC:28380337|),UTR_5_PRIME(MODIFIER|||||Sobic.002G077200|||PAC:28380849|1)	GT:PL:GQ	1/1:158,18,0:33
Chr02	8228842	.	C	T	33.8	.	DP=3;VDB=0.0215;AF1=1;AC1=2;DP4=0,0,1,1;MQ=47;FQ=-33;EFF=INTERGENIC(MODIFIER|||||||||),UPSTREAM(MODIFIER|||||Sobic.002G079000|||PAC:28381713|)	GT:PL:GQ	1/1:65,6,0:10
Chr02	8317301	.	C	T	178.0	.	DP=7;VDB=0.0400;AF1=1;AC1=2;DP4=0,0,4,3;MQ=44;FQ=-48;EFF=INTERGENIC(MODIFIER|||||||||)	GT:PL:GQ	1/1:211,21,0:39
Chr02	8319512	.	C	T	170.0	.	DP=8;VDB=0.0271;AF1=1;AC1=2;DP4=0,0,6,2;MQ=44;FQ=-51;EFF=INTERGENIC(MODIFIER|||||||||)	GT:PL:GQ	1/1:203,24,0:45
Chr02	8328580	.	C	T	133.0	.	DP=5;VDB=0.0118;AF1=1;AC1=2;DP4=0,0,3,2;MQ=45;FQ=-42;EFF=INTERGENIC(MODIFIER|||||||||)	GT:PL:GQ	1/1:166,15,0:27
Chr02	8348849	.	C	T	110.0	.	DP=7;VDB=0.0365;AF1=1;AC1=2;DP4=0,0,3,4;MQ=30;FQ=-48;EFF=INTERGENIC(MODIFIER|||||||||)	GT:PL:GQ	1/1:143,21,0:39
Chr02	8463112	.	C	T	101.0	.	DP=4;VDB=0.0309;AF1=1;AC1=2;DP4=0,0,1,3;MQ=45;FQ=-39;EFF=DOWNSTREAM(MODIFIER|||||Sobic.002G080200|||PAC:28383229|),INTERGENIC(MODIFIER|||||||||)	GT:PL:GQ	1/1:133,12,0:21
Chr02	8468947	.	C	T	222.0	.	DP=12;VDB=0.0244;AF1=1;AC1=2;DP4=0,0,2,10;MQ=45;FQ=-63;EFF=INTERGENIC(MODIFIER|||||||||),UPSTREAM(MODIFIER|||||Sobic.002G080200|||PAC:28383229|),UPSTREAM(MODIFIER|||||Sobic.002G080300|||PAC:28382946|)	GT:PL:GQ	1/1:255,36,0:69
Chr02	8569321	.	C	T	135.0	.	DP=7;VDB=0.0190;AF1=1;AC1=2;DP4=0,0,4,2;MQ=38;FQ=-45;EFF=INTERGENIC(MODIFIER|||||||||),UPSTREAM(MODIFIER|||||Sobic.002G080800|||PAC:28382169|)	GT:PL:GQ	1/1:168,18,0:33
Chr02	8583465	.	C	T	185.0	.	DP=8;VDB=0.0400;AF1=1;AC1=2;DP4=0,0,5,3;MQ=46;FQ=-51;EFF=INTERGENIC(MODIFIER|||||||||)	GT:PL:GQ	1/1:218,24,0:45
Chr02	8774621	.	C	T	130.0	.	DP=7;VDB=0.0398;AF1=1;AC1=2;DP4=0,0,2,5;MQ=35;FQ=-48;EFF=INTERGENIC(MODIFIER|||||||||)	GT:PL:GQ	1/1:163,21,0:39
Chr02	8797488	.	C	T	115.0	.	DP=6;VDB=0.0118;AF1=1;AC1=2;DP4=0,0,2,3;MQ=39;FQ=-42;EFF=DOWNSTREAM(MODIFIER|||||Sobic.002G082300|||PAC:28383110|),INTERGENIC(MODIFIER|||||||||)	GT:PL:GQ	1/1:148,15,0:27
Chr02	8985043	.	C	T	88.3	.	DP=5;VDB=0.0263;AF1=1;AC1=2;DP4=0,0,3,2;MQ=45;FQ=-42;EFF=INTERGENIC(MODIFIER|||||||||)	GT:PL:GQ	1/1:121,15,0:27
Chr02	9061856	.	G	A	122.0	.	DP=6;VDB=0.0025;AF1=1;AC1=2;DP4=0,0,3,3;MQ=38;FQ=-45;EFF=DOWNSTREAM(MODIFIER|||||Sobic.002G085100|||PAC:28380276|),INTERGENIC(MODIFIER|||||||||),UPSTREAM(MODIFIER|||||Sobic.002G085200|||PAC:28383636|),UPSTREAM(MODIFIER|||||Sobic.002G085200|||PAC:28383637|)	GT:PL:GQ	1/1:155,18,0:33
Chr02	9085373	.	G	A	113.0	.	DP=6;VDB=0.0399;AF1=1;AC1=2;DP4=0,0,4,1;MQ=45;FQ=-42;EFF=INTERGENIC(MODIFIER|||||||||),UPSTREAM(MODIFIER|||||Sobic.002G085300|||PAC:28380837|),UPSTREAM(MODIFIER|||||Sobic.002G085400|||PAC:28382906|)	GT:PL:GQ	1/1:146,15,0:27
Chr02	9178737	.	G	A	71.0	.	DP=3;VDB=0.0210;AF1=1;AC1=2;DP4=0,0,2,1;MQ=45;FQ=-36;EFF=DOWNSTREAM(MODIFIER|||||Sobic.002G086200|||PAC:28379296|),DOWNSTREAM(MODIFIER|||||Sobic.002G086200|||PAC:28379297|),INTERGENIC(MODIFIER|||||||||),UPSTREAM(MODIFIER|||||Sobic.002G086000|||PAC:28380973|)	GT:PL:GQ	1/1:103,9,0:16
Chr02	9329728	.	G	A	222.0	.	DP=17;VDB=0.0399;AF1=1;AC1=2;DP4=0,0,8,9;MQ=44;FQ=-78;EFF=INTERGENIC(MODIFIER|||||||||)	GT:PL:GQ	1/1:255,51,0:99
Chr02	9791248	.	C	T	180.0	.	DP=7;VDB=0.0345;AF1=1;AC1=2;DP4=0,0,3,4;MQ=45;FQ=-48;EFF=DOWNSTREAM(MODIFIER|||||Sobic.002G094300|||PAC:28380530|),UTR_5_PRIME(MODIFIER|||||Sobic.002G094400|||PAC:28382748|1)	GT:PL:GQ	1/1:213,21,0:39
Chr02	10201991	.	C	T	46.0	.	DP=3;VDB=0.0217;AF1=1;AC1=2;DP4=0,0,1,2;MQ=34;FQ=-36;EFF=INTERGENIC(MODIFIER|||||||||),UPSTREAM(MODIFIER|||||Sobic.002G096600|||PAC:28379170|)	GT:PL:GQ	1/1:78,9,0:16
Chr02	10218535	.	C	T	117.0	.	DP=6;VDB=0.0343;AF1=1;AC1=2;DP4=0,0,1,5;MQ=37;FQ=-45;EFF=DOWNSTREAM(MODIFIER|||||Sobic.002G096700|||PAC:28382087|),INTERGENIC(MODIFIER|||||||||)	GT:PL:GQ	1/1:150,18,0:33
Chr02	10243301	.	C	T	222.0	.	DP=13;VDB=0.0322;AF1=1;AC1=2;DP4=0,0,3,10;MQ=44;FQ=-66;EFF=DOWNSTREAM(MODIFIER|||||Sobic.002G096900|||PAC:28379648|),INTERGENIC(MODIFIER|||||||||)	GT:PL:GQ	1/1:255,39,0:75
Chr02	10332384	.	C	T	46.0	.	DP=8;VDB=0.0365;AF1=1;AC1=2;DP4=0,0,2,6;MQ=17;FQ=-51;EFF=INTERGENIC(MODIFIER|||||||||)	GT:PL:GQ	1/1:79,24,0:45
Chr02	10371550	.	C	T	118.0	.	DP=6;VDB=0.0343;AF1=1;AC1=2;DP4=0,0,1,4;MQ=45;FQ=-42;EFF=DOWNSTREAM(MODIFIER|||||Sobic.002G097600|||PAC:28381402|),DOWNSTREAM(MODIFIER|||||Sobic.002G097600|||PAC:28381403|),DOWNSTREAM(MODIFIER|||||Sobic.002G097600|||PAC:28381404|),INTERGENIC(MODIFIER|||||||||)	GT:PL:GQ	1/1:151,15,0:27
Chr02	10426359	.	C	T	151.0	.	DP=8;VDB=0.0325;AF1=1;AC1=2;DP4=0,0,3,3;MQ=44;FQ=-45;EFF=INTERGENIC(MODIFIER|||||||||)	GT:PL:GQ	1/1:184,18,0:33
Chr02	10491781	.	C	T	209.0	.	DP=9;VDB=0.0392;AF1=1;AC1=2;DP4=0,0,4,5;MQ=44;FQ=-54;EFF=DOWNSTREAM(MODIFIER|||||Sobic.002G098300|||PAC:28383292|),INTERGENIC(MODIFIER|||||||||)	GT:PL:GQ	1/1:242,27,0:51
Chr02	10537753	.	C	T	222.0	.	DP=15;VDB=0.0398;AF1=1;AC1=2;DP4=0,0,5,8;MQ=46;FQ=-66;EFF=SYNONYMOUS_CODING(LOW|SILENT|aaG/aaA|K286||Sobic.002G098600|||PAC:28382516|),UPSTREAM(MODIFIER|||||Sobic.002G098700|||PAC:28379743|)	GT:PL:GQ	1/1:255,39,0:75
Chr02	10587594	.	C	T	216.0	.	DP=10;VDB=0.0392;AF1=1;AC1=2;DP4=0,0,3,7;MQ=43;FQ=-57;EFF=DOWNSTREAM(MODIFIER|||||Sobic.002G098800|||PAC:28382958|),DOWNSTREAM(MODIFIER|||||Sobic.002G098800|||PAC:28382959|),INTERGENIC(MODIFIER|||||||||)	GT:PL:GQ	1/1:249,30,0:57
Chr02	10621556	.	C	T	218.0	.	DP=10;VDB=0.0244;AF1=1;AC1=2;DP4=0,0,5,5;MQ=45;FQ=-57;EFF=INTERGENIC(MODIFIER|||||||||),UPSTREAM(MODIFIER|||||Sobic.002G099200|||PAC:28381298|)	GT:PL:GQ	1/1:251,30,0:57
Chr02	10786518	.	C	T	124.0	.	DP=5;VDB=0.0399;AF1=1;AC1=2;DP4=0,0,2,3;MQ=45;FQ=-42;EFF=INTERGENIC(MODIFIER|||||||||)	GT:PL:GQ	1/1:157,15,0:27
Chr02	10844862	.	C	T	174.0	.	DP=7;VDB=0.0365;AF1=1;AC1=2;DP4=0,0,4,3;MQ=46;FQ=-48;EFF=INTERGENIC(MODIFIER|||||||||)	GT:PL:GQ	1/1:207,21,0:39
Chr02	10867323	.	C	T	222.0	.	DP=12;VDB=0.0393;AF1=1;AC1=2;DP4=0,0,4,8;MQ=45;FQ=-63;EFF=INTERGENIC(MODIFIER|||||||||)	GT:PL:GQ	1/1:255,36,0:69
Chr02	10922781	.	C	T	174.0	.	DP=7;VDB=0.0216;AF1=1;AC1=2;DP4=0,0,4,3;MQ=45;FQ=-48;EFF=INTERGENIC(MODIFIER|||||||||),UPSTREAM(MODIFIER|||||Sobic.002G099400|||PAC:28382161|)	GT:PL:GQ	1/1:207,21,0:39
Chr02	10939378	.	C	T	174.0	.	DP=8;VDB=0.0345;AF1=1;AC1=2;DP4=0,0,3,5;MQ=44;FQ=-51;EFF=INTERGENIC(MODIFIER|||||||||)	GT:PL:GQ	1/1:207,24,0:45
Chr02	10979711	.	C	T	131.0	.	DP=5;VDB=0.0359;AF1=1;AC1=2;DP4=0,0,2,3;MQ=45;FQ=-42;EFF=INTERGENIC(MODIFIER|||||||||)	GT:PL:GQ	1/1:164,15,0:27
Chr02	10981794	.	C	T	131.0	.	DP=5;VDB=0.0014;AF1=1;AC1=2;DP4=0,0,3,2;MQ=46;FQ=-42;EFF=INTERGENIC(MODIFIER|||||||||),UPSTREAM(MODIFIER|||||Sobic.002G099600|||PAC:28380908|)	GT:PL:GQ	1/1:164,15,0:27
Chr02	11071641	.	C	T	215.0	.	DP=10;VDB=0.0393;AF1=1;AC1=2;DP4=0,0,6,4;MQ=43;FQ=-57;EFF=DOWNSTREAM(MODIFIER|||||Sobic.002G100000|||PAC:28382363|),INTERGENIC(MODIFIER|||||||||)	GT:PL:GQ	1/1:248,30,0:57
Chr02	11226194	.	C	T	153.0	.	DP=6;VDB=0.0373;AF1=1;AC1=2;DP4=0,0,4,2;MQ=44;FQ=-45;EFF=INTERGENIC(MODIFIER|||||||||)	GT:PL:GQ	1/1:186,18,0:33
Chr02	11261001	.	C	T	124.0	.	DP=6;VDB=0.0271;AF1=1;AC1=2;DP4=0,0,4,2;MQ=39;FQ=-45;EFF=INTERGENIC(MODIFIER|||||||||)	GT:PL:GQ	1/1:157,18,0:33
Chr02	11281449	.	C	T	222.0	.	DP=10;VDB=0.0365;AF1=1;AC1=2;DP4=0,0,4,6;MQ=45;FQ=-57;EFF=INTERGENIC(MODIFIER|||||||||)	GT:PL:GQ	1/1:255,30,0:57
Chr02	11419828	.	C	T	133.0	.	DP=7;VDB=0.0392;AF1=1;AC1=2;DP4=0,0,5,1;MQ=41;FQ=-45;EFF=INTERGENIC(MODIFIER|||||||||)	GT:PL:GQ	1/1:166,18,0:33
Chr02	11456551	.	C	T	183.0	.	DP=8;VDB=0.0380;AF1=1;AC1=2;DP4=0,0,4,3;MQ=45;FQ=-48;EFF=INTERGENIC(MODIFIER|||||||||),UPSTREAM(MODIFIER|||||Sobic.002G101300|||PAC:28382160|)	GT:PL:GQ	1/1:216,21,0:39
Chr02	11583407	.	C	T	32.8	.	DP=2;VDB=0.0173;AF1=1;AC1=2;DP4=0,0,1,1;MQ=47;FQ=-33;EFF=INTERGENIC(MODIFIER|||||||||)	GT:PL:GQ	1/1:64,6,0:10
Chr02	11669430	.	G	A	41.3	.	DP=5;VDB=0.0271;AF1=1;AC1=2;DP4=0,0,3,2;MQ=19;FQ=-42;EFF=INTERGENIC(MODIFIER|||||||||)	GT:PL:GQ	1/1:74,15,0:27
Chr02	11718420	.	C	T	213.0	.	DP=9;VDB=0.0271;AF1=1;AC1=2;DP4=0,0,6,3;MQ=45;FQ=-54;EFF=INTERGENIC(MODIFIER|||||||||)	GT:PL:GQ	1/1:246,27,0:51
Chr02	11790455	.	C	T	161.0	.	DP=8;VDB=0.0325;AF1=1;AC1=2;DP4=0,0,5,2;MQ=43;FQ=-48;EFF=INTERGENIC(MODIFIER|||||||||)	GT:PL:GQ	1/1:194,21,0:39
Chr02	11886319	.	C	T	201.0	.	DP=8;VDB=0.0216;AF1=1;AC1=2;DP4=0,0,4,4;MQ=44;FQ=-51;EFF=INTERGENIC(MODIFIER|||||||||)	GT:PL:GQ	1/1:234,24,0:45
Chr02	11978979	.	C	T	182.0	.	DP=8;VDB=0.0322;AF1=1;AC1=2;DP4=0,0,5,3;MQ=45;FQ=-51;EFF=INTERGENIC(MODIFIER|||||||||)	GT:PL:GQ	1/1:215,24,0:45
Chr02	12006855	.	C	T	197.0	.	DP=9;VDB=0.0244;AF1=1;AC1=2;DP4=0,0,3,5;MQ=45;FQ=-51;EFF=INTERGENIC(MODIFIER|||||||||)	GT:PL:GQ	1/1:230,24,0:45
Chr02	12089834	.	C	T	222.0	.	DP=13;VDB=0.0380;AF1=1;AC1=2;DP4=0,0,5,7;MQ=44;FQ=-63;EFF=INTERGENIC(MODIFIER|||||||||)	GT:PL:GQ	1/1:255,36,0:69
Chr02	12119391	.	C	T	211.0	.	DP=11;VDB=0.0140;AF1=1;AC1=2;DP4=0,0,2,9;MQ=45;FQ=-60;EFF=INTERGENIC(MODIFIER|||||||||)	GT:PL:GQ	1/1:244,33,0:63
Chr02	12232578	.	C	T	173.0	.	DP=12;VDB=0.0384;AF1=1;AC1=2;DP4=0,0,4,5;MQ=35;FQ=-54;EFF=INTERGENIC(MODIFIER|||||||||)	GT:PL:GQ	1/1:206,27,0:51
Chr02	12238531	.	C	T	178.0	.	DP=9;VDB=0.0241;AF1=1;AC1=2;DP4=0,0,3,5;MQ=45;FQ=-51;EFF=INTERGENIC(MODIFIER|||||||||)	GT:PL:GQ	1/1:211,24,0:45
Chr02	12239870	.	C	T	222.0	.	DP=10;VDB=0.0066;AF1=1;AC1=2;DP4=0,0,5,5;MQ=44;FQ=-57;EFF=INTERGENIC(MODIFIER|||||||||)	GT:PL:GQ	1/1:255,30,0:57
Chr02	12268618	.	C	T	196.0	.	DP=8;VDB=0.0365;AF1=1;AC1=2;DP4=0,0,3,5;MQ=44;FQ=-51;EFF=INTERGENIC(MODIFIER|||||||||)	GT:PL:GQ	1/1:229,24,0:45
Chr02	12283976	.	C	T	22.8	.	DP=2;VDB=0.0051;AF1=1;AC1=2;DP4=0,0,1,1;MQ=48;FQ=-33;EFF=INTERGENIC(MODIFIER|||||||||)	GT:PL:GQ	1/1:54,6,0:10
Chr02	12392898	.	C	T	171.0	.	DP=7;VDB=0.0400;AF1=1;AC1=2;DP4=0,0,4,3;MQ=45;FQ=-48;EFF=DOWNSTREAM(MODIFIER|||||Sobic.002G104500|||PAC:28379103|),NON_SYNONYMOUS_CODING(MODERATE|MISSENSE|cGa/cAa|R131Q||Sobic.002G104600|||PAC:28383388|),NON_SYNONYMOUS_CODING(MODERATE|MISSENSE|cGa/cAa|R131Q||Sobic.002G104600|||PAC:28383389|)	GT:PL:GQ	1/1:204,21,0:39
Chr02	12403630	.	C	T	147.0	.	DP=6;VDB=0.0271;AF1=1;AC1=2;DP4=0,0,4,2;MQ=45;FQ=-45;EFF=INTERGENIC(MODIFIER|||||||||)	GT:PL:GQ	1/1:180,18,0:33
Chr02	12466884	.	C	T	175.0	.	DP=7;VDB=0.0365;AF1=1;AC1=2;DP4=0,0,4,3;MQ=45;FQ=-48;EFF=INTRON(MODIFIER|||||Sobic.002G105100|||PAC:28383353|2)	GT:PL:GQ	1/1:208,21,0:39
Chr02	12469484	.	C	T	103.0	.	DP=5;VDB=0.0298;AF1=1;AC1=2;DP4=0,0,2,2;MQ=45;FQ=-39;EFF=INTERGENIC(MODIFIER|||||||||),UPSTREAM(MODIFIER|||||Sobic.002G105100|||PAC:28383353|)	GT:PL:GQ	1/1:135,12,0:21
Chr02	12516512	.	C	T	153.0	.	DP=7;VDB=0.0399;AF1=1;AC1=2;DP4=0,0,1,6;MQ=45;FQ=-48;EFF=DOWNSTREAM(MODIFIER|||||Sobic.002G105300|||PAC:28382539|),DOWNSTREAM(MODIFIER|||||Sobic.002G105400|||PAC:28381408|),INTERGENIC(MODIFIER|||||||||)	GT:PL:GQ	1/1:186,21,0:39
Chr02	12555766	.	C	T	84.5	.	DP=4;VDB=0.0333;AF1=1;AC1=2;DP4=0,0,2,2;MQ=43;FQ=-39;EFF=INTERGENIC(MODIFIER|||||||||),UPSTREAM(MODIFIER|||||Sobic.002G105500|||PAC:28381905|),UPSTREAM(MODIFIER|||||Sobic.002G105500|||PAC:28381906|)	GT:PL:GQ	1/1:117,12,0:21
Chr02	12668120	.	C	T	103.0	.	DP=7;VDB=0.0384;AF1=1;AC1=2;DP4=0,0,3,2;MQ=46;FQ=-42;EFF=INTERGENIC(MODIFIER|||||||||)	GT:PL:GQ	1/1:136,15,0:27
Chr02	12747243	.	C	T	36.8	.	DP=2;VDB=0.0167;AF1=1;AC1=2;DP4=0,0,1,1;MQ=45;FQ=-33;EFF=UTR_5_PRIME(MODIFIER|||||Sobic.002G106600|||PAC:28382936|1)	GT:PL:GQ	1/1:68,6,0:10
Chr02	12783221	.	G	A	65.1	.	DP=7;VDB=0.0001;AF1=1;AC1=2;DP4=0,0,6,1;MQ=23;FQ=-48;EFF=INTERGENIC(MODIFIER|||||||||)	GT:PL:GQ	1/1:98,21,0:39
Chr02	12826986	.	C	T	115.0	.	DP=9;VDB=0.0365;AF1=1;AC1=2;DP4=0,0,5,4;MQ=23;FQ=-54;EFF=INTERGENIC(MODIFIER|||||||||)	GT:PL:GQ	1/1:148,27,0:51
Chr02	12850587	.	C	T	59.0	.	DP=3;VDB=0.0116;AF1=1;AC1=2;DP4=0,0,1,2;MQ=35;FQ=-36;EFF=INTERGENIC(MODIFIER|||||||||)	GT:PL:GQ	1/1:91,9,0:16
Chr02	12872340	.	C	T	116.0	.	DP=7;VDB=0.0325;AF1=1;AC1=2;DP4=0,0,1,5;MQ=36;FQ=-45;EFF=INTERGENIC(MODIFIER|||||||||)	GT:PL:GQ	1/1:149,18,0:33
Chr02	12933643	.	C	T	71.0	.	DP=4;VDB=0.0324;AF1=1;AC1=2;DP4=0,0,2,1;MQ=45;FQ=-36;EFF=INTERGENIC(MODIFIER|||||||||)	GT:PL:GQ	1/1:103,9,0:16
Chr02	13066428	.	C	T	206.0	.	DP=10;VDB=0.0380;AF1=1;AC1=2;DP4=0,0,2,8;MQ=45;FQ=-57;EFF=INTERGENIC(MODIFIER|||||||||)	GT:PL:GQ	1/1:239,30,0:57
Chr02	13087611	.	C	T	191.0	.	DP=9;VDB=0.0216;AF1=1;AC1=2;DP4=0,0,7,2;MQ=45;FQ=-54;EFF=DOWNSTREAM(MODIFIER|||||Sobic.002G108100|||PAC:28380058|),INTERGENIC(MODIFIER|||||||||)	GT:PL:GQ	1/1:224,27,0:51
Chr02	13266542	.	C	T	23.0	.	DP=3;VDB=0.0218;AF1=1;AC1=2;DP4=0,0,1,2;MQ=20;FQ=-36;EFF=INTRON(MODIFIER|||||Sobic.002G109000|||PAC:28383400|13)	GT:PL:GQ	1/1:55,9,0:15
Chr02	13290434	.	C	T	171.0	.	DP=8;VDB=0.0393;AF1=1;AC1=2;DP4=0,0,4,3;MQ=45;FQ=-48;EFF=INTERGENIC(MODIFIER|||||||||)	GT:PL:GQ	1/1:204,21,0:39
Chr02	13464074	.	C	T	207.0	.	DP=9;VDB=0.0392;AF1=1;AC1=2;DP4=0,0,4,5;MQ=44;FQ=-54;EFF=DOWNSTREAM(MODIFIER|||||Sobic.002G110400|||PAC:28381650|),INTERGENIC(MODIFIER|||||||||),UPSTREAM(MODIFIER|||||Sobic.002G110500|||PAC:28383970|)	GT:PL:GQ	1/1:240,27,0:51
Chr02	13569057	.	C	T	74.0	.	DP=3;VDB=0.0113;AF1=1;AC1=2;DP4=0,0,2,1;MQ=45;FQ=-36;EFF=INTERGENIC(MODIFIER|||||||||),UPSTREAM(MODIFIER|||||Sobic.002G111500|||PAC:28380177|)	GT:PL:GQ	1/1:106,9,0:16
Chr02	13637273	.	C	T	153.0	.	DP=8;VDB=0.0365;AF1=1;AC1=2;DP4=0,0,5,2;MQ=46;FQ=-48;EFF=INTERGENIC(MODIFIER|||||||||)	GT:PL:GQ	1/1:186,21,0:39
Chr02	13748491	.	C	T	123.0	.	DP=6;VDB=0.0380;AF1=1;AC1=2;DP4=0,0,2,3;MQ=41;FQ=-42;EFF=INTRON(MODIFIER|||||Sobic.002G112700|||PAC:28379535|7)	GT:PL:GQ	1/1:156,15,0:27
Chr02	13760952	.	C	T	137.0	.	DP=6;VDB=0.0241;AF1=1;AC1=2;DP4=0,0,4,2;MQ=42;FQ=-45;EFF=DOWNSTREAM(MODIFIER|||||Sobic.002G112900|||PAC:28380223|),DOWNSTREAM(MODIFIER|||||Sobic.002G113000|||PAC:28380087|),DOWNSTREAM(MODIFIER|||||Sobic.002G113000|||PAC:28380088|),NON_SYNONYMOUS_CODING(MODERATE|MISSENSE|tCt/tTt|S565F||Sobic.002G112800|||PAC:28378887|),UPSTREAM(MODIFIER|||||Sobic.002G112700|||PAC:28379535|)	GT:PL:GQ	1/1:170,18,0:33
Chr02	13910717	.	C	T	177.0	.	DP=8;VDB=0.0365;AF1=1;AC1=2;DP4=0,0,3,5;MQ=46;FQ=-51;EFF=INTERGENIC(MODIFIER|||||||||),UPSTREAM(MODIFIER|||||Sobic.002G113900|||PAC:28379199|)	GT:PL:GQ	1/1:210,24,0:45
Chr02	14042181	.	C	T	86.0	.	DP=9;VDB=0.0298;AF1=1;AC1=2;DP4=0,0,3,6;MQ=20;FQ=-54;EFF=INTERGENIC(MODIFIER|||||||||)	GT:PL:GQ	1/1:119,27,0:51
Chr02	14190968	.	C	T	199.0	.	DP=10;VDB=0.0393;AF1=1;AC1=2;DP4=0,0,3,6;MQ=43;FQ=-54;EFF=INTERGENIC(MODIFIER|||||||||)	GT:PL:GQ	1/1:232,27,0:51
Chr02	14215373	.	C	T	140.0	.	DP=6;VDB=0.0400;AF1=1;AC1=2;DP4=0,0,4,2;MQ=46;FQ=-45;EFF=INTERGENIC(MODIFIER|||||||||)	GT:PL:GQ	1/1:173,18,0:33
Chr02	14289604	.	C	T	177.0	.	DP=9;VDB=0.0384;AF1=1;AC1=2;DP4=0,0,5,3;MQ=39;FQ=-51;EFF=INTERGENIC(MODIFIER|||||||||)	GT:PL:GQ	1/1:210,24,0:45
Chr02	14348869	.	C	T	222.0	.	DP=12;VDB=0.0398;AF1=1;AC1=2;DP4=0,0,6,5;MQ=45;FQ=-60;EFF=NON_SYNONYMOUS_CODING(MODERATE|MISSENSE|Gct/Act|A235T||Sobic.002G116000|||PAC:28382105|)	GT:PL:GQ	1/1:255,33,0:63
Chr02	14393831	.	C	T	222.0	.	DP=12;VDB=0.0392;AF1=1;AC1=2;DP4=0,0,7,5;MQ=44;FQ=-63;EFF=INTRON(MODIFIER|||||Sobic.002G116300|||PAC:28381968|10)	GT:PL:GQ	1/1:255,36,0:69
Chr02	14423342	.	C	T	111.0	.	DP=5;VDB=0.0244;AF1=1;AC1=2;DP4=0,0,3,2;MQ=41;FQ=-42;EFF=INTERGENIC(MODIFIER|||||||||)	GT:PL:GQ	1/1:144,15,0:27
Chr02	14587617	.	C	T	222.0	.	DP=13;VDB=0.0393;AF1=1;AC1=2;DP4=0,0,7,5;MQ=43;FQ=-63;EFF=INTERGENIC(MODIFIER|||||||||)	GT:PL:GQ	1/1:255,36,0:69
Chr02	14594022	.	C	T	38.8	.	DP=3;VDB=0.0130;AF1=1;AC1=2;DP4=0,0,1,1;MQ=41;FQ=-33;EFF=INTERGENIC(MODIFIER|||||||||)	GT:PL:GQ	1/1:70,6,0:10
Chr02	14597152	.	C	T	118.0	.	DP=5;VDB=0.0271;AF1=1;AC1=2;DP4=0,0,2,3;MQ=41;FQ=-42;EFF=INTERGENIC(MODIFIER|||||||||)	GT:PL:GQ	1/1:151,15,0:27
Chr02	14720142	.	C	T	211.0	.	DP=11;VDB=0.0298;AF1=1;AC1=2;DP4=0,0,7,3;MQ=43;FQ=-57;EFF=DOWNSTREAM(MODIFIER|||||Sobic.002G118100|||PAC:28383041|),INTERGENIC(MODIFIER|||||||||)	GT:PL:GQ	1/1:244,30,0:57
Chr02	14801655	.	C	T	193.0	.	DP=9;VDB=0.0398;AF1=1;AC1=2;DP4=0,0,6,3;MQ=44;FQ=-54;EFF=STOP_GAINED(HIGH|NONSENSE|tgG/tgA|W196*||Sobic.002G118700|||PAC:28382148|),STOP_GAINED(HIGH|NONSENSE|tgG/tgA|W217*||Sobic.002G118700|||PAC:28382146|),STOP_GAINED(HIGH|NONSENSE|tgG/tgA|W217*||Sobic.002G118700|||PAC:28382147|)	GT:PL:GQ	1/1:226,27,0:51
Chr02	14823076	.	C	T	97.5	.	DP=5;VDB=0.0120;AF1=1;AC1=2;DP4=0,0,1,3;MQ=45;FQ=-39;EFF=DOWNSTREAM(MODIFIER|||||Sobic.002G118800|||PAC:28379059|),INTERGENIC(MODIFIER|||||||||)	GT:PL:GQ	1/1:130,12,0:21
Chr02	14857441	.	C	T	151.0	.	DP=10;VDB=0.0284;AF1=1;AC1=2;DP4=0,0,2,7;MQ=36;FQ=-54;EFF=DOWNSTREAM(MODIFIER|||||Sobic.002G119000|||PAC:28383949|),INTERGENIC(MODIFIER|||||||||)	GT:PL:GQ	1/1:184,27,0:51
Chr02	14953378	.	C	T	59.3	.	DP=5;VDB=0.0140;AF1=1;AC1=2;DP4=0,0,3,2;MQ=21;FQ=-42;EFF=INTERGENIC(MODIFIER|||||||||)	GT:PL:GQ	1/1:92,15,0:27
Chr02	14961345	.	C	T	116.0	.	DP=5;VDB=0.0359;AF1=1;AC1=2;DP4=0,0,1,4;MQ=42;FQ=-42;EFF=DOWNSTREAM(MODIFIER|||||Sobic.002G119300|||PAC:28383491|),INTERGENIC(MODIFIER|||||||||)	GT:PL:GQ	1/1:149,15,0:27
Chr02	14990424	.	C	T	182.0	.	DP=8;VDB=0.0398;AF1=1;AC1=2;DP4=0,0,3,5;MQ=44;FQ=-51;EFF=DOWNSTREAM(MODIFIER|||||Sobic.002G119500|||PAC:28380525|),DOWNSTREAM(MODIFIER|||||Sobic.002G119500|||PAC:28380526|),INTERGENIC(MODIFIER|||||||||)	GT:PL:GQ	1/1:215,24,0:45
Chr02	15060451	.	C	T	197.0	.	DP=8;VDB=0.0384;AF1=1;AC1=2;DP4=0,0,3,5;MQ=44;FQ=-51;EFF=INTERGENIC(MODIFIER|||||||||)	GT:PL:GQ	1/1:230,24,0:45
Chr02	15072066	.	C	T	32.1	.	DP=7;VDB=0.0271;AF1=1;AC1=2;DP4=0,0,5,2;MQ=17;FQ=-48;EFF=INTERGENIC(MODIFIER|||||||||)	GT:PL:GQ	1/1:65,21,0:39
Chr02	15175422	.	C	T	154.0	.	DP=6;VDB=0.0400;AF1=1;AC1=2;DP4=0,0,4,2;MQ=45;FQ=-45;EFF=INTERGENIC(MODIFIER|||||||||),UPSTREAM(MODIFIER|||||Sobic.002G120200|||PAC:28379369|)	GT:PL:GQ	1/1:187,18,0:33
Chr02	15192125	.	C	T	148.0	.	DP=8;VDB=0.0392;AF1=1;AC1=2;DP4=0,0,7,1;MQ=42;FQ=-51;EFF=INTERGENIC(MODIFIER|||||||||)	GT:PL:GQ	1/1:181,24,0:45
Chr02	15250265	.	C	T	28.8	.	DP=4;VDB=0.0313;AF1=1;AC1=2;DP4=0,0,1,1;MQ=47;FQ=-33;EFF=INTERGENIC(MODIFIER|||||||||)	GT:PL:GQ	1/1:60,6,0:10
Chr02	15263933	.	C	T	125.0	.	DP=6;VDB=0.0392;AF1=1;AC1=2;DP4=0,0,4,2;MQ=40;FQ=-45;EFF=INTERGENIC(MODIFIER|||||||||)	GT:PL:GQ	1/1:158,18,0:33
Chr02	15281950	.	C	T	146.0	.	DP=6;VDB=0.0263;AF1=1;AC1=2;DP4=0,0,3,3;MQ=46;FQ=-45;EFF=INTERGENIC(MODIFIER|||||||||)	GT:PL:GQ	1/1:179,18,0:33
Chr02	15329700	.	C	T	59.0	.	DP=3;VDB=0.0139;AF1=1;AC1=2;DP4=0,0,2,1;MQ=46;FQ=-36;EFF=INTERGENIC(MODIFIER|||||||||)	GT:PL:GQ	1/1:91,9,0:16
Chr02	15339404	.	C	T	46.8	.	DP=3;VDB=0.0095;AF1=1;AC1=2;DP4=0,0,1,1;MQ=45;FQ=-33;EFF=INTERGENIC(MODIFIER|||||||||)	GT:PL:GQ	1/1:78,6,0:10
Chr02	15356421	.	C	T	222.0	.	DP=10;VDB=0.0164;AF1=1;AC1=2;DP4=0,0,6,4;MQ=45;FQ=-57;EFF=INTERGENIC(MODIFIER|||||||||)	GT:PL:GQ	1/1:255,30,0:57
Chr02	15380246	.	C	T	180.0	.	DP=10;VDB=0.0263;AF1=1;AC1=2;DP4=0,0,3,6;MQ=39;FQ=-54;EFF=INTERGENIC(MODIFIER|||||||||)	GT:PL:GQ	1/1:213,27,0:51
Chr02	15412437	.	C	T	100.0	.	DP=9;VDB=0.0400;AF1=1;AC1=2;DP4=0,0,5,3;MQ=26;FQ=-51;EFF=INTERGENIC(MODIFIER|||||||||)	GT:PL:GQ	1/1:133,24,0:45
Chr02	15513397	.	C	T	120.0	.	DP=5;VDB=0.0359;AF1=1;AC1=2;DP4=0,0,2,3;MQ=46;FQ=-42;EFF=INTERGENIC(MODIFIER|||||||||)	GT:PL:GQ	1/1:153,15,0:27
Chr02	15588881	.	G	A	37.5	.	DP=4;VDB=0.0049;AF1=1;AC1=2;DP4=0,0,2,2;MQ=25;FQ=-39;EFF=INTERGENIC(MODIFIER|||||||||)	GT:PL:GQ	1/1:70,12,0:21
Chr02	15612406	.	C	T	222.0	.	DP=10;VDB=0.0365;AF1=1;AC1=2;DP4=0,0,5,5;MQ=40;FQ=-57;EFF=INTERGENIC(MODIFIER|||||||||)	GT:PL:GQ	1/1:255,30,0:57
Chr02	15643409	.	C	T	69.0	.	DP=3;VDB=0.0221;AF1=1;AC1=2;DP4=0,0,1,2;MQ=45;FQ=-36;EFF=INTERGENIC(MODIFIER|||||||||)	GT:PL:GQ	1/1:101,9,0:16
Chr02	15712717	.	C	T	92.5	.	DP=5;VDB=0.0190;AF1=1;AC1=2;DP4=0,0,1,3;MQ=45;FQ=-39;EFF=INTRON(MODIFIER|||||Sobic.002G120700|||PAC:28380377|9)	GT:PL:GQ	1/1:125,12,0:21
Chr02	15730385	.	C	T	102.0	.	DP=5;VDB=0.0373;AF1=1;AC1=2;DP4=0,0,3,1;MQ=45;FQ=-39;EFF=INTERGENIC(MODIFIER|||||||||),UPSTREAM(MODIFIER|||||Sobic.002G120900|||PAC:28379776|)	GT:PL:GQ	1/1:134,12,0:21
Chr02	15846632	.	C	T	107.0	.	DP=4;VDB=0.0126;AF1=1;AC1=2;DP4=0,0,2,2;MQ=43;FQ=-39;EFF=INTERGENIC(MODIFIER|||||||||)	GT:PL:GQ	1/1:139,12,0:21
Chr02	15906221	.	C	T	40.8	.	DP=3;VDB=0.0225;AF1=1;AC1=2;DP4=0,0,1,1;MQ=44;FQ=-33;EFF=INTRON(MODIFIER|||||Sobic.002G121000|||PAC:28380441|7),INTRON(MODIFIER|||||Sobic.002G121000|||PAC:28380442|6),INTRON(MODIFIER|||||Sobic.002G121000|||PAC:28380443|5)	GT:PL:GQ	1/1:72,6,0:10
Chr02	15938067	.	C	T	130.0	.	DP=6;VDB=0.0053;AF1=1;AC1=2;DP4=0,0,3,3;MQ=37;FQ=-45;EFF=INTERGENIC(MODIFIER|||||||||)	GT:PL:GQ	1/1:163,18,0:33
Chr02	15971223	.	C	T	222.0	.	DP=12;VDB=0.0298;AF1=1;AC1=2;DP4=0,0,8,4;MQ=45;FQ=-63;EFF=INTRON(MODIFIER|||||Sobic.002G121300|||PAC:28380500|3)	GT:PL:GQ	1/1:255,36,0:69
Chr02	15979540	.	C	T	222.0	.	DP=13;VDB=0.0271;AF1=1;AC1=2;DP4=0,0,7,5;MQ=45;FQ=-63;EFF=DOWNSTREAM(MODIFIER|||||Sobic.002G121300|||PAC:28380500|),INTERGENIC(MODIFIER|||||||||)	GT:PL:GQ	1/1:255,36,0:69
Chr02	16047593	.	C	T	137.0	.	DP=7;VDB=0.0244;AF1=1;AC1=2;DP4=0,0,6,1;MQ=46;FQ=-48;EFF=INTERGENIC(MODIFIER|||||||||),UPSTREAM(MODIFIER|||||Sobic.002G121600|||PAC:28382513|)	GT:PL:GQ	1/1:170,21,0:39
Chr02	16081007	.	C	T	206.0	.	DP=9;VDB=0.0345;AF1=1;AC1=2;DP4=0,0,4,5;MQ=41;FQ=-54;EFF=INTERGENIC(MODIFIER|||||||||)	GT:PL:GQ	1/1:239,27,0:51
Chr02	16183394	.	C	T	132.0	.	DP=6;VDB=0.0118;AF1=1;AC1=2;DP4=0,0,5,1;MQ=46;FQ=-45;EFF=INTERGENIC(MODIFIER|||||||||)	GT:PL:GQ	1/1:165,18,0:33
Chr02	16184181	.	C	T	222.0	.	DP=13;VDB=0.0400;AF1=1;AC1=2;DP4=0,0,8,5;MQ=45;FQ=-66;EFF=INTERGENIC(MODIFIER|||||||||)	GT:PL:GQ	1/1:255,39,0:75
Chr02	16202038	.	C	T	29.1	.	DP=6;VDB=0.0359;AF1=1;AC1=2;DP4=0,0,2,4;MQ=14;FQ=-45;EFF=INTERGENIC(MODIFIER|||||||||)	GT:PL:GQ	1/1:62,18,0:33
Chr02	16525926	.	G	A	134.0	.	DP=6;VDB=0.0384;AF1=1;AC1=2;DP4=0,0,4,2;MQ=45;FQ=-45;EFF=INTERGENIC(MODIFIER|||||||||)	GT:PL:GQ	1/1:167,18,0:33
Chr02	16565891	.	C	T	169.0	.	DP=7;VDB=0.0244;AF1=1;AC1=2;DP4=0,0,3,4;MQ=44;FQ=-48;EFF=DOWNSTREAM(MODIFIER|||||Sobic.002G124100|||PAC:28378883|),INTERGENIC(MODIFIER|||||||||)	GT:PL:GQ	1/1:202,21,0:39
Chr02	16673285	.	C	T	172.0	.	DP=8;VDB=0.0393;AF1=1;AC1=2;DP4=0,0,2,5;MQ=45;FQ=-48;EFF=DOWNSTREAM(MODIFIER|||||Sobic.002G124600|||PAC:28379649|),DOWNSTREAM(MODIFIER|||||Sobic.002G124600|||PAC:28379650|),DOWNSTREAM(MODIFIER|||||Sobic.002G124600|||PAC:28379651|),DOWNSTREAM(MODIFIER|||||Sobic.002G124600|||PAC:28379652|),DOWNSTREAM(MODIFIER|||||Sobic.002G124600|||PAC:28379653|),DOWNSTREAM(MODIFIER|||||Sobic.002G124600|||PAC:28379…	GT:PL:GQ	1/1:205,21,0:39
Chr02	16685993	.	C	T	121.0	.	DP=6;VDB=0.0359;AF1=1;AC1=2;DP4=0,0,4,1;MQ=45;FQ=-42;EFF=INTRON(MODIFIER|||||Sobic.002G124600|||PAC:28379649|1),INTRON(MODIFIER|||||Sobic.002G124600|||PAC:28379650|1),INTRON(MODIFIER|||||Sobic.002G124600|||PAC:28379651|1),INTRON(MODIFIER|||||Sobic.002G124600|||PAC:28379652|1),INTRON(MODIFIER|||||Sobic.002G124600|||PAC:28379653|1),INTRON(MODIFIER|||||Sobic.002G124600|||PAC:28379654|1),INTRON(MODIF…	GT:PL:GQ	1/1:154,15,0:27
Chr02	16742290	.	C	T	23.5	.	DP=4;VDB=0.0318;AF1=1;AC1=2;DP4=0,0,1,3;MQ=20;FQ=-39;EFF=INTERGENIC(MODIFIER|||||||||)	GT:PL:GQ	1/1:56,12,0:21
Chr02	17013904	.	C	T	176.0	.	DP=8;VDB=0.0392;AF1=1;AC1=2;DP4=0,0,6,2;MQ=42;FQ=-51;EFF=INTERGENIC(MODIFIER|||||||||),UPSTREAM(MODIFIER|||||Sobic.002G125800|||PAC:28383364|),UPSTREAM(MODIFIER|||||Sobic.002G125800|||PAC:28383365|)	GT:PL:GQ	1/1:209,24,0:45
Chr02	17071803	.	C	T	34.8	.	DP=2;VDB=0.0124;AF1=1;AC1=2;DP4=0,0,1,1;MQ=41;FQ=-33;EFF=INTERGENIC(MODIFIER|||||||||),UPSTREAM(MODIFIER|||||Sobic.002G126100|||PAC:28383558|)	GT:PL:GQ	1/1:66,6,0:10
Chr02	17187860	.	C	T	65.5	.	DP=4;VDB=0.0263;AF1=1;AC1=2;DP4=0,0,2,2;MQ=29;FQ=-39;EFF=INTERGENIC(MODIFIER|||||||||)	GT:PL:GQ	1/1:98,12,0:21
Chr02	17202505	.	C	T	195.0	.	DP=14;VDB=0.0398;AF1=1;AC1=2;DP4=0,0,5,7;MQ=34;FQ=-63;EFF=INTERGENIC(MODIFIER|||||||||)	GT:PL:GQ	1/1:228,36,0:69
Chr02	17204015	.	C	T	83.3	.	DP=6;VDB=0.0393;AF1=1;AC1=2;DP4=0,0,2,3;MQ=33;FQ=-42;EFF=INTERGENIC(MODIFIER|||||||||)	GT:PL:GQ	1/1:116,15,0:27
Chr02	17211803	.	C	T	217.0	.	DP=9;VDB=0.0380;AF1=1;AC1=2;DP4=0,0,5,4;MQ=44;FQ=-54;EFF=INTERGENIC(MODIFIER|||||||||)	GT:PL:GQ	1/1:250,27,0:51
Chr02	17212553	.	C	T	222.0	.	DP=18;VDB=0.0399;AF1=1;AC1=2;DP4=0,0,7,10;MQ=45;FQ=-78;EFF=INTERGENIC(MODIFIER|||||||||)	GT:PL:GQ	1/1:255,51,0:99
Chr02	17217987	.	C	T	124.0	.	DP=6;VDB=0.0190;AF1=1;AC1=2;DP4=0,0,2,3;MQ=42;FQ=-42;EFF=DOWNSTREAM(MODIFIER|||||Sobic.002G126300|||PAC:28380770|),INTERGENIC(MODIFIER|||||||||)	GT:PL:GQ	1/1:157,15,0:27
Chr02	17300975	.	C	T	191.0	.	DP=11;VDB=0.0298;AF1=1;AC1=2;DP4=0,0,8,2;MQ=42;FQ=-57;EFF=DOWNSTREAM(MODIFIER|||||Sobic.002G126600|||PAC:28383490|),INTERGENIC(MODIFIER|||||||||)	GT:PL:GQ	1/1:224,30,0:57
Chr02	17387837	.	C	T	190.0	.	DP=9;VDB=0.0345;AF1=1;AC1=2;DP4=0,0,4,5;MQ=38;FQ=-54;EFF=INTERGENIC(MODIFIER|||||||||)	GT:PL:GQ	1/1:223,27,0:51
Chr02	17458265	.	C	T	116.0	.	DP=7;VDB=0.0284;AF1=1;AC1=2;DP4=0,0,3,4;MQ=33;FQ=-48;EFF=INTERGENIC(MODIFIER|||||||||)	GT:PL:GQ	1/1:149,21,0:39
Chr02	17470620	.	C	T	97.1	.	DP=8;VDB=0.0365;AF1=1;AC1=2;DP4=0,0,3,4;MQ=27;FQ=-48;EFF=INTERGENIC(MODIFIER|||||||||)	GT:PL:GQ	1/1:130,21,0:39
Chr02	17768059	.	C	T	128.0	.	DP=7;VDB=0.0365;AF1=1;AC1=2;DP4=0,0,2,4;MQ=41;FQ=-45;EFF=INTERGENIC(MODIFIER|||||||||),UPSTREAM(MODIFIER|||||Sobic.002G128400|||PAC:28382307|)	GT:PL:GQ	1/1:161,18,0:33
Chr02	17806769	.	C	T	123.0	.	DP=5;VDB=0.0400;AF1=1;AC1=2;DP4=0,0,3,2;MQ=44;FQ=-42;EFF=INTERGENIC(MODIFIER|||||||||)	GT:PL:GQ	1/1:156,15,0:27
Chr02	17825734	.	C	T	172.0	.	DP=9;VDB=0.0398;AF1=1;AC1=2;DP4=0,0,6,2;MQ=44;FQ=-51;EFF=INTERGENIC(MODIFIER|||||||||)	GT:PL:GQ	1/1:205,24,0:45
Chr02	17829405	.	C	T	79.0	.	DP=3;VDB=0.0206;AF1=1;AC1=2;DP4=0,0,1,2;MQ=45;FQ=-36;EFF=INTERGENIC(MODIFIER|||||||||)	GT:PL:GQ	1/1:111,9,0:16
Chr02	17933940	.	C	T	76.0	.	DP=3;VDB=0.0156;AF1=1;AC1=2;DP4=0,0,1,2;MQ=45;FQ=-36;EFF=INTERGENIC(MODIFIER|||||||||)	GT:PL:GQ	1/1:108,9,0:16
Chr02	18049847	.	C	T	136.0	.	DP=7;VDB=0.0392;AF1=1;AC1=2;DP4=0,0,1,6;MQ=44;FQ=-48;EFF=INTERGENIC(MODIFIER|||||||||)	GT:PL:GQ	1/1:169,21,0:39
Chr02	18107220	.	C	T	59.0	.	DP=9;VDB=0.0298;AF1=1;AC1=2;DP4=0,0,1,8;MQ=17;FQ=-54;EFF=INTERGENIC(MODIFIER|||||||||),UPSTREAM(MODIFIER|||||Sobic.002G129300|||PAC:28381661|)	GT:PL:GQ	1/1:92,27,0:51
Chr02	18115635	.	C	T	203.0	.	DP=10;VDB=0.0392;AF1=1;AC1=2;DP4=0,0,3,7;MQ=41;FQ=-57;EFF=INTERGENIC(MODIFIER|||||||||)	GT:PL:GQ	1/1:236,30,0:57
Chr02	18251779	.	C	T	145.0	.	DP=6;VDB=0.0398;AF1=1;AC1=2;DP4=0,0,2,4;MQ=43;FQ=-45;EFF=INTERGENIC(MODIFIER|||||||||)	GT:PL:GQ	1/1:178,18,0:33
Chr02	18251934	.	C	T	171.0	.	DP=7;VDB=0.0365;AF1=1;AC1=2;DP4=0,0,5,2;MQ=45;FQ=-48;EFF=INTERGENIC(MODIFIER|||||||||)	GT:PL:GQ	1/1:204,21,0:39
Chr02	18255698	.	C	T	87.5	.	DP=4;VDB=0.0324;AF1=1;AC1=2;DP4=0,0,3,1;MQ=46;FQ=-39;EFF=INTERGENIC(MODIFIER|||||||||)	GT:PL:GQ	1/1:120,12,0:21
Chr02	18334076	.	C	T	64.1	.	DP=7;VDB=0.0099;AF1=1;AC1=2;DP4=0,0,4,3;MQ=19;FQ=-48;EFF=INTERGENIC(MODIFIER|||||||||)	GT:PL:GQ	1/1:97,21,0:39
Chr02	18423298	.	C	T	173.0	.	DP=7;VDB=0.0298;AF1=1;AC1=2;DP4=0,0,3,4;MQ=43;FQ=-48;EFF=INTERGENIC(MODIFIER|||||||||)	GT:PL:GQ	1/1:206,21,0:39
Chr02	18545289	.	C	T	202.0	.	DP=9;VDB=0.0399;AF1=1;AC1=2;DP4=0,0,6,3;MQ=45;FQ=-54;EFF=SYNONYMOUS_CODING(LOW|SILENT|caG/caA|Q10||Sobic.002G130800|||PAC:28381580|)	GT:PL:GQ	1/1:235,27,0:51
Chr02	18546030	.	C	T	120.0	.	DP=8;VDB=0.0398;AF1=1;AC1=2;DP4=0,0,2,4;MQ=42;FQ=-45;EFF=UTR_5_PRIME(MODIFIER|||||Sobic.002G130800|||PAC:28381580|1)	GT:PL:GQ	1/1:153,18,0:33
Chr02	18592110	.	C	T	147.0	.	DP=8;VDB=0.0393;AF1=1;AC1=2;DP4=0,0,6,1;MQ=45;FQ=-48;EFF=INTERGENIC(MODIFIER|||||||||)	GT:PL:GQ	1/1:180,21,0:39
Chr02	18624334	.	C	T	222.0	.	DP=11;VDB=0.0271;AF1=1;AC1=2;DP4=0,0,6,5;MQ=45;FQ=-60;EFF=INTERGENIC(MODIFIER|||||||||)	GT:PL:GQ	1/1:255,33,0:63
Chr02	18960518	.	C	T	177.0	.	DP=8;VDB=0.0305;AF1=1;AC1=2;DP4=0,0,4,3;MQ=43;FQ=-48;EFF=INTERGENIC(MODIFIER|||||||||)	GT:PL:GQ	1/1:210,21,0:39
Chr02	18974835	.	C	T	161.0	.	DP=9;VDB=0.0400;AF1=1;AC1=2;DP4=0,0,5,4;MQ=35;FQ=-54;EFF=INTERGENIC(MODIFIER|||||||||)	GT:PL:GQ	1/1:194,27,0:51
Chr02	19042477	.	C	T	80.3	.	DP=5;VDB=0.0392;AF1=1;AC1=2;DP4=0,0,1,4;MQ=28;FQ=-42;EFF=INTERGENIC(MODIFIER|||||||||)	GT:PL:GQ	1/1:113,15,0:27
Chr02	19078625	.	C	T	55.1	.	DP=6;VDB=0.0263;AF1=1;AC1=2;DP4=0,0,1,5;MQ=22;FQ=-45;EFF=INTERGENIC(MODIFIER|||||||||)	GT:PL:GQ	1/1:88,18,0:33
Chr02	19185496	.	C	T	56.3	.	DP=5;VDB=0.0244;AF1=1;AC1=2;DP4=0,0,4,1;MQ=23;FQ=-42;EFF=INTERGENIC(MODIFIER|||||||||)	GT:PL:GQ	1/1:89,15,0:27
Chr02	19232887	.	C	T	65.3	.	DP=5;VDB=0.0004;AF1=1;AC1=2;DP4=0,0,2,3;MQ=30;FQ=-42;EFF=INTERGENIC(MODIFIER|||||||||)	GT:PL:GQ	1/1:98,15,0:27
Chr02	19295706	.	C	T	71.0	.	DP=3;VDB=0.0211;AF1=1;AC1=2;DP4=0,0,2,1;MQ=46;FQ=-36;EFF=INTERGENIC(MODIFIER|||||||||)	GT:PL:GQ	1/1:103,9,0:16
Chr02	19341532	.	C	T	103.0	.	DP=4;VDB=0.0271;AF1=1;AC1=2;DP4=0,0,1,3;MQ=45;FQ=-39;EFF=INTERGENIC(MODIFIER|||||||||)	GT:PL:GQ	1/1:135,12,0:21
Chr02	19344749	.	C	T	222.0	.	DP=12;VDB=0.0365;AF1=1;AC1=2;DP4=0,0,6,6;MQ=40;FQ=-63;EFF=INTERGENIC(MODIFIER|||||||||)	GT:PL:GQ	1/1:255,36,0:69
Chr02	19392334	.	C	T	222.0	.	DP=15;VDB=0.0393;AF1=1;AC1=2;DP4=0,0,8,7;MQ=34;FQ=-72;EFF=INTERGENIC(MODIFIER|||||||||)	GT:PL:GQ	1/1:255,45,0:87
Chr02	19402194	.	C	T	222.0	.	DP=16;VDB=0.0380;AF1=1;AC1=2;DP4=0,0,7,8;MQ=42;FQ=-72;EFF=INTERGENIC(MODIFIER|||||||||)	GT:PL:GQ	1/1:255,45,0:87
Chr02	19426453	.	C	T	151.0	.	DP=8;VDB=0.0365;AF1=1;AC1=2;DP4=0,0,3,5;MQ=39;FQ=-51;EFF=INTERGENIC(MODIFIER|||||||||)	GT:PL:GQ	1/1:184,24,0:45
Chr02	19449272	.	C	T	124.0	.	DP=6;VDB=0.0345;AF1=1;AC1=2;DP4=0,0,1,5;MQ=43;FQ=-45;EFF=INTERGENIC(MODIFIER|||||||||)	GT:PL:GQ	1/1:157,18,0:33
Chr02	19460715	.	C	T	173.0	.	DP=9;VDB=0.0118;AF1=1;AC1=2;DP4=0,0,3,4;MQ=42;FQ=-48;EFF=INTERGENIC(MODIFIER|||||||||)	GT:PL:GQ	1/1:206,21,0:39
Chr02	19663883	.	C	T	172.0	.	DP=9;VDB=0.0244;AF1=1;AC1=2;DP4=0,0,4,4;MQ=38;FQ=-51;EFF=INTERGENIC(MODIFIER|||||||||)	GT:PL:GQ	1/1:205,24,0:45
Chr02	19755365	.	C	T	196.0	.	DP=10;VDB=0.0322;AF1=1;AC1=2;DP4=0,0,3,7;MQ=46;FQ=-57;EFF=INTERGENIC(MODIFIER|||||||||)	GT:PL:GQ	1/1:229,30,0:57
Chr02	19864091	.	C	T	30.1	.	DP=6;VDB=0.0399;AF1=1;AC1=2;DP4=0,0,3,3;MQ=20;FQ=-45;EFF=INTERGENIC(MODIFIER|||||||||)	GT:PL:GQ	1/1:63,18,0:33
Chr02	19904365	.	C	T	189.0	.	DP=8;VDB=0.0216;AF1=1;AC1=2;DP4=0,0,5,3;MQ=44;FQ=-51;EFF=INTERGENIC(MODIFIER|||||||||)	GT:PL:GQ	1/1:222,24,0:45
Chr02	19950255	.	G	A	222.0	.	DP=12;VDB=0.0393;AF1=1;AC1=2;DP4=0,0,7,5;MQ=45;FQ=-63;EFF=INTERGENIC(MODIFIER|||||||||)	GT:PL:GQ	1/1:255,36,0:69
Chr02	20101380	.	C	T	134.0	.	DP=6;VDB=0.0118;AF1=1;AC1=2;DP4=0,0,1,5;MQ=45;FQ=-45;EFF=DOWNSTREAM(MODIFIER|||||Sobic.002G134900|||PAC:28382865|),INTERGENIC(MODIFIER|||||||||),UPSTREAM(MODIFIER|||||Sobic.002G135000|||PAC:28379999|)	GT:PL:GQ	1/1:167,18,0:33
Chr02	20188579	.	C	T	154.0	.	DP=6;VDB=0.0216;AF1=1;AC1=2;DP4=0,0,3,3;MQ=45;FQ=-45;EFF=INTERGENIC(MODIFIER|||||||||)	GT:PL:GQ	1/1:187,18,0:33
Chr02	20211219	.	C	T	109.0	.	DP=4;VDB=0.0017;AF1=1;AC1=2;DP4=0,0,2,2;MQ=46;FQ=-39;EFF=INTERGENIC(MODIFIER|||||||||)	GT:PL:GQ	1/1:141,12,0:21
Chr02	20227276	.	C	T	73.5	.	DP=4;VDB=0.0332;AF1=1;AC1=2;DP4=0,0,2,2;MQ=37;FQ=-39;EFF=INTERGENIC(MODIFIER|||||||||)	GT:PL:GQ	1/1:106,12,0:21
Chr02	20309854	.	C	T	132.0	.	DP=9;VDB=0.0244;AF1=1;AC1=2;DP4=0,0,2,7;MQ=32;FQ=-54;EFF=INTERGENIC(MODIFIER|||||||||)	GT:PL:GQ	1/1:165,27,0:51
Chr02	20378809	.	C	T	150.0	.	DP=7;VDB=0.0081;AF1=1;AC1=2;DP4=0,0,2,5;MQ=43;FQ=-48;EFF=INTERGENIC(MODIFIER|||||||||)	GT:PL:GQ	1/1:183,21,0:39
Chr02	20531483	.	C	T	143.0	.	DP=6;VDB=0.0343;AF1=1;AC1=2;DP4=0,0,2,4;MQ=45;FQ=-45;EFF=INTERGENIC(MODIFIER|||||||||)	GT:PL:GQ	1/1:176,18,0:33
Chr02	20547316	.	C	T	176.0	.	DP=9;VDB=0.0365;AF1=1;AC1=2;DP4=0,0,4,4;MQ=44;FQ=-51;EFF=INTRON(MODIFIER|||||Sobic.002G136200|||PAC:28382952|3)	GT:PL:GQ	1/1:209,24,0:45
Chr02	20582277	.	C	T	125.0	.	DP=5;VDB=0.0384;AF1=1;AC1=2;DP4=0,0,3,2;MQ=45;FQ=-42;EFF=DOWNSTREAM(MODIFIER|||||Sobic.002G136400|||PAC:28383301|),INTERGENIC(MODIFIER|||||||||)	GT:PL:GQ	1/1:158,15,0:27
Chr02	20670076	.	C	T	222.0	.	DP=12;VDB=0.0393;AF1=1;AC1=2;DP4=0,0,5,7;MQ=45;FQ=-63;EFF=INTERGENIC(MODIFIER|||||||||)	GT:PL:GQ	1/1:255,36,0:69
Chr02	20685114	.	C	T	181.0	.	DP=7;VDB=0.0373;AF1=1;AC1=2;DP4=0,0,3,4;MQ=45;FQ=-48;EFF=DOWNSTREAM(MODIFIER|||||Sobic.002G136500|||PAC:28381130|),INTERGENIC(MODIFIER|||||||||),UPSTREAM(MODIFIER|||||Sobic.002G136600|||PAC:28379136|),UPSTREAM(MODIFIER|||||Sobic.002G136700|||PAC:28379703|),UPSTREAM(MODIFIER|||||Sobic.002G136800|||PAC:28383261|)	GT:PL:GQ	1/1:214,21,0:39
Chr02	20759726	.	C	T	112.0	.	DP=9;VDB=0.0365;AF1=1;AC1=2;DP4=0,0,3,6;MQ=26;FQ=-54;EFF=INTERGENIC(MODIFIER|||||||||)	GT:PL:GQ	1/1:145,27,0:51
Chr02	20843500	.	C	T	222.0	.	DP=12;VDB=0.0384;AF1=1;AC1=2;DP4=0,0,6,6;MQ=45;FQ=-63;EFF=DOWNSTREAM(MODIFIER|||||Sobic.002G137000|||PAC:28380217|),SYNONYMOUS_CODING(LOW|SILENT|caC/caT|H149||Sobic.002G137100|||PAC:28381761|)	GT:PL:GQ	1/1:255,36,0:69
Chr02	20873899	.	C	T	94.5	.	DP=4;VDB=0.0218;AF1=1;AC1=2;DP4=0,0,1,3;MQ=45;FQ=-39;EFF=INTERGENIC(MODIFIER|||||||||)	GT:PL:GQ	1/1:127,12,0:21
Chr02	20969563	.	C	T	41.8	.	DP=5;VDB=0.0343;AF1=1;AC1=2;DP4=0,0,1,1;MQ=45;FQ=-33;EFF=INTERGENIC(MODIFIER|||||||||)	GT:PL:GQ	1/1:73,6,0:10
Chr02	21094057	.	C	T	217.0	.	DP=10;VDB=0.0345;AF1=1;AC1=2;DP4=0,0,7,3;MQ=45;FQ=-57;EFF=UTR_3_PRIME(MODIFIER|||||Sobic.002G137700|||PAC:28380065|2)	GT:PL:GQ	1/1:250,30,0:57
Chr02	21127285	.	C	T	68.5	.	DP=4;VDB=0.0022;AF1=1;AC1=2;DP4=0,0,1,3;MQ=33;FQ=-39;EFF=INTERGENIC(MODIFIER|||||||||)	GT:PL:GQ	1/1:101,12,0:21
Chr02	21227248	.	C	T	213.0	.	DP=12;VDB=0.0398;AF1=1;AC1=2;DP4=0,0,10,2;MQ=45;FQ=-63;EFF=INTERGENIC(MODIFIER|||||||||),UPSTREAM(MODIFIER|||||Sobic.002G138100|||PAC:28383435|),UPSTREAM(MODIFIER|||||Sobic.002G138100|||PAC:28383436|)	GT:PL:GQ	1/1:246,36,0:69
Chr02	21397061	.	C	T	176.0	.	DP=8;VDB=0.0241;AF1=1;AC1=2;DP4=0,0,5,3;MQ=44;FQ=-51;EFF=INTERGENIC(MODIFIER|||||||||)	GT:PL:GQ	1/1:209,24,0:45
Chr02	21541955	.	C	T	122.0	.	DP=7;VDB=0.0380;AF1=1;AC1=2;DP4=0,0,3,2;MQ=42;FQ=-42;EFF=INTERGENIC(MODIFIER|||||||||)	GT:PL:GQ	1/1:155,15,0:27
Chr02	21635619	.	C	T	206.0	.	DP=10;VDB=0.0325;AF1=1;AC1=2;DP4=0,0,4,6;MQ=43;FQ=-57;EFF=INTERGENIC(MODIFIER|||||||||)	GT:PL:GQ	1/1:239,30,0:57
Chr02	21646348	.	C	T	131.0	.	DP=5;VDB=0.0140;AF1=1;AC1=2;DP4=0,0,2,3;MQ=44;FQ=-42;EFF=DOWNSTREAM(MODIFIER|||||Sobic.002G138900|||PAC:28379411|),DOWNSTREAM(MODIFIER|||||Sobic.002G138900|||PAC:28379412|),INTERGENIC(MODIFIER|||||||||)	GT:PL:GQ	1/1:164,15,0:27
Chr02	21677193	.	C	T	215.0	.	DP=10;VDB=0.0298;AF1=1;AC1=2;DP4=0,0,5,4;MQ=45;FQ=-54;EFF=INTERGENIC(MODIFIER|||||||||)	GT:PL:GQ	1/1:248,27,0:51
Chr02	21814009	.	C	T	94.5	.	DP=4;VDB=0.0249;AF1=1;AC1=2;DP4=0,0,2,2;MQ=46;FQ=-39;EFF=INTERGENIC(MODIFIER|||||||||)	GT:PL:GQ	1/1:127,12,0:21
Chr02	22184426	.	C	T	117.0	.	DP=5;VDB=0.0322;AF1=1;AC1=2;DP4=0,0,2,3;MQ=42;FQ=-42;EFF=INTERGENIC(MODIFIER|||||||||)	GT:PL:GQ	1/1:150,15,0:27
Chr02	22187838	.	C	T	222.0	.	DP=12;VDB=0.0392;AF1=1;AC1=2;DP4=0,0,5,5;MQ=45;FQ=-57;EFF=INTERGENIC(MODIFIER|||||||||)	GT:PL:GQ	1/1:255,30,0:57
Chr02	22216065	.	C	T	95.0	.	DP=9;VDB=0.0140;AF1=1;AC1=2;DP4=0,0,8,1;MQ=26;FQ=-54;EFF=INTERGENIC(MODIFIER|||||||||)	GT:PL:GQ	1/1:128,27,0:51
Chr02	22471677	.	C	T	123.0	.	DP=6;VDB=0.0241;AF1=1;AC1=2;DP4=0,0,5,1;MQ=43;FQ=-45;EFF=INTERGENIC(MODIFIER|||||||||),UPSTREAM(MODIFIER|||||Sobic.002G140600|||PAC:28381585|),UPSTREAM(MODIFIER|||||Sobic.002G140700|||PAC:28381070|),UPSTREAM(MODIFIER|||||Sobic.002G140700|||PAC:28381071|)	GT:PL:GQ	1/1:156,18,0:33
Chr02	22561455	.	C	T	67.3	.	DP=5;VDB=0.0399;AF1=1;AC1=2;DP4=0,0,3,2;MQ=29;FQ=-42;EFF=INTERGENIC(MODIFIER|||||||||)	GT:PL:GQ	1/1:100,15,0:27
Chr02	22723833	.	C	T	212.0	.	DP=9;VDB=0.0392;AF1=1;AC1=2;DP4=0,0,6,3;MQ=45;FQ=-54;EFF=INTERGENIC(MODIFIER|||||||||)	GT:PL:GQ	1/1:245,27,0:51
Chr02	22784741	.	C	T	149.0	.	DP=6;VDB=0.0392;AF1=1;AC1=2;DP4=0,0,3,3;MQ=45;FQ=-45;EFF=INTRON(MODIFIER|||||Sobic.002G141200|||PAC:28380100|10),INTRON(MODIFIER|||||Sobic.002G141200|||PAC:28380101|10),INTRON(MODIFIER|||||Sobic.002G141200|||PAC:28380102|9)	GT:PL:GQ	1/1:182,18,0:33
Chr02	22839921	.	C	T	211.0	.	DP=9;VDB=0.0345;AF1=1;AC1=2;DP4=0,0,6,3;MQ=42;FQ=-54;EFF=INTERGENIC(MODIFIER|||||||||)	GT:PL:GQ	1/1:244,27,0:51
Chr02	23110800	.	C	T	27.0	.	DP=3;VDB=0.0222;AF1=1;AC1=2;DP4=0,0,2,1;MQ=22;FQ=-36;EFF=INTRON(MODIFIER|||||Sobic.002G141900|||PAC:28381030|6)	GT:PL:GQ	1/1:59,9,0:16
Chr02	23215787	.	C	T	138.0	.	DP=6;VDB=0.0241;AF1=1;AC1=2;DP4=0,0,3,3;MQ=46;FQ=-45;EFF=INTERGENIC(MODIFIER|||||||||)	GT:PL:GQ	1/1:171,18,0:33
Chr02	23253753	.	C	T	68.1	.	DP=7;VDB=0.0216;AF1=1;AC1=2;DP4=0,0,5,2;MQ=24;FQ=-48;EFF=INTERGENIC(MODIFIER|||||||||)	GT:PL:GQ	1/1:101,21,0:39
Chr02	23270038	.	C	T	149.0	.	DP=6;VDB=0.0216;AF1=1;AC1=2;DP4=0,0,2,4;MQ=45;FQ=-45;EFF=NON_SYNONYMOUS_CODING(MODERATE|MISSENSE|Gcg/Acg|A367T||Sobic.002G142300|||PAC:28379386|)	GT:PL:GQ	1/1:182,18,0:33
Chr02	23342920	.	C	T	184.0	.	DP=7;VDB=0.0359;AF1=1;AC1=2;DP4=0,0,3,4;MQ=45;FQ=-48;EFF=INTRON(MODIFIER|||||Sobic.002G142600|||PAC:28381400|3),INTRON(MODIFIER|||||Sobic.002G142600|||PAC:28381401|3)	GT:PL:GQ	1/1:217,21,0:39
Chr02	23371262	.	C	T	222.0	.	DP=12;VDB=0.0400;AF1=1;AC1=2;DP4=0,0,6,5;MQ=40;FQ=-60;EFF=INTERGENIC(MODIFIER|||||||||)	GT:PL:GQ	1/1:255,33,0:63
Chr02	23377403	.	C	T	216.0	.	DP=11;VDB=0.0244;AF1=1;AC1=2;DP4=0,0,8,3;MQ=40;FQ=-60;EFF=INTERGENIC(MODIFIER|||||||||)	GT:PL:GQ	1/1:249,33,0:63
Chr02	23426912	.	C	T	91.5	.	DP=4;VDB=0.0159;AF1=1;AC1=2;DP4=0,0,1,3;MQ=37;FQ=-39;EFF=INTERGENIC(MODIFIER|||||||||)	GT:PL:GQ	1/1:124,12,0:21
Chr02	23462798	.	C	T	163.0	.	DP=11;VDB=0.0322;AF1=1;AC1=2;DP4=0,0,8,1;MQ=40;FQ=-54;EFF=INTERGENIC(MODIFIER|||||||||)	GT:PL:GQ	1/1:196,27,0:51
Chr02	23623653	.	C	T	159.0	.	DP=6;VDB=0.0053;AF1=1;AC1=2;DP4=0,0,3,3;MQ=44;FQ=-45;EFF=INTERGENIC(MODIFIER|||||||||)	GT:PL:GQ	1/1:192,18,0:33
Chr02	23651802	.	C	T	123.0	.	DP=8;VDB=0.0325;AF1=1;AC1=2;DP4=0,0,2,5;MQ=33;FQ=-48;EFF=INTERGENIC(MODIFIER|||||||||)	GT:PL:GQ	1/1:156,21,0:39
Chr02	23672070	.	C	T	179.0	.	DP=7;VDB=0.0380;AF1=1;AC1=2;DP4=0,0,4,3;MQ=44;FQ=-48;EFF=INTERGENIC(MODIFIER|||||||||)	GT:PL:GQ	1/1:212,21,0:39
Chr02	23756367	.	C	T	128.0	.	DP=6;VDB=0.0164;AF1=1;AC1=2;DP4=0,0,2,3;MQ=45;FQ=-42;EFF=DOWNSTREAM(MODIFIER|||||Sobic.002G143100|||PAC:28380827|),INTERGENIC(MODIFIER|||||||||),UPSTREAM(MODIFIER|||||Sobic.002G143000|||PAC:28378945|)	GT:PL:GQ	1/1:161,15,0:27
Chr02	23805718	.	C	T	180.0	.	DP=9;VDB=0.0365;AF1=1;AC1=2;DP4=0,0,4,5;MQ=37;FQ=-54;EFF=INTERGENIC(MODIFIER|||||||||)	GT:PL:GQ	1/1:213,27,0:51
Chr02	23837500	.	C	T	125.0	.	DP=6;VDB=0.0365;AF1=1;AC1=2;DP4=0,0,1,4;MQ=45;FQ=-42;EFF=INTERGENIC(MODIFIER|||||||||)	GT:PL:GQ	1/1:158,15,0:27
Chr02	23838899	.	C	T	166.0	.	DP=9;VDB=0.0322;AF1=1;AC1=2;DP4=0,0,6,2;MQ=44;FQ=-51;EFF=INTERGENIC(MODIFIER|||||||||)	GT:PL:GQ	1/1:199,24,0:45
Chr02	24046622	.	C	T	121.0	.	DP=5;VDB=0.0190;AF1=1;AC1=2;DP4=0,0,3,2;MQ=41;FQ=-42;EFF=INTERGENIC(MODIFIER|||||||||)	GT:PL:GQ	1/1:154,15,0:27
Chr02	24276188	.	C	T	103.0	.	DP=5;VDB=0.0345;AF1=1;AC1=2;DP4=0,0,4,1;MQ=37;FQ=-42;EFF=INTERGENIC(MODIFIER|||||||||)	GT:PL:GQ	1/1:136,15,0:27
Chr02	24399930	.	C	T	165.0	.	DP=7;VDB=0.0384;AF1=1;AC1=2;DP4=0,0,5,2;MQ=43;FQ=-48;EFF=INTERGENIC(MODIFIER|||||||||)	GT:PL:GQ	1/1:198,21,0:39
Chr02	24402185	.	C	T	159.0	.	DP=8;VDB=0.0271;AF1=1;AC1=2;DP4=0,0,1,7;MQ=43;FQ=-51;EFF=INTERGENIC(MODIFIER|||||||||)	GT:PL:GQ	1/1:192,24,0:45
Chr02	24418763	.	C	T	94.5	.	DP=4;VDB=0.0145;AF1=1;AC1=2;DP4=0,0,3,1;MQ=45;FQ=-39;EFF=INTERGENIC(MODIFIER|||||||||)	GT:PL:GQ	1/1:127,12,0:21
Chr02	24464033	.	C	T	87.5	.	DP=5;VDB=0.0216;AF1=1;AC1=2;DP4=0,0,2,2;MQ=37;FQ=-39;EFF=INTERGENIC(MODIFIER|||||||||)	GT:PL:GQ	1/1:120,12,0:21
Chr02	24471425	.	C	T	74.0	.	DP=3;VDB=0.0189;AF1=1;AC1=2;DP4=0,0,1,2;MQ=45;FQ=-36;EFF=INTERGENIC(MODIFIER|||||||||)	GT:PL:GQ	1/1:106,9,0:16
Chr02	24490319	.	C	T	222.0	.	DP=10;VDB=0.0399;AF1=1;AC1=2;DP4=0,0,5,5;MQ=42;FQ=-57;EFF=INTERGENIC(MODIFIER|||||||||)	GT:PL:GQ	1/1:255,30,0:57
Chr02	24549537	.	C	T	116.0	.	DP=7;VDB=0.0400;AF1=1;AC1=2;DP4=0,0,3,4;MQ=27;FQ=-48;EFF=INTERGENIC(MODIFIER|||||||||)	GT:PL:GQ	1/1:149,21,0:39
Chr02	24552813	.	G	A	123.0	.	DP=5;VDB=0.0305;AF1=1;AC1=2;DP4=0,0,2,3;MQ=46;FQ=-42;EFF=INTERGENIC(MODIFIER|||||||||)	GT:PL:GQ	1/1:156,15,0:27
Chr02	24604284	.	C	T	132.0	.	DP=5;VDB=0.0392;AF1=1;AC1=2;DP4=0,0,3,2;MQ=45;FQ=-42;EFF=INTERGENIC(MODIFIER|||||||||)	GT:PL:GQ	1/1:165,15,0:27
Chr02	24662121	.	C	T	45.5	.	DP=4;VDB=0.0332;AF1=1;AC1=2;DP4=0,0,1,3;MQ=24;FQ=-39;EFF=INTERGENIC(MODIFIER|||||||||)	GT:PL:GQ	1/1:78,12,0:21
Chr02	24811481	.	C	T	222.0	.	DP=11;VDB=0.0400;AF1=1;AC1=2;DP4=0,0,7,4;MQ=46;FQ=-60;EFF=INTERGENIC(MODIFIER|||||||||)	GT:PL:GQ	1/1:255,33,0:63
Chr02	24899952	.	C	T	201.0	.	DP=9;VDB=0.0322;AF1=1;AC1=2;DP4=0,0,5,4;MQ=46;FQ=-54;EFF=INTERGENIC(MODIFIER|||||||||)	GT:PL:GQ	1/1:234,27,0:51
Chr02	24931680	.	C	T	163.0	.	DP=8;VDB=0.0392;AF1=1;AC1=2;DP4=0,0,1,7;MQ=45;FQ=-51;EFF=INTERGENIC(MODIFIER|||||||||)	GT:PL:GQ	1/1:196,24,0:45
Chr02	24942906	.	C	T	117.0	.	DP=8;VDB=0.0216;AF1=1;AC1=2;DP4=0,0,6,2;MQ=30;FQ=-51;EFF=INTERGENIC(MODIFIER|||||||||)	GT:PL:GQ	1/1:150,24,0:45
Chr02	25068595	.	C	T	154.0	.	DP=11;VDB=0.0380;AF1=1;AC1=2;DP4=0,0,8,3;MQ=30;FQ=-60;EFF=INTERGENIC(MODIFIER|||||||||)	GT:PL:GQ	1/1:187,33,0:63
Chr02	25081502	.	C	T	154.0	.	DP=7;VDB=0.0393;AF1=1;AC1=2;DP4=0,0,4,3;MQ=43;FQ=-48;EFF=INTERGENIC(MODIFIER|||||||||)	GT:PL:GQ	1/1:187,21,0:39
Chr02	25214286	.	C	T	111.0	.	DP=5;VDB=0.0066;AF1=1;AC1=2;DP4=0,0,2,3;MQ=36;FQ=-42;EFF=INTERGENIC(MODIFIER|||||||||)	GT:PL:GQ	1/1:144,15,0:27
Chr02	25217216	.	C	T	201.0	.	DP=9;VDB=0.0081;AF1=1;AC1=2;DP4=0,0,6,3;MQ=41;FQ=-54;EFF=INTERGENIC(MODIFIER|||||||||)	GT:PL:GQ	1/1:234,27,0:51
Chr02	25268917	.	C	T	202.0	.	DP=8;VDB=0.0380;AF1=1;AC1=2;DP4=0,0,4,4;MQ=45;FQ=-51;EFF=INTERGENIC(MODIFIER|||||||||)	GT:PL:GQ	1/1:235,24,0:45
Chr02	25351197	.	C	T	132.0	.	DP=7;VDB=0.0393;AF1=1;AC1=2;DP4=0,0,2,5;MQ=39;FQ=-48;EFF=INTERGENIC(MODIFIER|||||||||)	GT:PL:GQ	1/1:165,21,0:39
Chr02	25429177	.	C	T	128.0	.	DP=5;VDB=0.0271;AF1=1;AC1=2;DP4=0,0,2,3;MQ=45;FQ=-42;EFF=INTERGENIC(MODIFIER|||||||||)	GT:PL:GQ	1/1:161,15,0:27
Chr02	25443043	.	C	T	222.0	.	DP=11;VDB=0.0190;AF1=1;AC1=2;DP4=0,0,4,7;MQ=35;FQ=-60;EFF=INTERGENIC(MODIFIER|||||||||)	GT:PL:GQ	1/1:255,33,0:63
Chr02	25501830	.	C	T	149.0	.	DP=7;VDB=0.0190;AF1=1;AC1=2;DP4=0,0,5,2;MQ=42;FQ=-48;EFF=INTERGENIC(MODIFIER|||||||||)	GT:PL:GQ	1/1:182,21,0:39
Chr02	25514773	.	C	T	171.0	.	DP=8;VDB=0.0373;AF1=1;AC1=2;DP4=0,0,3,4;MQ=44;FQ=-48;EFF=INTERGENIC(MODIFIER|||||||||)	GT:PL:GQ	1/1:204,21,0:39
Chr02	25553242	.	C	T	154.0	.	DP=6;VDB=0.0380;AF1=1;AC1=2;DP4=0,0,4,2;MQ=45;FQ=-45;EFF=INTERGENIC(MODIFIER|||||||||),UPSTREAM(MODIFIER|||||Sobic.002G143700|||PAC:28382457|)	GT:PL:GQ	1/1:187,18,0:33
Chr02	25597678	.	C	T	87.5	.	DP=6;VDB=0.0384;AF1=1;AC1=2;DP4=0,0,2,2;MQ=37;FQ=-39;EFF=INTERGENIC(MODIFIER|||||||||)	GT:PL:GQ	1/1:120,12,0:21
Chr02	25599224	.	C	T	144.0	.	DP=8;VDB=0.0365;AF1=1;AC1=2;DP4=0,0,6,2;MQ=38;FQ=-51;EFF=INTERGENIC(MODIFIER|||||||||)	GT:PL:GQ	1/1:177,24,0:45
Chr02	25611144	.	C	T	155.0	.	DP=7;VDB=0.0099;AF1=1;AC1=2;DP4=0,0,4,3;MQ=43;FQ=-48;EFF=INTERGENIC(MODIFIER|||||||||)	GT:PL:GQ	1/1:188,21,0:39
Chr02	25620789	.	C	T	75.5	.	DP=9;VDB=0.0398;AF1=1;AC1=2;DP4=0,0,3,1;MQ=47;FQ=-39;EFF=INTERGENIC(MODIFIER|||||||||)	GT:PL:GQ	1/1:108,12,0:21
Chr02	25644070	.	C	T	222.0	.	DP=12;VDB=0.0343;AF1=1;AC1=2;DP4=0,0,8,4;MQ=42;FQ=-63;EFF=INTERGENIC(MODIFIER|||||||||)	GT:PL:GQ	1/1:255,36,0:69
Chr02	25768175	.	C	T	196.0	.	DP=13;VDB=0.0400;AF1=1;AC1=2;DP4=0,0,7,4;MQ=36;FQ=-60;EFF=INTERGENIC(MODIFIER|||||||||)	GT:PL:GQ	1/1:229,33,0:63
Chr02	25813094	.	C	T	214.0	.	DP=13;VDB=0.0305;AF1=1;AC1=2;DP4=0,0,7,3;MQ=45;FQ=-57;EFF=INTERGENIC(MODIFIER|||||||||)	GT:PL:GQ	1/1:247,30,0:57
Chr02	25833532	.	C	T	82.5	.	DP=4;VDB=0.0234;AF1=1;AC1=2;DP4=0,0,1,3;MQ=46;FQ=-39;EFF=INTERGENIC(MODIFIER|||||||||)	GT:PL:GQ	1/1:115,12,0:21
Chr02	25834979	.	C	T	170.0	.	DP=7;VDB=0.0345;AF1=1;AC1=2;DP4=0,0,5,2;MQ=46;FQ=-48;EFF=INTERGENIC(MODIFIER|||||||||)	GT:PL:GQ	1/1:203,21,0:39
Chr02	25911831	.	C	T	222.0	.	DP=14;VDB=0.0298;AF1=1;AC1=2;DP4=0,0,8,6;MQ=32;FQ=-69;EFF=INTERGENIC(MODIFIER|||||||||)	GT:PL:GQ	1/1:255,42,0:81
Chr02	25917273	.	C	T	222.0	.	DP=14;VDB=0.0380;AF1=1;AC1=2;DP4=0,0,7,5;MQ=40;FQ=-63;EFF=INTERGENIC(MODIFIER|||||||||)	GT:PL:GQ	1/1:255,36,0:69
Chr02	26048223	.	C	T	139.0	.	DP=10;VDB=0.0398;AF1=1;AC1=2;DP4=0,0,4,5;MQ=31;FQ=-54;EFF=INTERGENIC(MODIFIER|||||||||)	GT:PL:GQ	1/1:172,27,0:51
Chr02	26080582	.	C	T	105.0	.	DP=5;VDB=0.0345;AF1=1;AC1=2;DP4=0,0,2,2;MQ=41;FQ=-39;EFF=INTERGENIC(MODIFIER|||||||||),UPSTREAM(MODIFIER|||||Sobic.002G144100|||PAC:28383758|)	GT:PL:GQ	1/1:137,12,0:21
Chr02	26254459	.	C	T	87.5	.	DP=5;VDB=0.0384;AF1=1;AC1=2;DP4=0,0,2,2;MQ=40;FQ=-39;EFF=DOWNSTREAM(MODIFIER|||||Sobic.002G144200|||PAC:28383614|),DOWNSTREAM(MODIFIER|||||Sobic.002G144200|||PAC:28383615|),INTERGENIC(MODIFIER|||||||||)	GT:PL:GQ	1/1:120,12,0:21
Chr02	26287735	.	C	T	125.0	.	DP=6;VDB=0.0384;AF1=1;AC1=2;DP4=0,0,3,3;MQ=34;FQ=-45;EFF=DOWNSTREAM(MODIFIER|||||Sobic.002G144300|||PAC:28379409|),INTERGENIC(MODIFIER|||||||||)	GT:PL:GQ	1/1:158,18,0:33
Chr02	26301606	.	C	T	83.3	.	DP=5;VDB=0.0284;AF1=1;AC1=2;DP4=0,0,3,2;MQ=31;FQ=-42;EFF=INTERGENIC(MODIFIER|||||||||),UPSTREAM(MODIFIER|||||Sobic.002G144600|||PAC:28383530|)	GT:PL:GQ	1/1:116,15,0:27
Chr02	26415721	.	C	T	123.0	.	DP=5;VDB=0.0384;AF1=1;AC1=2;DP4=0,0,3,2;MQ=45;FQ=-42;EFF=INTERGENIC(MODIFIER|||||||||)	GT:PL:GQ	1/1:156,15,0:27
Chr02	26430354	.	C	T	154.0	.	DP=15;VDB=0.0365;AF1=1;AC1=2;DP4=0,0,7,8;MQ=23;FQ=-72;EFF=INTERGENIC(MODIFIER|||||||||)	GT:PL:GQ	1/1:187,45,0:87
Chr02	26545790	.	C	T	186.0	.	DP=8;VDB=0.0343;AF1=1;AC1=2;DP4=0,0,5,3;MQ=39;FQ=-51;EFF=INTERGENIC(MODIFIER|||||||||)	GT:PL:GQ	1/1:219,24,0:45
Chr02	26568263	.	C	T	131.0	.	DP=11;VDB=0.0398;AF1=1;AC1=2;DP4=0,0,5,6;MQ=24;FQ=-60;EFF=INTERGENIC(MODIFIER|||||||||)	GT:PL:GQ	1/1:164,33,0:63
Chr02	26608543	.	C	T	208.0	.	DP=9;VDB=0.0190;AF1=1;AC1=2;DP4=0,0,5,4;MQ=46;FQ=-54;EFF=INTERGENIC(MODIFIER|||||||||)	GT:PL:GQ	1/1:241,27,0:51
Chr02	26692111	.	C	T	155.0	.	DP=11;VDB=0.0365;AF1=1;AC1=2;DP4=0,0,6,2;MQ=40;FQ=-51;EFF=INTERGENIC(MODIFIER|||||||||)	GT:PL:GQ	1/1:188,24,0:45
Chr02	26975102	.	C	T	41.3	.	DP=5;VDB=0.0164;AF1=1;AC1=2;DP4=0,0,3,2;MQ=23;FQ=-42;EFF=INTERGENIC(MODIFIER|||||||||)	GT:PL:GQ	1/1:74,15,0:27
Chr02	26983217	.	C	T	130.0	.	DP=6;VDB=0.0118;AF1=1;AC1=2;DP4=0,0,2,3;MQ=45;FQ=-42;EFF=INTERGENIC(MODIFIER|||||||||)	GT:PL:GQ	1/1:163,15,0:27
Chr02	27147866	.	C	T	42.8	.	DP=2;VDB=0.0163;AF1=1;AC1=2;DP4=0,0,1,1;MQ=45;FQ=-33;EFF=INTERGENIC(MODIFIER|||||||||)	GT:PL:GQ	1/1:74,6,0:10
Chr02	27149697	.	C	T	152.0	.	DP=6;VDB=0.0400;AF1=1;AC1=2;DP4=0,0,2,4;MQ=44;FQ=-45;EFF=INTERGENIC(MODIFIER|||||||||)	GT:PL:GQ	1/1:185,18,0:33
Chr02	27157454	.	C	T	122.0	.	DP=5;VDB=0.0118;AF1=1;AC1=2;DP4=0,0,4,1;MQ=45;FQ=-42;EFF=INTERGENIC(MODIFIER|||||||||)	GT:PL:GQ	1/1:155,15,0:27
Chr02	27197165	.	C	T	208.0	.	DP=9;VDB=0.0190;AF1=1;AC1=2;DP4=0,0,5,4;MQ=42;FQ=-54;EFF=INTERGENIC(MODIFIER|||||||||)	GT:PL:GQ	1/1:241,27,0:51
Chr02	27340407	.	C	T	148.0	.	DP=7;VDB=0.0393;AF1=1;AC1=2;DP4=0,0,6,1;MQ=45;FQ=-48;EFF=INTERGENIC(MODIFIER|||||||||)	GT:PL:GQ	1/1:181,21,0:39
Chr02	27397425	.	C	T	55.5	.	DP=4;VDB=0.0204;AF1=1;AC1=2;DP4=0,0,3,1;MQ=29;FQ=-39;EFF=INTERGENIC(MODIFIER|||||||||)	GT:PL:GQ	1/1:88,12,0:21
Chr02	27599445	.	C	T	60.0	.	DP=4;VDB=0.0219;AF1=1;AC1=2;DP4=0,0,2,1;MQ=42;FQ=-36;EFF=INTRON(MODIFIER|||||Sobic.002G145300|||PAC:28381884|6)	GT:PL:GQ	1/1:92,9,0:16
Chr02	27773431	.	C	T	116.0	.	DP=7;VDB=0.0359;AF1=1;AC1=2;DP4=0,0,5,2;MQ=30;FQ=-48;EFF=INTERGENIC(MODIFIER|||||||||)	GT:PL:GQ	1/1:149,21,0:39
Chr02	28041190	.	C	T	192.0	.	DP=8;VDB=0.0271;AF1=1;AC1=2;DP4=0,0,4,4;MQ=43;FQ=-51;EFF=INTERGENIC(MODIFIER|||||||||)	GT:PL:GQ	1/1:225,24,0:45
Chr02	28158864	.	C	T	187.0	.	DP=9;VDB=0.0365;AF1=1;AC1=2;DP4=0,0,3,5;MQ=41;FQ=-51;EFF=INTERGENIC(MODIFIER|||||||||)	GT:PL:GQ	1/1:220,24,0:45
Chr02	28244092	.	C	T	147.0	.	DP=7;VDB=0.0384;AF1=1;AC1=2;DP4=0,0,4,3;MQ=36;FQ=-48;EFF=INTERGENIC(MODIFIER|||||||||)	GT:PL:GQ	1/1:180,21,0:39
Chr02	28325228	.	C	T	196.0	.	DP=9;VDB=0.0365;AF1=1;AC1=2;DP4=0,0,6,3;MQ=43;FQ=-54;EFF=INTERGENIC(MODIFIER|||||||||)	GT:PL:GQ	1/1:229,27,0:51
Chr02	28435557	.	C	T	72.0	.	DP=3;VDB=0.0206;AF1=1;AC1=2;DP4=0,0,2,1;MQ=45;FQ=-36;EFF=INTERGENIC(MODIFIER|||||||||)	GT:PL:GQ	1/1:104,9,0:16
Chr02	28487037	.	C	T	183.0	.	DP=8;VDB=0.0380;AF1=1;AC1=2;DP4=0,0,4,4;MQ=45;FQ=-51;EFF=INTERGENIC(MODIFIER|||||||||)	GT:PL:GQ	1/1:216,24,0:45
Chr02	28693465	.	C	T	181.0	.	DP=8;VDB=0.0399;AF1=1;AC1=2;DP4=0,0,3,4;MQ=45;FQ=-48;EFF=INTERGENIC(MODIFIER|||||||||)	GT:PL:GQ	1/1:214,21,0:39
Chr02	28849915	.	C	T	220.0	.	DP=9;VDB=0.0380;AF1=1;AC1=2;DP4=0,0,4,5;MQ=45;FQ=-54;EFF=INTERGENIC(MODIFIER|||||||||)	GT:PL:GQ	1/1:253,27,0:51
Chr02	28850566	.	C	T	222.0	.	DP=15;VDB=0.0325;AF1=1;AC1=2;DP4=0,0,10,5;MQ=44;FQ=-72;EFF=INTERGENIC(MODIFIER|||||||||)	GT:PL:GQ	1/1:255,45,0:87
Chr02	28857682	.	C	T	22.0	.	DP=10;VDB=0.0399;AF1=1;AC1=2;DP4=0,0,4,6;MQ=11;FQ=-57;EFF=INTERGENIC(MODIFIER|||||||||)	GT:PL:GQ	1/1:55,30,0:48
Chr02	28935350	.	C	T	183.0	.	DP=8;VDB=0.0398;AF1=1;AC1=2;DP4=0,0,3,5;MQ=41;FQ=-51;EFF=INTERGENIC(MODIFIER|||||||||)	GT:PL:GQ	1/1:216,24,0:45
Chr02	29041133	.	C	T	222.0	.	DP=12;VDB=0.0359;AF1=1;AC1=2;DP4=0,0,4,7;MQ=45;FQ=-60;EFF=INTERGENIC(MODIFIER|||||||||)	GT:PL:GQ	1/1:255,33,0:63
Chr02	29236093	.	C	T	198.0	.	DP=10;VDB=0.0384;AF1=1;AC1=2;DP4=0,0,8,2;MQ=45;FQ=-57;EFF=INTERGENIC(MODIFIER|||||||||)	GT:PL:GQ	1/1:231,30,0:57
Chr02	29267218	.	C	T	80.5	.	DP=4;VDB=0.0189;AF1=1;AC1=2;DP4=0,0,3,1;MQ=40;FQ=-39;EFF=INTERGENIC(MODIFIER|||||||||)	GT:PL:GQ	1/1:113,12,0:21
Chr02	29481515	.	C	T	218.0	.	DP=10;VDB=0.0325;AF1=1;AC1=2;DP4=0,0,6,4;MQ=43;FQ=-57;EFF=DOWNSTREAM(MODIFIER|||||Sobic.002G146200|||PAC:28382931|),INTRON(MODIFIER|||||Sobic.002G146300|||PAC:28381607|7),INTRON(MODIFIER|||||Sobic.002G146300|||PAC:28381608|7)	GT:PL:GQ	1/1:251,30,0:57
Chr02	29608180	.	C	T	132.0	.	DP=9;VDB=0.0398;AF1=1;AC1=2;DP4=0,0,7,1;MQ=33;FQ=-51;EFF=INTERGENIC(MODIFIER|||||||||)	GT:PL:GQ	1/1:165,24,0:45
Chr02	29777412	.	C	T	132.0	.	DP=8;VDB=0.0359;AF1=1;AC1=2;DP4=0,0,5,3;MQ=32;FQ=-51;EFF=INTERGENIC(MODIFIER|||||||||)	GT:PL:GQ	1/1:165,24,0:45
Chr02	29807882	.	C	T	222.0	.	DP=15;VDB=0.0298;AF1=1;AC1=2;DP4=0,0,10,5;MQ=45;FQ=-72;EFF=INTERGENIC(MODIFIER|||||||||)	GT:PL:GQ	1/1:255,45,0:87
Chr02	29811818	.	C	T	113.0	.	DP=5;VDB=0.0164;AF1=1;AC1=2;DP4=0,0,4,1;MQ=45;FQ=-42;EFF=INTERGENIC(MODIFIER|||||||||)	GT:PL:GQ	1/1:146,15,0:27
Chr02	29845237	.	C	T	138.0	.	DP=8;VDB=0.0384;AF1=1;AC1=2;DP4=0,0,3,3;MQ=43;FQ=-45;EFF=INTERGENIC(MODIFIER|||||||||)	GT:PL:GQ	1/1:171,18,0:33
Chr02	29984723	.	C	T	222.0	.	DP=12;VDB=0.0400;AF1=1;AC1=2;DP4=0,0,5,7;MQ=44;FQ=-63;EFF=INTERGENIC(MODIFIER|||||||||)	GT:PL:GQ	1/1:255,36,0:69
Chr02	29989056	.	C	T	159.0	.	DP=9;VDB=0.0393;AF1=1;AC1=2;DP4=0,0,2,5;MQ=45;FQ=-48;EFF=INTERGENIC(MODIFIER|||||||||)	GT:PL:GQ	1/1:192,21,0:39
Chr02	30106784	.	C	T	213.0	.	DP=10;VDB=0.0400;AF1=1;AC1=2;DP4=0,0,4,6;MQ=41;FQ=-57;EFF=INTERGENIC(MODIFIER|||||||||)	GT:PL:GQ	1/1:246,30,0:57
Chr02	30190592	.	C	T	196.0	.	DP=8;VDB=0.0190;AF1=1;AC1=2;DP4=0,0,3,5;MQ=45;FQ=-51;EFF=INTERGENIC(MODIFIER|||||||||)	GT:PL:GQ	1/1:229,24,0:45
Chr02	30248041	.	C	T	192.0	.	DP=9;VDB=0.0384;AF1=1;AC1=2;DP4=0,0,3,5;MQ=45;FQ=-51;EFF=INTERGENIC(MODIFIER|||||||||)	GT:PL:GQ	1/1:225,24,0:45
Chr02	30251498	.	C	T	144.0	.	DP=7;VDB=0.0392;AF1=1;AC1=2;DP4=0,0,4,2;MQ=45;FQ=-45;EFF=INTERGENIC(MODIFIER|||||||||)	GT:PL:GQ	1/1:177,18,0:33
Chr02	30318175	.	C	T	82.3	.	DP=6;VDB=0.0322;AF1=1;AC1=2;DP4=0,0,2,3;MQ=30;FQ=-42;EFF=INTERGENIC(MODIFIER|||||||||)	GT:PL:GQ	1/1:115,15,0:27
Chr02	30325680	.	C	T	146.0	.	DP=7;VDB=0.0373;AF1=1;AC1=2;DP4=0,0,5,2;MQ=40;FQ=-48;EFF=INTERGENIC(MODIFIER|||||||||)	GT:PL:GQ	1/1:179,21,0:39
Chr02	30372605	.	C	T	110.0	.	DP=5;VDB=0.0008;AF1=1;AC1=2;DP4=0,0,1,4;MQ=40;FQ=-42;EFF=INTERGENIC(MODIFIER|||||||||)	GT:PL:GQ	1/1:143,15,0:27
Chr02	30399765	.	C	T	40.0	.	DP=8;VDB=0.0345;AF1=1;AC1=2;DP4=0,0,1,7;MQ=17;FQ=-51;EFF=INTERGENIC(MODIFIER|||||||||)	GT:PL:GQ	1/1:73,24,0:45
Chr02	30447547	.	C	T	143.0	.	DP=10;VDB=0.0398;AF1=1;AC1=2;DP4=0,0,8,1;MQ=39;FQ=-54;EFF=INTERGENIC(MODIFIER|||||||||)	GT:PL:GQ	1/1:176,27,0:51
Chr02	30519791	.	C	T	102.0	.	DP=4;VDB=0.0309;AF1=1;AC1=2;DP4=0,0,2,2;MQ=42;FQ=-39;EFF=INTERGENIC(MODIFIER|||||||||)	GT:PL:GQ	1/1:134,12,0:21
Chr02	30568802	.	C	T	222.0	.	DP=13;VDB=0.0400;AF1=1;AC1=2;DP4=0,0,9,4;MQ=44;FQ=-66;EFF=INTERGENIC(MODIFIER|||||||||)	GT:PL:GQ	1/1:255,39,0:75
Chr02	30592919	.	C	T	174.0	.	DP=9;VDB=0.0399;AF1=1;AC1=2;DP4=0,0,6,2;MQ=45;FQ=-51;EFF=INTERGENIC(MODIFIER|||||||||)	GT:PL:GQ	1/1:207,24,0:45
Chr02	30607251	.	C	T	222.0	.	DP=12;VDB=0.0380;AF1=1;AC1=2;DP4=0,0,5,5;MQ=45;FQ=-57;EFF=INTERGENIC(MODIFIER|||||||||)	GT:PL:GQ	1/1:255,30,0:57
Chr02	30608329	.	C	T	70.0	.	DP=3;VDB=0.0146;AF1=1;AC1=2;DP4=0,0,1,2;MQ=45;FQ=-36;EFF=INTERGENIC(MODIFIER|||||||||)	GT:PL:GQ	1/1:102,9,0:16
Chr02	30614074	.	C	T	97.5	.	DP=4;VDB=0.0263;AF1=1;AC1=2;DP4=0,0,2,2;MQ=45;FQ=-39;EFF=INTERGENIC(MODIFIER|||||||||)	GT:PL:GQ	1/1:130,12,0:21
Chr02	30762740	.	G	A	33.0	.	DP=3;VDB=0.0161;AF1=1;AC1=2;DP4=0,0,1,2;MQ=26;FQ=-36;EFF=INTERGENIC(MODIFIER|||||||||)	GT:PL:GQ	1/1:65,9,0:16
Chr02	30854236	.	C	T	127.0	.	DP=5;VDB=0.0271;AF1=1;AC1=2;DP4=0,0,3,2;MQ=45;FQ=-42;EFF=INTERGENIC(MODIFIER|||||||||)	GT:PL:GQ	1/1:160,15,0:27
Chr02	30902487	.	C	T	148.0	.	DP=8;VDB=0.0392;AF1=1;AC1=2;DP4=0,0,1,7;MQ=42;FQ=-51;EFF=INTERGENIC(MODIFIER|||||||||)	GT:PL:GQ	1/1:181,24,0:45
Chr02	31013571	.	C	T	197.0	.	DP=9;VDB=0.0398;AF1=1;AC1=2;DP4=0,0,7,2;MQ=45;FQ=-54;EFF=INTERGENIC(MODIFIER|||||||||)	GT:PL:GQ	1/1:230,27,0:51
Chr02	31056478	.	C	T	118.0	.	DP=6;VDB=0.0398;AF1=1;AC1=2;DP4=0,0,4,1;MQ=39;FQ=-42;EFF=INTERGENIC(MODIFIER|||||||||)	GT:PL:GQ	1/1:151,15,0:27
Chr02	31065023	.	C	T	98.5	.	DP=4;VDB=0.0161;AF1=1;AC1=2;DP4=0,0,3,1;MQ=45;FQ=-39;EFF=INTERGENIC(MODIFIER|||||||||)	GT:PL:GQ	1/1:131,12,0:21
Chr02	31164623	.	C	T	151.0	.	DP=7;VDB=0.0099;AF1=1;AC1=2;DP4=0,0,6,1;MQ=43;FQ=-48;EFF=INTERGENIC(MODIFIER|||||||||)	GT:PL:GQ	1/1:184,21,0:39
Chr02	31235041	.	C	T	119.0	.	DP=6;VDB=0.0392;AF1=1;AC1=2;DP4=0,0,2,3;MQ=42;FQ=-42;EFF=INTERGENIC(MODIFIER|||||||||)	GT:PL:GQ	1/1:152,15,0:27
Chr02	31267227	.	C	T	190.0	.	DP=8;VDB=0.0284;AF1=1;AC1=2;DP4=0,0,5,3;MQ=44;FQ=-51;EFF=INTERGENIC(MODIFIER|||||||||)	GT:PL:GQ	1/1:223,24,0:45
Chr02	31337448	.	C	T	84.5	.	DP=4;VDB=0.0126;AF1=1;AC1=2;DP4=0,0,2,2;MQ=39;FQ=-39;EFF=INTERGENIC(MODIFIER|||||||||)	GT:PL:GQ	1/1:117,12,0:21
Chr02	31412968	.	G	A	41.1	.	DP=7;VDB=0.0398;AF1=1;AC1=2;DP4=0,0,2,5;MQ=15;FQ=-48;EFF=INTERGENIC(MODIFIER|||||||||)	GT:PL:GQ	1/1:74,21,0:39
Chr02	31548053	.	C	T	160.0	.	DP=13;VDB=0.0400;AF1=1;AC1=2;DP4=0,0,4,9;MQ=25;FQ=-66;EFF=INTERGENIC(MODIFIER|||||||||)	GT:PL:GQ	1/1:193,39,0:75
Chr02	31569596	.	C	T	97.3	.	DP=6;VDB=0.0398;AF1=1;AC1=2;DP4=0,0,1,4;MQ=41;FQ=-42;EFF=INTERGENIC(MODIFIER|||||||||)	GT:PL:GQ	1/1:130,15,0:27
Chr02	31574549	.	C	T	176.0	.	DP=7;VDB=0.0398;AF1=1;AC1=2;DP4=0,0,4,3;MQ=45;FQ=-48;EFF=INTERGENIC(MODIFIER|||||||||)	GT:PL:GQ	1/1:209,21,0:39
Chr02	31699808	.	C	T	182.0	.	DP=9;VDB=0.0345;AF1=1;AC1=2;DP4=0,0,6,3;MQ=42;FQ=-54;EFF=INTERGENIC(MODIFIER|||||||||)	GT:PL:GQ	1/1:215,27,0:51
Chr02	31791145	.	C	T	198.0	.	DP=10;VDB=0.0140;AF1=1;AC1=2;DP4=0,0,3,7;MQ=40;FQ=-57;EFF=INTERGENIC(MODIFIER|||||||||)	GT:PL:GQ	1/1:231,30,0:57
Chr02	31881210	.	C	T	58.0	.	DP=3;VDB=0.0204;AF1=1;AC1=2;DP4=0,0,1,2;MQ=46;FQ=-36;EFF=INTERGENIC(MODIFIER|||||||||)	GT:PL:GQ	1/1:90,9,0:16
Chr02	31988478	.	C	T	222.0	.	DP=12;VDB=0.0380;AF1=1;AC1=2;DP4=0,0,5,6;MQ=40;FQ=-60;EFF=INTERGENIC(MODIFIER|||||||||)	GT:PL:GQ	1/1:255,33,0:63
Chr02	32024391	.	C	T	174.0	.	DP=11;VDB=0.0392;AF1=1;AC1=2;DP4=0,0,4,3;MQ=42;FQ=-48;EFF=INTERGENIC(MODIFIER|||||||||)	GT:PL:GQ	1/1:207,21,0:39
Chr02	32155836	.	C	T	162.0	.	DP=7;VDB=0.0384;AF1=1;AC1=2;DP4=0,0,3,4;MQ=45;FQ=-48;EFF=INTERGENIC(MODIFIER|||||||||)	GT:PL:GQ	1/1:195,21,0:39
Chr02	32177331	.	C	T	198.0	.	DP=12;VDB=0.0380;AF1=1;AC1=2;DP4=0,0,3,9;MQ=35;FQ=-63;EFF=INTERGENIC(MODIFIER|||||||||)	GT:PL:GQ	1/1:231,36,0:69
Chr02	32200593	.	C	T	106.0	.	DP=6;VDB=0.0384;AF1=1;AC1=2;DP4=0,0,2,3;MQ=37;FQ=-42;EFF=INTERGENIC(MODIFIER|||||||||)	GT:PL:GQ	1/1:139,15,0:27
Chr02	32284746	.	C	T	130.0	.	DP=6;VDB=0.0365;AF1=1;AC1=2;DP4=0,0,2,3;MQ=44;FQ=-42;EFF=INTERGENIC(MODIFIER|||||||||)	GT:PL:GQ	1/1:163,15,0:27
Chr02	32300461	.	G	A	31.8	.	DP=2;VDB=0.0192;AF1=1;AC1=2;DP4=0,0,1,1;MQ=37;FQ=-33;EFF=INTERGENIC(MODIFIER|||||||||)	GT:PL:GQ	1/1:63,6,0:10
Chr02	32546519	.	C	T	146.0	.	DP=9;VDB=0.0322;AF1=1;AC1=2;DP4=0,0,4,5;MQ=28;FQ=-54;EFF=INTERGENIC(MODIFIER|||||||||)	GT:PL:GQ	1/1:179,27,0:51
Chr02	32569418	.	C	T	155.0	.	DP=7;VDB=0.0392;AF1=1;AC1=2;DP4=0,0,2,5;MQ=39;FQ=-48;EFF=INTERGENIC(MODIFIER|||||||||)	GT:PL:GQ	1/1:188,21,0:39
Chr02	32577170	.	C	T	144.0	.	DP=10;VDB=0.0118;AF1=1;AC1=2;DP4=0,0,8,1;MQ=38;FQ=-54;EFF=INTERGENIC(MODIFIER|||||||||)	GT:PL:GQ	1/1:177,27,0:51
Chr02	32767453	.	G	A	55.0	.	DP=10;VDB=0.0216;AF1=1;AC1=2;DP4=0,0,6,4;MQ=14;FQ=-57;EFF=INTERGENIC(MODIFIER|||||||||)	GT:PL:GQ	1/1:88,30,0:57
Chr02	32776013	.	G	A	138.0	.	DP=13;VDB=0.0359;AF1=1;AC1=2;DP4=0,0,7,6;MQ=22;FQ=-66;EFF=INTERGENIC(MODIFIER|||||||||)	GT:PL:GQ	1/1:171,39,0:75
Chr02	32827033	.	C	T	216.0	.	DP=13;VDB=0.0380;AF1=1;AC1=2;DP4=0,0,3,9;MQ=41;FQ=-63;EFF=INTERGENIC(MODIFIER|||||||||)	GT:PL:GQ	1/1:249,36,0:69
Chr02	32896205	.	C	T	167.0	.	DP=8;VDB=0.0393;AF1=1;AC1=2;DP4=0,0,3,5;MQ=39;FQ=-51;EFF=INTERGENIC(MODIFIER|||||||||)	GT:PL:GQ	1/1:200,24,0:45
Chr02	32927613	.	G	A	110.0	.	DP=7;VDB=0.0298;AF1=1;AC1=2;DP4=0,0,5,2;MQ=30;FQ=-48;EFF=INTERGENIC(MODIFIER|||||||||)	GT:PL:GQ	1/1:143,21,0:39
Chr02	32945578	.	G	A	45.1	.	DP=6;VDB=0.0216;AF1=1;AC1=2;DP4=0,0,5,1;MQ=26;FQ=-45;EFF=INTERGENIC(MODIFIER|||||||||)	GT:PL:GQ	1/1:78,18,0:33
Chr02	32945599	.	G	A	20.6	.	DP=5;VDB=0.0298;AF1=1;AC1=2;DP4=0,0,3,1;MQ=18;FQ=-39;EFF=INTERGENIC(MODIFIER|||||||||)	GT:PL:GQ	1/1:53,12,0:21
Chr02	33007925	.	C	T	73.0	.	DP=3;VDB=0.0223;AF1=1;AC1=2;DP4=0,0,1,2;MQ=45;FQ=-36;EFF=INTERGENIC(MODIFIER|||||||||)	GT:PL:GQ	1/1:105,9,0:16
Chr02	33074455	.	C	T	41.1	.	DP=7;VDB=0.0190;AF1=1;AC1=2;DP4=0,0,2,5;MQ=15;FQ=-48;EFF=INTERGENIC(MODIFIER|||||||||)	GT:PL:GQ	1/1:74,21,0:39
Chr02	33223175	.	C	T	222.0	.	DP=15;VDB=0.0380;AF1=1;AC1=2;DP4=0,0,6,8;MQ=36;FQ=-69;EFF=INTERGENIC(MODIFIER|||||||||)	GT:PL:GQ	1/1:255,42,0:81
Chr02	33385627	.	C	T	171.0	.	DP=9;VDB=0.0365;AF1=1;AC1=2;DP4=0,0,4,5;MQ=35;FQ=-54;EFF=INTERGENIC(MODIFIER|||||||||)	GT:PL:GQ	1/1:204,27,0:51
Chr02	33413362	.	C	T	67.0	.	DP=3;VDB=0.0210;AF1=1;AC1=2;DP4=0,0,1,2;MQ=40;FQ=-36;EFF=INTERGENIC(MODIFIER|||||||||)	GT:PL:GQ	1/1:99,9,0:16
Chr02	33629839	.	C	T	221.0	.	DP=18;VDB=0.0399;AF1=1;AC1=2;DP4=0,0,7,11;MQ=27;FQ=-81;EFF=INTERGENIC(MODIFIER|||||||||)	GT:PL:GQ	1/1:254,54,0:99
Chr02	33844163	.	C	T	222.0	.	DP=13;VDB=0.0398;AF1=1;AC1=2;DP4=0,0,8,4;MQ=39;FQ=-63;EFF=INTERGENIC(MODIFIER|||||||||)	GT:PL:GQ	1/1:255,36,0:69
Chr02	34100346	.	G	A	54.3	.	DP=5;VDB=0.0298;AF1=1;AC1=2;DP4=0,0,1,4;MQ=24;FQ=-42;EFF=INTERGENIC(MODIFIER|||||||||)	GT:PL:GQ	1/1:87,15,0:27
Chr02	34112235	.	C	T	72.1	.	DP=6;VDB=0.0099;AF1=1;AC1=2;DP4=0,0,5,1;MQ=27;FQ=-45;EFF=INTERGENIC(MODIFIER|||||||||)	GT:PL:GQ	1/1:105,18,0:33
Chr02	34112400	.	C	T	110.0	.	DP=9;VDB=0.0393;AF1=1;AC1=2;DP4=0,0,2,6;MQ=26;FQ=-51;EFF=INTERGENIC(MODIFIER|||||||||)	GT:PL:GQ	1/1:143,24,0:45
Chr02	34214492	.	G	A	68.1	.	DP=6;VDB=0.0190;AF1=1;AC1=2;DP4=0,0,5,1;MQ=25;FQ=-45;EFF=INTERGENIC(MODIFIER|||||||||)	GT:PL:GQ	1/1:101,18,0:33
Chr02	34243703	.	C	T	42.5	.	DP=4;VDB=0.0236;AF1=1;AC1=2;DP4=0,0,3,1;MQ=23;FQ=-39;EFF=INTERGENIC(MODIFIER|||||||||)	GT:PL:GQ	1/1:75,12,0:21
Chr02	34294072	.	C	T	35.5	.	DP=4;VDB=0.0301;AF1=1;AC1=2;DP4=0,0,2,2;MQ=21;FQ=-39;EFF=INTERGENIC(MODIFIER|||||||||)	GT:PL:GQ	1/1:68,12,0:21
Chr02	34303515	.	G	A	65.1	.	DP=8;VDB=0.0380;AF1=1;AC1=2;DP4=0,0,4,3;MQ=19;FQ=-48;EFF=INTERGENIC(MODIFIER|||||||||)	GT:PL:GQ	1/1:98,21,0:39
Chr02	34342518	.	G	A	68.3	.	DP=5;VDB=0.0076;AF1=1;AC1=2;DP4=0,0,3,2;MQ=27;FQ=-42;EFF=INTERGENIC(MODIFIER|||||||||)	GT:PL:GQ	1/1:101,15,0:27
Chr02	34362721	.	G	A	46.3	.	DP=6;VDB=0.0014;AF1=1;AC1=2;DP4=0,0,2,3;MQ=19;FQ=-42;EFF=INTERGENIC(MODIFIER|||||||||)	GT:PL:GQ	1/1:79,15,0:27
Chr02	34552213	.	C	T	201.0	.	DP=15;VDB=0.0365;AF1=1;AC1=2;DP4=0,0,6,8;MQ=28;FQ=-69;EFF=INTERGENIC(MODIFIER|||||||||)	GT:PL:GQ	1/1:234,42,0:81
Chr02	34685346	.	G	A	37.0	.	DP=8;VDB=0.0398;AF1=1;AC1=2;DP4=0,0,6,2;MQ=14;FQ=-51;EFF=INTERGENIC(MODIFIER|||||||||)	GT:PL:GQ	1/1:70,24,0:45
Chr02	34722092	.	C	T	86.5	.	DP=5;VDB=0.0244;AF1=1;AC1=2;DP4=0,0,3,1;MQ=40;FQ=-39;EFF=INTERGENIC(MODIFIER|||||||||)	GT:PL:GQ	1/1:119,12,0:21
Chr02	34888754	.	C	T	142.0	.	DP=8;VDB=0.0081;AF1=1;AC1=2;DP4=0,0,4,4;MQ=29;FQ=-51;EFF=INTERGENIC(MODIFIER|||||||||)	GT:PL:GQ	1/1:175,24,0:45
Chr02	34960305	.	C	T	166.0	.	DP=8;VDB=0.0393;AF1=1;AC1=2;DP4=0,0,6,2;MQ=41;FQ=-51;EFF=INTERGENIC(MODIFIER|||||||||)	GT:PL:GQ	1/1:199,24,0:45
Chr02	34984338	.	C	T	222.0	.	DP=16;VDB=0.0322;AF1=1;AC1=2;DP4=0,0,6,9;MQ=37;FQ=-72;EFF=INTERGENIC(MODIFIER|||||||||)	GT:PL:GQ	1/1:255,45,0:87
Chr02	35223185	.	C	T	106.0	.	DP=6;VDB=0.0066;AF1=1;AC1=2;DP4=0,0,3,3;MQ=34;FQ=-45;EFF=INTERGENIC(MODIFIER|||||||||)	GT:PL:GQ	1/1:139,18,0:33
Chr02	35375812	.	C	T	187.0	.	DP=11;VDB=0.0365;AF1=1;AC1=2;DP4=0,0,5,6;MQ=29;FQ=-60;EFF=INTERGENIC(MODIFIER|||||||||)	GT:PL:GQ	1/1:220,33,0:63
Chr02	35514761	.	C	T	62.0	.	DP=9;VDB=0.0399;AF1=1;AC1=2;DP4=0,0,5,4;MQ=15;FQ=-54;EFF=INTERGENIC(MODIFIER|||||||||)	GT:PL:GQ	1/1:95,27,0:51
Chr02	35518916	.	C	T	98.0	.	DP=8;VDB=0.0393;AF1=1;AC1=2;DP4=0,0,5,3;MQ=24;FQ=-51;EFF=INTERGENIC(MODIFIER|||||||||)	GT:PL:GQ	1/1:131,24,0:45
Chr02	35518956	.	C	T	80.1	.	DP=7;VDB=0.0398;AF1=1;AC1=2;DP4=0,0,4,3;MQ=21;FQ=-48;EFF=INTERGENIC(MODIFIER|||||||||)	GT:PL:GQ	1/1:113,21,0:39
Chr02	35521496	.	C	T	54.3	.	DP=5;VDB=0.0120;AF1=1;AC1=2;DP4=0,0,2,3;MQ=21;FQ=-42;EFF=INTERGENIC(MODIFIER|||||||||)	GT:PL:GQ	1/1:87,15,0:27
Chr02	35553155	.	C	T	156.0	.	DP=8;VDB=0.0365;AF1=1;AC1=2;DP4=0,0,5,3;MQ=37;FQ=-51;EFF=INTERGENIC(MODIFIER|||||||||)	GT:PL:GQ	1/1:189,24,0:45
Chr02	35654861	.	C	T	80.1	.	DP=6;VDB=0.0216;AF1=1;AC1=2;DP4=0,0,3,3;MQ=26;FQ=-45;EFF=INTERGENIC(MODIFIER|||||||||)	GT:PL:GQ	1/1:113,18,0:33
Chr02	35683127	.	C	T	171.0	.	DP=9;VDB=0.0118;AF1=1;AC1=2;DP4=0,0,2,7;MQ=40;FQ=-54;EFF=INTERGENIC(MODIFIER|||||||||)	GT:PL:GQ	1/1:204,27,0:51
Chr02	35696342	.	C	T	216.0	.	DP=10;VDB=0.0399;AF1=1;AC1=2;DP4=0,0,7,3;MQ=43;FQ=-57;EFF=INTERGENIC(MODIFIER|||||||||)	GT:PL:GQ	1/1:249,30,0:57
Chr02	35759890	.	C	T	21.8	.	DP=3;VDB=0.0098;AF1=1;AC1=2;DP4=0,0,1,1;MQ=34;FQ=-33;EFF=INTERGENIC(MODIFIER|||||||||)	GT:PL:GQ	1/1:53,6,0:10
Chr02	35899260	.	C	T	75.0	.	DP=10;VDB=0.0244;AF1=1;AC1=2;DP4=0,0,5,4;MQ=19;FQ=-54;EFF=INTERGENIC(MODIFIER|||||||||)	GT:PL:GQ	1/1:108,27,0:51
Chr02	36130899	.	C	T	85.1	.	DP=6;VDB=0.0380;AF1=1;AC1=2;DP4=0,0,2,4;MQ=30;FQ=-45;EFF=INTERGENIC(MODIFIER|||||||||)	GT:PL:GQ	1/1:118,18,0:33
Chr02	36348643	.	C	T	37.1	.	DP=6;VDB=0.0118;AF1=1;AC1=2;DP4=0,0,4,2;MQ=15;FQ=-45;EFF=INTERGENIC(MODIFIER|||||||||)	GT:PL:GQ	1/1:70,18,0:33
Chr02	36373017	.	G	A	27.0	.	DP=3;VDB=0.0208;AF1=1;AC1=2;DP4=0,0,2,1;MQ=21;FQ=-36;EFF=INTERGENIC(MODIFIER|||||||||)	GT:PL:GQ	1/1:59,9,0:16
Chr02	36373019	.	G	A	27.0	.	DP=3;VDB=0.0208;AF1=1;AC1=2;DP4=0,0,2,1;MQ=21;FQ=-36;EFF=INTERGENIC(MODIFIER|||||||||)	GT:PL:GQ	1/1:59,9,0:16
Chr02	36387944	.	C	T	110.0	.	DP=6;VDB=0.0392;AF1=1;AC1=2;DP4=0,0,4,2;MQ=31;FQ=-45;EFF=INTERGENIC(MODIFIER|||||||||)	GT:PL:GQ	1/1:143,18,0:33
Chr02	36417349	.	C	T	139.0	.	DP=7;VDB=0.0298;AF1=1;AC1=2;DP4=0,0,6,1;MQ=41;FQ=-48;EFF=INTERGENIC(MODIFIER|||||||||)	GT:PL:GQ	1/1:172,21,0:39
Chr02	36600702	.	C	T	171.0	.	DP=8;VDB=0.0298;AF1=1;AC1=2;DP4=0,0,3,4;MQ=45;FQ=-48;EFF=INTERGENIC(MODIFIER|||||||||)	GT:PL:GQ	1/1:204,21,0:39
Chr02	36605077	.	G	A	159.0	.	DP=10;VDB=0.0373;AF1=1;AC1=2;DP4=0,0,4,6;MQ=28;FQ=-57;EFF=INTERGENIC(MODIFIER|||||||||)	GT:PL:GQ	1/1:192,30,0:57
Chr02	36626775	.	C	T	185.0	.	DP=9;VDB=0.0345;AF1=1;AC1=2;DP4=0,0,5,3;MQ=45;FQ=-51;EFF=INTERGENIC(MODIFIER|||||||||)	GT:PL:GQ	1/1:218,24,0:45
Chr02	36686409	.	C	T	219.0	.	DP=9;VDB=0.0398;AF1=1;AC1=2;DP4=0,0,5,4;MQ=45;FQ=-54;EFF=INTERGENIC(MODIFIER|||||||||)	GT:PL:GQ	1/1:252,27,0:51
Chr02	36692975	.	G	A	30.0	.	DP=5;VDB=0.0322;AF1=1;AC1=2;DP4=0,0,1,2;MQ=22;FQ=-36;EFF=INTERGENIC(MODIFIER|||||||||)	GT:PL:GQ	1/1:62,9,0:16
Chr02	36771062	.	C	T	210.0	.	DP=10;VDB=0.0118;AF1=1;AC1=2;DP4=0,0,4,5;MQ=44;FQ=-54;EFF=DOWNSTREAM(MODIFIER|||||Sobic.002G147500|||PAC:28382338|),INTERGENIC(MODIFIER|||||||||)	GT:PL:GQ	1/1:243,27,0:51
Chr02	36905984	.	C	T	84.1	.	DP=6;VDB=0.0392;AF1=1;AC1=2;DP4=0,0,2,4;MQ=30;FQ=-45;EFF=INTERGENIC(MODIFIER|||||||||)	GT:PL:GQ	1/1:117,18,0:33
Chr02	37061273	.	C	T	132.0	.	DP=5;VDB=0.0384;AF1=1;AC1=2;DP4=0,0,3,2;MQ=44;FQ=-42;EFF=DOWNSTREAM(MODIFIER|||||Sobic.002G147600|||PAC:28379354|),DOWNSTREAM(MODIFIER|||||Sobic.002G147600|||PAC:28379355|),DOWNSTREAM(MODIFIER|||||Sobic.002G147600|||PAC:28379356|),INTERGENIC(MODIFIER|||||||||)	GT:PL:GQ	1/1:165,15,0:27
Chr02	37101200	.	C	T	155.0	.	DP=6;VDB=0.0298;AF1=1;AC1=2;DP4=0,0,2,4;MQ=45;FQ=-45;EFF=INTERGENIC(MODIFIER|||||||||),UPSTREAM(MODIFIER|||||Sobic.002G147600|||PAC:28379354|),UPSTREAM(MODIFIER|||||Sobic.002G147600|||PAC:28379355|),UPSTREAM(MODIFIER|||||Sobic.002G147600|||PAC:28379356|)	GT:PL:GQ	1/1:188,18,0:33
Chr02	37150209	.	C	T	32.0	.	DP=10;VDB=0.0400;AF1=1;AC1=2;DP4=0,0,4,6;MQ=12;FQ=-57;EFF=INTERGENIC(MODIFIER|||||||||)	GT:PL:GQ	1/1:65,30,0:55
Chr02	37167739	.	C	T	132.0	.	DP=6;VDB=0.0345;AF1=1;AC1=2;DP4=0,0,3,2;MQ=44;FQ=-42;EFF=INTERGENIC(MODIFIER|||||||||)	GT:PL:GQ	1/1:165,15,0:27
Chr02	37235604	.	C	T	165.0	.	DP=8;VDB=0.0380;AF1=1;AC1=2;DP4=0,0,3,5;MQ=41;FQ=-51;EFF=INTERGENIC(MODIFIER|||||||||)	GT:PL:GQ	1/1:198,24,0:45
Chr02	37488055	.	C	T	71.0	.	DP=3;VDB=0.0133;AF1=1;AC1=2;DP4=0,0,1,2;MQ=37;FQ=-36;EFF=INTERGENIC(MODIFIER|||||||||)	GT:PL:GQ	1/1:103,9,0:16
Chr02	37496900	.	C	T	109.0	.	DP=5;VDB=0.0089;AF1=1;AC1=2;DP4=0,0,1,4;MQ=41;FQ=-42;EFF=INTERGENIC(MODIFIER|||||||||)	GT:PL:GQ	1/1:142,15,0:27
Chr02	37798974	.	C	T	22.8	.	DP=2;VDB=0.0100;AF1=1;AC1=2;DP4=0,0,1,1;MQ=34;FQ=-33;EFF=INTRON(MODIFIER|||||Sobic.002G148100|||PAC:28383372|8),INTRON(MODIFIER|||||Sobic.002G148100|||PAC:28383373|7)	GT:PL:GQ	1/1:54,6,0:10
Chr02	37827395	.	C	T	173.0	.	DP=8;VDB=0.0399;AF1=1;AC1=2;DP4=0,0,6,2;MQ=39;FQ=-51;EFF=INTERGENIC(MODIFIER|||||||||)	GT:PL:GQ	1/1:206,24,0:45
Chr02	37856301	.	G	A	82.3	.	DP=5;VDB=0.0244;AF1=1;AC1=2;DP4=0,0,2,3;MQ=27;FQ=-42;EFF=INTERGENIC(MODIFIER|||||||||)	GT:PL:GQ	1/1:115,15,0:27
Chr02	37858653	.	C	T	67.1	.	DP=7;VDB=0.0384;AF1=1;AC1=2;DP4=0,0,4,2;MQ=26;FQ=-45;EFF=INTERGENIC(MODIFIER|||||||||)	GT:PL:GQ	1/1:100,18,0:33
Chr02	37858941	.	C	T	32.5	.	DP=5;VDB=0.0380;AF1=1;AC1=2;DP4=0,0,1,3;MQ=20;FQ=-39;EFF=INTERGENIC(MODIFIER|||||||||)	GT:PL:GQ	1/1:65,12,0:21
Chr02	37868465	.	C	T	43.3	.	DP=5;VDB=0.0305;AF1=1;AC1=2;DP4=0,0,4,1;MQ=21;FQ=-42;EFF=INTERGENIC(MODIFIER|||||||||)	GT:PL:GQ	1/1:76,15,0:27
Chr02	37902978	.	C	T	71.0	.	DP=4;VDB=0.0301;AF1=1;AC1=2;DP4=0,0,2,1;MQ=45;FQ=-36;EFF=INTERGENIC(MODIFIER|||||||||)	GT:PL:GQ	1/1:103,9,0:16
Chr02	37933975	.	C	T	104.0	.	DP=8;VDB=0.0393;AF1=1;AC1=2;DP4=0,0,4,1;MQ=44;FQ=-42;EFF=INTERGENIC(MODIFIER|||||||||)	GT:PL:GQ	1/1:137,15,0:27
Chr02	37978685	.	C	T	222.0	.	DP=10;VDB=0.0384;AF1=1;AC1=2;DP4=0,0,6,4;MQ=45;FQ=-57;EFF=INTERGENIC(MODIFIER|||||||||)	GT:PL:GQ	1/1:255,30,0:57
Chr02	38003667	.	C	T	182.0	.	DP=8;VDB=0.0373;AF1=1;AC1=2;DP4=0,0,5,3;MQ=43;FQ=-51;EFF=INTERGENIC(MODIFIER|||||||||)	GT:PL:GQ	1/1:215,24,0:45
Chr02	38067336	.	C	T	198.0	.	DP=8;VDB=0.0099;AF1=1;AC1=2;DP4=0,0,4,4;MQ=45;FQ=-51;EFF=INTERGENIC(MODIFIER|||||||||)	GT:PL:GQ	1/1:231,24,0:45
Chr02	38213442	.	C	T	208.0	.	DP=9;VDB=0.0359;AF1=1;AC1=2;DP4=0,0,3,6;MQ=42;FQ=-54;EFF=INTERGENIC(MODIFIER|||||||||)	GT:PL:GQ	1/1:241,27,0:51
Chr02	38239293	.	C	T	32.1	.	DP=7;VDB=0.0393;AF1=1;AC1=2;DP4=0,0,2,5;MQ=13;FQ=-48;EFF=INTERGENIC(MODIFIER|||||||||)	GT:PL:GQ	1/1:65,21,0:39
Chr02	38266306	.	C	T	222.0	.	DP=12;VDB=0.0244;AF1=1;AC1=2;DP4=0,0,5,6;MQ=44;FQ=-60;EFF=INTERGENIC(MODIFIER|||||||||)	GT:PL:GQ	1/1:255,33,0:63
Chr02	38287925	.	C	T	127.0	.	DP=6;VDB=0.0373;AF1=1;AC1=2;DP4=0,0,3,3;MQ=39;FQ=-45;EFF=DOWNSTREAM(MODIFIER|||||Sobic.002G148300|||PAC:28381714|),INTERGENIC(MODIFIER|||||||||)	GT:PL:GQ	1/1:160,18,0:33
Chr02	38293362	.	C	T	202.0	.	DP=9;VDB=0.0325;AF1=1;AC1=2;DP4=0,0,5,4;MQ=43;FQ=-54;EFF=INTERGENIC(MODIFIER|||||||||)	GT:PL:GQ	1/1:235,27,0:51
Chr02	38299120	.	C	T	52.5	.	DP=4;VDB=0.0329;AF1=1;AC1=2;DP4=0,0,2,2;MQ=30;FQ=-39;EFF=INTERGENIC(MODIFIER|||||||||)	GT:PL:GQ	1/1:85,12,0:21
Chr02	38342054	.	C	T	96.3	.	DP=5;VDB=0.0398;AF1=1;AC1=2;DP4=0,0,1,4;MQ=39;FQ=-42;EFF=INTERGENIC(MODIFIER|||||||||)	GT:PL:GQ	1/1:129,15,0:27
Chr02	38357638	.	C	T	103.0	.	DP=5;VDB=0.0305;AF1=1;AC1=2;DP4=0,0,3,2;MQ=37;FQ=-42;EFF=INTERGENIC(MODIFIER|||||||||)	GT:PL:GQ	1/1:136,15,0:27
Chr02	38361134	.	C	T	222.0	.	DP=13;VDB=0.0365;AF1=1;AC1=2;DP4=0,0,5,8;MQ=42;FQ=-66;EFF=INTERGENIC(MODIFIER|||||||||)	GT:PL:GQ	1/1:255,39,0:75
Chr02	38574980	.	C	T	76.3	.	DP=5;VDB=0.0400;AF1=1;AC1=2;DP4=0,0,2,3;MQ=28;FQ=-42;EFF=INTERGENIC(MODIFIER|||||||||)	GT:PL:GQ	1/1:109,15,0:27
Chr02	38612845	.	C	T	102.0	.	DP=4;VDB=0.0301;AF1=1;AC1=2;DP4=0,0,2,2;MQ=43;FQ=-39;EFF=INTERGENIC(MODIFIER|||||||||)	GT:PL:GQ	1/1:134,12,0:21
Chr02	38613892	.	C	T	183.0	.	DP=8;VDB=0.0345;AF1=1;AC1=2;DP4=0,0,3,5;MQ=40;FQ=-51;EFF=INTERGENIC(MODIFIER|||||||||)	GT:PL:GQ	1/1:216,24,0:45
Chr02	38634371	.	C	T	198.0	.	DP=11;VDB=0.0305;AF1=1;AC1=2;DP4=0,0,4,6;MQ=36;FQ=-57;EFF=INTERGENIC(MODIFIER|||||||||)	GT:PL:GQ	1/1:231,30,0:57
Chr02	38721026	.	C	T	154.0	.	DP=6;VDB=0.0365;AF1=1;AC1=2;DP4=0,0,3,3;MQ=44;FQ=-45;EFF=INTERGENIC(MODIFIER|||||||||)	GT:PL:GQ	1/1:187,18,0:33
Chr02	38729533	.	C	T	164.0	.	DP=7;VDB=0.0244;AF1=1;AC1=2;DP4=0,0,4,3;MQ=43;FQ=-48;EFF=INTERGENIC(MODIFIER|||||||||)	GT:PL:GQ	1/1:197,21,0:39
Chr02	38776283	.	C	T	185.0	.	DP=10;VDB=0.0384;AF1=1;AC1=2;DP4=0,0,2,8;MQ=41;FQ=-57;EFF=INTERGENIC(MODIFIER|||||||||)	GT:PL:GQ	1/1:218,30,0:57
Chr02	38856867	.	C	T	141.0	.	DP=7;VDB=0.0244;AF1=1;AC1=2;DP4=0,0,6,1;MQ=42;FQ=-48;EFF=DOWNSTREAM(MODIFIER|||||Sobic.002G148400|||PAC:28383843|),INTERGENIC(MODIFIER|||||||||)	GT:PL:GQ	1/1:174,21,0:39
Chr02	38972615	.	C	T	222.0	.	DP=10;VDB=0.0271;AF1=1;AC1=2;DP4=0,0,3,7;MQ=44;FQ=-57;EFF=INTERGENIC(MODIFIER|||||||||)	GT:PL:GQ	1/1:255,30,0:57
Chr02	38984995	.	C	T	125.0	.	DP=6;VDB=0.0099;AF1=1;AC1=2;DP4=0,0,4,2;MQ=46;FQ=-45;EFF=INTERGENIC(MODIFIER|||||||||)	GT:PL:GQ	1/1:158,18,0:33
Chr02	38995579	.	C	T	205.0	.	DP=11;VDB=0.0398;AF1=1;AC1=2;DP4=0,0,2,9;MQ=44;FQ=-60;EFF=INTERGENIC(MODIFIER|||||||||)	GT:PL:GQ	1/1:238,33,0:63
Chr02	39099812	.	C	T	109.0	.	DP=5;VDB=0.0305;AF1=1;AC1=2;DP4=0,0,2,3;MQ=34;FQ=-42;EFF=INTERGENIC(MODIFIER|||||||||)	GT:PL:GQ	1/1:142,15,0:27
Chr02	39132694	.	C	T	91.0	.	DP=9;VDB=0.0244;AF1=1;AC1=2;DP4=0,0,7,2;MQ=21;FQ=-54;EFF=INTERGENIC(MODIFIER|||||||||)	GT:PL:GQ	1/1:124,27,0:51
Chr02	39236428	.	C	T	110.0	.	DP=6;VDB=0.0365;AF1=1;AC1=2;DP4=0,0,3,3;MQ=32;FQ=-45;EFF=INTERGENIC(MODIFIER|||||||||)	GT:PL:GQ	1/1:143,18,0:33
Chr02	39263819	.	C	T	155.0	.	DP=6;VDB=0.0400;AF1=1;AC1=2;DP4=0,0,4,2;MQ=44;FQ=-45;EFF=INTERGENIC(MODIFIER|||||||||)	GT:PL:GQ	1/1:188,18,0:33
Chr02	39313480	.	C	T	206.0	.	DP=10;VDB=0.0398;AF1=1;AC1=2;DP4=0,0,3,7;MQ=43;FQ=-57;EFF=INTERGENIC(MODIFIER|||||||||)	GT:PL:GQ	1/1:239,30,0:57
Chr02	39314239	.	C	T	106.0	.	DP=5;VDB=0.0393;AF1=1;AC1=2;DP4=0,0,2,2;MQ=45;FQ=-39;EFF=INTERGENIC(MODIFIER|||||||||)	GT:PL:GQ	1/1:138,12,0:21
Chr02	39378861	.	C	T	156.0	.	DP=7;VDB=0.0271;AF1=1;AC1=2;DP4=0,0,2,5;MQ=45;FQ=-48;EFF=INTERGENIC(MODIFIER|||||||||)	GT:PL:GQ	1/1:189,21,0:39
Chr02	39477729	.	C	T	222.0	.	DP=13;VDB=0.0380;AF1=1;AC1=2;DP4=0,0,8,5;MQ=44;FQ=-66;EFF=INTERGENIC(MODIFIER|||||||||)	GT:PL:GQ	1/1:255,39,0:75
Chr02	39489845	.	C	T	98.1	.	DP=7;VDB=0.0263;AF1=1;AC1=2;DP4=0,0,1,6;MQ=27;FQ=-48;EFF=INTERGENIC(MODIFIER|||||||||)	GT:PL:GQ	1/1:131,21,0:39
Chr02	39512910	.	C	T	222.0	.	DP=10;VDB=0.0384;AF1=1;AC1=2;DP4=0,0,5,5;MQ=45;FQ=-57;EFF=INTERGENIC(MODIFIER|||||||||)	GT:PL:GQ	1/1:255,30,0:57
Chr02	39595776	.	C	T	38.8	.	DP=3;VDB=0.0146;AF1=1;AC1=2;DP4=0,0,1,1;MQ=45;FQ=-33;EFF=INTERGENIC(MODIFIER|||||||||)	GT:PL:GQ	1/1:70,6,0:10
Chr02	39791030	.	C	T	115.0	.	DP=5;VDB=0.0284;AF1=1;AC1=2;DP4=0,0,4,1;MQ=46;FQ=-42;EFF=INTERGENIC(MODIFIER|||||||||)	GT:PL:GQ	1/1:148,15,0:27
Chr02	39845236	.	C	T	153.0	.	DP=6;VDB=0.0216;AF1=1;AC1=2;DP4=0,0,3,3;MQ=45;FQ=-45;EFF=INTERGENIC(MODIFIER|||||||||)	GT:PL:GQ	1/1:186,18,0:33
Chr02	39847301	.	C	T	146.0	.	DP=9;VDB=0.0398;AF1=1;AC1=2;DP4=0,0,2,5;MQ=42;FQ=-48;EFF=INTERGENIC(MODIFIER|||||||||)	GT:PL:GQ	1/1:179,21,0:39
Chr02	39851203	.	C	T	222.0	.	DP=12;VDB=0.0393;AF1=1;AC1=2;DP4=0,0,6,6;MQ=45;FQ=-63;EFF=INTERGENIC(MODIFIER|||||||||)	GT:PL:GQ	1/1:255,36,0:69
Chr02	39866013	.	C	T	170.0	.	DP=7;VDB=0.0380;AF1=1;AC1=2;DP4=0,0,4,3;MQ=44;FQ=-48;EFF=INTERGENIC(MODIFIER|||||||||)	GT:PL:GQ	1/1:203,21,0:39
Chr02	39958406	.	C	T	187.0	.	DP=9;VDB=0.0284;AF1=1;AC1=2;DP4=0,0,3,6;MQ=41;FQ=-54;EFF=INTERGENIC(MODIFIER|||||||||)	GT:PL:GQ	1/1:220,27,0:51
Chr02	39961127	.	C	T	170.0	.	DP=7;VDB=0.0325;AF1=1;AC1=2;DP4=0,0,3,4;MQ=44;FQ=-48;EFF=INTERGENIC(MODIFIER|||||||||)	GT:PL:GQ	1/1:203,21,0:39
Chr02	39983721	.	C	T	174.0	.	DP=11;VDB=0.0400;AF1=1;AC1=2;DP4=0,0,4,7;MQ=34;FQ=-60;EFF=INTERGENIC(MODIFIER|||||||||)	GT:PL:GQ	1/1:207,33,0:63
Chr02	40170150	.	C	T	134.0	.	DP=6;VDB=0.0244;AF1=1;AC1=2;DP4=0,0,1,5;MQ=45;FQ=-45;EFF=INTERGENIC(MODIFIER|||||||||)	GT:PL:GQ	1/1:167,18,0:33
Chr02	40391566	.	C	T	148.0	.	DP=7;VDB=0.0399;AF1=1;AC1=2;DP4=0,0,5,2;MQ=36;FQ=-48;EFF=INTERGENIC(MODIFIER|||||||||)	GT:PL:GQ	1/1:181,21,0:39
Chr02	40404910	.	C	T	138.0	.	DP=6;VDB=0.0014;AF1=1;AC1=2;DP4=0,0,3,3;MQ=46;FQ=-45;EFF=INTERGENIC(MODIFIER|||||||||)	GT:PL:GQ	1/1:171,18,0:33
Chr02	40411428	.	G	A	145.0	.	DP=9;VDB=0.0393;AF1=1;AC1=2;DP4=0,0,7,1;MQ=43;FQ=-51;EFF=INTERGENIC(MODIFIER|||||||||)	GT:PL:GQ	1/1:178,24,0:45
Chr02	40411768	.	C	T	124.0	.	DP=7;VDB=0.0118;AF1=1;AC1=2;DP4=0,0,1,6;MQ=38;FQ=-48;EFF=INTERGENIC(MODIFIER|||||||||)	GT:PL:GQ	1/1:157,21,0:39
Chr02	40423551	.	C	T	144.0	.	DP=8;VDB=0.0398;AF1=1;AC1=2;DP4=0,0,1,6;MQ=44;FQ=-48;EFF=INTERGENIC(MODIFIER|||||||||)	GT:PL:GQ	1/1:177,21,0:39
Chr02	40616440	.	C	T	162.0	.	DP=7;VDB=0.0104;AF1=1;AC1=2;DP4=0,0,4,3;MQ=45;FQ=-48;EFF=INTERGENIC(MODIFIER|||||||||)	GT:PL:GQ	1/1:195,21,0:39
Chr02	40645943	.	C	T	193.0	.	DP=9;VDB=0.0384;AF1=1;AC1=2;DP4=0,0,6,3;MQ=42;FQ=-54;EFF=INTERGENIC(MODIFIER|||||||||)	GT:PL:GQ	1/1:226,27,0:51
Chr02	40652828	.	C	T	155.0	.	DP=6;VDB=0.0393;AF1=1;AC1=2;DP4=0,0,3,3;MQ=45;FQ=-45;EFF=INTERGENIC(MODIFIER|||||||||)	GT:PL:GQ	1/1:188,18,0:33
Chr02	40818203	.	C	T	166.0	.	DP=10;VDB=0.0400;AF1=1;AC1=2;DP4=0,0,5,5;MQ=32;FQ=-57;EFF=INTERGENIC(MODIFIER|||||||||)	GT:PL:GQ	1/1:199,30,0:57
Chr02	40830703	.	C	T	24.8	.	DP=4;VDB=0.0159;AF1=1;AC1=2;DP4=0,0,1,1;MQ=38;FQ=-33;EFF=INTERGENIC(MODIFIER|||||||||)	GT:PL:GQ	1/1:56,6,0:10
Chr02	40856203	.	C	T	148.0	.	DP=6;VDB=0.0399;AF1=1;AC1=2;DP4=0,0,2,4;MQ=38;FQ=-45;EFF=INTERGENIC(MODIFIER|||||||||)	GT:PL:GQ	1/1:181,18,0:33
Chr02	40876519	.	C	T	119.0	.	DP=7;VDB=0.0216;AF1=1;AC1=2;DP4=0,0,2,4;MQ=37;FQ=-45;EFF=INTERGENIC(MODIFIER|||||||||)	GT:PL:GQ	1/1:152,18,0:33
Chr02	40937390	.	C	T	175.0	.	DP=7;VDB=0.0140;AF1=1;AC1=2;DP4=0,0,4,3;MQ=44;FQ=-48;EFF=INTERGENIC(MODIFIER|||||||||)	GT:PL:GQ	1/1:208,21,0:39
Chr02	40945315	.	C	T	176.0	.	DP=11;VDB=0.0400;AF1=1;AC1=2;DP4=0,0,7,2;MQ=46;FQ=-54;EFF=INTERGENIC(MODIFIER|||||||||)	GT:PL:GQ	1/1:209,27,0:51
Chr02	41004968	.	C	T	89.5	.	DP=4;VDB=0.0234;AF1=1;AC1=2;DP4=0,0,2,2;MQ=42;FQ=-39;EFF=INTERGENIC(MODIFIER|||||||||)	GT:PL:GQ	1/1:122,12,0:21
Chr02	41073027	.	C	T	152.0	.	DP=6;VDB=0.0345;AF1=1;AC1=2;DP4=0,0,3,3;MQ=45;FQ=-45;EFF=INTERGENIC(MODIFIER|||||||||)	GT:PL:GQ	1/1:185,18,0:33
Chr02	41131575	.	C	T	39.8	.	DP=2;VDB=0.0176;AF1=1;AC1=2;DP4=0,0,1,1;MQ=45;FQ=-33;EFF=INTERGENIC(MODIFIER|||||||||),UPSTREAM(MODIFIER|||||Sobic.002G149100|||PAC:28380089|)	GT:PL:GQ	1/1:71,6,0:10
Chr02	41167878	.	C	T	206.0	.	DP=15;VDB=0.0398;AF1=1;AC1=2;DP4=0,0,8,6;MQ=29;FQ=-69;EFF=INTERGENIC(MODIFIER|||||||||)	GT:PL:GQ	1/1:239,42,0:81
Chr02	41183545	.	C	T	217.0	.	DP=10;VDB=0.0398;AF1=1;AC1=2;DP4=0,0,6,4;MQ=43;FQ=-57;EFF=INTERGENIC(MODIFIER|||||||||)	GT:PL:GQ	1/1:250,30,0:57
Chr02	41197553	.	C	T	94.5	.	DP=4;VDB=0.0236;AF1=1;AC1=2;DP4=0,0,2,2;MQ=42;FQ=-39;EFF=INTERGENIC(MODIFIER|||||||||)	GT:PL:GQ	1/1:127,12,0:21
Chr02	41403561	.	G	A	33.0	.	DP=3;VDB=0.0208;AF1=1;AC1=2;DP4=0,0,2,1;MQ=24;FQ=-36;EFF=INTERGENIC(MODIFIER|||||||||)	GT:PL:GQ	1/1:65,9,0:16
Chr02	41466106	.	C	T	41.8	.	DP=2;VDB=0.0163;AF1=1;AC1=2;DP4=0,0,1,1;MQ=41;FQ=-33;EFF=INTERGENIC(MODIFIER|||||||||)	GT:PL:GQ	1/1:73,6,0:10
Chr02	41487314	.	C	T	222.0	.	DP=12;VDB=0.0399;AF1=1;AC1=2;DP4=0,0,5,7;MQ=39;FQ=-63;EFF=INTERGENIC(MODIFIER|||||||||)	GT:PL:GQ	1/1:255,36,0:69
Chr02	41532330	.	C	T	140.0	.	DP=6;VDB=0.0164;AF1=1;AC1=2;DP4=0,0,4,2;MQ=42;FQ=-45;EFF=INTERGENIC(MODIFIER|||||||||)	GT:PL:GQ	1/1:173,18,0:33
Chr02	41605245	.	C	T	183.0	.	DP=9;VDB=0.0393;AF1=1;AC1=2;DP4=0,0,7,2;MQ=42;FQ=-54;EFF=INTERGENIC(MODIFIER|||||||||)	GT:PL:GQ	1/1:216,27,0:51
Chr02	41606677	.	C	T	83.5	.	DP=5;VDB=0.0398;AF1=1;AC1=2;DP4=0,0,1,3;MQ=46;FQ=-39;EFF=INTERGENIC(MODIFIER|||||||||)	GT:PL:GQ	1/1:116,12,0:21
Chr02	41621430	.	C	T	212.0	.	DP=17;VDB=0.0399;AF1=1;AC1=2;DP4=0,0,6,11;MQ=30;FQ=-78;EFF=INTERGENIC(MODIFIER|||||||||)	GT:PL:GQ	1/1:245,51,0:99
Chr02	41695391	.	C	T	145.0	.	DP=7;VDB=0.0400;AF1=1;AC1=2;DP4=0,0,1,6;MQ=45;FQ=-48;EFF=INTERGENIC(MODIFIER|||||||||)	GT:PL:GQ	1/1:178,21,0:39
Chr02	41702553	.	C	T	176.0	.	DP=10;VDB=0.0400;AF1=1;AC1=2;DP4=0,0,8,1;MQ=45;FQ=-54;EFF=INTERGENIC(MODIFIER|||||||||)	GT:PL:GQ	1/1:209,27,0:51
Chr02	41829283	.	C	T	138.0	.	DP=6;VDB=0.0359;AF1=1;AC1=2;DP4=0,0,2,4;MQ=46;FQ=-45;EFF=INTERGENIC(MODIFIER|||||||||)	GT:PL:GQ	1/1:171,18,0:33
Chr02	41847289	.	C	T	21.2	.	DP=7;VDB=0.0393;AF1=1;AC1=2;DP4=0,0,3,3;MQ=14;FQ=-45;EFF=INTERGENIC(MODIFIER|||||||||)	GT:PL:GQ	1/1:54,18,0:31
Chr02	41855425	.	C	T	172.0	.	DP=8;VDB=0.0398;AF1=1;AC1=2;DP4=0,0,3,4;MQ=45;FQ=-48;EFF=INTERGENIC(MODIFIER|||||||||)	GT:PL:GQ	1/1:205,21,0:39
Chr02	42067942	.	C	T	187.0	.	DP=9;VDB=0.0399;AF1=1;AC1=2;DP4=0,0,2,7;MQ=45;FQ=-54;EFF=INTERGENIC(MODIFIER|||||||||)	GT:PL:GQ	1/1:220,27,0:51
Chr02	42265726	.	C	T	167.0	.	DP=7;VDB=0.0392;AF1=1;AC1=2;DP4=0,0,3,4;MQ=41;FQ=-48;EFF=INTERGENIC(MODIFIER|||||||||),UPSTREAM(MODIFIER|||||Sobic.002G150200|||PAC:28381832|)	GT:PL:GQ	1/1:200,21,0:39
Chr02	42360489	.	C	T	95.3	.	DP=6;VDB=0.0384;AF1=1;AC1=2;DP4=0,0,4,1;MQ=39;FQ=-42;EFF=INTERGENIC(MODIFIER|||||||||)	GT:PL:GQ	1/1:128,15,0:27
Chr02	42389518	.	C	T	159.0	.	DP=8;VDB=0.0400;AF1=1;AC1=2;DP4=0,0,3,4;MQ=42;FQ=-48;EFF=INTERGENIC(MODIFIER|||||||||)	GT:PL:GQ	1/1:192,21,0:39
Chr02	42502447	.	C	T	157.0	.	DP=10;VDB=0.0399;AF1=1;AC1=2;DP4=0,0,6,4;MQ=31;FQ=-57;EFF=INTERGENIC(MODIFIER|||||||||)	GT:PL:GQ	1/1:190,30,0:57
Chr02	42511678	.	G	A	68.3	.	DP=5;VDB=0.0345;AF1=1;AC1=2;DP4=0,0,3,2;MQ=24;FQ=-42;EFF=INTERGENIC(MODIFIER|||||||||)	GT:PL:GQ	1/1:101,15,0:27
Chr02	42511767	.	G	A	49.0	.	DP=3;VDB=0.0098;AF1=1;AC1=2;DP4=0,0,2,1;MQ=29;FQ=-36;EFF=INTERGENIC(MODIFIER|||||||||)	GT:PL:GQ	1/1:81,9,0:16
Chr02	42511800	.	G	A	26.8	.	DP=3;VDB=0.0098;AF1=1;AC1=2;DP4=0,0,1,1;MQ=29;FQ=-33;EFF=INTERGENIC(MODIFIER|||||||||)	GT:PL:GQ	1/1:58,6,0:10
Chr02	42563329	.	C	T	222.0	.	DP=14;VDB=0.0164;AF1=1;AC1=2;DP4=0,0,7,6;MQ=45;FQ=-66;EFF=INTERGENIC(MODIFIER|||||||||),UPSTREAM(MODIFIER|||||Sobic.002G150400|||PAC:28383160|)	GT:PL:GQ	1/1:255,39,0:75
Chr02	42597107	.	C	T	177.0	.	DP=7;VDB=0.0373;AF1=1;AC1=2;DP4=0,0,4,3;MQ=45;FQ=-48;EFF=INTERGENIC(MODIFIER|||||||||)	GT:PL:GQ	1/1:210,21,0:39
Chr02	42609972	.	G	A	174.0	.	DP=15;VDB=0.0399;AF1=1;AC1=2;DP4=0,0,8,7;MQ=24;FQ=-72;EFF=INTERGENIC(MODIFIER|||||||||)	GT:PL:GQ	1/1:207,45,0:87
Chr02	42702771	.	C	T	76.5	.	DP=5;VDB=0.0334;AF1=1;AC1=2;DP4=0,0,1,3;MQ=47;FQ=-39;EFF=INTERGENIC(MODIFIER|||||||||)	GT:PL:GQ	1/1:109,12,0:21
Chr02	42717015	.	C	T	141.0	.	DP=6;VDB=0.0081;AF1=1;AC1=2;DP4=0,0,3,3;MQ=45;FQ=-45;EFF=INTERGENIC(MODIFIER|||||||||)	GT:PL:GQ	1/1:174,18,0:33
Chr02	42845555	.	C	T	144.0	.	DP=7;VDB=0.0392;AF1=1;AC1=2;DP4=0,0,4,3;MQ=34;FQ=-48;EFF=INTERGENIC(MODIFIER|||||||||)	GT:PL:GQ	1/1:177,21,0:39
Chr02	43019417	.	C	T	46.1	.	DP=7;VDB=0.0322;AF1=1;AC1=2;DP4=0,0,4,3;MQ=16;FQ=-48;EFF=INTERGENIC(MODIFIER|||||||||)	GT:PL:GQ	1/1:79,21,0:39
Chr02	43066165	.	C	T	200.0	.	DP=10;VDB=0.0384;AF1=1;AC1=2;DP4=0,0,4,6;MQ=38;FQ=-57;EFF=INTERGENIC(MODIFIER|||||||||)	GT:PL:GQ	1/1:233,30,0:57
Chr02	43160836	.	C	T	222.0	.	DP=10;VDB=0.0399;AF1=1;AC1=2;DP4=0,0,5,5;MQ=41;FQ=-57;EFF=INTERGENIC(MODIFIER|||||||||)	GT:PL:GQ	1/1:255,30,0:57
Chr02	43190705	.	C	T	126.0	.	DP=8;VDB=0.0393;AF1=1;AC1=2;DP4=0,0,5,3;MQ=30;FQ=-51;EFF=INTERGENIC(MODIFIER|||||||||)	GT:PL:GQ	1/1:159,24,0:45
Chr02	43293216	.	C	T	160.0	.	DP=12;VDB=0.0392;AF1=1;AC1=2;DP4=0,0,5,6;MQ=31;FQ=-60;EFF=INTERGENIC(MODIFIER|||||||||)	GT:PL:GQ	1/1:193,33,0:63
Chr02	43316218	.	C	T	157.0	.	DP=6;VDB=0.0219;AF1=1;AC1=2;DP4=0,0,3,3;MQ=44;FQ=-45;EFF=INTERGENIC(MODIFIER|||||||||)	GT:PL:GQ	1/1:190,18,0:33
Chr02	43406540	.	C	T	189.0	.	DP=8;VDB=0.0298;AF1=1;AC1=2;DP4=0,0,5,3;MQ=44;FQ=-51;EFF=INTERGENIC(MODIFIER|||||||||)	GT:PL:GQ	1/1:222,24,0:45
Chr02	43429495	.	C	T	137.0	.	DP=7;VDB=0.0066;AF1=1;AC1=2;DP4=0,0,6,1;MQ=37;FQ=-48;EFF=INTERGENIC(MODIFIER|||||||||)	GT:PL:GQ	1/1:170,21,0:39
Chr02	43456004	.	C	T	73.0	.	DP=4;VDB=0.0318;AF1=1;AC1=2;DP4=0,0,1,2;MQ=45;FQ=-36;EFF=INTERGENIC(MODIFIER|||||||||)	GT:PL:GQ	1/1:105,9,0:16
Chr02	43456725	.	C	T	167.0	.	DP=8;VDB=0.0365;AF1=1;AC1=2;DP4=0,0,4,3;MQ=42;FQ=-48;EFF=INTERGENIC(MODIFIER|||||||||)	GT:PL:GQ	1/1:200,21,0:39
Chr02	43461253	.	C	T	111.0	.	DP=7;VDB=0.0305;AF1=1;AC1=2;DP4=0,0,1,4;MQ=43;FQ=-42;EFF=INTERGENIC(MODIFIER|||||||||)	GT:PL:GQ	1/1:144,15,0:27
Chr02	43567673	.	C	T	153.0	.	DP=8;VDB=0.0322;AF1=1;AC1=2;DP4=0,0,3,5;MQ=35;FQ=-51;EFF=INTERGENIC(MODIFIER|||||||||)	GT:PL:GQ	1/1:186,24,0:45
Chr02	43633461	.	C	T	127.0	.	DP=7;VDB=0.0359;AF1=1;AC1=2;DP4=0,0,3,2;MQ=45;FQ=-42;EFF=INTERGENIC(MODIFIER|||||||||)	GT:PL:GQ	1/1:160,15,0:27
Chr02	43638169	.	C	T	135.0	.	DP=8;VDB=0.0271;AF1=1;AC1=2;DP4=0,0,4,3;MQ=38;FQ=-48;EFF=INTERGENIC(MODIFIER|||||||||)	GT:PL:GQ	1/1:168,21,0:39
Chr02	43647296	.	C	T	160.0	.	DP=7;VDB=0.0219;AF1=1;AC1=2;DP4=0,0,5,2;MQ=46;FQ=-48;EFF=INTERGENIC(MODIFIER|||||||||)	GT:PL:GQ	1/1:193,21,0:39
Chr02	43709704	.	C	T	119.0	.	DP=6;VDB=0.0345;AF1=1;AC1=2;DP4=0,0,2,4;MQ=32;FQ=-45;EFF=INTERGENIC(MODIFIER|||||||||)	GT:PL:GQ	1/1:152,18,0:33
Chr02	43738245	.	C	T	184.0	.	DP=9;VDB=0.0244;AF1=1;AC1=2;DP4=0,0,6,3;MQ=38;FQ=-54;EFF=INTERGENIC(MODIFIER|||||||||)	GT:PL:GQ	1/1:217,27,0:51
Chr02	43816113	.	C	T	222.0	.	DP=10;VDB=0.0399;AF1=1;AC1=2;DP4=0,0,5,5;MQ=45;FQ=-57;EFF=INTERGENIC(MODIFIER|||||||||)	GT:PL:GQ	1/1:255,30,0:57
Chr02	43885685	.	G	A	23.1	.	DP=7;VDB=0.0216;AF1=1;AC1=2;DP4=0,0,4,3;MQ=12;FQ=-48;EFF=INTERGENIC(MODIFIER|||||||||)	GT:PL:GQ	1/1:56,21,0:37
Chr02	43931434	.	C	T	128.0	.	DP=5;VDB=0.0365;AF1=1;AC1=2;DP4=0,0,2,3;MQ=42;FQ=-42;EFF=INTERGENIC(MODIFIER|||||||||)	GT:PL:GQ	1/1:161,15,0:27
Chr02	44093230	.	G	A	76.5	.	DP=4;VDB=0.0095;AF1=1;AC1=2;DP4=0,0,3,1;MQ=32;FQ=-39;EFF=INTERGENIC(MODIFIER|||||||||)	GT:PL:GQ	1/1:109,12,0:21
Chr02	44205984	.	C	T	69.0	.	DP=3;VDB=0.0208;AF1=1;AC1=2;DP4=0,0,1,2;MQ=40;FQ=-36;EFF=INTERGENIC(MODIFIER|||||||||)	GT:PL:GQ	1/1:101,9,0:16
Chr02	44217742	.	C	T	74.5	.	DP=4;VDB=0.0300;AF1=1;AC1=2;DP4=0,0,1,3;MQ=33;FQ=-39;EFF=INTERGENIC(MODIFIER|||||||||)	GT:PL:GQ	1/1:107,12,0:21
Chr02	44245455	.	C	T	168.0	.	DP=8;VDB=0.0216;AF1=1;AC1=2;DP4=0,0,2,5;MQ=42;FQ=-48;EFF=INTERGENIC(MODIFIER|||||||||)	GT:PL:GQ	1/1:201,21,0:39
Chr02	44440375	.	C	T	35.3	.	DP=6;VDB=0.0373;AF1=1;AC1=2;DP4=0,0,4,1;MQ=29;FQ=-42;EFF=INTERGENIC(MODIFIER|||||||||)	GT:PL:GQ	1/1:68,15,0:27
Chr02	44482784	.	C	T	128.0	.	DP=9;VDB=0.0359;AF1=1;AC1=2;DP4=0,0,4,5;MQ=25;FQ=-54;EFF=INTERGENIC(MODIFIER|||||||||)	GT:PL:GQ	1/1:161,27,0:51
Chr02	44508418	.	C	T	81.1	.	DP=7;VDB=0.0384;AF1=1;AC1=2;DP4=0,0,6,1;MQ=26;FQ=-48;EFF=INTERGENIC(MODIFIER|||||||||)	GT:PL:GQ	1/1:114,21,0:39
Chr02	44564849	.	C	T	135.0	.	DP=6;VDB=0.0322;AF1=1;AC1=2;DP4=0,0,4,2;MQ=40;FQ=-45;EFF=INTERGENIC(MODIFIER|||||||||)	GT:PL:GQ	1/1:168,18,0:33
Chr02	44581768	.	C	T	153.0	.	DP=8;VDB=0.0392;AF1=1;AC1=2;DP4=0,0,5,3;MQ=36;FQ=-51;EFF=INTERGENIC(MODIFIER|||||||||)	GT:PL:GQ	1/1:186,24,0:45
Chr02	44601998	.	G	A	218.0	.	DP=9;VDB=0.0053;AF1=1;AC1=2;DP4=0,0,5,4;MQ=45;FQ=-54;EFF=INTERGENIC(MODIFIER|||||||||)	GT:PL:GQ	1/1:251,27,0:51
Chr02	44711368	.	C	T	216.0	.	DP=9;VDB=0.0345;AF1=1;AC1=2;DP4=0,0,5,4;MQ=42;FQ=-54;EFF=INTERGENIC(MODIFIER|||||||||)	GT:PL:GQ	1/1:249,27,0:51
Chr02	44742541	.	C	T	222.0	.	DP=10;VDB=0.0271;AF1=1;AC1=2;DP4=0,0,5,5;MQ=44;FQ=-57;EFF=INTERGENIC(MODIFIER|||||||||)	GT:PL:GQ	1/1:255,30,0:57
Chr02	44847722	.	C	T	123.0	.	DP=10;VDB=0.0384;AF1=1;AC1=2;DP4=0,0,4,2;MQ=46;FQ=-45;EFF=INTERGENIC(MODIFIER|||||||||)	GT:PL:GQ	1/1:156,18,0:33
Chr02	44976058	.	C	T	222.0	.	DP=12;VDB=0.0398;AF1=1;AC1=2;DP4=0,0,7,5;MQ=44;FQ=-63;EFF=INTRON(MODIFIER|||||Sobic.002G151000|||PAC:28380802|2),INTRON(MODIFIER|||||Sobic.002G151000|||PAC:28380803|2)	GT:PL:GQ	1/1:255,36,0:69
Chr02	45172764	.	C	T	65.3	.	DP=6;VDB=0.0305;AF1=1;AC1=2;DP4=0,0,2,3;MQ=25;FQ=-42;EFF=INTERGENIC(MODIFIER|||||||||)	GT:PL:GQ	1/1:98,15,0:27
Chr02	45238970	.	C	T	182.0	.	DP=9;VDB=0.0244;AF1=1;AC1=2;DP4=0,0,5,4;MQ=36;FQ=-54;EFF=INTERGENIC(MODIFIER|||||||||)	GT:PL:GQ	1/1:215,27,0:51
Chr02	45241945	.	C	T	222.0	.	DP=11;VDB=0.0373;AF1=1;AC1=2;DP4=0,0,6,5;MQ=42;FQ=-60;EFF=INTERGENIC(MODIFIER|||||||||)	GT:PL:GQ	1/1:255,33,0:63
Chr02	45259715	.	C	T	210.0	.	DP=11;VDB=0.0216;AF1=1;AC1=2;DP4=0,0,3,8;MQ=44;FQ=-60;EFF=INTERGENIC(MODIFIER|||||||||)	GT:PL:GQ	1/1:243,33,0:63
Chr02	45388411	.	C	T	185.0	.	DP=10;VDB=0.0343;AF1=1;AC1=2;DP4=0,0,4,4;MQ=45;FQ=-51;EFF=INTERGENIC(MODIFIER|||||||||),UPSTREAM(MODIFIER|||||Sobic.002G152500|||PAC:28382070|)	GT:PL:GQ	1/1:218,24,0:45
Chr02	45483777	.	C	T	120.0	.	DP=5;VDB=0.0400;AF1=1;AC1=2;DP4=0,0,2,3;MQ=45;FQ=-42;EFF=INTERGENIC(MODIFIER|||||||||)	GT:PL:GQ	1/1:153,15,0:27
Chr02	45592909	.	C	T	222.0	.	DP=11;VDB=0.0384;AF1=1;AC1=2;DP4=0,0,6,5;MQ=42;FQ=-60;EFF=INTERGENIC(MODIFIER|||||||||)	GT:PL:GQ	1/1:255,33,0:63
Chr02	45704215	.	C	T	60.0	.	DP=5;VDB=0.0398;AF1=1;AC1=2;DP4=0,0,1,2;MQ=43;FQ=-36;EFF=INTERGENIC(MODIFIER|||||||||)	GT:PL:GQ	1/1:92,9,0:16
Chr02	45755823	.	C	T	99.5	.	DP=4;VDB=0.0288;AF1=1;AC1=2;DP4=0,0,1,3;MQ=45;FQ=-39;EFF=DOWNSTREAM(MODIFIER|||||Sobic.002G153100|||PAC:28381257|),INTERGENIC(MODIFIER|||||||||)	GT:PL:GQ	1/1:132,12,0:21
Chr02	45794431	.	C	T	40.8	.	DP=2;VDB=0.0186;AF1=1;AC1=2;DP4=0,0,1,1;MQ=45;FQ=-33;EFF=INTERGENIC(MODIFIER|||||||||)	GT:PL:GQ	1/1:72,6,0:10
Chr02	46059123	.	C	T	106.0	.	DP=6;VDB=0.0118;AF1=1;AC1=2;DP4=0,0,3,3;MQ=31;FQ=-45;EFF=INTERGENIC(MODIFIER|||||||||)	GT:PL:GQ	1/1:139,18,0:33
Chr02	46105891	.	C	T	33.1	.	DP=6;VDB=0.0384;AF1=1;AC1=2;DP4=0,0,3,3;MQ=15;FQ=-45;EFF=INTERGENIC(MODIFIER|||||||||)	GT:PL:GQ	1/1:66,18,0:33
Chr02	46121018	.	C	T	117.0	.	DP=6;VDB=0.0322;AF1=1;AC1=2;DP4=0,0,2,3;MQ=44;FQ=-42;EFF=INTERGENIC(MODIFIER|||||||||)	GT:PL:GQ	1/1:150,15,0:27
Chr02	46135526	.	C	T	77.5	.	DP=4;VDB=0.0333;AF1=1;AC1=2;DP4=0,0,2,2;MQ=47;FQ=-39;EFF=INTERGENIC(MODIFIER|||||||||)	GT:PL:GQ	1/1:110,12,0:21
Chr02	46259835	.	C	T	55.5	.	DP=4;VDB=0.0276;AF1=1;AC1=2;DP4=0,0,3,1;MQ=27;FQ=-39;EFF=INTERGENIC(MODIFIER|||||||||)	GT:PL:GQ	1/1:88,12,0:21
Chr02	46281569	.	C	T	42.0	.	DP=8;VDB=0.0197;AF1=1;AC1=2;DP4=0,0,1,7;MQ=17;FQ=-51;EFF=INTERGENIC(MODIFIER|||||||||)	GT:PL:GQ	1/1:75,24,0:45
Chr02	46294473	.	C	T	168.0	.	DP=8;VDB=0.0197;AF1=1;AC1=2;DP4=0,0,5,2;MQ=44;FQ=-48;EFF=INTERGENIC(MODIFIER|||||||||)	GT:PL:GQ	1/1:201,21,0:39
Chr02	46342047	.	C	T	140.0	.	DP=6;VDB=0.0380;AF1=1;AC1=2;DP4=0,0,1,5;MQ=45;FQ=-45;EFF=INTERGENIC(MODIFIER|||||||||),UPSTREAM(MODIFIER|||||Sobic.002G153900|||PAC:28382374|)	GT:PL:GQ	1/1:173,18,0:33
Chr02	46346026	.	C	T	187.0	.	DP=9;VDB=0.0400;AF1=1;AC1=2;DP4=0,0,4,4;MQ=46;FQ=-51;EFF=INTERGENIC(MODIFIER|||||||||),UPSTREAM(MODIFIER|||||Sobic.002G153900|||PAC:28382374|)	GT:PL:GQ	1/1:220,24,0:45
Chr02	46401466	.	C	T	121.0	.	DP=7;VDB=0.0399;AF1=1;AC1=2;DP4=0,0,3,3;MQ=40;FQ=-45;EFF=INTERGENIC(MODIFIER|||||||||)	GT:PL:GQ	1/1:154,18,0:33
Chr02	46486922	.	C	T	69.0	.	DP=3;VDB=0.0107;AF1=1;AC1=2;DP4=0,0,1,2;MQ=42;FQ=-36;EFF=INTERGENIC(MODIFIER|||||||||)	GT:PL:GQ	1/1:101,9,0:16
Chr02	46492253	.	C	T	34.0	.	DP=4;VDB=0.0161;AF1=1;AC1=2;DP4=0,0,2,1;MQ=25;FQ=-36;EFF=INTERGENIC(MODIFIER|||||||||)	GT:PL:GQ	1/1:66,9,0:16
Chr02	46509258	.	C	T	97.5	.	DP=4;VDB=0.0263;AF1=1;AC1=2;DP4=0,0,3,1;MQ=45;FQ=-39;EFF=INTERGENIC(MODIFIER|||||||||)	GT:PL:GQ	1/1:130,12,0:21
Chr02	46510065	.	G	A	54.0	.	DP=4;VDB=0.0301;AF1=1;AC1=2;DP4=0,0,2,1;MQ=37;FQ=-36;EFF=INTERGENIC(MODIFIER|||||||||)	GT:PL:GQ	1/1:86,9,0:16
Chr02	46542827	.	C	T	55.5	.	DP=4;VDB=0.0027;AF1=1;AC1=2;DP4=0,0,1,3;MQ=26;FQ=-39;EFF=INTERGENIC(MODIFIER|||||||||)	GT:PL:GQ	1/1:88,12,0:21
Chr02	46735793	.	C	T	128.0	.	DP=6;VDB=0.0099;AF1=1;AC1=2;DP4=0,0,1,5;MQ=43;FQ=-45;EFF=INTERGENIC(MODIFIER|||||||||)	GT:PL:GQ	1/1:161,18,0:33
Chr02	46737399	.	C	T	23.1	.	DP=7;VDB=0.0373;AF1=1;AC1=2;DP4=0,0,5,2;MQ=12;FQ=-48;EFF=INTERGENIC(MODIFIER|||||||||)	GT:PL:GQ	1/1:56,21,0:37
Chr02	46795394	.	C	T	154.0	.	DP=6;VDB=0.0099;AF1=1;AC1=2;DP4=0,0,3,3;MQ=46;FQ=-45;EFF=INTRON(MODIFIER|||||Sobic.002G154400|||PAC:28380110|10)	GT:PL:GQ	1/1:187,18,0:33
Chr02	46909364	.	C	T	222.0	.	DP=18;VDB=0.0298;AF1=1;AC1=2;DP4=0,0,5,13;MQ=46;FQ=-81;EFF=INTRON(MODIFIER|||||Sobic.002G154800|||PAC:28380915|1)	GT:PL:GQ	1/1:255,54,0:99
Chr02	47072480	.	C	T	96.5	.	DP=5;VDB=0.0345;AF1=1;AC1=2;DP4=0,0,2,2;MQ=46;FQ=-39;EFF=INTERGENIC(MODIFIER|||||||||)	GT:PL:GQ	1/1:129,12,0:21
Chr02	47098502	.	G	A	114.0	.	DP=5;VDB=0.0359;AF1=1;AC1=2;DP4=0,0,2,3;MQ=46;FQ=-42;EFF=INTERGENIC(MODIFIER|||||||||)	GT:PL:GQ	1/1:147,15,0:27
Chr02	47206962	.	C	T	113.0	.	DP=6;VDB=0.0398;AF1=1;AC1=2;DP4=0,0,4,2;MQ=35;FQ=-45;EFF=INTERGENIC(MODIFIER|||||||||)	GT:PL:GQ	1/1:146,18,0:33
Chr02	47238422	.	C	T	222.0	.	DP=11;VDB=0.0099;AF1=1;AC1=2;DP4=0,0,7,4;MQ=45;FQ=-60;EFF=DOWNSTREAM(MODIFIER|||||Sobic.002G155400|||PAC:28379951|),DOWNSTREAM(MODIFIER|||||Sobic.002G155500|||PAC:28382668|),INTERGENIC(MODIFIER|||||||||)	GT:PL:GQ	1/1:255,33,0:63
Chr02	47251401	.	C	T	40.0	.	DP=3;VDB=0.0189;AF1=1;AC1=2;DP4=0,0,2,1;MQ=34;FQ=-36;EFF=INTERGENIC(MODIFIER|||||||||)	GT:PL:GQ	1/1:72,9,0:16
Chr02	47342763	.	C	T	103.0	.	DP=7;VDB=0.0244;AF1=1;AC1=2;DP4=0,0,3,3;MQ=33;FQ=-45;EFF=INTERGENIC(MODIFIER|||||||||),UPSTREAM(MODIFIER|||||Sobic.002G155800|||PAC:28382196|)	GT:PL:GQ	1/1:136,18,0:33
Chr02	47415839	.	C	T	205.0	.	DP=9;VDB=0.0400;AF1=1;AC1=2;DP4=0,0,6,3;MQ=45;FQ=-54;EFF=INTERGENIC(MODIFIER|||||||||)	GT:PL:GQ	1/1:238,27,0:51
Chr02	47453659	.	C	T	95.5	.	DP=4;VDB=0.0301;AF1=1;AC1=2;DP4=0,0,3,1;MQ=45;FQ=-39;EFF=DOWNSTREAM(MODIFIER|||||Sobic.002G156300|||PAC:28382799|),SYNONYMOUS_CODING(LOW|SILENT|cgC/cgT|R334||Sobic.002G156400|||PAC:28379102|)	GT:PL:GQ	1/1:128,12,0:21
Chr02	47479683	.	C	T	78.0	.	DP=3;VDB=0.0161;AF1=1;AC1=2;DP4=0,0,2,1;MQ=45;FQ=-36;EFF=INTERGENIC(MODIFIER|||||||||)	GT:PL:GQ	1/1:110,9,0:16
Chr02	47492372	.	C	T	65.0	.	DP=4;VDB=0.0059;AF1=1;AC1=2;DP4=0,0,1,2;MQ=46;FQ=-36;EFF=INTERGENIC(MODIFIER|||||||||)	GT:PL:GQ	1/1:97,9,0:16
Chr02	47558188	.	C	T	119.0	.	DP=9;VDB=0.0380;AF1=1;AC1=2;DP4=0,0,5,4;MQ=24;FQ=-54;EFF=INTERGENIC(MODIFIER|||||||||)	GT:PL:GQ	1/1:152,27,0:51
Chr02	47675233	.	C	T	86.5	.	DP=5;VDB=0.0398;AF1=1;AC1=2;DP4=0,0,2,2;MQ=41;FQ=-39;EFF=INTERGENIC(MODIFIER|||||||||),UPSTREAM(MODIFIER|||||Sobic.002G156900|||PAC:28381592|)	GT:PL:GQ	1/1:119,12,0:21
Chr02	47708212	.	C	T	115.0	.	DP=6;VDB=0.0140;AF1=1;AC1=2;DP4=0,0,4,1;MQ=45;FQ=-42;EFF=INTERGENIC(MODIFIER|||||||||)	GT:PL:GQ	1/1:148,15,0:27
Chr02	47832197	.	C	T	123.0	.	DP=6;VDB=0.0014;AF1=1;AC1=2;DP4=0,0,4,1;MQ=45;FQ=-42;EFF=INTERGENIC(MODIFIER|||||||||)	GT:PL:GQ	1/1:156,15,0:27
Chr02	47910759	.	C	T	121.0	.	DP=9;VDB=0.0373;AF1=1;AC1=2;DP4=0,0,4,2;MQ=41;FQ=-45;EFF=INTERGENIC(MODIFIER|||||||||)	GT:PL:GQ	1/1:154,18,0:33
Chr02	48040031	.	C	T	105.0	.	DP=8;VDB=0.0400;AF1=1;AC1=2;DP4=0,0,4,4;MQ=28;FQ=-51;EFF=INTERGENIC(MODIFIER|||||||||)	GT:PL:GQ	1/1:138,24,0:45
Chr02	48236364	.	C	T	132.0	.	DP=5;VDB=0.0384;AF1=1;AC1=2;DP4=0,0,3,2;MQ=41;FQ=-42;EFF=INTERGENIC(MODIFIER|||||||||)	GT:PL:GQ	1/1:165,15,0:27
Chr02	48248888	.	C	T	127.0	.	DP=7;VDB=0.0359;AF1=1;AC1=2;DP4=0,0,5,2;MQ=35;FQ=-48;EFF=INTERGENIC(MODIFIER|||||||||)	GT:PL:GQ	1/1:160,21,0:39
Chr02	48378925	.	C	T	165.0	.	DP=8;VDB=0.0380;AF1=1;AC1=2;DP4=0,0,3,5;MQ=39;FQ=-51;EFF=INTERGENIC(MODIFIER|||||||||)	GT:PL:GQ	1/1:198,24,0:45
Chr02	48401890	.	C	T	72.1	.	DP=7;VDB=0.0322;AF1=1;AC1=2;DP4=0,0,5,2;MQ=26;FQ=-48;EFF=INTERGENIC(MODIFIER|||||||||)	GT:PL:GQ	1/1:105,21,0:39
Chr02	48403749	.	C	T	139.0	.	DP=12;VDB=0.0216;AF1=1;AC1=2;DP4=0,0,3,9;MQ=29;FQ=-63;EFF=INTERGENIC(MODIFIER|||||||||)	GT:PL:GQ	1/1:172,36,0:69
Chr02	48539371	.	C	T	114.0	.	DP=8;VDB=0.0345;AF1=1;AC1=2;DP4=0,0,3,5;MQ=32;FQ=-51;EFF=INTERGENIC(MODIFIER|||||||||)	GT:PL:GQ	1/1:147,24,0:45
Chr02	48771888	.	C	T	149.0	.	DP=10;VDB=0.0373;AF1=1;AC1=2;DP4=0,0,2,7;MQ=34;FQ=-54;EFF=INTERGENIC(MODIFIER|||||||||)	GT:PL:GQ	1/1:182,27,0:51
Chr02	48824514	.	C	T	56.0	.	DP=6;VDB=0.0393;AF1=1;AC1=2;DP4=0,0,2,1;MQ=34;FQ=-36;EFF=INTERGENIC(MODIFIER|||||||||)	GT:PL:GQ	1/1:88,9,0:16
Chr02	48927390	.	C	T	28.5	.	DP=4;VDB=0.0126;AF1=1;AC1=2;DP4=0,0,1,3;MQ=19;FQ=-39;EFF=INTERGENIC(MODIFIER|||||||||)	GT:PL:GQ	1/1:61,12,0:21
Chr02	48942672	.	C	T	138.0	.	DP=6;VDB=0.0345;AF1=1;AC1=2;DP4=0,0,4,2;MQ=40;FQ=-45;EFF=INTERGENIC(MODIFIER|||||||||)	GT:PL:GQ	1/1:171,18,0:33
Chr02	48964542	.	C	T	37.0	.	DP=6;VDB=0.0081;AF1=1;AC1=2;DP4=0,0,1,2;MQ=31;FQ=-36;EFF=INTERGENIC(MODIFIER|||||||||)	GT:PL:GQ	1/1:69,9,0:16
Chr02	49019967	.	C	T	99.5	.	DP=4;VDB=0.0204;AF1=1;AC1=2;DP4=0,0,3,1;MQ=45;FQ=-39;EFF=INTERGENIC(MODIFIER|||||||||)	GT:PL:GQ	1/1:132,12,0:21
Chr02	49170156	.	C	T	181.0	.	DP=9;VDB=0.0298;AF1=1;AC1=2;DP4=0,0,3,5;MQ=43;FQ=-51;EFF=INTERGENIC(MODIFIER|||||||||)	GT:PL:GQ	1/1:214,24,0:45
Chr02	49230994	.	C	T	140.0	.	DP=7;VDB=0.0400;AF1=1;AC1=2;DP4=0,0,4,2;MQ=39;FQ=-45;EFF=INTERGENIC(MODIFIER|||||||||)	GT:PL:GQ	1/1:173,18,0:33
Chr02	49284765	.	C	T	222.0	.	DP=12;VDB=0.0380;AF1=1;AC1=2;DP4=0,0,4,8;MQ=43;FQ=-63;EFF=INTRON(MODIFIER|||||Sobic.002G159300|||PAC:28382239|5)	GT:PL:GQ	1/1:255,36,0:69
Chr02	49474889	.	C	T	132.0	.	DP=7;VDB=0.0343;AF1=1;AC1=2;DP4=0,0,2,4;MQ=46;FQ=-45;EFF=INTERGENIC(MODIFIER|||||||||),UPSTREAM(MODIFIER|||||Sobic.002G160100|||PAC:28380045|)	GT:PL:GQ	1/1:165,18,0:33
Chr02	49475282	.	G	A	118.0	.	DP=6;VDB=0.0399;AF1=1;AC1=2;DP4=0,0,3,3;MQ=30;FQ=-45;EFF=INTERGENIC(MODIFIER|||||||||),UPSTREAM(MODIFIER|||||Sobic.002G160100|||PAC:28380045|)	GT:PL:GQ	1/1:151,18,0:33
Chr02	49476662	.	C	T	167.0	.	DP=8;VDB=0.0298;AF1=1;AC1=2;DP4=0,0,2,5;MQ=44;FQ=-48;EFF=INTERGENIC(MODIFIER|||||||||),UPSTREAM(MODIFIER|||||Sobic.002G160100|||PAC:28380045|)	GT:PL:GQ	1/1:200,21,0:39
Chr02	49557296	.	C	T	49.0	.	DP=11;VDB=0.0244;AF1=1;AC1=2;DP4=0,0,4,7;MQ=15;FQ=-60;EFF=INTERGENIC(MODIFIER|||||||||)	GT:PL:GQ	1/1:82,33,0:63
Chr02	49580545	.	C	T	222.0	.	DP=14;VDB=0.0373;AF1=1;AC1=2;DP4=0,0,5,7;MQ=43;FQ=-63;EFF=DOWNSTREAM(MODIFIER|||||Sobic.002G160500|||PAC:28382606|),INTERGENIC(MODIFIER|||||||||)	GT:PL:GQ	1/1:255,36,0:69
Chr02	49649051	.	C	T	172.0	.	DP=10;VDB=0.0099;AF1=1;AC1=2;DP4=0,0,6,3;MQ=36;FQ=-54;EFF=INTERGENIC(MODIFIER|||||||||)	GT:PL:GQ	1/1:205,27,0:51
Chr02	49662657	.	C	T	176.0	.	DP=7;VDB=0.0399;AF1=1;AC1=2;DP4=0,0,3,4;MQ=43;FQ=-48;EFF=INTERGENIC(MODIFIER|||||||||),UPSTREAM(MODIFIER|||||Sobic.002G160700|||PAC:28379833|)	GT:PL:GQ	1/1:209,21,0:39
Chr02	49690242	.	C	T	131.0	.	DP=8;VDB=0.0400;AF1=1;AC1=2;DP4=0,0,5,2;MQ=42;FQ=-48;EFF=INTERGENIC(MODIFIER|||||||||)	GT:PL:GQ	1/1:164,21,0:39
Chr02	49706940	.	C	T	134.0	.	DP=6;VDB=0.0398;AF1=1;AC1=2;DP4=0,0,3,3;MQ=46;FQ=-45;EFF=INTRON(MODIFIER|||||Sobic.002G161000|||PAC:28382957|5)	GT:PL:GQ	1/1:167,18,0:33
Chr02	49754716	.	C	T	118.0	.	DP=7;VDB=0.0393;AF1=1;AC1=2;DP4=0,0,3,2;MQ=45;FQ=-42;EFF=DOWNSTREAM(MODIFIER|||||Sobic.002G161200|||PAC:28382104|),DOWNSTREAM(MODIFIER|||||Sobic.002G161400|||PAC:28383144|),INTERGENIC(MODIFIER|||||||||),UPSTREAM(MODIFIER|||||Sobic.002G161300|||PAC:28382905|)	GT:PL:GQ	1/1:151,15,0:27
Chr02	49817229	.	C	T	69.5	.	DP=4;VDB=0.0008;AF1=1;AC1=2;DP4=0,0,1,3;MQ=39;FQ=-39;EFF=INTERGENIC(MODIFIER|||||||||)	GT:PL:GQ	1/1:102,12,0:21
Chr02	49827040	.	C	T	222.0	.	DP=14;VDB=0.0373;AF1=1;AC1=2;DP4=0,0,6,8;MQ=42;FQ=-69;EFF=INTERGENIC(MODIFIER|||||||||)	GT:PL:GQ	1/1:255,42,0:81
Chr02	50050393	.	C	T	169.0	.	DP=7;VDB=0.0305;AF1=1;AC1=2;DP4=0,0,2,5;MQ=45;FQ=-48;EFF=INTERGENIC(MODIFIER|||||||||)	GT:PL:GQ	1/1:202,21,0:39
Chr02	50050660	.	C	T	222.0	.	DP=10;VDB=0.0298;AF1=1;AC1=2;DP4=0,0,6,4;MQ=45;FQ=-57;EFF=INTERGENIC(MODIFIER|||||||||)	GT:PL:GQ	1/1:255,30,0:57
Chr02	50167433	.	C	T	202.0	.	DP=10;VDB=0.0343;AF1=1;AC1=2;DP4=0,0,6,4;MQ=43;FQ=-57;EFF=INTERGENIC(MODIFIER|||||||||)	GT:PL:GQ	1/1:235,30,0:57
Chr02	50204245	.	C	T	79.5	.	DP=4;VDB=0.0219;AF1=1;AC1=2;DP4=0,0,1,3;MQ=39;FQ=-39;EFF=INTERGENIC(MODIFIER|||||||||)	GT:PL:GQ	1/1:112,12,0:21
Chr02	50320022	.	C	T	95.5	.	DP=5;VDB=0.0343;AF1=1;AC1=2;DP4=0,0,3,1;MQ=43;FQ=-39;EFF=INTERGENIC(MODIFIER|||||||||)	GT:PL:GQ	1/1:128,12,0:21
Chr02	50365485	.	C	T	105.0	.	DP=4;VDB=0.0333;AF1=1;AC1=2;DP4=0,0,2,2;MQ=43;FQ=-39;EFF=DOWNSTREAM(MODIFIER|||||Sobic.002G162600|||PAC:28379150|),INTERGENIC(MODIFIER|||||||||)	GT:PL:GQ	1/1:137,12,0:21
Chr02	50406446	.	G	A	97.3	.	DP=5;VDB=0.0190;AF1=1;AC1=2;DP4=0,0,4,1;MQ=32;FQ=-42;EFF=INTERGENIC(MODIFIER|||||||||)	GT:PL:GQ	1/1:130,15,0:27
Chr02	50441861	.	C	T	118.0	.	DP=6;VDB=0.0398;AF1=1;AC1=2;DP4=0,0,2,3;MQ=42;FQ=-42;EFF=INTERGENIC(MODIFIER|||||||||)	GT:PL:GQ	1/1:151,15,0:27
Chr02	50775061	.	C	T	222.0	.	DP=11;VDB=0.0399;AF1=1;AC1=2;DP4=0,0,4,7;MQ=46;FQ=-60;EFF=DOWNSTREAM(MODIFIER|||||Sobic.002G163900|||PAC:28383276|),DOWNSTREAM(MODIFIER|||||Sobic.002G164000|||PAC:28383834|),NON_SYNONYMOUS_CODING(MODERATE|MISSENSE|gGa/gAa|G224E||Sobic.002G164100|||PAC:28382051|)	GT:PL:GQ	1/1:255,33,0:63
Chr02	50869978	.	C	T	53.0	.	DP=4;VDB=0.0309;AF1=1;AC1=2;DP4=0,0,1,2;MQ=31;FQ=-36;EFF=INTERGENIC(MODIFIER|||||||||)	GT:PL:GQ	1/1:85,9,0:16
Chr02	51030318	.	C	T	222.0	.	DP=12;VDB=0.0399;AF1=1;AC1=2;DP4=0,0,4,8;MQ=44;FQ=-63;EFF=INTRON(MODIFIER|||||Sobic.002G164300|||PAC:28379928|1)	GT:PL:GQ	1/1:255,36,0:69
Chr02	51192585	.	C	T	121.0	.	DP=5;VDB=0.0298;AF1=1;AC1=2;DP4=0,0,2,3;MQ=42;FQ=-42;EFF=INTERGENIC(MODIFIER|||||||||)	GT:PL:GQ	1/1:154,15,0:27
Chr02	51280808	.	C	T	141.0	.	DP=8;VDB=0.0298;AF1=1;AC1=2;DP4=0,0,6,2;MQ=33;FQ=-51;EFF=INTERGENIC(MODIFIER|||||||||),UPSTREAM(MODIFIER|||||Sobic.002G164800|||PAC:28379207|)	GT:PL:GQ	1/1:174,24,0:45
Chr02	51357246	.	C	T	123.0	.	DP=5;VDB=0.0118;AF1=1;AC1=2;DP4=0,0,2,3;MQ=45;FQ=-42;EFF=INTERGENIC(MODIFIER|||||||||)	GT:PL:GQ	1/1:156,15,0:27
Chr02	51480158	.	C	T	37.8	.	DP=2;VDB=0.0143;AF1=1;AC1=2;DP4=0,0,1,1;MQ=41;FQ=-33;EFF=INTERGENIC(MODIFIER|||||||||)	GT:PL:GQ	1/1:69,6,0:10
Chr02	51629158	.	C	T	145.0	.	DP=9;VDB=0.0244;AF1=1;AC1=2;DP4=0,0,2,7;MQ=34;FQ=-54;EFF=INTERGENIC(MODIFIER|||||||||)	GT:PL:GQ	1/1:178,27,0:51
Chr02	51790934	.	C	T	186.0	.	DP=8;VDB=0.0398;AF1=1;AC1=2;DP4=0,0,6,2;MQ=45;FQ=-51;EFF=DOWNSTREAM(MODIFIER|||||Sobic.002G166000|||PAC:28381113|),INTERGENIC(MODIFIER|||||||||)	GT:PL:GQ	1/1:219,24,0:45
Chr02	51886422	.	C	T	177.0	.	DP=7;VDB=0.0400;AF1=1;AC1=2;DP4=0,0,4,3;MQ=45;FQ=-48;EFF=INTERGENIC(MODIFIER|||||||||)	GT:PL:GQ	1/1:210,21,0:39
Chr02	52025657	.	C	T	48.0	.	DP=3;VDB=0.0149;AF1=1;AC1=2;DP4=0,0,2,1;MQ=30;FQ=-36;EFF=STOP_GAINED(HIGH|NONSENSE|Cga/Tga|R21*||Sobic.002G166600|||PAC:28380958|),UPSTREAM(MODIFIER|||||Sobic.002G166500|||PAC:28383643|),UPSTREAM(MODIFIER|||||Sobic.002G166500|||PAC:28383644|)	GT:PL:GQ	1/1:80,9,0:16
Chr02	52045737	.	C	T	214.0	.	DP=9;VDB=0.0392;AF1=1;AC1=2;DP4=0,0,4,5;MQ=45;FQ=-54;EFF=INTERGENIC(MODIFIER|||||||||)	GT:PL:GQ	1/1:247,27,0:51
Chr02	52077755	.	C	T	169.0	.	DP=7;VDB=0.0322;AF1=1;AC1=2;DP4=0,0,2,5;MQ=45;FQ=-48;EFF=INTERGENIC(MODIFIER|||||||||)	GT:PL:GQ	1/1:202,21,0:39
Chr02	52194372	.	C	T	73.0	.	DP=5;VDB=0.0373;AF1=1;AC1=2;DP4=0,0,1,2;MQ=46;FQ=-36;EFF=INTERGENIC(MODIFIER|||||||||)	GT:PL:GQ	1/1:105,9,0:16
Chr02	52201256	.	C	T	182.0	.	DP=9;VDB=0.0322;AF1=1;AC1=2;DP4=0,0,3,5;MQ=43;FQ=-51;EFF=INTERGENIC(MODIFIER|||||||||)	GT:PL:GQ	1/1:215,24,0:45
Chr02	52217058	.	C	T	145.0	.	DP=7;VDB=0.0118;AF1=1;AC1=2;DP4=0,0,2,4;MQ=44;FQ=-45;EFF=INTERGENIC(MODIFIER|||||||||)	GT:PL:GQ	1/1:178,18,0:33
Chr02	52277111	.	C	T	131.0	.	DP=8;VDB=0.0373;AF1=1;AC1=2;DP4=0,0,5,1;MQ=45;FQ=-45;EFF=INTERGENIC(MODIFIER|||||||||)	GT:PL:GQ	1/1:164,18,0:33
Chr02	52301389	.	C	T	70.1	.	DP=7;VDB=0.0399;AF1=1;AC1=2;DP4=0,0,5,2;MQ=23;FQ=-48;EFF=INTERGENIC(MODIFIER|||||||||)	GT:PL:GQ	1/1:103,21,0:39
Chr02	52355095	.	C	T	194.0	.	DP=8;VDB=0.0393;AF1=1;AC1=2;DP4=0,0,3,5;MQ=44;FQ=-51;EFF=DOWNSTREAM(MODIFIER|||||Sobic.002G167400|||PAC:28383055|),NON_SYNONYMOUS_CODING(MODERATE|MISSENSE|Gag/Aag|E143K||Sobic.002G167500|||PAC:28379998|)	GT:PL:GQ	1/1:227,24,0:45
Chr02	52388283	.	C	T	201.0	.	DP=9;VDB=0.0399;AF1=1;AC1=2;DP4=0,0,2,7;MQ=45;FQ=-54;EFF=INTERGENIC(MODIFIER|||||||||)	GT:PL:GQ	1/1:234,27,0:51
Chr02	52576613	.	C	T	42.0	.	DP=5;VDB=0.0400;AF1=1;AC1=2;DP4=0,0,1,2;MQ=37;FQ=-36;EFF=INTERGENIC(MODIFIER|||||||||)	GT:PL:GQ	1/1:74,9,0:16
Chr02	52596736	.	C	T	91.5	.	DP=4;VDB=0.0234;AF1=1;AC1=2;DP4=0,0,1,3;MQ=46;FQ=-39;EFF=INTERGENIC(MODIFIER|||||||||),UPSTREAM(MODIFIER|||||Sobic.002G168100|||PAC:28380093|)	GT:PL:GQ	1/1:124,12,0:21
Chr02	52621083	.	C	T	141.0	.	DP=8;VDB=0.0380;AF1=1;AC1=2;DP4=0,0,7,1;MQ=45;FQ=-51;EFF=INTERGENIC(MODIFIER|||||||||),UPSTREAM(MODIFIER|||||Sobic.002G168200|||PAC:28382625|)	GT:PL:GQ	1/1:174,24,0:45
Chr02	52642525	.	C	T	215.0	.	DP=9;VDB=0.0345;AF1=1;AC1=2;DP4=0,0,4,5;MQ=45;FQ=-54;EFF=INTERGENIC(MODIFIER|||||||||)	GT:PL:GQ	1/1:248,27,0:51
Chr02	52642739	.	C	T	183.0	.	DP=9;VDB=0.0373;AF1=1;AC1=2;DP4=0,0,2,6;MQ=45;FQ=-51;EFF=INTERGENIC(MODIFIER|||||||||)	GT:PL:GQ	1/1:216,24,0:45
Chr02	52658645	.	C	T	150.0	.	DP=7;VDB=0.0244;AF1=1;AC1=2;DP4=0,0,2,4;MQ=45;FQ=-45;EFF=INTERGENIC(MODIFIER|||||||||)	GT:PL:GQ	1/1:183,18,0:33
Chr02	52681328	.	C	T	80.1	.	DP=6;VDB=0.0384;AF1=1;AC1=2;DP4=0,0,2,4;MQ=25;FQ=-45;EFF=INTERGENIC(MODIFIER|||||||||)	GT:PL:GQ	1/1:113,18,0:33
Chr02	52782219	.	C	T	175.0	.	DP=7;VDB=0.0099;AF1=1;AC1=2;DP4=0,0,2,5;MQ=45;FQ=-48;EFF=INTERGENIC(MODIFIER|||||||||)	GT:PL:GQ	1/1:208,21,0:39
Chr02	52784444	.	C	T	222.0	.	DP=11;VDB=0.0359;AF1=1;AC1=2;DP4=0,0,5,6;MQ=44;FQ=-60;EFF=INTERGENIC(MODIFIER|||||||||)	GT:PL:GQ	1/1:255,33,0:63
Chr02	52788789	.	C	T	147.0	.	DP=8;VDB=0.0393;AF1=1;AC1=2;DP4=0,0,6,1;MQ=45;FQ=-48;EFF=INTERGENIC(MODIFIER|||||||||)	GT:PL:GQ	1/1:180,21,0:39
Chr02	52849604	.	C	T	70.5	.	DP=4;VDB=0.0161;AF1=1;AC1=2;DP4=0,0,1,3;MQ=44;FQ=-39;EFF=INTERGENIC(MODIFIER|||||||||)	GT:PL:GQ	1/1:103,12,0:21
Chr02	52877264	.	C	T	105.0	.	DP=7;VDB=0.0325;AF1=1;AC1=2;DP4=0,0,6,1;MQ=34;FQ=-48;EFF=INTERGENIC(MODIFIER|||||||||)	GT:PL:GQ	1/1:138,21,0:39
Chr02	53097502	.	C	T	203.0	.	DP=9;VDB=0.0359;AF1=1;AC1=2;DP4=0,0,5,4;MQ=42;FQ=-54;EFF=INTERGENIC(MODIFIER|||||||||)	GT:PL:GQ	1/1:236,27,0:51
Chr02	53114171	.	C	T	181.0	.	DP=10;VDB=0.0164;AF1=1;AC1=2;DP4=0,0,2,7;MQ=41;FQ=-54;EFF=INTERGENIC(MODIFIER|||||||||)	GT:PL:GQ	1/1:214,27,0:51
Chr02	53173580	.	C	T	88.5	.	DP=4;VDB=0.0288;AF1=1;AC1=2;DP4=0,0,1,3;MQ=41;FQ=-39;EFF=INTERGENIC(MODIFIER|||||||||)	GT:PL:GQ	1/1:121,12,0:21
Chr02	53196613	.	C	T	74.0	.	DP=4;VDB=0.0332;AF1=1;AC1=2;DP4=0,0,2,1;MQ=42;FQ=-36;EFF=INTERGENIC(MODIFIER|||||||||)	GT:PL:GQ	1/1:106,9,0:16
Chr02	53265271	.	C	T	203.0	.	DP=9;VDB=0.0384;AF1=1;AC1=2;DP4=0,0,3,6;MQ=45;FQ=-54;EFF=INTERGENIC(MODIFIER|||||||||)	GT:PL:GQ	1/1:236,27,0:51
Chr02	53278357	.	C	T	150.0	.	DP=7;VDB=0.0118;AF1=1;AC1=2;DP4=0,0,3,3;MQ=45;FQ=-45;EFF=INTERGENIC(MODIFIER|||||||||)	GT:PL:GQ	1/1:183,18,0:33
Chr02	53555136	.	C	T	148.0	.	DP=7;VDB=0.0399;AF1=1;AC1=2;DP4=0,0,2,5;MQ=40;FQ=-48;EFF=INTERGENIC(MODIFIER|||||||||)	GT:PL:GQ	1/1:181,21,0:39
Chr02	53617908	.	C	T	26.0	.	DP=12;VDB=0.0345;AF1=1;AC1=2;DP4=0,0,8,4;MQ=11;FQ=-63;EFF=INTERGENIC(MODIFIER|||||||||)	GT:PL:GQ	1/1:59,36,0:59
Chr02	53629381	.	C	T	222.0	.	DP=14;VDB=0.0380;AF1=1;AC1=2;DP4=0,0,7,4;MQ=46;FQ=-60;EFF=INTERGENIC(MODIFIER|||||||||)	GT:PL:GQ	1/1:255,33,0:63
Chr02	53689596	.	C	T	156.0	.	DP=7;VDB=0.0359;AF1=1;AC1=2;DP4=0,0,3,3;MQ=43;FQ=-45;EFF=INTERGENIC(MODIFIER|||||||||)	GT:PL:GQ	1/1:189,18,0:33
Chr02	53690066	.	C	T	98.5	.	DP=4;VDB=0.0218;AF1=1;AC1=2;DP4=0,0,3,1;MQ=44;FQ=-39;EFF=INTERGENIC(MODIFIER|||||||||)	GT:PL:GQ	1/1:131,12,0:21
Chr02	53704932	.	C	T	183.0	.	DP=9;VDB=0.0190;AF1=1;AC1=2;DP4=0,0,7,2;MQ=43;FQ=-54;EFF=INTERGENIC(MODIFIER|||||||||)	GT:PL:GQ	1/1:216,27,0:51
Chr02	53775099	.	C	T	135.0	.	DP=7;VDB=0.0365;AF1=1;AC1=2;DP4=0,0,4,3;MQ=36;FQ=-48;EFF=INTERGENIC(MODIFIER|||||||||)	GT:PL:GQ	1/1:168,21,0:39
Chr02	53829444	.	C	T	202.0	.	DP=10;VDB=0.0393;AF1=1;AC1=2;DP4=0,0,3,6;MQ=45;FQ=-54;EFF=INTERGENIC(MODIFIER|||||||||)	GT:PL:GQ	1/1:235,27,0:51
Chr02	53943039	.	C	T	212.0	.	DP=9;VDB=0.0398;AF1=1;AC1=2;DP4=0,0,3,6;MQ=45;FQ=-54;EFF=DOWNSTREAM(MODIFIER|||||Sobic.002G170300|||PAC:28382569|),DOWNSTREAM(MODIFIER|||||Sobic.002G170300|||PAC:28382570|),DOWNSTREAM(MODIFIER|||||Sobic.002G170300|||PAC:28382571|),DOWNSTREAM(MODIFIER|||||Sobic.002G170300|||PAC:28382572|),DOWNSTREAM(MODIFIER|||||Sobic.002G170300|||PAC:28382573|),DOWNSTREAM(MODIFIER|||||Sobic.002G170300|||PAC:28382…	GT:PL:GQ	1/1:245,27,0:51
Chr02	54032644	.	C	T	190.0	.	DP=10;VDB=0.0400;AF1=1;AC1=2;DP4=0,0,5,5;MQ=34;FQ=-57;EFF=INTERGENIC(MODIFIER|||||||||)	GT:PL:GQ	1/1:223,30,0:57
Chr02	54149262	.	C	T	138.0	.	DP=6;VDB=0.0216;AF1=1;AC1=2;DP4=0,0,3,3;MQ=45;FQ=-45;EFF=INTERGENIC(MODIFIER|||||||||),UPSTREAM(MODIFIER|||||Sobic.002G170900|||PAC:28379306|)	GT:PL:GQ	1/1:171,18,0:33
Chr02	54182047	.	C	T	158.0	.	DP=8;VDB=0.0298;AF1=1;AC1=2;DP4=0,0,6,2;MQ=40;FQ=-51;EFF=INTERGENIC(MODIFIER|||||||||)	GT:PL:GQ	1/1:191,24,0:45
Chr02	54425733	.	C	T	120.0	.	DP=7;VDB=0.0298;AF1=1;AC1=2;DP4=0,0,1,5;MQ=36;FQ=-45;EFF=INTERGENIC(MODIFIER|||||||||)	GT:PL:GQ	1/1:153,18,0:33
Chr02	54448194	.	C	T	117.0	.	DP=5;VDB=0.0400;AF1=1;AC1=2;DP4=0,0,2,3;MQ=41;FQ=-42;EFF=INTERGENIC(MODIFIER|||||||||)	GT:PL:GQ	1/1:150,15,0:27
Chr02	54466658	.	C	T	45.1	.	DP=7;VDB=0.0298;AF1=1;AC1=2;DP4=0,0,3,4;MQ=19;FQ=-48;EFF=INTERGENIC(MODIFIER|||||||||)	GT:PL:GQ	1/1:78,21,0:39
Chr02	54481521	.	C	T	129.0	.	DP=6;VDB=0.0081;AF1=1;AC1=2;DP4=0,0,2,4;MQ=44;FQ=-45;EFF=DOWNSTREAM(MODIFIER|||||Sobic.002G171900|||PAC:28381695|),INTERGENIC(MODIFIER|||||||||),UPSTREAM(MODIFIER|||||Sobic.002G171800|||PAC:28380411|)	GT:PL:GQ	1/1:162,18,0:33
Chr02	54526239	.	C	T	114.0	.	DP=5;VDB=0.0392;AF1=1;AC1=2;DP4=0,0,4,1;MQ=42;FQ=-42;EFF=INTERGENIC(MODIFIER|||||||||)	GT:PL:GQ	1/1:147,15,0:27
Chr02	54609008	.	C	T	141.0	.	DP=11;VDB=0.0393;AF1=1;AC1=2;DP4=0,0,2,8;MQ=30;FQ=-57;EFF=INTERGENIC(MODIFIER|||||||||),UPSTREAM(MODIFIER|||||Sobic.002G173000|||PAC:28381102|),UPSTREAM(MODIFIER|||||Sobic.002G173100|||PAC:28383264|)	GT:PL:GQ	1/1:174,30,0:57
Chr02	54692201	.	G	A	153.0	.	DP=8;VDB=0.0271;AF1=1;AC1=2;DP4=0,0,4,3;MQ=38;FQ=-48;EFF=INTERGENIC(MODIFIER|||||||||)	GT:PL:GQ	1/1:186,21,0:39
Chr02	54704903	.	C	T	159.0	.	DP=6;VDB=0.0190;AF1=1;AC1=2;DP4=0,0,3,3;MQ=45;FQ=-45;EFF=INTERGENIC(MODIFIER|||||||||)	GT:PL:GQ	1/1:192,18,0:33
Chr02	54798252	.	C	T	23.0	.	DP=3;VDB=0.0107;AF1=1;AC1=2;DP4=0,0,2,1;MQ=23;FQ=-36;EFF=INTERGENIC(MODIFIER|||||||||)	GT:PL:GQ	1/1:55,9,0:15
Chr02	54841015	.	C	T	66.3	.	DP=5;VDB=0.0365;AF1=1;AC1=2;DP4=0,0,3,2;MQ=30;FQ=-42;EFF=INTERGENIC(MODIFIER|||||||||)	GT:PL:GQ	1/1:99,15,0:27
Chr02	54921928	.	C	T	95.3	.	DP=5;VDB=0.0033;AF1=1;AC1=2;DP4=0,0,1,4;MQ=37;FQ=-42;EFF=INTERGENIC(MODIFIER|||||||||)	GT:PL:GQ	1/1:128,15,0:27
Chr02	54999316	.	C	T	222.0	.	DP=10;VDB=0.0384;AF1=1;AC1=2;DP4=0,0,6,4;MQ=45;FQ=-57;EFF=INTERGENIC(MODIFIER|||||||||)	GT:PL:GQ	1/1:255,30,0:57
Chr02	55042643	.	C	T	222.0	.	DP=15;VDB=0.0345;AF1=1;AC1=2;DP4=0,0,3,12;MQ=45;FQ=-72;EFF=INTRON(MODIFIER|||||Sobic.002G174000|||PAC:28383926|8)	GT:PL:GQ	1/1:255,45,0:87
Chr02	55105924	.	C	T	105.0	.	DP=5;VDB=0.0008;AF1=1;AC1=2;DP4=0,0,2,2;MQ=45;FQ=-39;EFF=INTERGENIC(MODIFIER|||||||||)	GT:PL:GQ	1/1:137,12,0:21
Chr02	55240811	.	C	T	67.0	.	DP=9;VDB=0.0392;AF1=1;AC1=2;DP4=0,0,7,2;MQ=22;FQ=-54;EFF=INTERGENIC(MODIFIER|||||||||)	GT:PL:GQ	1/1:100,27,0:51
Chr02	55373128	.	C	T	44.8	.	DP=3;VDB=0.0224;AF1=1;AC1=2;DP4=0,0,1,1;MQ=41;FQ=-33;EFF=INTERGENIC(MODIFIER|||||||||)	GT:PL:GQ	1/1:76,6,0:10
Chr02	55383525	.	C	T	222.0	.	DP=15;VDB=0.0380;AF1=1;AC1=2;DP4=0,0,6,8;MQ=43;FQ=-69;EFF=SYNONYMOUS_CODING(LOW|SILENT|ctC/ctT|L133||Sobic.002G175000|||PAC:28379238|),UPSTREAM(MODIFIER|||||Sobic.002G175100|||PAC:28381942|)	GT:PL:GQ	1/1:255,42,0:81
Chr02	55443229	.	C	T	178.0	.	DP=12;VDB=0.0400;AF1=1;AC1=2;DP4=0,0,5,6;MQ=34;FQ=-60;EFF=INTERGENIC(MODIFIER|||||||||)	GT:PL:GQ	1/1:211,33,0:63
Chr02	55454823	.	C	T	176.0	.	DP=9;VDB=0.0373;AF1=1;AC1=2;DP4=0,0,4,4;MQ=45;FQ=-51;EFF=INTERGENIC(MODIFIER|||||||||)	GT:PL:GQ	1/1:209,24,0:45
Chr02	55480918	.	C	T	200.0	.	DP=12;VDB=0.0398;AF1=1;AC1=2;DP4=0,0,3,7;MQ=41;FQ=-57;EFF=DOWNSTREAM(MODIFIER|||||Sobic.002G175700|||PAC:28382061|),SYNONYMOUS_CODING(LOW|SILENT|Ctg/Ttg|L139||Sobic.002G175600|||PAC:28383836|)	GT:PL:GQ	1/1:233,30,0:57
Chr02	55508211	.	C	T	180.0	.	DP=7;VDB=0.0345;AF1=1;AC1=2;DP4=0,0,3,4;MQ=45;FQ=-48;EFF=INTERGENIC(MODIFIER|||||||||)	GT:PL:GQ	1/1:213,21,0:39
Chr02	55578119	.	C	T	210.0	.	DP=12;VDB=0.0393;AF1=1;AC1=2;DP4=0,0,2,10;MQ=43;FQ=-63;EFF=DOWNSTREAM(MODIFIER|||||Sobic.002G176500|||PAC:28382951|),INTRON(MODIFIER|||||Sobic.002G176600|||PAC:28382864|2)	GT:PL:GQ	1/1:243,36,0:69
Chr02	55627188	.	C	T	60.5	.	DP=4;VDB=0.0014;AF1=1;AC1=2;DP4=0,0,3,1;MQ=30;FQ=-39;EFF=INTERGENIC(MODIFIER|||||||||),UPSTREAM(MODIFIER|||||Sobic.002G176700|||PAC:28380164|)	GT:PL:GQ	1/1:93,12,0:21
Chr02	55687499	.	C	T	92.5	.	DP=5;VDB=0.0400;AF1=1;AC1=2;DP4=0,0,1,3;MQ=45;FQ=-39;EFF=DOWNSTREAM(MODIFIER|||||Sobic.002G177200|||PAC:28380680|),INTERGENIC(MODIFIER|||||||||)	GT:PL:GQ	1/1:125,12,0:21
Chr02	55884408	.	C	T	31.8	.	DP=2;VDB=0.0167;AF1=1;AC1=2;DP4=0,0,1,1;MQ=33;FQ=-33;EFF=INTERGENIC(MODIFIER|||||||||)	GT:PL:GQ	1/1:63,6,0:10
Chr02	55909483	.	C	T	222.0	.	DP=10;VDB=0.0190;AF1=1;AC1=2;DP4=0,0,4,6;MQ=43;FQ=-57;EFF=INTERGENIC(MODIFIER|||||||||)	GT:PL:GQ	1/1:255,30,0:57
Chr02	55911833	.	C	T	180.0	.	DP=7;VDB=0.0164;AF1=1;AC1=2;DP4=0,0,4,3;MQ=45;FQ=-48;EFF=DOWNSTREAM(MODIFIER|||||Sobic.002G178100|||PAC:28379797|),INTERGENIC(MODIFIER|||||||||)	GT:PL:GQ	1/1:213,21,0:39
Chr02	55919242	.	C	T	97.3	.	DP=5;VDB=0.0118;AF1=1;AC1=2;DP4=0,0,4,1;MQ=39;FQ=-42;EFF=INTRON(MODIFIER|||||Sobic.002G178100|||PAC:28379797|2),UTR_5_PRIME(MODIFIER|||||Sobic.002G178200|||PAC:28383766|2)	GT:PL:GQ	1/1:130,15,0:27
Chr02	55937165	.	C	T	101.0	.	DP=4;VDB=0.0105;AF1=1;AC1=2;DP4=0,0,3,1;MQ=43;FQ=-39;EFF=INTERGENIC(MODIFIER|||||||||),UPSTREAM(MODIFIER|||||Sobic.002G178300|||PAC:28379283|)	GT:PL:GQ	1/1:133,12,0:21
Chr02	56014864	.	C	T	162.0	.	DP=8;VDB=0.0384;AF1=1;AC1=2;DP4=0,0,5,2;MQ=43;FQ=-48;EFF=DOWNSTREAM(MODIFIER|||||Sobic.002G179100|||PAC:28381763|),INTERGENIC(MODIFIER|||||||||),UPSTREAM(MODIFIER|||||Sobic.002G179200|||PAC:28380687|)	GT:PL:GQ	1/1:195,21,0:39
Chr02	56083266	.	C	T	145.0	.	DP=7;VDB=0.0164;AF1=1;AC1=2;DP4=0,0,4,2;MQ=46;FQ=-45;EFF=INTRON(MODIFIER|||||Sobic.002G179800|||PAC:28382788|1)	GT:PL:GQ	1/1:178,18,0:33
Chr02	56109643	.	C	T	150.0	.	DP=7;VDB=0.0359;AF1=1;AC1=2;DP4=0,0,6,1;MQ=45;FQ=-48;EFF=INTERGENIC(MODIFIER|||||||||),UPSTREAM(MODIFIER|||||Sobic.002G179900|||PAC:28381472|)	GT:PL:GQ	1/1:183,21,0:39
Chr02	56194059	.	C	T	66.0	.	DP=3;VDB=0.0030;AF1=1;AC1=2;DP4=0,0,1,2;MQ=45;FQ=-36;EFF=DOWNSTREAM(MODIFIER|||||Sobic.002G180900|||PAC:28378903|),NON_SYNONYMOUS_CODING(MODERATE|MISSENSE|tCg/tTg|S59L||Sobic.002G181000|||PAC:28383285|)	GT:PL:GQ	1/1:98,9,0:16
Chr02	56230443	.	C	T	222.0	.	DP=13;VDB=0.0345;AF1=1;AC1=2;DP4=0,0,5,8;MQ=45;FQ=-66;EFF=DOWNSTREAM(MODIFIER|||||Sobic.002G181300|||PAC:28382804|),INTERGENIC(MODIFIER|||||||||),UPSTREAM(MODIFIER|||||Sobic.002G181400|||PAC:28382158|)	GT:PL:GQ	1/1:255,39,0:75
Chr02	56262128	.	C	T	178.0	.	DP=10;VDB=0.0380;AF1=1;AC1=2;DP4=0,0,2,6;MQ=45;FQ=-51;EFF=INTERGENIC(MODIFIER|||||||||),UPSTREAM(MODIFIER|||||Sobic.002G181500|||PAC:28378864|)	GT:PL:GQ	1/1:211,24,0:45
Chr02	56279949	.	C	T	222.0	.	DP=16;VDB=0.0399;AF1=1;AC1=2;DP4=0,0,7,9;MQ=45;FQ=-75;EFF=INTERGENIC(MODIFIER|||||||||),UPSTREAM(MODIFIER|||||Sobic.002G181800|||PAC:28383113|)	GT:PL:GQ	1/1:255,48,0:93
Chr02	56457719	.	C	T	212.0	.	DP=13;VDB=0.0373;AF1=1;AC1=2;DP4=0,0,6,4;MQ=46;FQ=-57;EFF=INTERGENIC(MODIFIER|||||||||)	GT:PL:GQ	1/1:245,30,0:57
Chr02	56464463	.	C	T	105.0	.	DP=4;VDB=0.0287;AF1=1;AC1=2;DP4=0,0,2,2;MQ=43;FQ=-39;EFF=INTERGENIC(MODIFIER|||||||||)	GT:PL:GQ	1/1:137,12,0:21
Chr02	56573108	.	C	T	100.0	.	DP=6;VDB=0.0398;AF1=1;AC1=2;DP4=0,0,4,1;MQ=45;FQ=-42;EFF=INTERGENIC(MODIFIER|||||||||),UPSTREAM(MODIFIER|||||Sobic.002G183600|||PAC:28382798|)	GT:PL:GQ	1/1:133,15,0:27
Chr02	56663002	.	C	T	56.0	.	DP=3;VDB=0.0060;AF1=1;AC1=2;DP4=0,0,1,2;MQ=35;FQ=-36;EFF=SYNONYMOUS_CODING(LOW|SILENT|ggC/ggT|G188||Sobic.002G183900|||PAC:28382264|)	GT:PL:GQ	1/1:88,9,0:16
Chr02	56690547	.	C	T	57.5	.	DP=5;VDB=0.0332;AF1=1;AC1=2;DP4=0,0,2,2;MQ=25;FQ=-39;EFF=INTERGENIC(MODIFIER|||||||||)	GT:PL:GQ	1/1:90,12,0:21
Chr02	56771615	.	C	T	203.0	.	DP=10;VDB=0.0392;AF1=1;AC1=2;DP4=0,0,7,3;MQ=41;FQ=-57;EFF=INTERGENIC(MODIFIER|||||||||)	GT:PL:GQ	1/1:236,30,0:57
Chr02	56781155	.	C	T	106.0	.	DP=7;VDB=0.0399;AF1=1;AC1=2;DP4=0,0,3,2;MQ=46;FQ=-42;EFF=INTERGENIC(MODIFIER|||||||||)	GT:PL:GQ	1/1:139,15,0:27
Chr02	56789312	.	C	T	65.0	.	DP=3;VDB=0.0214;AF1=1;AC1=2;DP4=0,0,2,1;MQ=46;FQ=-36;EFF=INTERGENIC(MODIFIER|||||||||)	GT:PL:GQ	1/1:97,9,0:16
Chr02	56881852	.	C	T	219.0	.	DP=9;VDB=0.0393;AF1=1;AC1=2;DP4=0,0,5,4;MQ=44;FQ=-54;EFF=DOWNSTREAM(MODIFIER|||||Sobic.002G185100|||PAC:28379646|),INTERGENIC(MODIFIER|||||||||),UPSTREAM(MODIFIER|||||Sobic.002G184900|||PAC:28381026|),UPSTREAM(MODIFIER|||||Sobic.002G185000|||PAC:28381430|)	GT:PL:GQ	1/1:252,27,0:51
Chr02	56956616	.	C	T	183.0	.	DP=11;VDB=0.0373;AF1=1;AC1=2;DP4=0,0,2,8;MQ=45;FQ=-57;EFF=DOWNSTREAM(MODIFIER|||||Sobic.002G185900|||PAC:28383339|),INTERGENIC(MODIFIER|||||||||)	GT:PL:GQ	1/1:216,30,0:57
Chr02	56967251	.	C	T	40.8	.	DP=2;VDB=0.0149;AF1=1;AC1=2;DP4=0,0,1,1;MQ=45;FQ=-33;EFF=INTERGENIC(MODIFIER|||||||||)	GT:PL:GQ	1/1:72,6,0:10
Chr02	57005832	.	C	T	37.8	.	DP=2;VDB=0.0176;AF1=1;AC1=2;DP4=0,0,1,1;MQ=45;FQ=-33;EFF=INTRON(MODIFIER|||||Sobic.002G186300|||PAC:28380178|3),INTRON(MODIFIER|||||Sobic.002G186300|||PAC:28380179|3)	GT:PL:GQ	1/1:69,6,0:10
Chr02	57188103	.	C	T	141.0	.	DP=6;VDB=0.0343;AF1=1;AC1=2;DP4=0,0,1,5;MQ=45;FQ=-45;EFF=DOWNSTREAM(MODIFIER|||||Sobic.002G187900|||PAC:28380163|),INTRON(MODIFIER|||||Sobic.002G187800|||PAC:28381292|4),INTRON(MODIFIER|||||Sobic.002G187800|||PAC:28381293|4)	GT:PL:GQ	1/1:174,18,0:33
Chr02	57192708	.	C	T	166.0	.	DP=7;VDB=0.0345;AF1=1;AC1=2;DP4=0,0,2,5;MQ=43;FQ=-48;EFF=DOWNSTREAM(MODIFIER|||||Sobic.002G187800|||PAC:28381292|),DOWNSTREAM(MODIFIER|||||Sobic.002G187800|||PAC:28381293|),UTR_3_PRIME(MODIFIER|||||Sobic.002G187900|||PAC:28380163|2)	GT:PL:GQ	1/1:199,21,0:39
Chr02	57348206	.	C	T	136.0	.	DP=7;VDB=0.0190;AF1=1;AC1=2;DP4=0,0,2,4;MQ=41;FQ=-45;EFF=INTERGENIC(MODIFIER|||||||||)	GT:PL:GQ	1/1:169,18,0:33
Chr02	57493211	.	C	T	131.0	.	DP=5;VDB=0.0359;AF1=1;AC1=2;DP4=0,0,3,2;MQ=44;FQ=-42;EFF=SYNONYMOUS_CODING(LOW|SILENT|ctC/ctT|L14||Sobic.002G189200|||PAC:28381151|),UPSTREAM(MODIFIER|||||Sobic.002G189100|||PAC:28381150|)	GT:PL:GQ	1/1:164,15,0:27
Chr02	57878479	.	C	T	76.0	.	DP=3;VDB=0.0225;AF1=1;AC1=2;DP4=0,0,2,1;MQ=45;FQ=-36;EFF=INTERGENIC(MODIFIER|||||||||)	GT:PL:GQ	1/1:108,9,0:16
Chr02	57887242	.	C	T	211.0	.	DP=9;VDB=0.0400;AF1=1;AC1=2;DP4=0,0,5,4;MQ=45;FQ=-54;EFF=INTERGENIC(MODIFIER|||||||||)	GT:PL:GQ	1/1:244,27,0:51
Chr02	57911295	.	C	T	159.0	.	DP=7;VDB=0.0216;AF1=1;AC1=2;DP4=0,0,2,5;MQ=45;FQ=-48;EFF=DOWNSTREAM(MODIFIER|||||Sobic.002G192700|||PAC:28378871|),DOWNSTREAM(MODIFIER|||||Sobic.002G192800|||PAC:28379532|),INTERGENIC(MODIFIER|||||||||)	GT:PL:GQ	1/1:192,21,0:39
Chr02	57993118	.	C	T	79.5	.	DP=9;VDB=0.0365;AF1=1;AC1=2;DP4=0,0,1,3;MQ=41;FQ=-39;EFF=INTRON(MODIFIER|||||Sobic.002G193600|||PAC:28382965|3)	GT:PL:GQ	1/1:112,12,0:21
Chr02	58055465	.	C	T	186.0	.	DP=10;VDB=0.0345;AF1=1;AC1=2;DP4=0,0,7,2;MQ=42;FQ=-54;EFF=DOWNSTREAM(MODIFIER|||||Sobic.002G193800|||PAC:28382995|),UTR_3_PRIME(MODIFIER|||||Sobic.002G193900|||PAC:28378854|11),UTR_3_PRIME(MODIFIER|||||Sobic.002G193900|||PAC:28378855|11),UTR_3_PRIME(MODIFIER|||||Sobic.002G193900|||PAC:28378856|8),UTR_3_PRIME(MODIFIER|||||Sobic.002G193900|||PAC:28378857|11),UTR_3_PRIME(MODIFIER|||||Sobic.002G19390…	GT:PL:GQ	1/1:219,27,0:51
Chr02	58125770	.	C	T	124.0	.	DP=9;VDB=0.0400;AF1=1;AC1=2;DP4=0,0,6,3;MQ=29;FQ=-54;EFF=INTERGENIC(MODIFIER|||||||||)	GT:PL:GQ	1/1:157,27,0:51
Chr02	58154560	.	C	T	110.0	.	DP=4;VDB=0.0236;AF1=1;AC1=2;DP4=0,0,2,2;MQ=45;FQ=-39;EFF=INTERGENIC(MODIFIER|||||||||)	GT:PL:GQ	1/1:142,12,0:21
Chr02	58232148	.	C	T	98.3	.	DP=5;VDB=0.0380;AF1=1;AC1=2;DP4=0,0,3,2;MQ=34;FQ=-42;EFF=INTERGENIC(MODIFIER|||||||||)	GT:PL:GQ	1/1:131,15,0:27
Chr02	58235090	.	C	T	78.5	.	DP=4;VDB=0.0143;AF1=1;AC1=2;DP4=0,0,3,1;MQ=44;FQ=-39;EFF=INTERGENIC(MODIFIER|||||||||)	GT:PL:GQ	1/1:111,12,0:21
Chr02	58278520	.	C	T	93.5	.	DP=5;VDB=0.0398;AF1=1;AC1=2;DP4=0,0,1,3;MQ=42;FQ=-39;EFF=INTERGENIC(MODIFIER|||||||||),UPSTREAM(MODIFIER|||||Sobic.002G195000|||PAC:28380812|)	GT:PL:GQ	1/1:126,12,0:21
Chr02	58294014	.	G	A	154.0	.	DP=7;VDB=0.0384;AF1=1;AC1=2;DP4=0,0,4,3;MQ=41;FQ=-48;EFF=INTERGENIC(MODIFIER|||||||||)	GT:PL:GQ	1/1:187,21,0:39
Chr02	58322241	.	C	T	92.5	.	DP=6;VDB=0.0392;AF1=1;AC1=2;DP4=0,0,3,1;MQ=45;FQ=-39;EFF=INTERGENIC(MODIFIER|||||||||),UPSTREAM(MODIFIER|||||Sobic.002G195300|||PAC:28378936|)	GT:PL:GQ	1/1:125,12,0:21
Chr02	58384444	.	C	T	200.0	.	DP=8;VDB=0.0216;AF1=1;AC1=2;DP4=0,0,5,3;MQ=45;FQ=-51;EFF=DOWNSTREAM(MODIFIER|||||Sobic.002G195800|||PAC:28380484|),DOWNSTREAM(MODIFIER|||||Sobic.002G195800|||PAC:28380485|),INTERGENIC(MODIFIER|||||||||),UPSTREAM(MODIFIER|||||Sobic.002G195700|||PAC:28379014|)	GT:PL:GQ	1/1:233,24,0:45
Chr02	58397761	.	C	T	103.0	.	DP=4;VDB=0.0329;AF1=1;AC1=2;DP4=0,0,2,2;MQ=46;FQ=-39;EFF=INTERGENIC(MODIFIER|||||||||),UPSTREAM(MODIFIER|||||Sobic.002G195900|||PAC:28383347|)	GT:PL:GQ	1/1:135,12,0:21
Chr02	58505542	.	C	T	191.0	.	DP=8;VDB=0.0298;AF1=1;AC1=2;DP4=0,0,5,3;MQ=45;FQ=-51;EFF=INTERGENIC(MODIFIER|||||||||)	GT:PL:GQ	1/1:224,24,0:45
Chr02	58594499	.	C	T	181.0	.	DP=8;VDB=0.0343;AF1=1;AC1=2;DP4=0,0,5,3;MQ=46;FQ=-51;EFF=INTERGENIC(MODIFIER|||||||||)	GT:PL:GQ	1/1:214,24,0:45
Chr02	58642389	.	C	T	132.0	.	DP=7;VDB=0.0164;AF1=1;AC1=2;DP4=0,0,3,2;MQ=45;FQ=-42;EFF=DOWNSTREAM(MODIFIER|||||Sobic.002G197500|||PAC:28382358|),INTRON(MODIFIER|||||Sobic.002G197300|||PAC:28382265|16),UPSTREAM(MODIFIER|||||Sobic.002G197400|||PAC:28383946|)	GT:PL:GQ	1/1:165,15,0:27
Chr02	58664496	.	C	T	151.0	.	DP=6;VDB=0.0392;AF1=1;AC1=2;DP4=0,0,2,4;MQ=43;FQ=-45;EFF=DOWNSTREAM(MODIFIER|||||Sobic.002G197700|||PAC:28382325|),INTERGENIC(MODIFIER|||||||||)	GT:PL:GQ	1/1:184,18,0:33
Chr02	58846828	.	C	T	222.0	.	DP=14;VDB=0.0399;AF1=1;AC1=2;DP4=0,0,6,8;MQ=45;FQ=-69;EFF=INTRON(MODIFIER|||||Sobic.002G199100|||PAC:28383748|2),UPSTREAM(MODIFIER|||||Sobic.002G199000|||PAC:28381480|),UPSTREAM(MODIFIER|||||Sobic.002G199000|||PAC:28381481|)	GT:PL:GQ	1/1:255,42,0:81
Chr02	58878138	.	C	T	143.0	.	DP=6;VDB=0.0398;AF1=1;AC1=2;DP4=0,0,4,2;MQ=45;FQ=-45;EFF=INTERGENIC(MODIFIER|||||||||),UPSTREAM(MODIFIER|||||Sobic.002G199400|||PAC:28383730|),UPSTREAM(MODIFIER|||||Sobic.002G199500|||PAC:28380254|)	GT:PL:GQ	1/1:176,18,0:33
Chr02	59234662	.	C	T	119.0	.	DP=7;VDB=0.0322;AF1=1;AC1=2;DP4=0,0,1,4;MQ=45;FQ=-42;EFF=INTERGENIC(MODIFIER|||||||||),UPSTREAM(MODIFIER|||||Sobic.002G202700|||PAC:28383777|)	GT:PL:GQ	1/1:152,15,0:27
Chr02	59257002	.	C	T	222.0	.	DP=10;VDB=0.0216;AF1=1;AC1=2;DP4=0,0,5,5;MQ=41;FQ=-57;EFF=INTERGENIC(MODIFIER|||||||||)	GT:PL:GQ	1/1:255,30,0:57
Chr02	59280729	.	C	T	184.0	.	DP=9;VDB=0.0399;AF1=1;AC1=2;DP4=0,0,2,7;MQ=45;FQ=-54;EFF=NON_SYNONYMOUS_CODING(MODERATE|MISSENSE|Gac/Aac|D28N||Sobic.002G202900|||PAC:28380171|)	GT:PL:GQ	1/1:217,27,0:51
Chr02	59341917	.	G	A	101.0	.	DP=7;VDB=0.0359;AF1=1;AC1=2;DP4=0,0,4,1;MQ=43;FQ=-42;EFF=DOWNSTREAM(MODIFIER|||||Sobic.002G203300|||PAC:28381586|),INTRON(MODIFIER|||||Sobic.002G203200|||PAC:28381223|1),INTRON(MODIFIER|||||Sobic.002G203200|||PAC:28381224|1)	GT:PL:GQ	1/1:134,15,0:27
Chr02	59366498	.	C	T	20.8	.	DP=2;VDB=0.0061;AF1=1;AC1=2;DP4=0,0,1,1;MQ=26;FQ=-33;EFF=INTERGENIC(MODIFIER|||||||||)	GT:PL:GQ	1/1:52,6,0:10
Chr02	59379745	.	C	T	144.0	.	DP=8;VDB=0.0244;AF1=1;AC1=2;DP4=0,0,3,5;MQ=32;FQ=-51;EFF=INTERGENIC(MODIFIER|||||||||)	GT:PL:GQ	1/1:177,24,0:45
Chr02	59443849	.	C	T	165.0	.	DP=10;VDB=0.0400;AF1=1;AC1=2;DP4=0,0,5,5;MQ=29;FQ=-57;EFF=INTERGENIC(MODIFIER|||||||||)	GT:PL:GQ	1/1:198,30,0:57
Chr02	59477624	.	C	T	39.0	.	DP=9;VDB=0.0365;AF1=1;AC1=2;DP4=0,0,7,2;MQ=14;FQ=-54;EFF=INTERGENIC(MODIFIER|||||||||)	GT:PL:GQ	1/1:72,27,0:51
Chr02	59738370	.	C	T	134.0	.	DP=6;VDB=0.0399;AF1=1;AC1=2;DP4=0,0,5,1;MQ=44;FQ=-45;EFF=INTERGENIC(MODIFIER|||||||||),UPSTREAM(MODIFIER|||||Sobic.002G206200|||PAC:28381688|)	GT:PL:GQ	1/1:167,18,0:33
Chr02	59757003	.	C	T	222.0	.	DP=11;VDB=0.0380;AF1=1;AC1=2;DP4=0,0,6,5;MQ=46;FQ=-60;EFF=INTRON(MODIFIER|||||Sobic.002G206300|||PAC:28382290|1),INTRON(MODIFIER|||||Sobic.002G206300|||PAC:28382291|1)	GT:PL:GQ	1/1:255,33,0:63
Chr02	59784546	.	C	T	222.0	.	DP=11;VDB=0.0373;AF1=1;AC1=2;DP4=0,0,7,4;MQ=45;FQ=-60;EFF=DOWNSTREAM(MODIFIER|||||Sobic.002G206500|||PAC:28381175|),INTERGENIC(MODIFIER|||||||||)	GT:PL:GQ	1/1:255,33,0:63
Chr02	59799458	.	C	T	222.0	.	DP=19;VDB=0.0298;AF1=1;AC1=2;DP4=0,0,11,8;MQ=45;FQ=-84;EFF=INTRON(MODIFIER|||||Sobic.002G206700|||PAC:28380370|1)	GT:PL:GQ	1/1:255,57,0:99
Chr02	59842931	.	C	T	126.0	.	DP=6;VDB=0.0343;AF1=1;AC1=2;DP4=0,0,3,2;MQ=42;FQ=-42;EFF=DOWNSTREAM(MODIFIER|||||Sobic.002G207100|||PAC:28379009|),DOWNSTREAM(MODIFIER|||||Sobic.002G207100|||PAC:28379010|),NON_SYNONYMOUS_CODING(MODERATE|MISSENSE|Ggc/Agc|G242S||Sobic.002G207000|||PAC:28379131|),UPSTREAM(MODIFIER|||||Sobic.002G206900|||PAC:28382305|),UPSTREAM(MODIFIER|||||Sobic.002G206900|||PAC:28382306|)	GT:PL:GQ	1/1:159,15,0:27
Chr02	59994610	.	C	T	28.8	.	DP=2;VDB=0.0178;AF1=1;AC1=2;DP4=0,0,1,1;MQ=31;FQ=-33;EFF=INTRON(MODIFIER|||||Sobic.002G208600|||PAC:28383845|1),UPSTREAM(MODIFIER|||||Sobic.002G208500|||PAC:28381344|)	GT:PL:GQ	1/1:60,6,0:10
Chr02	60016873	.	C	T	157.0	.	DP=6;VDB=0.0392;AF1=1;AC1=2;DP4=0,0,3,3;MQ=45;FQ=-45;EFF=INTRON(MODIFIER|||||Sobic.002G208800|||PAC:28382765|4)	GT:PL:GQ	1/1:190,18,0:33
Chr02	60020785	.	C	T	109.0	.	DP=5;VDB=0.0244;AF1=1;AC1=2;DP4=0,0,1,4;MQ=46;FQ=-42;EFF=INTRON(MODIFIER|||||Sobic.002G208800|||PAC:28382765|4)	GT:PL:GQ	1/1:142,15,0:27
Chr02	60053642	.	C	T	203.0	.	DP=9;VDB=0.0392;AF1=1;AC1=2;DP4=0,0,4,5;MQ=43;FQ=-54;EFF=INTRON(MODIFIER|||||Sobic.002G208900|||PAC:28378976|5)	GT:PL:GQ	1/1:236,27,0:51
Chr02	60347693	.	C	T	146.0	.	DP=6;VDB=0.0398;AF1=1;AC1=2;DP4=0,0,4,2;MQ=45;FQ=-45;EFF=DOWNSTREAM(MODIFIER|||||Sobic.002G210900|||PAC:28382356|),INTERGENIC(MODIFIER|||||||||)	GT:PL:GQ	1/1:179,18,0:33
Chr02	60486427	.	C	T	88.5	.	DP=4;VDB=0.0263;AF1=1;AC1=2;DP4=0,0,1,3;MQ=41;FQ=-39;EFF=DOWNSTREAM(MODIFIER|||||Sobic.002G212800|||PAC:28379710|),INTERGENIC(MODIFIER|||||||||),UPSTREAM(MODIFIER|||||Sobic.002G213000|||PAC:28383290|)	GT:PL:GQ	1/1:121,12,0:21
Chr02	60506821	.	C	T	210.0	.	DP=9;VDB=0.0400;AF1=1;AC1=2;DP4=0,0,6,3;MQ=45;FQ=-54;EFF=DOWNSTREAM(MODIFIER|||||Sobic.002G213200|||PAC:28381660|),INTERGENIC(MODIFIER|||||||||),UPSTREAM(MODIFIER|||||Sobic.002G213300|||PAC:28380236|)	GT:PL:GQ	1/1:243,27,0:51
Chr02	60523839	.	C	T	54.0	.	DP=4;VDB=0.0110;AF1=1;AC1=2;DP4=0,0,2,1;MQ=45;FQ=-36;EFF=DOWNSTREAM(MODIFIER|||||Sobic.002G213300|||PAC:28380236|),INTRON(MODIFIER|||||Sobic.002G213400|||PAC:28382474|4)	GT:PL:GQ	1/1:86,9,0:16
Chr02	60593978	.	C	T	140.0	.	DP=6;VDB=0.0325;AF1=1;AC1=2;DP4=0,0,5,1;MQ=45;FQ=-45;EFF=INTRON(MODIFIER|||||Sobic.002G213900|||PAC:28381728|7),UPSTREAM(MODIFIER|||||Sobic.002G214000|||PAC:28382107|),UPSTREAM(MODIFIER|||||Sobic.002G214100|||PAC:28380826|)	GT:PL:GQ	1/1:173,18,0:33
Chr02	60631348	.	G	A	121.0	.	DP=5;VDB=0.0219;AF1=1;AC1=2;DP4=0,0,2,3;MQ=41;FQ=-42;EFF=INTERGENIC(MODIFIER|||||||||),UPSTREAM(MODIFIER|||||Sobic.002G214300|||PAC:28379892|)	GT:PL:GQ	1/1:154,15,0:27
Chr02	60633056	.	C	T	151.0	.	DP=6;VDB=0.0099;AF1=1;AC1=2;DP4=0,0,4,2;MQ=45;FQ=-45;EFF=INTERGENIC(MODIFIER|||||||||),UPSTREAM(MODIFIER|||||Sobic.002G214300|||PAC:28379892|),UPSTREAM(MODIFIER|||||Sobic.002G214400|||PAC:28382860|)	GT:PL:GQ	1/1:184,18,0:33
Chr02	60672603	.	C	T	136.0	.	DP=7;VDB=0.0345;AF1=1;AC1=2;DP4=0,0,3,4;MQ=33;FQ=-48;EFF=INTERGENIC(MODIFIER|||||||||),UPSTREAM(MODIFIER|||||Sobic.002G214900|||PAC:28383642|)	GT:PL:GQ	1/1:169,21,0:39
Chr02	60682011	.	C	T	127.0	.	DP=5;VDB=0.0118;AF1=1;AC1=2;DP4=0,0,2,3;MQ=45;FQ=-42;EFF=DOWNSTREAM(MODIFIER|||||Sobic.002G214900|||PAC:28383642|),DOWNSTREAM(MODIFIER|||||Sobic.002G215000|||PAC:28383981|),DOWNSTREAM(MODIFIER|||||Sobic.002G215000|||PAC:28383982|),INTERGENIC(MODIFIER|||||||||),UPSTREAM(MODIFIER|||||Sobic.002G215100|||PAC:28384007|)	GT:PL:GQ	1/1:160,15,0:27
Chr02	60892330	.	C	T	215.0	.	DP=11;VDB=0.0219;AF1=1;AC1=2;DP4=0,0,8,3;MQ=45;FQ=-60;EFF=INTRON(MODIFIER|||||Sobic.002G217100|||PAC:28382007|3)	GT:PL:GQ	1/1:248,33,0:63
Chr02	61052496	.	C	T	110.0	.	DP=5;VDB=0.0393;AF1=1;AC1=2;DP4=0,0,4,1;MQ=41;FQ=-42;EFF=INTERGENIC(MODIFIER|||||||||),UPSTREAM(MODIFIER|||||Sobic.002G219200|||PAC:28381955|)	GT:PL:GQ	1/1:143,15,0:27
Chr02	61253008	.	C	T	114.0	.	DP=5;VDB=0.0373;AF1=1;AC1=2;DP4=0,0,2,3;MQ=39;FQ=-42;EFF=DOWNSTREAM(MODIFIER|||||Sobic.002G221200|||PAC:28381286|),INTERGENIC(MODIFIER|||||||||),UPSTREAM(MODIFIER|||||Sobic.002G221300|||PAC:28379187|)	GT:PL:GQ	1/1:147,15,0:27
Chr02	61298757	.	C	T	60.0	.	DP=3;VDB=0.0077;AF1=1;AC1=2;DP4=0,0,2,1;MQ=38;FQ=-36;EFF=INTERGENIC(MODIFIER|||||||||),UPSTREAM(MODIFIER|||||Sobic.002G221400|||PAC:28379012|)	GT:PL:GQ	1/1:92,9,0:16
Chr02	61537670	.	C	T	222.0	.	DP=13;VDB=0.0343;AF1=1;AC1=2;DP4=0,0,8,5;MQ=41;FQ=-66;EFF=INTERGENIC(MODIFIER|||||||||)	GT:PL:GQ	1/1:255,39,0:75
Chr02	61628217	.	C	T	148.0	.	DP=7;VDB=0.0271;AF1=1;AC1=2;DP4=0,0,4,2;MQ=44;FQ=-45;EFF=INTERGENIC(MODIFIER|||||||||),UPSTREAM(MODIFIER|||||Sobic.002G224900|||PAC:28379769|)	GT:PL:GQ	1/1:181,18,0:33
Chr02	61718893	.	C	T	70.0	.	DP=3;VDB=0.0163;AF1=1;AC1=2;DP4=0,0,1,2;MQ=42;FQ=-36;EFF=INTERGENIC(MODIFIER|||||||||)	GT:PL:GQ	1/1:102,9,0:16
Chr02	61731441	.	C	T	184.0	.	DP=7;VDB=0.0216;AF1=1;AC1=2;DP4=0,0,3,4;MQ=44;FQ=-48;EFF=NON_SYNONYMOUS_CODING(MODERATE|MISSENSE|gCc/gTc|A243V||Sobic.002G225500|||PAC:28380857|),UPSTREAM(MODIFIER|||||Sobic.002G225600|||PAC:28381340|),UPSTREAM(MODIFIER|||||Sobic.002G225600|||PAC:28381341|)	GT:PL:GQ	1/1:217,21,0:39
Chr02	61760327	.	G	A	189.0	.	DP=8;VDB=0.0190;AF1=1;AC1=2;DP4=0,0,3,5;MQ=44;FQ=-51;EFF=DOWNSTREAM(MODIFIER|||||Sobic.002G225800|||PAC:28381779|),INTERGENIC(MODIFIER|||||||||),UPSTREAM(MODIFIER|||||Sobic.002G225900|||PAC:28379082|),UPSTREAM(MODIFIER|||||Sobic.002G226000|||PAC:28378953|),UPSTREAM(MODIFIER|||||Sobic.002G226100|||PAC:28380904|)	GT:PL:GQ	1/1:222,24,0:45
Chr02	61854652	.	C	T	183.0	.	DP=8;VDB=0.0400;AF1=1;AC1=2;DP4=0,0,6,2;MQ=45;FQ=-51;EFF=INTRON(MODIFIER|||||Sobic.002G226900|||PAC:28379276|17),UPSTREAM(MODIFIER|||||Sobic.002G227000|||PAC:28379901|)	GT:PL:GQ	1/1:216,24,0:45
Chr02	61944322	.	C	T	213.0	.	DP=9;VDB=0.0399;AF1=1;AC1=2;DP4=0,0,5,4;MQ=44;FQ=-54;EFF=DOWNSTREAM(MODIFIER|||||Sobic.002G228300|||PAC:28382722|),INTRON(MODIFIER|||||Sobic.002G228400|||PAC:28382470|1),UPSTREAM(MODIFIER|||||Sobic.002G228200|||PAC:28380817|),UTR_3_PRIME(MODIFIER|||||Sobic.002G228400|||PAC:28382469|2)	GT:PL:GQ	1/1:246,27,0:51
Chr02	62136251	.	C	T	180.0	.	DP=7;VDB=0.0400;AF1=1;AC1=2;DP4=0,0,4,3;MQ=45;FQ=-48;EFF=UTR_5_PRIME(MODIFIER|||||Sobic.002G230300|||PAC:28381575|1)	GT:PL:GQ	1/1:213,21,0:39
Chr02	62205621	.	C	T	161.0	.	DP=8;VDB=0.0271;AF1=1;AC1=2;DP4=0,0,1,7;MQ=46;FQ=-51;EFF=INTERGENIC(MODIFIER|||||||||)	GT:PL:GQ	1/1:194,24,0:45
Chr02	62234023	.	C	T	33.8	.	DP=2;VDB=0.0116;AF1=1;AC1=2;DP4=0,0,1,1;MQ=47;FQ=-33;EFF=DOWNSTREAM(MODIFIER|||||Sobic.002G231200|||PAC:28381496|),INTERGENIC(MODIFIER|||||||||)	GT:PL:GQ	1/1:65,6,0:10
Chr02	62239690	.	C	T	122.0	.	DP=5;VDB=0.0380;AF1=1;AC1=2;DP4=0,0,3,2;MQ=45;FQ=-42;EFF=DOWNSTREAM(MODIFIER|||||Sobic.002G231300|||PAC:28381262|),NON_SYNONYMOUS_CODING(MODERATE|MISSENSE|atG/atA|M239I||Sobic.002G231200|||PAC:28381496|)	GT:PL:GQ	1/1:155,15,0:27
Chr02	62316338	.	C	T	127.0	.	DP=6;VDB=0.0384;AF1=1;AC1=2;DP4=0,0,1,5;MQ=46;FQ=-45;EFF=DOWNSTREAM(MODIFIER|||||Sobic.002G232600|||PAC:28382111|),DOWNSTREAM(MODIFIER|||||Sobic.002G232700|||PAC:28381984|),INTERGENIC(MODIFIER|||||||||)	GT:PL:GQ	1/1:160,18,0:33
Chr02	62383652	.	C	T	187.0	.	DP=10;VDB=0.0398;AF1=1;AC1=2;DP4=0,0,3,6;MQ=40;FQ=-54;EFF=DOWNSTREAM(MODIFIER|||||Sobic.002G233400|||PAC:28379168|),UTR_3_PRIME(MODIFIER|||||Sobic.002G233500|||PAC:28382662|2)	GT:PL:GQ	1/1:220,27,0:51
Chr02	62410835	.	C	T	143.0	.	DP=7;VDB=0.0343;AF1=1;AC1=2;DP4=0,0,1,6;MQ=38;FQ=-48;EFF=INTERGENIC(MODIFIER|||||||||)	GT:PL:GQ	1/1:176,21,0:39
Chr02	62519805	.	C	T	35.8	.	DP=3;VDB=0.0224;AF1=1;AC1=2;DP4=0,0,1,1;MQ=38;FQ=-33;EFF=SYNONYMOUS_CODING(LOW|SILENT|gcC/gcT|A588||Sobic.002G234400|||PAC:28381474|),UPSTREAM(MODIFIER|||||Sobic.002G234500|||PAC:28381475|)	GT:PL:GQ	1/1:67,6,0:10
Chr02	62680819	.	C	T	158.0	.	DP=8;VDB=0.0190;AF1=1;AC1=2;DP4=0,0,1,7;MQ=43;FQ=-51;EFF=DOWNSTREAM(MODIFIER|||||Sobic.002G236500|||PAC:28382122|),INTERGENIC(MODIFIER|||||||||),UPSTREAM(MODIFIER|||||Sobic.002G236400|||PAC:28379540|)	GT:PL:GQ	1/1:191,24,0:45
Chr02	62875841	.	C	T	104.0	.	DP=4;VDB=0.0011;AF1=1;AC1=2;DP4=0,0,3,1;MQ=45;FQ=-39;EFF=DOWNSTREAM(MODIFIER|||||Sobic.002G239000|||PAC:28382964|),INTERGENIC(MODIFIER|||||||||),UPSTREAM(MODIFIER|||||Sobic.002G238800|||PAC:28382980|),UPSTREAM(MODIFIER|||||Sobic.002G238900|||PAC:28380657|),UPSTREAM(MODIFIER|||||Sobic.002G239100|||PAC:28383549|)	GT:PL:GQ	1/1:136,12,0:21
Chr02	62885487	.	C	T	94.5	.	DP=4;VDB=0.0189;AF1=1;AC1=2;DP4=0,0,3,1;MQ=46;FQ=-39;EFF=DOWNSTREAM(MODIFIER|||||Sobic.002G239100|||PAC:28383549|),DOWNSTREAM(MODIFIER|||||Sobic.002G239200|||PAC:28380031|),INTERGENIC(MODIFIER|||||||||)	GT:PL:GQ	1/1:127,12,0:21
Chr02	62912812	.	C	T	109.0	.	DP=5;VDB=0.0190;AF1=1;AC1=2;DP4=0,0,1,4;MQ=46;FQ=-42;EFF=UTR_5_PRIME(MODIFIER|||||Sobic.002G239500|||PAC:28379938|2)	GT:PL:GQ	1/1:142,15,0:27
Chr02	62979131	.	C	T	174.0	.	DP=8;VDB=0.0365;AF1=1;AC1=2;DP4=0,0,3,4;MQ=46;FQ=-48;EFF=DOWNSTREAM(MODIFIER|||||Sobic.002G240100|||PAC:28383005|),INTRON(MODIFIER|||||Sobic.002G240200|||PAC:28381332|2),UPSTREAM(MODIFIER|||||Sobic.002G240300|||PAC:28383257|)	GT:PL:GQ	1/1:207,21,0:39
Chr02	63053526	.	C	T	31.8	.	DP=4;VDB=0.0329;AF1=1;AC1=2;DP4=0,0,1,1;MQ=47;FQ=-33;EFF=DOWNSTREAM(MODIFIER|||||Sobic.002G241100|||PAC:28379248|),DOWNSTREAM(MODIFIER|||||Sobic.002G241200|||PAC:28378984|),UTR_5_PRIME(MODIFIER|||||Sobic.002G241300|||PAC:28381049|1)	GT:PL:GQ	1/1:63,6,0:10
Chr02	63073217	.	C	T	149.0	.	DP=6;VDB=0.0373;AF1=1;AC1=2;DP4=0,0,2,4;MQ=43;FQ=-45;EFF=DOWNSTREAM(MODIFIER|||||Sobic.002G241400|||PAC:28381111|),INTERGENIC(MODIFIER|||||||||),UPSTREAM(MODIFIER|||||Sobic.002G241500|||PAC:28382100|)	GT:PL:GQ	1/1:182,18,0:33
Chr02	63083699	.	C	T	74.0	.	DP=3;VDB=0.0208;AF1=1;AC1=2;DP4=0,0,2,1;MQ=45;FQ=-36;EFF=INTERGENIC(MODIFIER|||||||||),UPSTREAM(MODIFIER|||||Sobic.002G241600|||PAC:28381960|)	GT:PL:GQ	1/1:106,9,0:16
Chr02	63122439	.	C	T	98.5	.	DP=4;VDB=0.0049;AF1=1;AC1=2;DP4=0,0,1,3;MQ=45;FQ=-39;EFF=DOWNSTREAM(MODIFIER|||||Sobic.002G242400|||PAC:28383280|),NON_SYNONYMOUS_CODING(MODERATE|MISSENSE|Gcg/Acg|A106T||Sobic.002G242500|||PAC:28381568|),UPSTREAM(MODIFIER|||||Sobic.002G242300|||PAC:28381235|)	GT:PL:GQ	1/1:131,12,0:21
Chr02	63125196	.	C	T	174.0	.	DP=7;VDB=0.0373;AF1=1;AC1=2;DP4=0,0,4,3;MQ=45;FQ=-48;EFF=INTERGENIC(MODIFIER|||||||||),UPSTREAM(MODIFIER|||||Sobic.002G242500|||PAC:28381568|)	GT:PL:GQ	1/1:207,21,0:39
Chr02	63241073	.	C	T	50.0	.	DP=3;VDB=0.0163;AF1=1;AC1=2;DP4=0,0,2,1;MQ=38;FQ=-36;EFF=INTRON(MODIFIER|||||Sobic.002G244100|||PAC:28380597|5),INTRON(MODIFIER|||||Sobic.002G244100|||PAC:28380598|4),UPSTREAM(MODIFIER|||||Sobic.002G244000|||PAC:28383173|),UPSTREAM(MODIFIER|||||Sobic.002G244000|||PAC:28383174|),UPSTREAM(MODIFIER|||||Sobic.002G244000|||PAC:28383175|),UPSTREAM(MODIFIER|||||Sobic.002G244000|||PAC:28383176|),UPSTREAM…	GT:PL:GQ	1/1:82,9,0:16
Chr02	63267637	.	C	T	131.0	.	DP=7;VDB=0.0392;AF1=1;AC1=2;DP4=0,0,3,3;MQ=43;FQ=-45;EFF=INTERGENIC(MODIFIER|||||||||),UPSTREAM(MODIFIER|||||Sobic.002G244300|||PAC:28381455|)	GT:PL:GQ	1/1:164,18,0:33
Chr02	63419466	.	C	T	74.0	.	DP=4;VDB=0.0288;AF1=1;AC1=2;DP4=0,0,2,1;MQ=45;FQ=-36;EFF=DOWNSTREAM(MODIFIER|||||Sobic.002G246400|||PAC:28379407|),STOP_GAINED(HIGH|NONSENSE|tgG/tgA|W94*||Sobic.002G246300|||PAC:28381189|),UPSTREAM(MODIFIER|||||Sobic.002G246200|||PAC:28379077|)	GT:PL:GQ	1/1:106,9,0:16
Chr02	63453306	.	C	T	53.5	.	DP=4;VDB=0.0082;AF1=1;AC1=2;DP4=0,0,3,1;MQ=49;FQ=-39;EFF=INTERGENIC(MODIFIER|||||||||),UPSTREAM(MODIFIER|||||Sobic.002G246700|||PAC:28379485|)	GT:PL:GQ	1/1:86,12,0:21
Chr02	63482738	.	C	T	222.0	.	DP=14;VDB=0.0345;AF1=1;AC1=2;DP4=0,0,7,7;MQ=45;FQ=-69;EFF=DOWNSTREAM(MODIFIER|||||Sobic.002G247200|||PAC:28380231|),INTERGENIC(MODIFIER|||||||||),UPSTREAM(MODIFIER|||||Sobic.002G247100|||PAC:28381560|)	GT:PL:GQ	1/1:255,42,0:81
Chr02	63499821	.	C	T	116.0	.	DP=5;VDB=0.0216;AF1=1;AC1=2;DP4=0,0,1,4;MQ=44;FQ=-42;EFF=DOWNSTREAM(MODIFIER|||||Sobic.002G247400|||PAC:28379211|),INTRON(MODIFIER|||||Sobic.002G247300|||PAC:28383209|1),INTRON(MODIFIER|||||Sobic.002G247300|||PAC:28383210|1)	GT:PL:GQ	1/1:149,15,0:27
Chr02	63555058	.	C	T	178.0	.	DP=8;VDB=0.0399;AF1=1;AC1=2;DP4=0,0,6,2;MQ=45;FQ=-51;EFF=DOWNSTREAM(MODIFIER|||||Sobic.002G247900|||PAC:28382162|),UTR_3_PRIME(MODIFIER|||||Sobic.002G248000|||PAC:28383289|3)	GT:PL:GQ	1/1:211,24,0:45
Chr02	63564929	.	G	A	100.0	.	DP=6;VDB=0.0392;AF1=1;AC1=2;DP4=0,0,2,3;MQ=39;FQ=-42;EFF=DOWNSTREAM(MODIFIER|||||Sobic.002G248200|||PAC:28381885|),INTERGENIC(MODIFIER|||||||||),UPSTREAM(MODIFIER|||||Sobic.002G248100|||PAC:28381640|)	GT:PL:GQ	1/1:133,15,0:27
Chr02	63777236	.	C	T	196.0	.	DP=10;VDB=0.0400;AF1=1;AC1=2;DP4=0,0,5,3;MQ=45;FQ=-51;EFF=NON_SYNONYMOUS_CODING(MODERATE|MISSENSE|Ggc/Agc|G167S||Sobic.002G251400|||PAC:28380473|),UPSTREAM(MODIFIER|||||Sobic.002G251200|||PAC:28382341|),UPSTREAM(MODIFIER|||||Sobic.002G251300|||PAC:28382252|)	GT:PL:GQ	1/1:229,24,0:45
Chr02	63878695	.	C	T	222.0	.	DP=13;VDB=0.0164;AF1=1;AC1=2;DP4=0,0,5,7;MQ=45;FQ=-63;EFF=DOWNSTREAM(MODIFIER|||||Sobic.002G252600|||PAC:28383891|),DOWNSTREAM(MODIFIER|||||Sobic.002G252600|||PAC:28383892|),NON_SYNONYMOUS_CODING(MODERATE|MISSENSE|aGa/aAa|R140K||Sobic.002G252800|||PAC:28381134|),UPSTREAM(MODIFIER|||||Sobic.002G252700|||PAC:28381707|),UPSTREAM(MODIFIER|||||Sobic.002G252900|||PAC:28378971|)	GT:PL:GQ	1/1:255,36,0:69
Chr02	64068228	.	C	T	180.0	.	DP=11;VDB=0.0365;AF1=1;AC1=2;DP4=0,0,7,2;MQ=43;FQ=-54;EFF=INTRON(MODIFIER|||||Sobic.002G254700|||PAC:28383650|1)	GT:PL:GQ	1/1:213,27,0:51
Chr02	64219954	.	C	T	222.0	.	DP=12;VDB=0.0400;AF1=1;AC1=2;DP4=0,0,7,3;MQ=45;FQ=-57;EFF=SYNONYMOUS_CODING(LOW|SILENT|caG/caA|Q151||Sobic.002G256700|||PAC:28380536|)	GT:PL:GQ	1/1:255,30,0:57
Chr02	64231346	.	C	T	120.0	.	DP=6;VDB=0.0400;AF1=1;AC1=2;DP4=0,0,2,3;MQ=44;FQ=-42;EFF=DOWNSTREAM(MODIFIER|||||Sobic.002G256900|||PAC:28383380|),INTERGENIC(MODIFIER|||||||||),UPSTREAM(MODIFIER|||||Sobic.002G256800|||PAC:28381164|)	GT:PL:GQ	1/1:153,15,0:27
Chr02	64263067	.	C	T	221.0	.	DP=10;VDB=0.0298;AF1=1;AC1=2;DP4=0,0,4,6;MQ=45;FQ=-57;EFF=DOWNSTREAM(MODIFIER|||||Sobic.002G257400|||PAC:28382792|),INTRON(MODIFIER|||||Sobic.002G257300|||PAC:28379052|1),UPSTREAM(MODIFIER|||||Sobic.002G257200|||PAC:28379037|)	GT:PL:GQ	1/1:254,30,0:57
Chr02	64385256	.	C	T	181.0	.	DP=9;VDB=0.0244;AF1=1;AC1=2;DP4=0,0,3,5;MQ=43;FQ=-51;EFF=DOWNSTREAM(MODIFIER|||||Sobic.002G258500|||PAC:28380057|),DOWNSTREAM(MODIFIER|||||Sobic.002G258800|||PAC:28380859|),INTRON(MODIFIER|||||Sobic.002G258700|||PAC:28383731|3),UPSTREAM(MODIFIER|||||Sobic.002G258600|||PAC:28383413|)	GT:PL:GQ	1/1:214,24,0:45
Chr02	64543873	.	G	A	160.0	.	DP=8;VDB=0.0399;AF1=1;AC1=2;DP4=0,0,3,4;MQ=45;FQ=-48;EFF=INTERGENIC(MODIFIER|||||||||)	GT:PL:GQ	1/1:193,21,0:39
Chr02	64578490	.	C	T	116.0	.	DP=5;VDB=0.0322;AF1=1;AC1=2;DP4=0,0,4,1;MQ=44;FQ=-42;EFF=DOWNSTREAM(MODIFIER|||||Sobic.002G261100|||PAC:28381679|),UTR_3_PRIME(MODIFIER|||||Sobic.002G261200|||PAC:28383669|1)	GT:PL:GQ	1/1:149,15,0:27
Chr02	64715715	.	C	T	222.0	.	DP=11;VDB=0.0393;AF1=1;AC1=2;DP4=0,0,4,7;MQ=45;FQ=-60;EFF=INTERGENIC(MODIFIER|||||||||),UPSTREAM(MODIFIER|||||Sobic.002G262600|||PAC:28381317|),UPSTREAM(MODIFIER|||||Sobic.002G262600|||PAC:28381318|),UPSTREAM(MODIFIER|||||Sobic.002G262600|||PAC:28381319|),UPSTREAM(MODIFIER|||||Sobic.002G262600|||PAC:28381320|)	GT:PL:GQ	1/1:255,33,0:63
Chr02	64841862	.	C	T	222.0	.	DP=10;VDB=0.0042;AF1=1;AC1=2;DP4=0,0,5,4;MQ=45;FQ=-54;EFF=INTRON(MODIFIER|||||Sobic.002G263900|||PAC:28380149|1),INTRON(MODIFIER|||||Sobic.002G263900|||PAC:28380150|1),UPSTREAM(MODIFIER|||||Sobic.002G263800|||PAC:28383813|),UPSTREAM(MODIFIER|||||Sobic.002G264000|||PAC:28379195|)	GT:PL:GQ	1/1:255,27,0:51
Chr02	64972109	.	C	T	153.0	.	DP=6;VDB=0.0305;AF1=1;AC1=2;DP4=0,0,4,2;MQ=45;FQ=-45;EFF=INTERGENIC(MODIFIER|||||||||)	GT:PL:GQ	1/1:186,18,0:33
Chr02	64986790	.	C	T	211.0	.	DP=9;VDB=0.0271;AF1=1;AC1=2;DP4=0,0,4,5;MQ=44;FQ=-54;EFF=INTERGENIC(MODIFIER|||||||||)	GT:PL:GQ	1/1:244,27,0:51
Chr02	65541312	.	C	T	92.5	.	DP=4;VDB=0.0329;AF1=1;AC1=2;DP4=0,0,1,3;MQ=42;FQ=-39;EFF=INTERGENIC(MODIFIER|||||||||),UPSTREAM(MODIFIER|||||Sobic.002G272600|||PAC:28382002|)	GT:PL:GQ	1/1:125,12,0:21
Chr02	65682703	.	C	T	141.0	.	DP=7;VDB=0.0400;AF1=1;AC1=2;DP4=0,0,3,3;MQ=43;FQ=-45;EFF=INTERGENIC(MODIFIER|||||||||),UPSTREAM(MODIFIER|||||Sobic.002G274400|||PAC:28382640|)	GT:PL:GQ	1/1:174,18,0:33
Chr02	65696568	.	C	T	218.0	.	DP=9;VDB=0.0398;AF1=1;AC1=2;DP4=0,0,5,4;MQ=45;FQ=-54;EFF=DOWNSTREAM(MODIFIER|||||Sobic.002G274500|||PAC:28383995|),INTERGENIC(MODIFIER|||||||||)	GT:PL:GQ	1/1:251,27,0:51
Chr02	65770999	.	C	T	136.0	.	DP=7;VDB=0.0365;AF1=1;AC1=2;DP4=0,0,1,6;MQ=46;FQ=-48;EFF=INTERGENIC(MODIFIER|||||||||),UPSTREAM(MODIFIER|||||Sobic.002G275100|||PAC:28379808|),UPSTREAM(MODIFIER|||||Sobic.002G275200|||PAC:28383656|),UPSTREAM(MODIFIER|||||Sobic.002G275300|||PAC:28379015|),UPSTREAM(MODIFIER|||||Sobic.002G275300|||PAC:28379016|),UPSTREAM(MODIFIER|||||Sobic.002G275300|||PAC:28379017|),UPSTREAM(MODIFIER|||||Sobic.002G…	GT:PL:GQ	1/1:169,21,0:39
Chr02	65778718	.	C	T	179.0	.	DP=8;VDB=0.0343;AF1=1;AC1=2;DP4=0,0,6,2;MQ=44;FQ=-51;EFF=DOWNSTREAM(MODIFIER|||||Sobic.002G275200|||PAC:28383656|),DOWNSTREAM(MODIFIER|||||Sobic.002G275400|||PAC:28380684|),NON_SYNONYMOUS_CODING(MODERATE|MISSENSE|aCt/aTt|T349I||Sobic.002G275300|||PAC:28379018|),NON_SYNONYMOUS_CODING(MODERATE|MISSENSE|aCt/aTt|T474I||Sobic.002G275300|||PAC:28379015|),NON_SYNONYMOUS_CODING(MODERATE|MISSENSE|aCt/aTt|…	GT:PL:GQ	1/1:212,24,0:45
Chr02	66054198	.	C	T	70.0	.	DP=3;VDB=0.0113;AF1=1;AC1=2;DP4=0,0,1,2;MQ=42;FQ=-36;EFF=DOWNSTREAM(MODIFIER|||||Sobic.002G278900|||PAC:28382057|),INTERGENIC(MODIFIER|||||||||),UPSTREAM(MODIFIER|||||Sobic.002G278800|||PAC:28378991|)	GT:PL:GQ	1/1:102,9,0:16
Chr02	66078287	.	C	T	222.0	.	DP=10;VDB=0.0345;AF1=1;AC1=2;DP4=0,0,5,5;MQ=45;FQ=-57;EFF=INTERGENIC(MODIFIER|||||||||)	GT:PL:GQ	1/1:255,30,0:57
Chr02	66603795	.	C	T	204.0	.	DP=10;VDB=0.0365;AF1=1;AC1=2;DP4=0,0,5,4;MQ=45;FQ=-54;EFF=INTERGENIC(MODIFIER|||||||||),UPSTREAM(MODIFIER|||||Sobic.002G286500|||PAC:28380240|)	GT:PL:GQ	1/1:237,27,0:51
Chr02	66667802	.	C	T	202.0	.	DP=9;VDB=0.0398;AF1=1;AC1=2;DP4=0,0,4,5;MQ=45;FQ=-54;EFF=DOWNSTREAM(MODIFIER|||||Sobic.002G287800|||PAC:28380944|),DOWNSTREAM(MODIFIER|||||Sobic.002G287900|||PAC:28381485|),DOWNSTREAM(MODIFIER|||||Sobic.002G288000|||PAC:28378884|),INTERGENIC(MODIFIER|||||||||)	GT:PL:GQ	1/1:235,27,0:51
Chr02	66814664	.	C	T	222.0	.	DP=13;VDB=0.0359;AF1=1;AC1=2;DP4=0,0,5,7;MQ=43;FQ=-63;EFF=INTRON(MODIFIER|||||Sobic.002G289800|||PAC:28380147|6),UPSTREAM(MODIFIER|||||Sobic.002G289900|||PAC:28382823|)	GT:PL:GQ	1/1:255,36,0:69
Chr02	67001437	.	C	T	64.0	.	DP=3;VDB=0.0218;AF1=1;AC1=2;DP4=0,0,1,2;MQ=46;FQ=-36;EFF=DOWNSTREAM(MODIFIER|||||Sobic.002G292400|||PAC:28381988|),INTRON(MODIFIER|||||Sobic.002G292500|||PAC:28379706|1),UPSTREAM(MODIFIER|||||Sobic.002G292300|||PAC:28380971|)	GT:PL:GQ	1/1:96,9,0:16
Chr02	67020715	.	C	T	222.0	.	DP=14;VDB=0.0343;AF1=1;AC1=2;DP4=0,0,4,10;MQ=45;FQ=-69;EFF=DOWNSTREAM(MODIFIER|||||Sobic.002G292900|||PAC:28381995|),INTRON(MODIFIER|||||Sobic.002G292800|||PAC:28380495|1)	GT:PL:GQ	1/1:255,42,0:81
Chr02	67050086	.	C	T	170.0	.	DP=9;VDB=0.0400;AF1=1;AC1=2;DP4=0,0,5,4;MQ=33;FQ=-54;EFF=DOWNSTREAM(MODIFIER|||||Sobic.002G293100|||PAC:28378947|),DOWNSTREAM(MODIFIER|||||Sobic.002G293100|||PAC:28378948|),INTERGENIC(MODIFIER|||||||||)	GT:PL:GQ	1/1:203,27,0:51
Chr02	67420417	.	C	T	69.0	.	DP=3;VDB=0.0175;AF1=1;AC1=2;DP4=0,0,2,1;MQ=45;FQ=-36;EFF=DOWNSTREAM(MODIFIER|||||Sobic.002G298700|||PAC:28381052|),INTERGENIC(MODIFIER|||||||||)	GT:PL:GQ	1/1:101,9,0:16
Chr02	67611785	.	C	T	104.0	.	DP=7;VDB=0.0244;AF1=1;AC1=2;DP4=0,0,3,2;MQ=46;FQ=-42;EFF=INTERGENIC(MODIFIER|||||||||),UPSTREAM(MODIFIER|||||Sobic.002G300100|||PAC:28383947|)	GT:PL:GQ	1/1:137,15,0:27
Chr02	67642923	.	C	T	130.0	.	DP=5;VDB=0.0392;AF1=1;AC1=2;DP4=0,0,3,2;MQ=45;FQ=-42;EFF=INTERGENIC(MODIFIER|||||||||),UPSTREAM(MODIFIER|||||Sobic.002G300500|||PAC:28379524|)	GT:PL:GQ	1/1:163,15,0:27
Chr02	67667846	.	C	T	131.0	.	DP=5;VDB=0.0118;AF1=1;AC1=2;DP4=0,0,3,2;MQ=45;FQ=-42;EFF=INTERGENIC(MODIFIER|||||||||)	GT:PL:GQ	1/1:164,15,0:27
Chr02	67860434	.	C	T	205.0	.	DP=10;VDB=0.0392;AF1=1;AC1=2;DP4=0,0,8,2;MQ=45;FQ=-57;EFF=DOWNSTREAM(MODIFIER|||||Sobic.002G302800|||PAC:28383937|),INTRON(MODIFIER|||||Sobic.002G302700|||PAC:28383296|3)	GT:PL:GQ	1/1:238,30,0:57
Chr02	68068308	.	C	T	192.0	.	DP=11;VDB=0.0380;AF1=1;AC1=2;DP4=0,0,6,4;MQ=35;FQ=-57;EFF=INTRON(MODIFIER|||||Sobic.002G306000|||PAC:28381844|1)	GT:PL:GQ	1/1:225,30,0:57
Chr02	68369971	.	C	T	66.5	.	DP=4;VDB=0.0288;AF1=1;AC1=2;DP4=0,0,2,2;MQ=35;FQ=-39;EFF=DOWNSTREAM(MODIFIER|||||Sobic.002G309800|||PAC:28381685|),DOWNSTREAM(MODIFIER|||||Sobic.002G309800|||PAC:28381686|),INTERGENIC(MODIFIER|||||||||)	GT:PL:GQ	1/1:99,12,0:21
Chr02	68822084	.	C	T	173.0	.	DP=9;VDB=0.0345;AF1=1;AC1=2;DP4=0,0,3,6;MQ=38;FQ=-54;EFF=DOWNSTREAM(MODIFIER|||||Sobic.002G314900|||PAC:28381553|),INTERGENIC(MODIFIER|||||||||),UPSTREAM(MODIFIER|||||Sobic.002G315000|||PAC:28381119|)	GT:PL:GQ	1/1:206,27,0:51
Chr02	68933127	.	C	T	195.0	.	DP=9;VDB=0.0380;AF1=1;AC1=2;DP4=0,0,2,7;MQ=45;FQ=-54;EFF=DOWNSTREAM(MODIFIER|||||Sobic.002G316700|||PAC:28380363|),NON_SYNONYMOUS_CODING(MODERATE|MISSENSE|atG/atA|M661I||Sobic.002G316600|||PAC:28383190|),NON_SYNONYMOUS_CODING(MODERATE|MISSENSE|atG/atA|M661I||Sobic.002G316600|||PAC:28383191|),NON_SYNONYMOUS_CODING(MODERATE|MISSENSE|atG/atA|M661I||Sobic.002G316600|||PAC:28383192|),NON_SYNONYMOUS_CO…	GT:PL:GQ	1/1:228,27,0:51
Chr02	68997121	.	C	T	158.0	.	DP=8;VDB=0.0393;AF1=1;AC1=2;DP4=0,0,2,5;MQ=44;FQ=-48;EFF=DOWNSTREAM(MODIFIER|||||Sobic.002G317500|||PAC:28380035|),DOWNSTREAM(MODIFIER|||||Sobic.002G317500|||PAC:28380036|),INTERGENIC(MODIFIER|||||||||),UPSTREAM(MODIFIER|||||Sobic.002G317400|||PAC:28379627|),UPSTREAM(MODIFIER|||||Sobic.002G317400|||PAC:28379628|),UPSTREAM(MODIFIER|||||Sobic.002G317400|||PAC:28379629|),UPSTREAM(MODIFIER|||||Sobic.…	GT:PL:GQ	1/1:191,21,0:39
Chr02	69009846	.	C	T	192.0	.	DP=8;VDB=0.0384;AF1=1;AC1=2;DP4=0,0,3,5;MQ=43;FQ=-51;EFF=DOWNSTREAM(MODIFIER|||||Sobic.002G317800|||PAC:28380423|),DOWNSTREAM(MODIFIER|||||Sobic.002G317800|||PAC:28380424|),INTERGENIC(MODIFIER|||||||||)	GT:PL:GQ	1/1:225,24,0:45
Chr02	69021515	.	C	T	90.5	.	DP=5;VDB=0.0380;AF1=1;AC1=2;DP4=0,0,2,2;MQ=42;FQ=-39;EFF=DOWNSTREAM(MODIFIER|||||Sobic.002G317900|||PAC:28382254|),INTERGENIC(MODIFIER|||||||||),UPSTREAM(MODIFIER|||||Sobic.002G318000|||PAC:28378967|)	GT:PL:GQ	1/1:123,12,0:21
Chr02	69072374	.	C	T	156.0	.	DP=6;VDB=0.0365;AF1=1;AC1=2;DP4=0,0,3,3;MQ=45;FQ=-45;EFF=INTERGENIC(MODIFIER|||||||||),UPSTREAM(MODIFIER|||||Sobic.002G318800|||PAC:28382863|),UPSTREAM(MODIFIER|||||Sobic.002G318900|||PAC:28380170|),UPSTREAM(MODIFIER|||||Sobic.002G319000|||PAC:28383904|),UPSTREAM(MODIFIER|||||Sobic.002G319000|||PAC:28383905|)	GT:PL:GQ	1/1:189,18,0:33
Chr02	69157804	.	C	T	196.0	.	DP=8;VDB=0.0399;AF1=1;AC1=2;DP4=0,0,3,5;MQ=45;FQ=-51;EFF=DOWNSTREAM(MODIFIER|||||Sobic.002G320400|||PAC:28383445|),DOWNSTREAM(MODIFIER|||||Sobic.002G320500|||PAC:28382605|),NON_SYNONYMOUS_CODING(MODERATE|MISSENSE|tCt/tTt|S280F||Sobic.002G320300|||PAC:28380642|)	GT:PL:GQ	1/1:229,24,0:45
Chr02	69209899	.	C	T	222.0	.	DP=10;VDB=0.0380;AF1=1;AC1=2;DP4=0,0,6,4;MQ=45;FQ=-57;EFF=DOWNSTREAM(MODIFIER|||||Sobic.002G321000|||PAC:28382347|),DOWNSTREAM(MODIFIER|||||Sobic.002G321000|||PAC:28382348|),INTERGENIC(MODIFIER|||||||||),UPSTREAM(MODIFIER|||||Sobic.002G320900|||PAC:28380275|)	GT:PL:GQ	1/1:255,30,0:57
Chr02	69224064	.	C	T	219.0	.	DP=10;VDB=0.0216;AF1=1;AC1=2;DP4=0,0,4,6;MQ=46;FQ=-57;EFF=INTERGENIC(MODIFIER|||||||||)	GT:PL:GQ	1/1:252,30,0:57
Chr02	69258192	.	C	T	222.0	.	DP=20;VDB=0.0359;AF1=1;AC1=2;DP4=0,0,12,6;MQ=45;FQ=-81;EFF=UTR_3_PRIME(MODIFIER|||||Sobic.002G321200|||PAC:28382653|2)	GT:PL:GQ	1/1:255,54,0:99
Chr02	69262717	.	C	T	191.0	.	DP=8;VDB=0.0399;AF1=1;AC1=2;DP4=0,0,4,4;MQ=45;FQ=-51;EFF=DOWNSTREAM(MODIFIER|||||Sobic.002G321200|||PAC:28382653|),INTERGENIC(MODIFIER|||||||||),UPSTREAM(MODIFIER|||||Sobic.002G321300|||PAC:28383801|)	GT:PL:GQ	1/1:224,24,0:45
Chr02	69319622	.	C	T	172.0	.	DP=9;VDB=0.0359;AF1=1;AC1=2;DP4=0,0,6,2;MQ=46;FQ=-51;EFF=DOWNSTREAM(MODIFIER|||||Sobic.002G321700|||PAC:28383035|),DOWNSTREAM(MODIFIER|||||Sobic.002G321800|||PAC:28382349|),DOWNSTREAM(MODIFIER|||||Sobic.002G322000|||PAC:28379328|),INTRON(MODIFIER|||||Sobic.002G321900|||PAC:28380120|1)	GT:PL:GQ	1/1:205,24,0:45
Chr02	69430938	.	C	T	151.0	.	DP=6;VDB=0.0284;AF1=1;AC1=2;DP4=0,0,2,4;MQ=46;FQ=-45;EFF=DOWNSTREAM(MODIFIER|||||Sobic.002G323300|||PAC:28380631|),DOWNSTREAM(MODIFIER|||||Sobic.002G323300|||PAC:28380632|),INTERGENIC(MODIFIER|||||||||)	GT:PL:GQ	1/1:184,18,0:33
Chr02	69523582	.	C	T	180.0	.	DP=9;VDB=0.0284;AF1=1;AC1=2;DP4=0,0,5,3;MQ=43;FQ=-51;EFF=DOWNSTREAM(MODIFIER|||||Sobic.002G324900|||PAC:28380468|),DOWNSTREAM(MODIFIER|||||Sobic.002G324900|||PAC:28380469|),INTERGENIC(MODIFIER|||||||||),UPSTREAM(MODIFIER|||||Sobic.002G324800|||PAC:28379218|)	GT:PL:GQ	1/1:213,24,0:45
Chr02	69613446	.	C	T	163.0	.	DP=9;VDB=0.0197;AF1=1;AC1=2;DP4=0,0,7,1;MQ=41;FQ=-51;EFF=INTERGENIC(MODIFIER|||||||||)	GT:PL:GQ	1/1:196,24,0:45
Chr02	69876063	.	C	T	187.0	.	DP=8;VDB=0.0298;AF1=1;AC1=2;DP4=0,0,6,2;MQ=45;FQ=-51;EFF=INTERGENIC(MODIFIER|||||||||),UPSTREAM(MODIFIER|||||Sobic.002G330300|||PAC:28381206|)	GT:PL:GQ	1/1:220,24,0:45
Chr02	70062141	.	C	T	207.0	.	DP=9;VDB=0.0164;AF1=1;AC1=2;DP4=0,0,6,3;MQ=45;FQ=-54;EFF=INTERGENIC(MODIFIER|||||||||)	GT:PL:GQ	1/1:240,27,0:51
Chr02	70107899	.	C	T	140.0	.	DP=6;VDB=0.0392;AF1=1;AC1=2;DP4=0,0,3,3;MQ=43;FQ=-45;EFF=INTRON(MODIFIER|||||Sobic.002G332900|||PAC:28379318|1),UPSTREAM(MODIFIER|||||Sobic.002G333000|||PAC:28378999|)	GT:PL:GQ	1/1:173,18,0:33
Chr02	70146241	.	C	T	212.0	.	DP=12;VDB=0.0373;AF1=1;AC1=2;DP4=0,0,7,3;MQ=45;FQ=-57;EFF=NON_SYNONYMOUS_CODING(MODERATE|MISSENSE|Gat/Aat|D646N||Sobic.002G333400|||PAC:28383638|),UPSTREAM(MODIFIER|||||Sobic.002G333300|||PAC:28384010|)	GT:PL:GQ	1/1:245,30,0:57
Chr02	70225508	.	C	T	222.0	.	DP=11;VDB=0.0399;AF1=1;AC1=2;DP4=0,0,4,6;MQ=46;FQ=-57;EFF=INTRON(MODIFIER|||||Sobic.002G334200|||PAC:28383567|1)	GT:PL:GQ	1/1:255,30,0:57
Chr02	70289444	.	C	T	222.0	.	DP=14;VDB=0.0399;AF1=1;AC1=2;DP4=0,0,6,8;MQ=45;FQ=-69;EFF=INTRON(MODIFIER|||||Sobic.002G335000|||PAC:28381800|1),UPSTREAM(MODIFIER|||||Sobic.002G335100|||PAC:28381652|)	GT:PL:GQ	1/1:255,42,0:81
Chr02	70342464	.	C	T	125.0	.	DP=5;VDB=0.0190;AF1=1;AC1=2;DP4=0,0,3,2;MQ=45;FQ=-42;EFF=DOWNSTREAM(MODIFIER|||||Sobic.002G335800|||PAC:28382711|),INTERGENIC(MODIFIER|||||||||)	GT:PL:GQ	1/1:158,15,0:27
Chr02	70426296	.	C	T	127.0	.	DP=5;VDB=0.0380;AF1=1;AC1=2;DP4=0,0,1,4;MQ=45;FQ=-42;EFF=DOWNSTREAM(MODIFIER|||||Sobic.002G337100|||PAC:28382150|),DOWNSTREAM(MODIFIER|||||Sobic.002G337100|||PAC:28382151|),DOWNSTREAM(MODIFIER|||||Sobic.002G337100|||PAC:28382152|),INTERGENIC(MODIFIER|||||||||),UPSTREAM(MODIFIER|||||Sobic.002G336900|||PAC:28380640|),UPSTREAM(MODIFIER|||||Sobic.002G337000|||PAC:28379180|)	GT:PL:GQ	1/1:160,15,0:27
Chr02	70605105	.	C	T	195.0	.	DP=8;VDB=0.0216;AF1=1;AC1=2;DP4=0,0,5,3;MQ=45;FQ=-51;EFF=DOWNSTREAM(MODIFIER|||||Sobic.002G339100|||PAC:28380729|),INTERGENIC(MODIFIER|||||||||),UPSTREAM(MODIFIER|||||Sobic.002G339200|||PAC:28381128|)	GT:PL:GQ	1/1:228,24,0:45
Chr02	70816122	.	G	A	222.0	.	DP=13;VDB=0.0216;AF1=1;AC1=2;DP4=0,0,5,6;MQ=45;FQ=-60;EFF=UTR_3_PRIME(MODIFIER|||||Sobic.002G341800|||PAC:28383387|9)	GT:PL:GQ	1/1:255,33,0:63
Chr02	70987764	.	G	A	164.0	.	DP=8;VDB=0.0081;AF1=1;AC1=2;DP4=0,0,5,2;MQ=44;FQ=-48;EFF=INTERGENIC(MODIFIER|||||||||),UPSTREAM(MODIFIER|||||Sobic.002G343900|||PAC:28381825|)	GT:PL:GQ	1/1:197,21,0:39
Chr02	71009546	.	G	A	154.0	.	DP=6;VDB=0.0399;AF1=1;AC1=2;DP4=0,0,2,4;MQ=45;FQ=-45;EFF=DOWNSTREAM(MODIFIER|||||Sobic.002G344100|||PAC:28382913|),INTERGENIC(MODIFIER|||||||||),UPSTREAM(MODIFIER|||||Sobic.002G344000|||PAC:28381417|)	GT:PL:GQ	1/1:187,18,0:33
Chr02	71281971	.	G	A	205.0	.	DP=10;VDB=0.0399;AF1=1;AC1=2;DP4=0,0,3,7;MQ=44;FQ=-57;EFF=INTERGENIC(MODIFIER|||||||||),UPSTREAM(MODIFIER|||||Sobic.002G347800|||PAC:28382124|),UPSTREAM(MODIFIER|||||Sobic.002G347900|||PAC:28380253|)	GT:PL:GQ	1/1:238,30,0:57
Chr02	71358633	.	G	A	147.0	.	DP=7;VDB=0.0400;AF1=1;AC1=2;DP4=0,0,1,6;MQ=45;FQ=-48;EFF=INTRON(MODIFIER|||||Sobic.002G349000|||PAC:28379281|14),UPSTREAM(MODIFIER|||||Sobic.002G348900|||PAC:28378868|)	GT:PL:GQ	1/1:180,21,0:39
Chr02	71577493	.	G	A	160.0	.	DP=9;VDB=0.0398;AF1=1;AC1=2;DP4=0,0,2,5;MQ=44;FQ=-48;EFF=DOWNSTREAM(MODIFIER|||||Sobic.002G352800|||PAC:28381335|),DOWNSTREAM(MODIFIER|||||Sobic.002G352800|||PAC:28381336|),INTERGENIC(MODIFIER|||||||||),UPSTREAM(MODIFIER|||||Sobic.002G352900|||PAC:28381648|)	GT:PL:GQ	1/1:193,21,0:39
Chr02	71708111	.	G	A	106.0	.	DP=5;VDB=0.0033;AF1=1;AC1=2;DP4=0,0,2,3;MQ=41;FQ=-42;EFF=DOWNSTREAM(MODIFIER|||||Sobic.002G353900|||PAC:28379685|),SYNONYMOUS_CODING(LOW|SILENT|tcG/tcA|S71||Sobic.002G354000|||PAC:28381804|)	GT:PL:GQ	1/1:139,15,0:27
Chr02	71753875	.	G	A	129.0	.	DP=7;VDB=0.0244;AF1=1;AC1=2;DP4=0,0,5,1;MQ=45;FQ=-45;EFF=DOWNSTREAM(MODIFIER|||||Sobic.002G354800|||PAC:28383750|),DOWNSTREAM(MODIFIER|||||Sobic.002G354800|||PAC:28383751|),DOWNSTREAM(MODIFIER|||||Sobic.002G354800|||PAC:28383752|),DOWNSTREAM(MODIFIER|||||Sobic.002G354800|||PAC:28383753|),DOWNSTREAM(MODIFIER|||||Sobic.002G354800|||PAC:28383754|),INTERGENIC(MODIFIER|||||||||)	GT:PL:GQ	1/1:162,18,0:33
Chr02	71759928	.	G	A	131.0	.	DP=5;VDB=0.0099;AF1=1;AC1=2;DP4=0,0,3,2;MQ=45;FQ=-42;EFF=NON_SYNONYMOUS_CODING(MODERATE|MISSENSE|aCg/aTg|T138M||Sobic.002G354800|||PAC:28383754|),NON_SYNONYMOUS_CODING(MODERATE|MISSENSE|aCg/aTg|T9M||Sobic.002G354800|||PAC:28383750|),NON_SYNONYMOUS_CODING(MODERATE|MISSENSE|aCg/aTg|T9M||Sobic.002G354800|||PAC:28383751|),NON_SYNONYMOUS_CODING(MODERATE|MISSENSE|aCg/aTg|T9M||Sobic.002G354800|||PAC:283…	GT:PL:GQ	1/1:164,15,0:27
Chr02	71787038	.	G	A	94.5	.	DP=4;VDB=0.0033;AF1=1;AC1=2;DP4=0,0,1,3;MQ=45;FQ=-39;EFF=INTERGENIC(MODIFIER|||||||||),UPSTREAM(MODIFIER|||||Sobic.002G355000|||PAC:28381744|)	GT:PL:GQ	1/1:127,12,0:21
Chr02	71912835	.	G	A	154.0	.	DP=7;VDB=0.0140;AF1=1;AC1=2;DP4=0,0,2,4;MQ=45;FQ=-45;EFF=SYNONYMOUS_CODING(LOW|SILENT|aaG/aaA|K171||Sobic.002G356900|||PAC:28382352|),UPSTREAM(MODIFIER|||||Sobic.002G356800|||PAC:28382317|)	GT:PL:GQ	1/1:187,18,0:33
Chr02	72046293	.	G	A	68.0	.	DP=3;VDB=0.0187;AF1=1;AC1=2;DP4=0,0,2,1;MQ=46;FQ=-36;EFF=INTERGENIC(MODIFIER|||||||||)	GT:PL:GQ	1/1:100,9,0:16
Chr02	72078339	.	G	A	110.0	.	DP=4;VDB=0.0271;AF1=1;AC1=2;DP4=0,0,2,2;MQ=45;FQ=-39;EFF=INTERGENIC(MODIFIER|||||||||),UPSTREAM(MODIFIER|||||Sobic.002G358800|||PAC:28379330|)	GT:PL:GQ	1/1:142,12,0:21
Chr02	72191924	.	G	A	222.0	.	DP=12;VDB=0.0298;AF1=1;AC1=2;DP4=0,0,5,6;MQ=44;FQ=-60;EFF=DOWNSTREAM(MODIFIER|||||Sobic.002G359800|||PAC:28381770|),INTERGENIC(MODIFIER|||||||||),UPSTREAM(MODIFIER|||||Sobic.002G359900|||PAC:28379241|),UPSTREAM(MODIFIER|||||Sobic.002G359900|||PAC:28379242|)	GT:PL:GQ	1/1:255,33,0:63
Chr02	72198016	.	G	A	205.0	.	DP=9;VDB=0.0244;AF1=1;AC1=2;DP4=0,0,3,6;MQ=45;FQ=-54;EFF=DOWNSTREAM(MODIFIER|||||Sobic.002G359900|||PAC:28379241|),DOWNSTREAM(MODIFIER|||||Sobic.002G359900|||PAC:28379242|),DOWNSTREAM(MODIFIER|||||Sobic.002G360000|||PAC:28381817|),INTERGENIC(MODIFIER|||||||||)	GT:PL:GQ	1/1:238,27,0:51
Chr02	72588168	.	G	A	222.0	.	DP=13;VDB=0.0373;AF1=1;AC1=2;DP4=0,0,7,5;MQ=45;FQ=-63;EFF=UPSTREAM(MODIFIER|||||Sobic.002G366200|||PAC:28382970|),UTR_3_PRIME(MODIFIER|||||Sobic.002G366300|||PAC:28380319|11)	GT:PL:GQ	1/1:255,36,0:69
Chr02	72618790	.	G	A	82.5	.	DP=5;VDB=0.0322;AF1=1;AC1=2;DP4=0,0,3,1;MQ=46;FQ=-39;EFF=DOWNSTREAM(MODIFIER|||||Sobic.002G366800|||PAC:28382783|),DOWNSTREAM(MODIFIER|||||Sobic.002G366800|||PAC:28382784|),INTERGENIC(MODIFIER|||||||||)	GT:PL:GQ	1/1:115,12,0:21
Chr02	72709065	.	G	A	206.0	.	DP=10;VDB=0.0244;AF1=1;AC1=2;DP4=0,0,2,8;MQ=44;FQ=-57;EFF=DOWNSTREAM(MODIFIER|||||Sobic.002G367400|||PAC:28382404|),INTERGENIC(MODIFIER|||||||||),UPSTREAM(MODIFIER|||||Sobic.002G367500|||PAC:28380960|)	GT:PL:GQ	1/1:239,30,0:57
Chr02	72878680	.	G	A	215.0	.	DP=9;VDB=0.0400;AF1=1;AC1=2;DP4=0,0,4,5;MQ=45;FQ=-54;EFF=DOWNSTREAM(MODIFIER|||||Sobic.002G369900|||PAC:28383038|),INTERGENIC(MODIFIER|||||||||),UPSTREAM(MODIFIER|||||Sobic.002G370000|||PAC:28383559|)	GT:PL:GQ	1/1:248,27,0:51
Chr02	72923537	.	G	A	195.0	.	DP=8;VDB=0.0384;AF1=1;AC1=2;DP4=0,0,3,5;MQ=45;FQ=-51;EFF=INTERGENIC(MODIFIER|||||||||),UPSTREAM(MODIFIER|||||Sobic.002G370400|||PAC:28380425|),UPSTREAM(MODIFIER|||||Sobic.002G370500|||PAC:28379767|)	GT:PL:GQ	1/1:228,24,0:45
Chr02	73039275	.	C	T	127.0	.	DP=5;VDB=0.0398;AF1=1;AC1=2;DP4=0,0,3,2;MQ=45;FQ=-42;EFF=DOWNSTREAM(MODIFIER|||||Sobic.002G372400|||PAC:28378894|),INTERGENIC(MODIFIER|||||||||),UPSTREAM(MODIFIER|||||Sobic.002G372300|||PAC:28383268|)	GT:PL:GQ	1/1:160,15,0:27
Chr02	73260905	.	C	T	222.0	.	DP=17;VDB=0.0365;AF1=1;AC1=2;DP4=0,0,11,6;MQ=45;FQ=-78;EFF=DOWNSTREAM(MODIFIER|||||Sobic.002G375600|||PAC:28383394|),NON_SYNONYMOUS_CODING(MODERATE|MISSENSE|aGt/aAt|S440N||Sobic.002G375500|||PAC:28380151|),UPSTREAM(MODIFIER|||||Sobic.002G375400|||PAC:28381041|),UPSTREAM(MODIFIER|||||Sobic.002G375400|||PAC:28381042|),UPSTREAM(MODIFIER|||||Sobic.002G375400|||PAC:28381043|),UPSTREAM(MODIFIER|||||Sob…	GT:PL:GQ	1/1:255,51,0:99
Chr02	73314853	.	C	T	157.0	.	DP=6;VDB=0.0298;AF1=1;AC1=2;DP4=0,0,3,3;MQ=46;FQ=-45;EFF=INTERGENIC(MODIFIER|||||||||),UPSTREAM(MODIFIER|||||Sobic.002G376100|||PAC:28383155|)	GT:PL:GQ	1/1:190,18,0:33
Chr02	73362140	.	C	T	202.0	.	DP=11;VDB=0.0398;AF1=1;AC1=2;DP4=0,0,4,5;MQ=44;FQ=-54;EFF=DOWNSTREAM(MODIFIER|||||Sobic.002G376800|||PAC:28382672|),INTERGENIC(MODIFIER|||||||||),UPSTREAM(MODIFIER|||||Sobic.002G376900|||PAC:28383306|),UPSTREAM(MODIFIER|||||Sobic.002G377000|||PAC:28381980|)	GT:PL:GQ	1/1:235,27,0:51
Chr02	73633378	.	C	T	202.0	.	DP=9;VDB=0.0365;AF1=1;AC1=2;DP4=0,0,4,4;MQ=45;FQ=-51;EFF=INTERGENIC(MODIFIER|||||||||),UPSTREAM(MODIFIER|||||Sobic.002G380700|||PAC:28382529|)	GT:PL:GQ	1/1:235,24,0:45
Chr02	73829892	.	C	T	195.0	.	DP=8;VDB=0.0359;AF1=1;AC1=2;DP4=0,0,4,4;MQ=44;FQ=-51;EFF=DOWNSTREAM(MODIFIER|||||Sobic.002G382800|||PAC:28380810|),DOWNSTREAM(MODIFIER|||||Sobic.002G382900|||PAC:28380488|),INTERGENIC(MODIFIER|||||||||)	GT:PL:GQ	1/1:228,24,0:45
Chr02	73979938	.	C	T	128.0	.	DP=8;VDB=0.0393;AF1=1;AC1=2;DP4=0,0,1,5;MQ=44;FQ=-45;EFF=INTERGENIC(MODIFIER|||||||||)	GT:PL:GQ	1/1:161,18,0:33
Chr02	73986256	.	C	T	222.0	.	DP=13;VDB=0.0345;AF1=1;AC1=2;DP4=0,0,3,10;MQ=43;FQ=-66;EFF=INTERGENIC(MODIFIER|||||||||)	GT:PL:GQ	1/1:255,39,0:75
Chr02	74030923	.	C	T	73.0	.	DP=3;VDB=0.0141;AF1=1;AC1=2;DP4=0,0,1,2;MQ=45;FQ=-36;EFF=INTERGENIC(MODIFIER|||||||||),UPSTREAM(MODIFIER|||||Sobic.002G386100|||PAC:28381593|),UPSTREAM(MODIFIER|||||Sobic.002G386100|||PAC:28381594|)	GT:PL:GQ	1/1:105,9,0:16
Chr02	74506987	.	G	A	107.0	.	DP=4;VDB=0.0318;AF1=1;AC1=2;DP4=0,0,1,3;MQ=45;FQ=-39;EFF=INTERGENIC(MODIFIER|||||||||),UPSTREAM(MODIFIER|||||Sobic.002G392700|||PAC:28379346|),UPSTREAM(MODIFIER|||||Sobic.002G392800|||PAC:28382261|)	GT:PL:GQ	1/1:139,12,0:21
Chr02	74663463	.	G	A	101.0	.	DP=5;VDB=0.0244;AF1=1;AC1=2;DP4=0,0,2,2;MQ=46;FQ=-39;EFF=DOWNSTREAM(MODIFIER|||||Sobic.002G394400|||PAC:28383138|),INTERGENIC(MODIFIER|||||||||),UPSTREAM(MODIFIER|||||Sobic.002G394300|||PAC:28379310|)	GT:PL:GQ	1/1:133,12,0:21
Chr02	74849072	.	G	A	31.8	.	DP=2;VDB=0.0100;AF1=1;AC1=2;DP4=0,0,1,1;MQ=45;FQ=-33;EFF=INTERGENIC(MODIFIER|||||||||),UPSTREAM(MODIFIER|||||Sobic.002G397100|||PAC:28379835|)	GT:PL:GQ	1/1:63,6,0:10
Chr02	74852390	.	G	A	154.0	.	DP=7;VDB=0.0400;AF1=1;AC1=2;DP4=0,0,2,5;MQ=43;FQ=-48;EFF=NON_SYNONYMOUS_CODING(MODERATE|MISSENSE|aGc/aAc|S105N||Sobic.002G397100|||PAC:28379835|),UPSTREAM(MODIFIER|||||Sobic.002G397200|||PAC:28382260|)	GT:PL:GQ	1/1:187,21,0:39
Chr02	74939779	.	G	A	198.0	.	DP=8;VDB=0.0359;AF1=1;AC1=2;DP4=0,0,3,5;MQ=45;FQ=-51;EFF=DOWNSTREAM(MODIFIER|||||Sobic.002G398600|||PAC:28383127|),INTRON(MODIFIER|||||Sobic.002G398500|||PAC:28382190|8)	GT:PL:GQ	1/1:231,24,0:45
Chr02	75007734	.	G	A	70.0	.	DP=3;VDB=0.0175;AF1=1;AC1=2;DP4=0,0,1,2;MQ=45;FQ=-36;EFF=INTRON(MODIFIER|||||Sobic.002G399500|||PAC:28380514|8),UPSTREAM(MODIFIER|||||Sobic.002G399400|||PAC:28381739|)	GT:PL:GQ	1/1:102,9,0:16
Chr02	75016548	.	G	A	96.5	.	DP=4;VDB=0.0249;AF1=1;AC1=2;DP4=0,0,3,1;MQ=42;FQ=-39;EFF=DOWNSTREAM(MODIFIER|||||Sobic.002G399600|||PAC:28382509|),DOWNSTREAM(MODIFIER|||||Sobic.002G399700|||PAC:28381033|),DOWNSTREAM(MODIFIER|||||Sobic.002G399700|||PAC:28381034|),INTERGENIC(MODIFIER|||||||||),UPSTREAM(MODIFIER|||||Sobic.002G399500|||PAC:28380514|)	GT:PL:GQ	1/1:129,12,0:21
Chr02	75119781	.	G	A	86.5	.	DP=4;VDB=0.0059;AF1=1;AC1=2;DP4=0,0,1,3;MQ=42;FQ=-39;EFF=DOWNSTREAM(MODIFIER|||||Sobic.002G401000|||PAC:28380653|),DOWNSTREAM(MODIFIER|||||Sobic.002G401200|||PAC:28380950|),INTERGENIC(MODIFIER|||||||||),UPSTREAM(MODIFIER|||||Sobic.002G401100|||PAC:28378980|)	GT:PL:GQ	1/1:119,12,0:21
Chr02	75162307	.	G	A	222.0	.	DP=15;VDB=0.0398;AF1=1;AC1=2;DP4=0,0,8,6;MQ=44;FQ=-69;EFF=DOWNSTREAM(MODIFIER|||||Sobic.002G401500|||PAC:28379784|),INTRON(MODIFIER|||||Sobic.002G401500|||PAC:28379785|21)	GT:PL:GQ	1/1:255,42,0:81
Chr02	75193972	.	G	A	102.0	.	DP=4;VDB=0.0313;AF1=1;AC1=2;DP4=0,0,2,2;MQ=45;FQ=-39;EFF=INTERGENIC(MODIFIER|||||||||),UPSTREAM(MODIFIER|||||Sobic.002G401800|||PAC:28381638|),UPSTREAM(MODIFIER|||||Sobic.002G401800|||PAC:28381639|)	GT:PL:GQ	1/1:134,12,0:21
Chr02	75540331	.	G	A	192.0	.	DP=9;VDB=0.0365;AF1=1;AC1=2;DP4=0,0,7,2;MQ=43;FQ=-54;EFF=DOWNSTREAM(MODIFIER|||||Sobic.002G406200|||PAC:28383965|),UPSTREAM(MODIFIER|||||Sobic.002G406300|||PAC:28379498|),UTR_3_PRIME(MODIFIER|||||Sobic.002G406100|||PAC:28380354|3),UTR_3_PRIME(MODIFIER|||||Sobic.002G406100|||PAC:28380355|3),UTR_3_PRIME(MODIFIER|||||Sobic.002G406100|||PAC:28380356|2)	GT:PL:GQ	1/1:225,27,0:51
Chr02	75627730	.	G	A	119.0	.	DP=5;VDB=0.0359;AF1=1;AC1=2;DP4=0,0,4,1;MQ=45;FQ=-42;EFF=DOWNSTREAM(MODIFIER|||||Sobic.002G407800|||PAC:28383746|),DOWNSTREAM(MODIFIER|||||Sobic.002G407800|||PAC:28383747|),DOWNSTREAM(MODIFIER|||||Sobic.002G407900|||PAC:28383718|),DOWNSTREAM(MODIFIER|||||Sobic.002G407900|||PAC:28383719|),DOWNSTREAM(MODIFIER|||||Sobic.002G407900|||PAC:28383720|),INTERGENIC(MODIFIER|||||||||),UPSTREAM(MODIFIER|||||…	GT:PL:GQ	1/1:152,15,0:27
Chr02	75883833	.	G	A	59.1	.	DP=11;VDB=0.0380;AF1=1;AC1=2;DP4=0,0,6,1;MQ=23;FQ=-48;EFF=INTERGENIC(MODIFIER|||||||||)	GT:PL:GQ	1/1:92,21,0:39
Chr02	75893786	.	G	A	96.5	.	DP=5;VDB=0.0164;AF1=1;AC1=2;DP4=0,0,3,1;MQ=46;FQ=-39;EFF=INTERGENIC(MODIFIER|||||||||),UPSTREAM(MODIFIER|||||Sobic.002G410900|||PAC:28381915|)	GT:PL:GQ	1/1:129,12,0:21
Chr02	75910165	.	G	A	36.8	.	DP=2;VDB=0.0116;AF1=1;AC1=2;DP4=0,0,1,1;MQ=38;FQ=-33;EFF=DOWNSTREAM(MODIFIER|||||Sobic.002G411100|||PAC:28380848|),DOWNSTREAM(MODIFIER|||||Sobic.002G411200|||PAC:28379516|),DOWNSTREAM(MODIFIER|||||Sobic.002G411300|||PAC:28382093|),DOWNSTREAM(MODIFIER|||||Sobic.002G411300|||PAC:28382094|),INTERGENIC(MODIFIER|||||||||)	GT:PL:GQ	1/1:68,6,0:10
Chr02	75948092	.	G	A	163.0	.	DP=8;VDB=0.0325;AF1=1;AC1=2;DP4=0,0,7,1;MQ=45;FQ=-51;EFF=INTERGENIC(MODIFIER|||||||||),UPSTREAM(MODIFIER|||||Sobic.002G411600|||PAC:28379314|)	GT:PL:GQ	1/1:196,24,0:45
Chr02	75956978	.	G	A	179.0	.	DP=8;VDB=0.0322;AF1=1;AC1=2;DP4=0,0,2,6;MQ=45;FQ=-51;EFF=DOWNSTREAM(MODIFIER|||||Sobic.002G411700|||PAC:28381306|),SYNONYMOUS_CODING(LOW|SILENT|gtG/gtA|V1270||Sobic.002G411600|||PAC:28379314|)	GT:PL:GQ	1/1:212,24,0:45
Chr02	75988638	.	G	A	205.0	.	DP=10;VDB=0.0359;AF1=1;AC1=2;DP4=0,0,8,2;MQ=45;FQ=-57;EFF=DOWNSTREAM(MODIFIER|||||Sobic.002G412200|||PAC:28381438|),INTERGENIC(MODIFIER|||||||||),UPSTREAM(MODIFIER|||||Sobic.002G412300|||PAC:28382835|)	GT:PL:GQ	1/1:238,30,0:57
Chr02	76004815	.	G	A	152.0	.	DP=6;VDB=0.0343;AF1=1;AC1=2;DP4=0,0,3,3;MQ=44;FQ=-45;EFF=DOWNSTREAM(MODIFIER|||||Sobic.002G412500|||PAC:28380698|),INTERGENIC(MODIFIER|||||||||),UPSTREAM(MODIFIER|||||Sobic.002G412600|||PAC:28383492|)	GT:PL:GQ	1/1:185,18,0:33
Chr02	76072955	.	G	A	198.0	.	DP=8;VDB=0.0343;AF1=1;AC1=2;DP4=0,0,5,3;MQ=45;FQ=-51;EFF=DOWNSTREAM(MODIFIER|||||Sobic.002G413700|||PAC:28379453|),UTR_3_PRIME(MODIFIER|||||Sobic.002G413600|||PAC:28379287|9)	GT:PL:GQ	1/1:231,24,0:45
Chr02	76138015	.	G	A	156.0	.	DP=6;VDB=0.0042;AF1=1;AC1=2;DP4=0,0,4,2;MQ=45;FQ=-45;EFF=UPSTREAM(MODIFIER|||||Sobic.002G414600|||PAC:28381822|),UTR_3_PRIME(MODIFIER|||||Sobic.002G414500|||PAC:28382651|5)	GT:PL:GQ	1/1:189,18,0:33
Chr02	76258053	.	G	A	107.0	.	DP=4;VDB=0.0070;AF1=1;AC1=2;DP4=0,0,2,2;MQ=45;FQ=-39;EFF=INTERGENIC(MODIFIER|||||||||),UPSTREAM(MODIFIER|||||Sobic.002G415800|||PAC:28383236|),UPSTREAM(MODIFIER|||||Sobic.002G415900|||PAC:28381135|)	GT:PL:GQ	1/1:139,12,0:21
Chr02	76369035	.	G	A	121.0	.	DP=7;VDB=0.0263;AF1=1;AC1=2;DP4=0,0,3,3;MQ=43;FQ=-45;EFF=DOWNSTREAM(MODIFIER|||||Sobic.002G416800|||PAC:28383641|),NON_SYNONYMOUS_CODING(MODERATE|MISSENSE|gCg/gTg|A153V||Sobic.002G416900|||PAC:28382649|)	GT:PL:GQ	1/1:154,18,0:33
Chr02	76493996	.	C	T	151.0	.	DP=6;VDB=0.0384;AF1=1;AC1=2;DP4=0,0,2,4;MQ=45;FQ=-45;EFF=INTERGENIC(MODIFIER|||||||||)	GT:PL:GQ	1/1:184,18,0:33
Chr02	76510960	.	G	A	51.5	.	DP=4;VDB=0.0204;AF1=1;AC1=2;DP4=0,0,3,1;MQ=30;FQ=-39;EFF=INTERGENIC(MODIFIER|||||||||),UPSTREAM(MODIFIER|||||Sobic.002G418000|||PAC:28383488|)	GT:PL:GQ	1/1:84,12,0:21
Chr02	76548801	.	C	T	206.0	.	DP=10;VDB=0.0345;AF1=1;AC1=2;DP4=0,0,3,6;MQ=45;FQ=-54;EFF=INTRON(MODIFIER|||||Sobic.002G418200|||PAC:28379473|6),INTRON(MODIFIER|||||Sobic.002G418200|||PAC:28379474|6)	GT:PL:GQ	1/1:239,27,0:51
Chr02	76664035	.	C	T	187.0	.	DP=8;VDB=0.0365;AF1=1;AC1=2;DP4=0,0,3,5;MQ=45;FQ=-51;EFF=DOWNSTREAM(MODIFIER|||||Sobic.002G419700|||PAC:28381972|),INTRON(MODIFIER|||||Sobic.002G419800|||PAC:28378955|6),UPSTREAM(MODIFIER|||||Sobic.002G419900|||PAC:28379340|)	GT:PL:GQ	1/1:220,24,0:45
Chr02	76790113	.	C	T	220.0	.	DP=10;VDB=0.0099;AF1=1;AC1=2;DP4=0,0,3,7;MQ=45;FQ=-57;EFF=DOWNSTREAM(MODIFIER|||||Sobic.002G420900|||PAC:28383800|),DOWNSTREAM(MODIFIER|||||Sobic.002G421000|||PAC:28380909|),DOWNSTREAM(MODIFIER|||||Sobic.002G421000|||PAC:28380910|),INTERGENIC(MODIFIER|||||||||)	GT:PL:GQ	1/1:253,30,0:57
Chr02	76834208	.	C	T	215.0	.	DP=9;VDB=0.0081;AF1=1;AC1=2;DP4=0,0,5,4;MQ=45;FQ=-54;EFF=INTERGENIC(MODIFIER|||||||||),UPSTREAM(MODIFIER|||||Sobic.002G421400|||PAC:28382861|)	GT:PL:GQ	1/1:248,27,0:51
Chr02	77024193	.	C	T	34.8	.	DP=2;VDB=0.0196;AF1=1;AC1=2;DP4=0,0,1,1;MQ=33;FQ=-33;EFF=INTRON(MODIFIER|||||Sobic.002G423400|||PAC:28382671|1),UPSTREAM(MODIFIER|||||Sobic.002G423500|||PAC:28381751|)	GT:PL:GQ	1/1:66,6,0:10
Chr02	77162173	.	C	T	158.0	.	DP=7;VDB=0.0365;AF1=1;AC1=2;DP4=0,0,4,3;MQ=44;FQ=-48;EFF=INTERGENIC(MODIFIER|||||||||),UPSTREAM(MODIFIER|||||Sobic.002G425600|||PAC:28380576|)	GT:PL:GQ	1/1:191,21,0:39
Chr02	77223714	.	C	T	222.0	.	DP=13;VDB=0.0380;AF1=1;AC1=2;DP4=0,0,7,6;MQ=45;FQ=-66;EFF=INTERGENIC(MODIFIER|||||||||)	GT:PL:GQ	1/1:255,39,0:75
Chr02	77254084	.	C	T	222.0	.	DP=12;VDB=0.0298;AF1=1;AC1=2;DP4=0,0,5,7;MQ=44;FQ=-63;EFF=INTRON(MODIFIER|||||Sobic.002G426400|||PAC:28379964|9)	GT:PL:GQ	1/1:255,36,0:69
Chr02	77403403	.	C	T	222.0	.	DP=11;VDB=0.0392;AF1=1;AC1=2;DP4=0,0,3,8;MQ=45;FQ=-60;EFF=DOWNSTREAM(MODIFIER|||||Sobic.002G428000|||PAC:28382058|),DOWNSTREAM(MODIFIER|||||Sobic.002G428200|||PAC:28381365|),NON_SYNONYMOUS_CODING(MODERATE|MISSENSE|Gat/Aat|D209N||Sobic.002G428100|||PAC:28380608|),NON_SYNONYMOUS_CODING(MODERATE|MISSENSE|Gat/Aat|D216N||Sobic.002G428100|||PAC:28380607|)	GT:PL:GQ	1/1:255,33,0:63
Chr02	77404121	.	C	T	222.0	.	DP=10;VDB=0.0271;AF1=1;AC1=2;DP4=0,0,5,5;MQ=45;FQ=-57;EFF=DOWNSTREAM(MODIFIER|||||Sobic.002G428000|||PAC:28382058|),DOWNSTREAM(MODIFIER|||||Sobic.002G428200|||PAC:28381365|),NON_SYNONYMOUS_CODING(MODERATE|MISSENSE|Gag/Aag|E67K||Sobic.002G428100|||PAC:28380608|),NON_SYNONYMOUS_CODING(MODERATE|MISSENSE|Gag/Aag|E74K||Sobic.002G428100|||PAC:28380607|)	GT:PL:GQ	1/1:255,30,0:57
Chr02	77611926	.	C	T	88.5	.	DP=6;VDB=0.0380;AF1=1;AC1=2;DP4=0,0,3,1;MQ=46;FQ=-39;EFF=INTERGENIC(MODIFIER|||||||||),UPSTREAM(MODIFIER|||||Sobic.002G430800|||PAC:28380591|),UPSTREAM(MODIFIER|||||Sobic.002G430800|||PAC:28380592|),UPSTREAM(MODIFIER|||||Sobic.002G430900|||PAC:28382153|)	GT:PL:GQ	1/1:121,12,0:21
Chr02	77628683	.	C	T	134.0	.	DP=8;VDB=0.0305;AF1=1;AC1=2;DP4=0,0,1,5;MQ=45;FQ=-45;EFF=DOWNSTREAM(MODIFIER|||||Sobic.002G431200|||PAC:28381272|),DOWNSTREAM(MODIFIER|||||Sobic.002G431300|||PAC:28382371|),INTERGENIC(MODIFIER|||||||||),UPSTREAM(MODIFIER|||||Sobic.002G431100|||PAC:28382123|)	GT:PL:GQ	1/1:167,18,0:33
Chr03	37407	.	G	A	45.5	.	DP=4;VDB=0.0318;AF1=1;AC1=2;DP4=0,0,3,1;MQ=37;FQ=-39;EFF=INTERGENIC(MODIFIER|||||||||),UPSTREAM(MODIFIER|||||Sobic.003G000200|||PAC:28385999|)	GT:PL:GQ	1/1:78,12,0:21
Chr03	134133	.	G	A	177.0	.	DP=8;VDB=0.0392;AF1=1;AC1=2;DP4=0,0,6,2;MQ=43;FQ=-51;EFF=INTERGENIC(MODIFIER|||||||||),UPSTREAM(MODIFIER|||||Sobic.003G001300|||PAC:28387865|)	GT:PL:GQ	1/1:210,24,0:45
Chr03	156847	.	G	A	203.0	.	DP=8;VDB=0.0359;AF1=1;AC1=2;DP4=0,0,4,4;MQ=45;FQ=-51;EFF=INTERGENIC(MODIFIER|||||||||),UPSTREAM(MODIFIER|||||Sobic.003G001400|||PAC:28386046|),UPSTREAM(MODIFIER|||||Sobic.003G001400|||PAC:28386047|)	GT:PL:GQ	1/1:236,24,0:45
Chr03	173362	.	G	A	95.3	.	DP=5;VDB=0.0118;AF1=1;AC1=2;DP4=0,0,3,2;MQ=40;FQ=-42;EFF=START_GAINED(LOW|||||Sobic.003G001500|||PAC:28385733|1)	GT:PL:GQ	1/1:128,15,0:27
Chr03	282132	.	G	A	156.0	.	DP=7;VDB=0.0345;AF1=1;AC1=2;DP4=0,0,1,6;MQ=45;FQ=-48;EFF=INTRON(MODIFIER|||||Sobic.003G002400|||PAC:28386120|2),UTR_5_PRIME(MODIFIER|||||Sobic.003G002500|||PAC:28387518|1)	GT:PL:GQ	1/1:189,21,0:39
Chr03	398652	.	G	A	124.0	.	DP=5;VDB=0.0177;AF1=1;AC1=2;DP4=0,0,3,2;MQ=45;FQ=-42;EFF=DOWNSTREAM(MODIFIER|||||Sobic.003G003900|||PAC:28388564|),INTERGENIC(MODIFIER|||||||||),UPSTREAM(MODIFIER|||||Sobic.003G004000|||PAC:28386281|)	GT:PL:GQ	1/1:157,15,0:27
Chr03	461117	.	G	A	191.0	.	DP=8;VDB=0.0190;AF1=1;AC1=2;DP4=0,0,5,3;MQ=45;FQ=-51;EFF=DOWNSTREAM(MODIFIER|||||Sobic.003G005300|||PAC:28388040|),NON_SYNONYMOUS_CODING(MODERATE|MISSENSE|Gag/Aag|E49K||Sobic.003G005200|||PAC:28384729|),UPSTREAM(MODIFIER|||||Sobic.003G005100|||PAC:28384964|)	GT:PL:GQ	1/1:224,24,0:45
Chr03	718244	.	G	A	98.5	.	DP=5;VDB=0.0365;AF1=1;AC1=2;DP4=0,0,2,2;MQ=45;FQ=-39;EFF=DOWNSTREAM(MODIFIER|||||Sobic.003G008100|||PAC:28387938|),DOWNSTREAM(MODIFIER|||||Sobic.003G008300|||PAC:28387298|),UTR_3_PRIME(MODIFIER|||||Sobic.003G008200|||PAC:28385243|3)	GT:PL:GQ	1/1:131,12,0:21
Chr03	718353	.	G	A	145.0	.	DP=7;VDB=0.0099;AF1=1;AC1=2;DP4=0,0,3,3;MQ=45;FQ=-45;EFF=DOWNSTREAM(MODIFIER|||||Sobic.003G008100|||PAC:28387938|),DOWNSTREAM(MODIFIER|||||Sobic.003G008300|||PAC:28387298|),UTR_3_PRIME(MODIFIER|||||Sobic.003G008200|||PAC:28385243|3)	GT:PL:GQ	1/1:178,18,0:33
Chr03	911021	.	G	A	195.0	.	DP=10;VDB=0.0271;AF1=1;AC1=2;DP4=0,0,7,2;MQ=45;FQ=-54;EFF=INTERGENIC(MODIFIER|||||||||),UPSTREAM(MODIFIER|||||Sobic.003G010600|||PAC:28388030|)	GT:PL:GQ	1/1:228,27,0:51
Chr03	932282	.	G	A	81.5	.	DP=4;VDB=0.0249;AF1=1;AC1=2;DP4=0,0,1,3;MQ=42;FQ=-39;EFF=INTERGENIC(MODIFIER|||||||||)	GT:PL:GQ	1/1:114,12,0:21
Chr03	949286	.	G	A	65.0	.	DP=3;VDB=0.0217;AF1=1;AC1=2;DP4=0,0,1,2;MQ=46;FQ=-36;EFF=SYNONYMOUS_CODING(LOW|SILENT|gcC/gcT|A406||Sobic.003G010800|||PAC:28385548|),SYNONYMOUS_CODING(LOW|SILENT|gcC/gcT|A419||Sobic.003G010800|||PAC:28385547|)	GT:PL:GQ	1/1:97,9,0:16
Chr03	1179491	.	G	A	222.0	.	DP=13;VDB=0.0164;AF1=1;AC1=2;DP4=0,0,6,6;MQ=46;FQ=-63;EFF=DOWNSTREAM(MODIFIER|||||Sobic.003G012900|||PAC:28385588|),INTERGENIC(MODIFIER|||||||||)	GT:PL:GQ	1/1:255,36,0:69
Chr03	1304143	.	G	A	182.0	.	DP=9;VDB=0.0298;AF1=1;AC1=2;DP4=0,0,7,2;MQ=45;FQ=-54;EFF=INTERGENIC(MODIFIER|||||||||)	GT:PL:GQ	1/1:215,27,0:51
Chr03	1305788	.	G	A	78.0	.	DP=3;VDB=0.0224;AF1=1;AC1=2;DP4=0,0,2,1;MQ=45;FQ=-36;EFF=INTERGENIC(MODIFIER|||||||||)	GT:PL:GQ	1/1:110,9,0:16
Chr03	1400385	.	G	A	139.0	.	DP=8;VDB=0.0380;AF1=1;AC1=2;DP4=0,0,5,3;MQ=37;FQ=-51;EFF=DOWNSTREAM(MODIFIER|||||Sobic.003G015400|||PAC:28387441|),INTERGENIC(MODIFIER|||||||||)	GT:PL:GQ	1/1:172,24,0:45
Chr03	1539695	.	G	A	222.0	.	DP=12;VDB=0.0392;AF1=1;AC1=2;DP4=0,0,5,6;MQ=45;FQ=-60;EFF=INTRON(MODIFIER|||||Sobic.003G017300|||PAC:28388836|4),UPSTREAM(MODIFIER|||||Sobic.003G017400|||PAC:28384125|)	GT:PL:GQ	1/1:255,33,0:63
Chr03	1551942	.	C	T	208.0	.	DP=10;VDB=0.0399;AF1=1;AC1=2;DP4=0,0,5,4;MQ=45;FQ=-54;EFF=INTERGENIC(MODIFIER|||||||||),UPSTREAM(MODIFIER|||||Sobic.003G017500|||PAC:28385059|)	GT:PL:GQ	1/1:241,27,0:51
Chr03	1554781	.	C	T	128.0	.	DP=7;VDB=0.0345;AF1=1;AC1=2;DP4=0,0,3,2;MQ=40;FQ=-42;EFF=INTERGENIC(MODIFIER|||||||||),UPSTREAM(MODIFIER|||||Sobic.003G017500|||PAC:28385059|)	GT:PL:GQ	1/1:161,15,0:27
Chr03	1723431	.	G	A	222.0	.	DP=15;VDB=0.0384;AF1=1;AC1=2;DP4=0,0,8,7;MQ=45;FQ=-72;EFF=DOWNSTREAM(MODIFIER|||||Sobic.003G019200|||PAC:28385690|),INTERGENIC(MODIFIER|||||||||),UPSTREAM(MODIFIER|||||Sobic.003G019300|||PAC:28386784|)	GT:PL:GQ	1/1:255,45,0:87
Chr03	1823037	.	G	A	33.8	.	DP=4;VDB=0.0082;AF1=1;AC1=2;DP4=0,0,1,1;MQ=37;FQ=-33;EFF=NON_SYNONYMOUS_CODING(MODERATE|MISSENSE|Gac/Aac|D734N||Sobic.003G021300|||PAC:28384853|)	GT:PL:GQ	1/1:65,6,0:10
Chr03	1823193	.	G	A	157.0	.	DP=7;VDB=0.0164;AF1=1;AC1=2;DP4=0,0,4,3;MQ=41;FQ=-48;EFF=NON_SYNONYMOUS_CODING(MODERATE|MISSENSE|Gcc/Acc|A786T||Sobic.003G021300|||PAC:28384853|)	GT:PL:GQ	1/1:190,21,0:39
Chr03	2103916	.	C	T	182.0	.	DP=8;VDB=0.0393;AF1=1;AC1=2;DP4=0,0,6,2;MQ=45;FQ=-51;EFF=INTERGENIC(MODIFIER|||||||||)	GT:PL:GQ	1/1:215,24,0:45
Chr03	2149790	.	C	T	222.0	.	DP=13;VDB=0.0359;AF1=1;AC1=2;DP4=0,0,9,3;MQ=45;FQ=-63;EFF=INTERGENIC(MODIFIER|||||||||),UPSTREAM(MODIFIER|||||Sobic.003G025400|||PAC:28384768|),UPSTREAM(MODIFIER|||||Sobic.003G025500|||PAC:28386377|)	GT:PL:GQ	1/1:255,36,0:69
Chr03	2171795	.	C	T	94.5	.	DP=4;VDB=0.0301;AF1=1;AC1=2;DP4=0,0,1,3;MQ=45;FQ=-39;EFF=INTERGENIC(MODIFIER|||||||||)	GT:PL:GQ	1/1:127,12,0:21
Chr03	2212127	.	C	T	116.0	.	DP=5;VDB=0.0392;AF1=1;AC1=2;DP4=0,0,4,1;MQ=39;FQ=-42;EFF=DOWNSTREAM(MODIFIER|||||Sobic.003G026100|||PAC:28388451|),INTERGENIC(MODIFIER|||||||||)	GT:PL:GQ	1/1:149,15,0:27
Chr03	2401901	.	C	T	124.0	.	DP=5;VDB=0.0380;AF1=1;AC1=2;DP4=0,0,2,3;MQ=45;FQ=-42;EFF=INTERGENIC(MODIFIER|||||||||)	GT:PL:GQ	1/1:157,15,0:27
Chr03	2481241	.	C	T	196.0	.	DP=9;VDB=0.0365;AF1=1;AC1=2;DP4=0,0,7,2;MQ=45;FQ=-54;EFF=DOWNSTREAM(MODIFIER|||||Sobic.003G028000|||PAC:28389265|),DOWNSTREAM(MODIFIER|||||Sobic.003G028100|||PAC:28384268|),INTERGENIC(MODIFIER|||||||||)	GT:PL:GQ	1/1:229,27,0:51
Chr03	2538244	.	C	T	108.0	.	DP=7;VDB=0.0244;AF1=1;AC1=2;DP4=0,0,5,2;MQ=29;FQ=-48;EFF=INTERGENIC(MODIFIER|||||||||),UPSTREAM(MODIFIER|||||Sobic.003G028900|||PAC:28388319|)	GT:PL:GQ	1/1:141,21,0:39
Chr03	2607702	.	C	T	222.0	.	DP=12;VDB=0.0343;AF1=1;AC1=2;DP4=0,0,8,4;MQ=45;FQ=-63;EFF=SYNONYMOUS_CODING(LOW|SILENT|cgC/cgT|R1172||Sobic.003G029600|||PAC:28388765|),UPSTREAM(MODIFIER|||||Sobic.003G029700|||PAC:28387632|)	GT:PL:GQ	1/1:255,36,0:69
Chr03	2688794	.	C	T	143.0	.	DP=7;VDB=0.0216;AF1=1;AC1=2;DP4=0,0,4,2;MQ=45;FQ=-45;EFF=INTERGENIC(MODIFIER|||||||||),UPSTREAM(MODIFIER|||||Sobic.003G030000|||PAC:28386261|)	GT:PL:GQ	1/1:176,18,0:33
Chr03	2806199	.	C	T	222.0	.	DP=11;VDB=0.0398;AF1=1;AC1=2;DP4=0,0,8,3;MQ=45;FQ=-60;EFF=INTERGENIC(MODIFIER|||||||||)	GT:PL:GQ	1/1:255,33,0:63
Chr03	2947566	.	C	T	87.3	.	DP=6;VDB=0.0399;AF1=1;AC1=2;DP4=0,0,1,4;MQ=36;FQ=-42;EFF=DOWNSTREAM(MODIFIER|||||Sobic.003G031900|||PAC:28389105|),INTERGENIC(MODIFIER|||||||||)	GT:PL:GQ	1/1:120,15,0:27
Chr03	3100821	.	C	T	170.0	.	DP=7;VDB=0.0343;AF1=1;AC1=2;DP4=0,0,3,4;MQ=45;FQ=-48;EFF=INTERGENIC(MODIFIER|||||||||)	GT:PL:GQ	1/1:203,21,0:39
Chr03	3118664	.	C	T	222.0	.	DP=15;VDB=0.0325;AF1=1;AC1=2;DP4=0,0,6,8;MQ=38;FQ=-69;EFF=DOWNSTREAM(MODIFIER|||||Sobic.003G034200|||PAC:28387807|),INTERGENIC(MODIFIER|||||||||),UPSTREAM(MODIFIER|||||Sobic.003G034100|||PAC:28386593|)	GT:PL:GQ	1/1:255,42,0:81
Chr03	3213465	.	C	T	150.0	.	DP=6;VDB=0.0393;AF1=1;AC1=2;DP4=0,0,4,2;MQ=43;FQ=-45;EFF=DOWNSTREAM(MODIFIER|||||Sobic.003G035100|||PAC:28387714|),INTERGENIC(MODIFIER|||||||||)	GT:PL:GQ	1/1:183,18,0:33
Chr03	3302254	.	C	T	130.0	.	DP=6;VDB=0.0190;AF1=1;AC1=2;DP4=0,0,3,2;MQ=45;FQ=-42;EFF=INTRON(MODIFIER|||||Sobic.003G036000|||PAC:28384955|7)	GT:PL:GQ	1/1:163,15,0:27
Chr03	3316183	.	C	T	201.0	.	DP=8;VDB=0.0380;AF1=1;AC1=2;DP4=0,0,4,4;MQ=45;FQ=-51;EFF=INTERGENIC(MODIFIER|||||||||),UPSTREAM(MODIFIER|||||Sobic.003G036200|||PAC:28387061|)	GT:PL:GQ	1/1:234,24,0:45
Chr03	3391548	.	C	T	222.0	.	DP=10;VDB=0.0373;AF1=1;AC1=2;DP4=0,0,5,5;MQ=45;FQ=-57;EFF=UPSTREAM(MODIFIER|||||Sobic.003G036800|||PAC:28386774|),UTR_3_PRIME(MODIFIER|||||Sobic.003G036900|||PAC:28386931|22)	GT:PL:GQ	1/1:255,30,0:57
Chr03	3465279	.	G	A	222.0	.	DP=12;VDB=0.0373;AF1=1;AC1=2;DP4=0,0,7,4;MQ=44;FQ=-60;EFF=DOWNSTREAM(MODIFIER|||||Sobic.003G037100|||PAC:28385417|),UTR_3_PRIME(MODIFIER|||||Sobic.003G037000|||PAC:28389276|13)	GT:PL:GQ	1/1:255,33,0:63
Chr03	3468487	.	C	T	76.5	.	DP=4;VDB=0.0334;AF1=1;AC1=2;DP4=0,0,2,2;MQ=43;FQ=-39;EFF=DOWNSTREAM(MODIFIER|||||Sobic.003G037000|||PAC:28389276|),SYNONYMOUS_CODING(LOW|SILENT|ccG/ccA|P152||Sobic.003G037100|||PAC:28385417|)	GT:PL:GQ	1/1:109,12,0:21
Chr03	3484738	.	C	T	165.0	.	DP=7;VDB=0.0359;AF1=1;AC1=2;DP4=0,0,2,5;MQ=44;FQ=-48;EFF=INTERGENIC(MODIFIER|||||||||),UPSTREAM(MODIFIER|||||Sobic.003G037200|||PAC:28384445|)	GT:PL:GQ	1/1:198,21,0:39
Chr03	3539821	.	C	T	141.0	.	DP=6;VDB=0.0400;AF1=1;AC1=2;DP4=0,0,2,4;MQ=44;FQ=-45;EFF=DOWNSTREAM(MODIFIER|||||Sobic.003G037600|||PAC:28388412|),DOWNSTREAM(MODIFIER|||||Sobic.003G037600|||PAC:28388413|),INTERGENIC(MODIFIER|||||||||)	GT:PL:GQ	1/1:174,18,0:33
Chr03	3718146	.	C	T	160.0	.	DP=6;VDB=0.0384;AF1=1;AC1=2;DP4=0,0,3,3;MQ=45;FQ=-45;EFF=INTRON(MODIFIER|||||Sobic.003G040000|||PAC:28384775|2)	GT:PL:GQ	1/1:193,18,0:33
Chr03	4023772	.	C	T	222.0	.	DP=13;VDB=0.0365;AF1=1;AC1=2;DP4=0,0,6,6;MQ=45;FQ=-63;EFF=DOWNSTREAM(MODIFIER|||||Sobic.003G043500|||PAC:28385236|),INTERGENIC(MODIFIER|||||||||),UPSTREAM(MODIFIER|||||Sobic.003G043600|||PAC:28384256|)	GT:PL:GQ	1/1:255,36,0:69
Chr03	4073553	.	C	T	204.0	.	DP=9;VDB=0.0216;AF1=1;AC1=2;DP4=0,0,5,4;MQ=44;FQ=-54;EFF=SYNONYMOUS_CODING(LOW|SILENT|ggC/ggT|G562||Sobic.003G044200|||PAC:28387530|),UPSTREAM(MODIFIER|||||Sobic.003G044300|||PAC:28386303|)	GT:PL:GQ	1/1:237,27,0:51
Chr03	4190709	.	C	T	222.0	.	DP=12;VDB=0.0399;AF1=1;AC1=2;DP4=0,0,8,3;MQ=45;FQ=-60;EFF=DOWNSTREAM(MODIFIER|||||Sobic.003G045700|||PAC:28386676|),INTERGENIC(MODIFIER|||||||||),UPSTREAM(MODIFIER|||||Sobic.003G045800|||PAC:28385142|)	GT:PL:GQ	1/1:255,33,0:63
Chr03	4298114	.	C	T	117.0	.	DP=5;VDB=0.0118;AF1=1;AC1=2;DP4=0,0,3,2;MQ=45;FQ=-42;EFF=DOWNSTREAM(MODIFIER|||||Sobic.003G046900|||PAC:28388000|),INTERGENIC(MODIFIER|||||||||),UPSTREAM(MODIFIER|||||Sobic.003G047000|||PAC:28388790|)	GT:PL:GQ	1/1:150,15,0:27
Chr03	4312081	.	C	T	120.0	.	DP=5;VDB=0.0380;AF1=1;AC1=2;DP4=0,0,2,3;MQ=39;FQ=-42;EFF=DOWNSTREAM(MODIFIER|||||Sobic.003G047100|||PAC:28387900|),DOWNSTREAM(MODIFIER|||||Sobic.003G047300|||PAC:28387263|),INTERGENIC(MODIFIER|||||||||),UPSTREAM(MODIFIER|||||Sobic.003G047200|||PAC:28388532|)	GT:PL:GQ	1/1:153,15,0:27
Chr03	4335796	.	C	T	222.0	.	DP=13;VDB=0.0345;AF1=1;AC1=2;DP4=0,0,6,6;MQ=45;FQ=-63;EFF=INTERGENIC(MODIFIER|||||||||),UPSTREAM(MODIFIER|||||Sobic.003G047600|||PAC:28385895|)	GT:PL:GQ	1/1:255,36,0:69
Chr03	4362699	.	C	T	157.0	.	DP=6;VDB=0.0365;AF1=1;AC1=2;DP4=0,0,3,3;MQ=41;FQ=-45;EFF=INTERGENIC(MODIFIER|||||||||)	GT:PL:GQ	1/1:190,18,0:33
Chr03	4537553	.	C	T	176.0	.	DP=8;VDB=0.0322;AF1=1;AC1=2;DP4=0,0,4,4;MQ=39;FQ=-51;EFF=INTERGENIC(MODIFIER|||||||||),UPSTREAM(MODIFIER|||||Sobic.003G049600|||PAC:28386278|)	GT:PL:GQ	1/1:209,24,0:45
Chr03	4606961	.	C	T	141.0	.	DP=7;VDB=0.0365;AF1=1;AC1=2;DP4=0,0,4,3;MQ=37;FQ=-48;EFF=DOWNSTREAM(MODIFIER|||||Sobic.003G050600|||PAC:28385230|),DOWNSTREAM(MODIFIER|||||Sobic.003G050800|||PAC:28389116|),SYNONYMOUS_CODING(LOW|SILENT|agC/agT|S601||Sobic.003G050700|||PAC:28387586|)	GT:PL:GQ	1/1:174,21,0:39
Chr03	4653729	.	C	T	119.0	.	DP=6;VDB=0.0118;AF1=1;AC1=2;DP4=0,0,1,5;MQ=43;FQ=-45;EFF=DOWNSTREAM(MODIFIER|||||Sobic.003G051100|||PAC:28387963|),INTRON(MODIFIER|||||Sobic.003G051200|||PAC:28387314|5)	GT:PL:GQ	1/1:152,18,0:33
Chr03	4778780	.	C	T	222.0	.	DP=11;VDB=0.0081;AF1=1;AC1=2;DP4=0,0,7,4;MQ=44;FQ=-60;EFF=INTRON(MODIFIER|||||Sobic.003G052800|||PAC:28388460|20)	GT:PL:GQ	1/1:255,33,0:63
Chr03	5080904	.	C	T	121.0	.	DP=5;VDB=0.0345;AF1=1;AC1=2;DP4=0,0,3,2;MQ=46;FQ=-42;EFF=INTERGENIC(MODIFIER|||||||||),UPSTREAM(MODIFIER|||||Sobic.003G057100|||PAC:28384160|)	GT:PL:GQ	1/1:154,15,0:27
Chr03	5115717	.	C	T	200.0	.	DP=10;VDB=0.0380;AF1=1;AC1=2;DP4=0,0,8,2;MQ=44;FQ=-57;EFF=DOWNSTREAM(MODIFIER|||||Sobic.003G057700|||PAC:28386998|),INTRON(MODIFIER|||||Sobic.003G057800|||PAC:28384217|3),UPSTREAM(MODIFIER|||||Sobic.003G057900|||PAC:28384277|),UPSTREAM(MODIFIER|||||Sobic.003G058000|||PAC:28385808|)	GT:PL:GQ	1/1:233,30,0:57
Chr03	5830765	.	C	T	88.1	.	DP=6;VDB=0.0298;AF1=1;AC1=2;DP4=0,0,3,3;MQ=30;FQ=-45;EFF=INTERGENIC(MODIFIER|||||||||)	GT:PL:GQ	1/1:121,18,0:33
Chr03	6007277	.	C	T	222.0	.	DP=13;VDB=0.0380;AF1=1;AC1=2;DP4=0,0,8,5;MQ=44;FQ=-66;EFF=UPSTREAM(MODIFIER|||||Sobic.003G070000|||PAC:28388331|),UPSTREAM(MODIFIER|||||Sobic.003G070200|||PAC:28387762|),UTR_5_PRIME(MODIFIER|||||Sobic.003G070100|||PAC:28384292|3)	GT:PL:GQ	1/1:255,39,0:75
Chr03	6173081	.	C	T	184.0	.	DP=10;VDB=0.0365;AF1=1;AC1=2;DP4=0,0,1,9;MQ=44;FQ=-57;EFF=DOWNSTREAM(MODIFIER|||||Sobic.003G072400|||PAC:28384877|),INTRON(MODIFIER|||||Sobic.003G072500|||PAC:28385920|2),UPSTREAM(MODIFIER|||||Sobic.003G072600|||PAC:28388398|)	GT:PL:GQ	1/1:217,30,0:57
Chr03	6274614	.	C	T	160.0	.	DP=9;VDB=0.0380;AF1=1;AC1=2;DP4=0,0,7,1;MQ=42;FQ=-51;EFF=INTERGENIC(MODIFIER|||||||||)	GT:PL:GQ	1/1:193,24,0:45
Chr03	6660601	.	G	A	79.0	.	DP=3;VDB=0.0199;AF1=1;AC1=2;DP4=0,0,1,2;MQ=45;FQ=-36;EFF=DOWNSTREAM(MODIFIER|||||Sobic.003G078000|||PAC:28385421|),NON_SYNONYMOUS_CODING(MODERATE|MISSENSE|Gag/Aag|E326K||Sobic.003G077900|||PAC:28387982|)	GT:PL:GQ	1/1:111,9,0:16
Chr03	6746510	.	G	A	128.0	.	DP=7;VDB=0.0365;AF1=1;AC1=2;DP4=0,0,1,6;MQ=44;FQ=-48;EFF=DOWNSTREAM(MODIFIER|||||Sobic.003G078400|||PAC:28388711|),INTERGENIC(MODIFIER|||||||||)	GT:PL:GQ	1/1:161,21,0:39
Chr03	6760579	.	G	A	94.5	.	DP=4;VDB=0.0110;AF1=1;AC1=2;DP4=0,0,1,3;MQ=45;FQ=-39;EFF=DOWNSTREAM(MODIFIER|||||Sobic.003G078500|||PAC:28386927|),DOWNSTREAM(MODIFIER|||||Sobic.003G078700|||PAC:28388105|),DOWNSTREAM(MODIFIER|||||Sobic.003G078700|||PAC:28388106|),INTERGENIC(MODIFIER|||||||||),UPSTREAM(MODIFIER|||||Sobic.003G078600|||PAC:28388916|)	GT:PL:GQ	1/1:127,12,0:21
Chr03	6981168	.	G	A	140.0	.	DP=11;VDB=0.0380;AF1=1;AC1=2;DP4=0,0,1,6;MQ=46;FQ=-48;EFF=INTERGENIC(MODIFIER|||||||||),UPSTREAM(MODIFIER|||||Sobic.003G081000|||PAC:28386708|),UPSTREAM(MODIFIER|||||Sobic.003G081100|||PAC:28388353|)	GT:PL:GQ	1/1:173,21,0:39
Chr03	7083925	.	G	A	219.0	.	DP=9;VDB=0.0118;AF1=1;AC1=2;DP4=0,0,4,5;MQ=45;FQ=-54;EFF=INTERGENIC(MODIFIER|||||||||),UPSTREAM(MODIFIER|||||Sobic.003G082400|||PAC:28384616|),UPSTREAM(MODIFIER|||||Sobic.003G082500|||PAC:28387203|),UPSTREAM(MODIFIER|||||Sobic.003G082600|||PAC:28385589|)	GT:PL:GQ	1/1:252,27,0:51
Chr03	7405424	.	G	A	159.0	.	DP=6;VDB=0.0392;AF1=1;AC1=2;DP4=0,0,2,4;MQ=46;FQ=-45;EFF=INTERGENIC(MODIFIER|||||||||)	GT:PL:GQ	1/1:192,18,0:33
Chr03	7543743	.	G	A	175.0	.	DP=8;VDB=0.0359;AF1=1;AC1=2;DP4=0,0,4,3;MQ=45;FQ=-48;EFF=INTERGENIC(MODIFIER|||||||||),UPSTREAM(MODIFIER|||||Sobic.003G086900|||PAC:28386112|),UPSTREAM(MODIFIER|||||Sobic.003G086900|||PAC:28386113|),UPSTREAM(MODIFIER|||||Sobic.003G087000|||PAC:28389359|)	GT:PL:GQ	1/1:208,21,0:39
Chr03	7558993	.	G	A	171.0	.	DP=7;VDB=0.0190;AF1=1;AC1=2;DP4=0,0,4,3;MQ=45;FQ=-48;EFF=DOWNSTREAM(MODIFIER|||||Sobic.003G087100|||PAC:28387766|),DOWNSTREAM(MODIFIER|||||Sobic.003G087100|||PAC:28387767|),START_GAINED(LOW|||||Sobic.003G087200|||PAC:28386159|1),START_GAINED(LOW|||||Sobic.003G087200|||PAC:28386160|1),START_GAINED(LOW|||||Sobic.003G087200|||PAC:28386161|1),UPSTREAM(MODIFIER|||||Sobic.003G087300|||PAC:28387487|)	GT:PL:GQ	1/1:204,21,0:39
Chr03	7568520	.	G	A	72.0	.	DP=3;VDB=0.0224;AF1=1;AC1=2;DP4=0,0,2,1;MQ=45;FQ=-36;EFF=DOWNSTREAM(MODIFIER|||||Sobic.003G087300|||PAC:28387487|),UTR_5_PRIME(MODIFIER|||||Sobic.003G087400|||PAC:28389370|1)	GT:PL:GQ	1/1:104,9,0:16
Chr03	7696111	.	G	A	167.0	.	DP=7;VDB=0.0365;AF1=1;AC1=2;DP4=0,0,4,3;MQ=45;FQ=-48;EFF=INTERGENIC(MODIFIER|||||||||),UPSTREAM(MODIFIER|||||Sobic.003G088400|||PAC:28384962|)	GT:PL:GQ	1/1:200,21,0:39
Chr03	7724165	.	G	A	139.0	.	DP=6;VDB=0.0398;AF1=1;AC1=2;DP4=0,0,1,5;MQ=45;FQ=-45;EFF=INTERGENIC(MODIFIER|||||||||),UPSTREAM(MODIFIER|||||Sobic.003G088600|||PAC:28386508|),UPSTREAM(MODIFIER|||||Sobic.003G088600|||PAC:28386509|),UPSTREAM(MODIFIER|||||Sobic.003G088700|||PAC:28387433|),UPSTREAM(MODIFIER|||||Sobic.003G088700|||PAC:28387434|),UPSTREAM(MODIFIER|||||Sobic.003G088700|||PAC:28387435|)	GT:PL:GQ	1/1:172,18,0:33
Chr03	7825968	.	G	A	88.5	.	DP=4;VDB=0.0254;AF1=1;AC1=2;DP4=0,0,1,3;MQ=42;FQ=-39;EFF=DOWNSTREAM(MODIFIER|||||Sobic.003G089500|||PAC:28385474|),DOWNSTREAM(MODIFIER|||||Sobic.003G089600|||PAC:28389230|),INTERGENIC(MODIFIER|||||||||)	GT:PL:GQ	1/1:121,12,0:21
Chr03	7878031	.	G	A	205.0	.	DP=9;VDB=0.0216;AF1=1;AC1=2;DP4=0,0,5,4;MQ=45;FQ=-54;EFF=INTERGENIC(MODIFIER|||||||||),UPSTREAM(MODIFIER|||||Sobic.003G090400|||PAC:28387898|)	GT:PL:GQ	1/1:238,27,0:51
Chr03	8293103	.	G	A	132.0	.	DP=11;VDB=0.0322;AF1=1;AC1=2;DP4=0,0,4,6;MQ=27;FQ=-57;EFF=INTERGENIC(MODIFIER|||||||||)	GT:PL:GQ	1/1:165,30,0:57
Chr03	8323348	.	G	A	97.5	.	DP=4;VDB=0.0318;AF1=1;AC1=2;DP4=0,0,2,2;MQ=42;FQ=-39;EFF=INTRON(MODIFIER|||||Sobic.003G095300|||PAC:28385637|1),INTRON(MODIFIER|||||Sobic.003G095300|||PAC:28385638|1),INTRON(MODIFIER|||||Sobic.003G095300|||PAC:28385639|1),INTRON(MODIFIER|||||Sobic.003G095300|||PAC:28385640|1),INTRON(MODIFIER|||||Sobic.003G095300|||PAC:28385641|1),INTRON(MODIFIER|||||Sobic.003G095300|||PAC:28385642|1),INTRON(MODIF…	GT:PL:GQ	1/1:130,12,0:21
Chr03	8343261	.	G	A	62.5	.	DP=4;VDB=0.0332;AF1=1;AC1=2;DP4=0,0,3,1;MQ=30;FQ=-39;EFF=INTERGENIC(MODIFIER|||||||||)	GT:PL:GQ	1/1:95,12,0:21
Chr03	8351621	.	G	A	37.0	.	DP=9;VDB=0.0305;AF1=1;AC1=2;DP4=0,0,4,5;MQ=17;FQ=-54;EFF=INTERGENIC(MODIFIER|||||||||)	GT:PL:GQ	1/1:70,27,0:51
Chr03	8423510	.	G	A	122.0	.	DP=6;VDB=0.0398;AF1=1;AC1=2;DP4=0,0,1,4;MQ=45;FQ=-42;EFF=INTRON(MODIFIER|||||Sobic.003G095800|||PAC:28384048|5)	GT:PL:GQ	1/1:155,15,0:27
Chr03	8488725	.	G	A	76.3	.	DP=5;VDB=0.0241;AF1=1;AC1=2;DP4=0,0,3,2;MQ=32;FQ=-42;EFF=INTERGENIC(MODIFIER|||||||||)	GT:PL:GQ	1/1:109,15,0:27
Chr03	8552050	.	G	A	58.0	.	DP=4;VDB=0.0334;AF1=1;AC1=2;DP4=0,0,1,2;MQ=46;FQ=-36;EFF=INTERGENIC(MODIFIER|||||||||)	GT:PL:GQ	1/1:90,9,0:16
Chr03	8625759	.	G	A	188.0	.	DP=9;VDB=0.0365;AF1=1;AC1=2;DP4=0,0,7,2;MQ=46;FQ=-54;EFF=DOWNSTREAM(MODIFIER|||||Sobic.003G097900|||PAC:28386996|),DOWNSTREAM(MODIFIER|||||Sobic.003G097900|||PAC:28386997|),INTERGENIC(MODIFIER|||||||||),UPSTREAM(MODIFIER|||||Sobic.003G097800|||PAC:28386796|)	GT:PL:GQ	1/1:221,27,0:51
Chr03	8632237	.	G	A	167.0	.	DP=7;VDB=0.0298;AF1=1;AC1=2;DP4=0,0,5,2;MQ=43;FQ=-48;EFF=INTERGENIC(MODIFIER|||||||||),UPSTREAM(MODIFIER|||||Sobic.003G097900|||PAC:28386996|),UPSTREAM(MODIFIER|||||Sobic.003G097900|||PAC:28386997|)	GT:PL:GQ	1/1:200,21,0:39
Chr03	8657663	.	G	A	120.0	.	DP=7;VDB=0.0241;AF1=1;AC1=2;DP4=0,0,2,3;MQ=46;FQ=-42;EFF=INTERGENIC(MODIFIER|||||||||)	GT:PL:GQ	1/1:153,15,0:27
Chr03	8658568	.	G	A	102.0	.	DP=4;VDB=0.0318;AF1=1;AC1=2;DP4=0,0,2,2;MQ=46;FQ=-39;EFF=INTERGENIC(MODIFIER|||||||||)	GT:PL:GQ	1/1:134,12,0:21
Chr03	8764567	.	G	A	174.0	.	DP=7;VDB=0.0359;AF1=1;AC1=2;DP4=0,0,3,4;MQ=45;FQ=-48;EFF=DOWNSTREAM(MODIFIER|||||Sobic.003G099800|||PAC:28385718|),INTERGENIC(MODIFIER|||||||||),UPSTREAM(MODIFIER|||||Sobic.003G099600|||PAC:28388874|),UPSTREAM(MODIFIER|||||Sobic.003G099700|||PAC:28387108|)	GT:PL:GQ	1/1:207,21,0:39
Chr03	9340913	.	G	A	103.0	.	DP=4;VDB=0.0318;AF1=1;AC1=2;DP4=0,0,3,1;MQ=45;FQ=-39;EFF=DOWNSTREAM(MODIFIER|||||Sobic.003G104200|||PAC:28384047|),INTERGENIC(MODIFIER|||||||||),UPSTREAM(MODIFIER|||||Sobic.003G104300|||PAC:28388253|),UPSTREAM(MODIFIER|||||Sobic.003G104400|||PAC:28386375|)	GT:PL:GQ	1/1:135,12,0:21
Chr03	9489907	.	G	A	118.0	.	DP=6;VDB=0.0398;AF1=1;AC1=2;DP4=0,0,3,2;MQ=38;FQ=-42;EFF=INTERGENIC(MODIFIER|||||||||)	GT:PL:GQ	1/1:151,15,0:27
Chr03	9491381	.	G	A	67.5	.	DP=4;VDB=0.0236;AF1=1;AC1=2;DP4=0,0,2,2;MQ=28;FQ=-39;EFF=INTERGENIC(MODIFIER|||||||||),UPSTREAM(MODIFIER|||||Sobic.003G105000|||PAC:28385412|)	GT:PL:GQ	1/1:100,12,0:21
Chr03	9628167	.	G	A	202.0	.	DP=9;VDB=0.0392;AF1=1;AC1=2;DP4=0,0,6,3;MQ=43;FQ=-54;EFF=DOWNSTREAM(MODIFIER|||||Sobic.003G106100|||PAC:28385505|),NON_SYNONYMOUS_CODING(MODERATE|MISSENSE|Ggg/Agg|G65R||Sobic.003G106000|||PAC:28385595|),UPSTREAM(MODIFIER|||||Sobic.003G105900|||PAC:28388363|),UPSTREAM(MODIFIER|||||Sobic.003G105900|||PAC:28388364|)	GT:PL:GQ	1/1:235,27,0:51
Chr03	9822182	.	G	A	222.0	.	DP=15;VDB=0.0373;AF1=1;AC1=2;DP4=0,0,10,5;MQ=45;FQ=-72;EFF=DOWNSTREAM(MODIFIER|||||Sobic.003G108500|||PAC:28384337|),INTERGENIC(MODIFIER|||||||||),UPSTREAM(MODIFIER|||||Sobic.003G108300|||PAC:28388734|),UPSTREAM(MODIFIER|||||Sobic.003G108400|||PAC:28385487|)	GT:PL:GQ	1/1:255,45,0:87
Chr03	9825849	.	G	A	79.0	.	DP=3;VDB=0.0149;AF1=1;AC1=2;DP4=0,0,1,2;MQ=45;FQ=-36;EFF=INTERGENIC(MODIFIER|||||||||),UPSTREAM(MODIFIER|||||Sobic.003G108400|||PAC:28385487|),UPSTREAM(MODIFIER|||||Sobic.003G108500|||PAC:28384337|)	GT:PL:GQ	1/1:111,9,0:16
Chr03	9871832	.	G	A	73.0	.	DP=9;VDB=0.0359;AF1=1;AC1=2;DP4=0,0,4,4;MQ=23;FQ=-51;EFF=INTERGENIC(MODIFIER|||||||||),UPSTREAM(MODIFIER|||||Sobic.003G109100|||PAC:28387235|)	GT:PL:GQ	1/1:106,24,0:45
Chr03	10047553	.	G	A	168.0	.	DP=8;VDB=0.0373;AF1=1;AC1=2;DP4=0,0,4,4;MQ=42;FQ=-51;EFF=DOWNSTREAM(MODIFIER|||||Sobic.003G111300|||PAC:28388037|),INTRON(MODIFIER|||||Sobic.003G111400|||PAC:28388397|1),UPSTREAM(MODIFIER|||||Sobic.003G111500|||PAC:28388545|),UPSTREAM(MODIFIER|||||Sobic.003G111600|||PAC:28389211|)	GT:PL:GQ	1/1:201,24,0:45
Chr03	10089351	.	G	A	222.0	.	DP=11;VDB=0.0271;AF1=1;AC1=2;DP4=0,0,8,3;MQ=45;FQ=-60;EFF=INTERGENIC(MODIFIER|||||||||),UPSTREAM(MODIFIER|||||Sobic.003G111900|||PAC:28389053|)	GT:PL:GQ	1/1:255,33,0:63
Chr03	10172463	.	G	A	164.0	.	DP=7;VDB=0.0271;AF1=1;AC1=2;DP4=0,0,2,5;MQ=45;FQ=-48;EFF=INTERGENIC(MODIFIER|||||||||)	GT:PL:GQ	1/1:197,21,0:39
Chr03	10273725	.	G	A	132.0	.	DP=7;VDB=0.0365;AF1=1;AC1=2;DP4=0,0,5,1;MQ=45;FQ=-45;EFF=INTERGENIC(MODIFIER|||||||||),UPSTREAM(MODIFIER|||||Sobic.003G113800|||PAC:28385228|)	GT:PL:GQ	1/1:165,18,0:33
Chr03	10478245	.	G	A	99.5	.	DP=4;VDB=0.0309;AF1=1;AC1=2;DP4=0,0,3,1;MQ=45;FQ=-39;EFF=INTERGENIC(MODIFIER|||||||||)	GT:PL:GQ	1/1:132,12,0:21
Chr03	10509117	.	G	A	174.0	.	DP=11;VDB=0.0359;AF1=1;AC1=2;DP4=0,0,4,4;MQ=46;FQ=-51;EFF=DOWNSTREAM(MODIFIER|||||Sobic.003G116300|||PAC:28387379|),INTERGENIC(MODIFIER|||||||||),UPSTREAM(MODIFIER|||||Sobic.003G116200|||PAC:28384072|)	GT:PL:GQ	1/1:207,24,0:45
Chr03	10590798	.	G	A	96.5	.	DP=4;VDB=0.0143;AF1=1;AC1=2;DP4=0,0,3,1;MQ=41;FQ=-39;EFF=DOWNSTREAM(MODIFIER|||||Sobic.003G117400|||PAC:28388458|),INTRON(MODIFIER|||||Sobic.003G117300|||PAC:28386147|4),INTRON(MODIFIER|||||Sobic.003G117300|||PAC:28386148|4)	GT:PL:GQ	1/1:129,12,0:21
Chr03	10689256	.	G	A	219.0	.	DP=10;VDB=0.0392;AF1=1;AC1=2;DP4=0,0,7,3;MQ=45;FQ=-57;EFF=DOWNSTREAM(MODIFIER|||||Sobic.003G117900|||PAC:28387532|),DOWNSTREAM(MODIFIER|||||Sobic.003G118000|||PAC:28385326|),INTRON(MODIFIER|||||Sobic.003G118100|||PAC:28384137|10)	GT:PL:GQ	1/1:252,30,0:57
Chr03	10721771	.	G	A	222.0	.	DP=11;VDB=0.0392;AF1=1;AC1=2;DP4=0,0,4,7;MQ=44;FQ=-60;EFF=INTERGENIC(MODIFIER|||||||||)	GT:PL:GQ	1/1:255,33,0:63
Chr03	10827513	.	G	A	222.0	.	DP=12;VDB=0.0399;AF1=1;AC1=2;DP4=0,0,5,6;MQ=45;FQ=-60;EFF=DOWNSTREAM(MODIFIER|||||Sobic.003G119400|||PAC:28384934|),INTERGENIC(MODIFIER|||||||||),UPSTREAM(MODIFIER|||||Sobic.003G119500|||PAC:28384846|)	GT:PL:GQ	1/1:255,33,0:63
Chr03	10877970	.	G	A	200.0	.	DP=8;VDB=0.0244;AF1=1;AC1=2;DP4=0,0,4,4;MQ=45;FQ=-51;EFF=INTRON(MODIFIER|||||Sobic.003G119700|||PAC:28386458|1)	GT:PL:GQ	1/1:233,24,0:45
Chr03	10980014	.	G	A	222.0	.	DP=11;VDB=0.0244;AF1=1;AC1=2;DP4=0,0,6,5;MQ=46;FQ=-60;EFF=DOWNSTREAM(MODIFIER|||||Sobic.003G120600|||PAC:28385169|),SYNONYMOUS_CODING(LOW|SILENT|cgC/cgT|R226||Sobic.003G120700|||PAC:28385856|),SYNONYMOUS_CODING(LOW|SILENT|cgC/cgT|R226||Sobic.003G120700|||PAC:28385857|),SYNONYMOUS_CODING(LOW|SILENT|cgC/cgT|R226||Sobic.003G120700|||PAC:28385858|)	GT:PL:GQ	1/1:255,33,0:63
Chr03	11072351	.	G	A	215.0	.	DP=9;VDB=0.0400;AF1=1;AC1=2;DP4=0,0,4,5;MQ=44;FQ=-54;EFF=INTRON(MODIFIER|||||Sobic.003G121300|||PAC:28386588|1),UPSTREAM(MODIFIER|||||Sobic.003G121200|||PAC:28387913|)	GT:PL:GQ	1/1:248,27,0:51
Chr03	11116773	.	G	A	172.0	.	DP=8;VDB=0.0392;AF1=1;AC1=2;DP4=0,0,3,5;MQ=43;FQ=-51;EFF=DOWNSTREAM(MODIFIER|||||Sobic.003G121700|||PAC:28385543|),DOWNSTREAM(MODIFIER|||||Sobic.003G121800|||PAC:28387641|),INTERGENIC(MODIFIER|||||||||)	GT:PL:GQ	1/1:205,24,0:45
Chr03	11116881	.	G	A	183.0	.	DP=9;VDB=0.0271;AF1=1;AC1=2;DP4=0,0,5,3;MQ=46;FQ=-51;EFF=DOWNSTREAM(MODIFIER|||||Sobic.003G121700|||PAC:28385543|),DOWNSTREAM(MODIFIER|||||Sobic.003G121800|||PAC:28387641|),INTERGENIC(MODIFIER|||||||||)	GT:PL:GQ	1/1:216,24,0:45
Chr03	11186248	.	G	A	220.0	.	DP=10;VDB=0.0343;AF1=1;AC1=2;DP4=0,0,4,5;MQ=45;FQ=-54;EFF=INTRON(MODIFIER|||||Sobic.003G122800|||PAC:28388134|3),INTRON(MODIFIER|||||Sobic.003G122800|||PAC:28388135|3),UPSTREAM(MODIFIER|||||Sobic.003G122900|||PAC:28384481|)	GT:PL:GQ	1/1:253,27,0:51
Chr03	11340571	.	G	A	179.0	.	DP=9;VDB=0.0345;AF1=1;AC1=2;DP4=0,0,4,4;MQ=39;FQ=-51;EFF=INTERGENIC(MODIFIER|||||||||)	GT:PL:GQ	1/1:212,24,0:45
Chr03	11436105	.	G	A	120.0	.	DP=5;VDB=0.0322;AF1=1;AC1=2;DP4=0,0,3,2;MQ=39;FQ=-42;EFF=INTERGENIC(MODIFIER|||||||||)	GT:PL:GQ	1/1:153,15,0:27
Chr03	11448887	.	G	A	151.0	.	DP=7;VDB=0.0398;AF1=1;AC1=2;DP4=0,0,1,6;MQ=43;FQ=-48;EFF=INTERGENIC(MODIFIER|||||||||)	GT:PL:GQ	1/1:184,21,0:39
Chr03	11459232	.	G	A	137.0	.	DP=6;VDB=0.0325;AF1=1;AC1=2;DP4=0,0,2,4;MQ=38;FQ=-45;EFF=INTERGENIC(MODIFIER|||||||||)	GT:PL:GQ	1/1:170,18,0:33
Chr03	11535584	.	G	A	174.0	.	DP=7;VDB=0.0190;AF1=1;AC1=2;DP4=0,0,3,4;MQ=46;FQ=-48;EFF=INTERGENIC(MODIFIER|||||||||)	GT:PL:GQ	1/1:207,21,0:39
Chr03	11665165	.	G	A	65.0	.	DP=4;VDB=0.0022;AF1=1;AC1=2;DP4=0,0,2,1;MQ=42;FQ=-36;EFF=DOWNSTREAM(MODIFIER|||||Sobic.003G127100|||PAC:28386800|),INTERGENIC(MODIFIER|||||||||)	GT:PL:GQ	1/1:97,9,0:16
Chr03	11685442	.	G	A	87.3	.	DP=5;VDB=0.0400;AF1=1;AC1=2;DP4=0,0,3,2;MQ=33;FQ=-42;EFF=INTERGENIC(MODIFIER|||||||||)	GT:PL:GQ	1/1:120,15,0:27
Chr03	11734103	.	G	A	222.0	.	DP=14;VDB=0.0399;AF1=1;AC1=2;DP4=0,0,7,6;MQ=45;FQ=-66;EFF=UPSTREAM(MODIFIER|||||Sobic.003G127600|||PAC:28387473|),UPSTREAM(MODIFIER|||||Sobic.003G127800|||PAC:28386179|),UTR_3_PRIME(MODIFIER|||||Sobic.003G127700|||PAC:28384939|3)	GT:PL:GQ	1/1:255,39,0:75
Chr03	11764865	.	G	A	207.0	.	DP=9;VDB=0.0271;AF1=1;AC1=2;DP4=0,0,6,3;MQ=45;FQ=-54;EFF=INTRON(MODIFIER|||||Sobic.003G128300|||PAC:28387399|7),UPSTREAM(MODIFIER|||||Sobic.003G128200|||PAC:28388057|)	GT:PL:GQ	1/1:240,27,0:51
Chr03	11767534	.	G	A	222.0	.	DP=15;VDB=0.0322;AF1=1;AC1=2;DP4=0,0,12,3;MQ=44;FQ=-72;EFF=INTRON(MODIFIER|||||Sobic.003G128300|||PAC:28387399|6)	GT:PL:GQ	1/1:255,45,0:87
Chr03	11783747	.	G	A	26.5	.	DP=4;VDB=0.0313;AF1=1;AC1=2;DP4=0,0,3,1;MQ=18;FQ=-39;EFF=INTERGENIC(MODIFIER|||||||||)	GT:PL:GQ	1/1:59,12,0:21
Chr03	11849718	.	G	A	123.0	.	DP=5;VDB=0.0398;AF1=1;AC1=2;DP4=0,0,4,1;MQ=45;FQ=-42;EFF=INTERGENIC(MODIFIER|||||||||)	GT:PL:GQ	1/1:156,15,0:27
Chr03	11857388	.	G	A	222.0	.	DP=19;VDB=0.0298;AF1=1;AC1=2;DP4=0,0,9,10;MQ=45;FQ=-84;EFF=INTRON(MODIFIER|||||Sobic.003G128600|||PAC:28386240|1)	GT:PL:GQ	1/1:255,57,0:99
Chr03	11893731	.	G	A	222.0	.	DP=11;VDB=0.0392;AF1=1;AC1=2;DP4=0,0,4,7;MQ=44;FQ=-60;EFF=DOWNSTREAM(MODIFIER|||||Sobic.003G128800|||PAC:28385985|),INTERGENIC(MODIFIER|||||||||)	GT:PL:GQ	1/1:255,33,0:63
Chr03	11949878	.	G	A	198.0	.	DP=8;VDB=0.0399;AF1=1;AC1=2;DP4=0,0,4,4;MQ=45;FQ=-51;EFF=INTERGENIC(MODIFIER|||||||||)	GT:PL:GQ	1/1:231,24,0:45
Chr03	11979817	.	G	A	222.0	.	DP=11;VDB=0.0345;AF1=1;AC1=2;DP4=0,0,6,5;MQ=45;FQ=-60;EFF=INTERGENIC(MODIFIER|||||||||),UPSTREAM(MODIFIER|||||Sobic.003G128900|||PAC:28389246|)	GT:PL:GQ	1/1:255,33,0:63
Chr03	12438858	.	G	A	97.5	.	DP=4;VDB=0.0234;AF1=1;AC1=2;DP4=0,0,2,2;MQ=42;FQ=-39;EFF=DOWNSTREAM(MODIFIER|||||Sobic.003G132100|||PAC:28385246|),INTERGENIC(MODIFIER|||||||||)	GT:PL:GQ	1/1:130,12,0:21
Chr03	12448191	.	G	A	70.5	.	DP=4;VDB=0.0022;AF1=1;AC1=2;DP4=0,0,1,3;MQ=39;FQ=-39;EFF=UPSTREAM(MODIFIER|||||Sobic.003G132100|||PAC:28385246|),UTR_5_PRIME(MODIFIER|||||Sobic.003G132200|||PAC:28386711|1)	GT:PL:GQ	1/1:103,12,0:21
Chr03	12492527	.	G	A	146.0	.	DP=6;VDB=0.0398;AF1=1;AC1=2;DP4=0,0,2,4;MQ=46;FQ=-45;EFF=NON_SYNONYMOUS_CODING(MODERATE|MISSENSE|cCt/cTt|P91L||Sobic.003G132700|||PAC:28387092|),UPSTREAM(MODIFIER|||||Sobic.003G132800|||PAC:28385907|)	GT:PL:GQ	1/1:179,18,0:33
Chr03	12531376	.	C	T	69.5	.	DP=4;VDB=0.0271;AF1=1;AC1=2;DP4=0,0,2,2;MQ=32;FQ=-39;EFF=INTERGENIC(MODIFIER|||||||||)	GT:PL:GQ	1/1:102,12,0:21
Chr03	12665704	.	G	A	116.0	.	DP=8;VDB=0.0400;AF1=1;AC1=2;DP4=0,0,1,6;MQ=39;FQ=-48;EFF=INTERGENIC(MODIFIER|||||||||)	GT:PL:GQ	1/1:149,21,0:39
Chr03	12800351	.	G	A	115.0	.	DP=6;VDB=0.0399;AF1=1;AC1=2;DP4=0,0,1,4;MQ=42;FQ=-42;EFF=INTERGENIC(MODIFIER|||||||||),UPSTREAM(MODIFIER|||||Sobic.003G135000|||PAC:28387294|)	GT:PL:GQ	1/1:148,15,0:27
Chr03	12827881	.	G	A	197.0	.	DP=9;VDB=0.0392;AF1=1;AC1=2;DP4=0,0,3,5;MQ=45;FQ=-51;EFF=INTERGENIC(MODIFIER|||||||||)	GT:PL:GQ	1/1:230,24,0:45
Chr03	12881102	.	G	A	146.0	.	DP=7;VDB=0.0322;AF1=1;AC1=2;DP4=0,0,5,2;MQ=46;FQ=-48;EFF=DOWNSTREAM(MODIFIER|||||Sobic.003G135500|||PAC:28385190|),INTERGENIC(MODIFIER|||||||||)	GT:PL:GQ	1/1:179,21,0:39
Chr03	12990613	.	G	A	90.5	.	DP=4;VDB=0.0301;AF1=1;AC1=2;DP4=0,0,1,3;MQ=44;FQ=-39;EFF=INTERGENIC(MODIFIER|||||||||)	GT:PL:GQ	1/1:123,12,0:21
Chr03	13011810	.	G	A	155.0	.	DP=7;VDB=0.0343;AF1=1;AC1=2;DP4=0,0,5,2;MQ=46;FQ=-48;EFF=DOWNSTREAM(MODIFIER|||||Sobic.003G136400|||PAC:28388275|),INTRON(MODIFIER|||||Sobic.003G136500|||PAC:28386374|1)	GT:PL:GQ	1/1:188,21,0:39
Chr03	13055735	.	G	A	204.0	.	DP=9;VDB=0.0393;AF1=1;AC1=2;DP4=0,0,6,3;MQ=46;FQ=-54;EFF=DOWNSTREAM(MODIFIER|||||Sobic.003G136700|||PAC:28388681|),INTERGENIC(MODIFIER|||||||||)	GT:PL:GQ	1/1:237,27,0:51
Chr03	13340725	.	G	A	150.0	.	DP=10;VDB=0.0305;AF1=1;AC1=2;DP4=0,0,3,7;MQ=33;FQ=-57;EFF=INTERGENIC(MODIFIER|||||||||)	GT:PL:GQ	1/1:183,30,0:57
Chr03	13405809	.	G	A	156.0	.	DP=7;VDB=0.0241;AF1=1;AC1=2;DP4=0,0,5,2;MQ=43;FQ=-48;EFF=INTERGENIC(MODIFIER|||||||||)	GT:PL:GQ	1/1:189,21,0:39
Chr03	13426418	.	G	A	128.0	.	DP=6;VDB=0.0392;AF1=1;AC1=2;DP4=0,0,4,2;MQ=46;FQ=-45;EFF=DOWNSTREAM(MODIFIER|||||Sobic.003G138400|||PAC:28389165|),DOWNSTREAM(MODIFIER|||||Sobic.003G138500|||PAC:28386866|),DOWNSTREAM(MODIFIER|||||Sobic.003G138500|||PAC:28386867|),DOWNSTREAM(MODIFIER|||||Sobic.003G138500|||PAC:28386868|),INTERGENIC(MODIFIER|||||||||)	GT:PL:GQ	1/1:161,18,0:33
Chr03	13439710	.	G	A	222.0	.	DP=10;VDB=0.0399;AF1=1;AC1=2;DP4=0,0,3,7;MQ=44;FQ=-57;EFF=DOWNSTREAM(MODIFIER|||||Sobic.003G138600|||PAC:28387788|),INTERGENIC(MODIFIER|||||||||),UPSTREAM(MODIFIER|||||Sobic.003G138500|||PAC:28386866|),UPSTREAM(MODIFIER|||||Sobic.003G138500|||PAC:28386867|),UPSTREAM(MODIFIER|||||Sobic.003G138500|||PAC:28386868|)	GT:PL:GQ	1/1:255,30,0:57
Chr03	13462810	.	G	A	130.0	.	DP=7;VDB=0.0392;AF1=1;AC1=2;DP4=0,0,3,3;MQ=46;FQ=-45;EFF=NON_SYNONYMOUS_CODING(MODERATE|MISSENSE|Gtt/Att|V308I||Sobic.003G139000|||PAC:28387401|)	GT:PL:GQ	1/1:163,18,0:33
Chr03	13538386	.	G	A	187.0	.	DP=8;VDB=0.0322;AF1=1;AC1=2;DP4=0,0,5,3;MQ=46;FQ=-51;EFF=INTERGENIC(MODIFIER|||||||||)	GT:PL:GQ	1/1:220,24,0:45
Chr03	13582845	.	G	A	127.0	.	DP=5;VDB=0.0216;AF1=1;AC1=2;DP4=0,0,1,4;MQ=45;FQ=-42;EFF=DOWNSTREAM(MODIFIER|||||Sobic.003G139600|||PAC:28384338|),NON_SYNONYMOUS_CODING(MODERATE|MISSENSE|aGa/aAa|R270K||Sobic.003G139500|||PAC:28386821|)	GT:PL:GQ	1/1:160,15,0:27
Chr03	13636836	.	G	A	197.0	.	DP=9;VDB=0.0365;AF1=1;AC1=2;DP4=0,0,7,2;MQ=45;FQ=-54;EFF=DOWNSTREAM(MODIFIER|||||Sobic.003G140100|||PAC:28385903|),DOWNSTREAM(MODIFIER|||||Sobic.003G140100|||PAC:28385904|),DOWNSTREAM(MODIFIER|||||Sobic.003G140100|||PAC:28385905|),INTERGENIC(MODIFIER|||||||||),UPSTREAM(MODIFIER|||||Sobic.003G140000|||PAC:28387717|)	GT:PL:GQ	1/1:230,27,0:51
Chr03	13778609	.	G	A	60.1	.	DP=7;VDB=0.0244;AF1=1;AC1=2;DP4=0,0,5,1;MQ=21;FQ=-45;EFF=DOWNSTREAM(MODIFIER|||||Sobic.003G141200|||PAC:28387160|),INTRON(MODIFIER|||||Sobic.003G141100|||PAC:28384839|5)	GT:PL:GQ	1/1:93,18,0:33
Chr03	13801687	.	G	A	99.5	.	DP=4;VDB=0.0249;AF1=1;AC1=2;DP4=0,0,2,2;MQ=45;FQ=-39;EFF=INTRON(MODIFIER|||||Sobic.003G141300|||PAC:28386259|2)	GT:PL:GQ	1/1:132,12,0:21
Chr03	13839064	.	G	A	205.0	.	DP=8;VDB=0.0263;AF1=1;AC1=2;DP4=0,0,4,4;MQ=45;FQ=-51;EFF=INTRON(MODIFIER|||||Sobic.003G141500|||PAC:28386196|9),INTRON(MODIFIER|||||Sobic.003G141500|||PAC:28386197|9),UPSTREAM(MODIFIER|||||Sobic.003G141400|||PAC:28388425|)	GT:PL:GQ	1/1:238,24,0:45
Chr03	13886082	.	G	A	104.0	.	DP=4;VDB=0.0313;AF1=1;AC1=2;DP4=0,0,1,3;MQ=44;FQ=-39;EFF=INTERGENIC(MODIFIER|||||||||)	GT:PL:GQ	1/1:136,12,0:21
Chr03	13921725	.	G	A	176.0	.	DP=7;VDB=0.0384;AF1=1;AC1=2;DP4=0,0,4,3;MQ=45;FQ=-48;EFF=INTERGENIC(MODIFIER|||||||||)	GT:PL:GQ	1/1:209,21,0:39
Chr03	13924093	.	G	A	222.0	.	DP=10;VDB=0.0345;AF1=1;AC1=2;DP4=0,0,5,5;MQ=45;FQ=-57;EFF=INTERGENIC(MODIFIER|||||||||)	GT:PL:GQ	1/1:255,30,0:57
Chr03	13963974	.	G	A	158.0	.	DP=9;VDB=0.0298;AF1=1;AC1=2;DP4=0,0,5,3;MQ=35;FQ=-51;EFF=INTERGENIC(MODIFIER|||||||||)	GT:PL:GQ	1/1:191,24,0:45
Chr03	13993251	.	G	A	165.0	.	DP=7;VDB=0.0392;AF1=1;AC1=2;DP4=0,0,5,2;MQ=45;FQ=-48;EFF=INTERGENIC(MODIFIER|||||||||)	GT:PL:GQ	1/1:198,21,0:39
Chr03	14145434	.	G	A	222.0	.	DP=14;VDB=0.0399;AF1=1;AC1=2;DP4=0,0,5,9;MQ=46;FQ=-69;EFF=INTERGENIC(MODIFIER|||||||||),UPSTREAM(MODIFIER|||||Sobic.003G142200|||PAC:28388709|)	GT:PL:GQ	1/1:255,42,0:81
Chr03	14181430	.	G	A	109.0	.	DP=5;VDB=0.0325;AF1=1;AC1=2;DP4=0,0,1,4;MQ=43;FQ=-42;EFF=DOWNSTREAM(MODIFIER|||||Sobic.003G142600|||PAC:28385291|),INTERGENIC(MODIFIER|||||||||),UPSTREAM(MODIFIER|||||Sobic.003G142500|||PAC:28386100|)	GT:PL:GQ	1/1:142,15,0:27
Chr03	14449522	.	G	A	181.0	.	DP=8;VDB=0.0190;AF1=1;AC1=2;DP4=0,0,6,2;MQ=45;FQ=-51;EFF=INTERGENIC(MODIFIER|||||||||)	GT:PL:GQ	1/1:214,24,0:45
Chr03	14596217	.	G	A	208.0	.	DP=10;VDB=0.0345;AF1=1;AC1=2;DP4=0,0,2,8;MQ=45;FQ=-57;EFF=UTR_5_PRIME(MODIFIER|||||Sobic.003G144100|||PAC:28388170|1)	GT:PL:GQ	1/1:241,30,0:57
Chr03	14730895	.	G	A	146.0	.	DP=9;VDB=0.0164;AF1=1;AC1=2;DP4=0,0,4,3;MQ=41;FQ=-48;EFF=INTERGENIC(MODIFIER|||||||||)	GT:PL:GQ	1/1:179,21,0:39
Chr03	14756767	.	G	A	24.0	.	DP=5;VDB=0.0190;AF1=1;AC1=2;DP4=0,0,2,1;MQ=24;FQ=-36;EFF=DOWNSTREAM(MODIFIER|||||Sobic.003G144400|||PAC:28389091|),INTERGENIC(MODIFIER|||||||||)	GT:PL:GQ	1/1:56,9,0:15
Chr03	14880981	.	G	A	96.3	.	DP=7;VDB=0.0011;AF1=1;AC1=2;DP4=0,0,4,1;MQ=41;FQ=-42;EFF=INTERGENIC(MODIFIER|||||||||)	GT:PL:GQ	1/1:129,15,0:27
Chr03	14945479	.	G	A	213.0	.	DP=11;VDB=0.0380;AF1=1;AC1=2;DP4=0,0,6,4;MQ=45;FQ=-57;EFF=INTERGENIC(MODIFIER|||||||||)	GT:PL:GQ	1/1:246,30,0:57
Chr03	15029947	.	C	T	21.0	.	DP=3;VDB=0.0116;AF1=1;AC1=2;DP4=0,0,1,2;MQ=22;FQ=-36;EFF=INTERGENIC(MODIFIER|||||||||),UPSTREAM(MODIFIER|||||Sobic.003G145900|||PAC:28385757|)	GT:PL:GQ	1/1:53,9,0:15
Chr03	15121222	.	G	A	128.0	.	DP=5;VDB=0.0398;AF1=1;AC1=2;DP4=0,0,3,2;MQ=42;FQ=-42;EFF=DOWNSTREAM(MODIFIER|||||Sobic.003G146500|||PAC:28384054|),INTERGENIC(MODIFIER|||||||||)	GT:PL:GQ	1/1:161,15,0:27
Chr03	15159238	.	G	A	222.0	.	DP=10;VDB=0.0271;AF1=1;AC1=2;DP4=0,0,5,5;MQ=44;FQ=-57;EFF=INTRON(MODIFIER|||||Sobic.003G146600|||PAC:28389166|4),INTRON(MODIFIER|||||Sobic.003G146600|||PAC:28389167|4)	GT:PL:GQ	1/1:255,30,0:57
Chr03	15170174	.	G	A	147.0	.	DP=6;VDB=0.0393;AF1=1;AC1=2;DP4=0,0,2,4;MQ=46;FQ=-45;EFF=INTERGENIC(MODIFIER|||||||||)	GT:PL:GQ	1/1:180,18,0:33
Chr03	15220775	.	G	A	102.0	.	DP=5;VDB=0.0244;AF1=1;AC1=2;DP4=0,0,1,3;MQ=43;FQ=-39;EFF=INTRON(MODIFIER|||||Sobic.003G147000|||PAC:28385081|1),INTRON(MODIFIER|||||Sobic.003G147000|||PAC:28385082|1)	GT:PL:GQ	1/1:134,12,0:21
Chr03	15238046	.	G	A	211.0	.	DP=9;VDB=0.0008;AF1=1;AC1=2;DP4=0,0,4,5;MQ=45;FQ=-54;EFF=INTERGENIC(MODIFIER|||||||||)	GT:PL:GQ	1/1:244,27,0:51
Chr03	15278298	.	C	T	123.0	.	DP=5;VDB=0.0219;AF1=1;AC1=2;DP4=0,0,4,1;MQ=45;FQ=-42;EFF=INTERGENIC(MODIFIER|||||||||)	GT:PL:GQ	1/1:156,15,0:27
Chr03	15293244	.	G	A	57.5	.	DP=4;VDB=0.0313;AF1=1;AC1=2;DP4=0,0,3,1;MQ=32;FQ=-39;EFF=INTERGENIC(MODIFIER|||||||||)	GT:PL:GQ	1/1:90,12,0:21
Chr03	15354822	.	G	A	95.1	.	DP=7;VDB=0.0244;AF1=1;AC1=2;DP4=0,0,4,2;MQ=26;FQ=-45;EFF=INTERGENIC(MODIFIER|||||||||),UPSTREAM(MODIFIER|||||Sobic.003G147500|||PAC:28389066|)	GT:PL:GQ	1/1:128,18,0:33
Chr03	15405480	.	G	A	46.3	.	DP=6;VDB=0.0373;AF1=1;AC1=2;DP4=0,0,3,2;MQ=25;FQ=-42;EFF=INTERGENIC(MODIFIER|||||||||)	GT:PL:GQ	1/1:79,15,0:27
Chr03	15442412	.	G	A	202.0	.	DP=9;VDB=0.0400;AF1=1;AC1=2;DP4=0,0,3,6;MQ=45;FQ=-54;EFF=INTRON(MODIFIER|||||Sobic.003G148400|||PAC:28387279|1)	GT:PL:GQ	1/1:235,27,0:51
Chr03	15664384	.	G	A	207.0	.	DP=10;VDB=0.0343;AF1=1;AC1=2;DP4=0,0,6,3;MQ=45;FQ=-54;EFF=INTERGENIC(MODIFIER|||||||||)	GT:PL:GQ	1/1:240,27,0:51
Chr03	15700478	.	G	A	63.0	.	DP=4;VDB=0.0332;AF1=1;AC1=2;DP4=0,0,1,2;MQ=40;FQ=-36;EFF=INTERGENIC(MODIFIER|||||||||)	GT:PL:GQ	1/1:95,9,0:16
Chr03	15701009	.	G	A	105.0	.	DP=8;VDB=0.0190;AF1=1;AC1=2;DP4=0,0,3,2;MQ=46;FQ=-42;EFF=INTERGENIC(MODIFIER|||||||||)	GT:PL:GQ	1/1:138,15,0:27
Chr03	15740313	.	G	A	174.0	.	DP=7;VDB=0.0384;AF1=1;AC1=2;DP4=0,0,4,3;MQ=42;FQ=-48;EFF=INTERGENIC(MODIFIER|||||||||)	GT:PL:GQ	1/1:207,21,0:39
Chr03	15919082	.	G	A	197.0	.	DP=8;VDB=0.0019;AF1=1;AC1=2;DP4=0,0,3,5;MQ=45;FQ=-51;EFF=INTERGENIC(MODIFIER|||||||||),UPSTREAM(MODIFIER|||||Sobic.003G151200|||PAC:28386299|),UPSTREAM(MODIFIER|||||Sobic.003G151200|||PAC:28386300|)	GT:PL:GQ	1/1:230,24,0:45
Chr03	15965607	.	G	A	222.0	.	DP=10;VDB=0.0244;AF1=1;AC1=2;DP4=0,0,7,3;MQ=44;FQ=-57;EFF=INTERGENIC(MODIFIER|||||||||)	GT:PL:GQ	1/1:255,30,0:57
Chr03	16069997	.	G	A	142.0	.	DP=7;VDB=0.0298;AF1=1;AC1=2;DP4=0,0,3,3;MQ=46;FQ=-45;EFF=DOWNSTREAM(MODIFIER|||||Sobic.003G151900|||PAC:28384347|),INTERGENIC(MODIFIER|||||||||)	GT:PL:GQ	1/1:175,18,0:33
Chr03	16350541	.	G	A	167.0	.	DP=10;VDB=0.0271;AF1=1;AC1=2;DP4=0,0,4,6;MQ=31;FQ=-57;EFF=INTERGENIC(MODIFIER|||||||||)	GT:PL:GQ	1/1:200,30,0:57
Chr03	16433916	.	G	A	136.0	.	DP=7;VDB=0.0400;AF1=1;AC1=2;DP4=0,0,6,1;MQ=41;FQ=-48;EFF=INTERGENIC(MODIFIER|||||||||)	GT:PL:GQ	1/1:169,21,0:39
Chr03	16462503	.	G	A	222.0	.	DP=13;VDB=0.0298;AF1=1;AC1=2;DP4=0,0,7,6;MQ=45;FQ=-66;EFF=INTERGENIC(MODIFIER|||||||||)	GT:PL:GQ	1/1:255,39,0:75
Chr03	16508111	.	G	A	66.0	.	DP=8;VDB=0.0325;AF1=1;AC1=2;DP4=0,0,3,5;MQ=17;FQ=-51;EFF=INTERGENIC(MODIFIER|||||||||)	GT:PL:GQ	1/1:99,24,0:45
Chr03	16520079	.	C	T	213.0	.	DP=9;VDB=0.0053;AF1=1;AC1=2;DP4=0,0,3,6;MQ=45;FQ=-54;EFF=INTERGENIC(MODIFIER|||||||||)	GT:PL:GQ	1/1:246,27,0:51
Chr03	16532099	.	G	A	31.8	.	DP=2;VDB=0.0055;AF1=1;AC1=2;DP4=0,0,1,1;MQ=45;FQ=-33;EFF=INTERGENIC(MODIFIER|||||||||)	GT:PL:GQ	1/1:63,6,0:10
Chr03	16550013	.	G	A	222.0	.	DP=11;VDB=0.0373;AF1=1;AC1=2;DP4=0,0,5,6;MQ=40;FQ=-60;EFF=INTERGENIC(MODIFIER|||||||||),UPSTREAM(MODIFIER|||||Sobic.003G153600|||PAC:28387701|),UPSTREAM(MODIFIER|||||Sobic.003G153600|||PAC:28387702|)	GT:PL:GQ	1/1:255,33,0:63
Chr03	16553164	.	G	A	181.0	.	DP=8;VDB=0.0400;AF1=1;AC1=2;DP4=0,0,3,5;MQ=43;FQ=-51;EFF=INTRON(MODIFIER|||||Sobic.003G153600|||PAC:28387701|1),UPSTREAM(MODIFIER|||||Sobic.003G153600|||PAC:28387702|)	GT:PL:GQ	1/1:214,24,0:45
Chr03	16599959	.	G	A	97.5	.	DP=4;VDB=0.0334;AF1=1;AC1=2;DP4=0,0,2,2;MQ=46;FQ=-39;EFF=INTERGENIC(MODIFIER|||||||||)	GT:PL:GQ	1/1:130,12,0:21
Chr03	16847767	.	G	A	161.0	.	DP=9;VDB=0.0400;AF1=1;AC1=2;DP4=0,0,8,1;MQ=45;FQ=-54;EFF=INTERGENIC(MODIFIER|||||||||),UPSTREAM(MODIFIER|||||Sobic.003G154600|||PAC:28388158|)	GT:PL:GQ	1/1:194,27,0:51
Chr03	16853257	.	G	A	176.0	.	DP=7;VDB=0.0190;AF1=1;AC1=2;DP4=0,0,3,4;MQ=45;FQ=-48;EFF=DOWNSTREAM(MODIFIER|||||Sobic.003G154700|||PAC:28385991|),INTERGENIC(MODIFIER|||||||||)	GT:PL:GQ	1/1:209,21,0:39
Chr03	16957862	.	G	A	189.0	.	DP=8;VDB=0.0271;AF1=1;AC1=2;DP4=0,0,3,5;MQ=45;FQ=-51;EFF=INTERGENIC(MODIFIER|||||||||)	GT:PL:GQ	1/1:222,24,0:45
Chr03	16966823	.	G	A	177.0	.	DP=8;VDB=0.0099;AF1=1;AC1=2;DP4=0,0,4,3;MQ=45;FQ=-48;EFF=INTERGENIC(MODIFIER|||||||||),UPSTREAM(MODIFIER|||||Sobic.003G155200|||PAC:28386342|)	GT:PL:GQ	1/1:210,21,0:39
Chr03	17092273	.	G	A	126.0	.	DP=6;VDB=0.0400;AF1=1;AC1=2;DP4=0,0,2,4;MQ=45;FQ=-45;EFF=INTERGENIC(MODIFIER|||||||||)	GT:PL:GQ	1/1:159,18,0:33
Chr03	17141726	.	G	A	155.0	.	DP=6;VDB=0.0365;AF1=1;AC1=2;DP4=0,0,2,4;MQ=45;FQ=-45;EFF=DOWNSTREAM(MODIFIER|||||Sobic.003G155900|||PAC:28388724|),INTRON(MODIFIER|||||Sobic.003G156000|||PAC:28386585|1)	GT:PL:GQ	1/1:188,18,0:33
Chr03	17174197	.	G	A	65.0	.	DP=3;VDB=0.0133;AF1=1;AC1=2;DP4=0,0,1,2;MQ=46;FQ=-36;EFF=INTERGENIC(MODIFIER|||||||||)	GT:PL:GQ	1/1:97,9,0:16
Chr03	17248042	.	G	A	150.0	.	DP=7;VDB=0.0325;AF1=1;AC1=2;DP4=0,0,2,5;MQ=44;FQ=-48;EFF=INTERGENIC(MODIFIER|||||||||)	GT:PL:GQ	1/1:183,21,0:39
Chr03	17340697	.	G	A	188.0	.	DP=8;VDB=0.0325;AF1=1;AC1=2;DP4=0,0,2,6;MQ=45;FQ=-51;EFF=INTERGENIC(MODIFIER|||||||||)	GT:PL:GQ	1/1:221,24,0:45
Chr03	17383416	.	G	A	125.0	.	DP=6;VDB=0.0393;AF1=1;AC1=2;DP4=0,0,1,5;MQ=41;FQ=-45;EFF=INTERGENIC(MODIFIER|||||||||)	GT:PL:GQ	1/1:158,18,0:33
Chr03	17391386	.	G	A	132.0	.	DP=6;VDB=0.0298;AF1=1;AC1=2;DP4=0,0,3,3;MQ=34;FQ=-45;EFF=INTERGENIC(MODIFIER|||||||||)	GT:PL:GQ	1/1:165,18,0:33
Chr03	17475197	.	G	A	40.8	.	DP=3;VDB=0.0225;AF1=1;AC1=2;DP4=0,0,1,1;MQ=44;FQ=-33;EFF=INTERGENIC(MODIFIER|||||||||)	GT:PL:GQ	1/1:72,6,0:10
Chr03	17508418	.	G	A	211.0	.	DP=10;VDB=0.0359;AF1=1;AC1=2;DP4=0,0,5,5;MQ=44;FQ=-57;EFF=INTERGENIC(MODIFIER|||||||||)	GT:PL:GQ	1/1:244,30,0:57
Chr03	17539625	.	G	A	217.0	.	DP=12;VDB=0.0244;AF1=1;AC1=2;DP4=0,0,6,4;MQ=45;FQ=-57;EFF=UTR_3_PRIME(MODIFIER|||||Sobic.003G157100|||PAC:28386827|3)	GT:PL:GQ	1/1:250,30,0:57
Chr03	17552453	.	G	A	92.5	.	DP=4;VDB=0.0249;AF1=1;AC1=2;DP4=0,0,1,3;MQ=41;FQ=-39;EFF=INTERGENIC(MODIFIER|||||||||)	GT:PL:GQ	1/1:125,12,0:21
Chr03	17653550	.	G	A	199.0	.	DP=8;VDB=0.0380;AF1=1;AC1=2;DP4=0,0,5,3;MQ=45;FQ=-51;EFF=INTERGENIC(MODIFIER|||||||||)	GT:PL:GQ	1/1:232,24,0:45
Chr03	17734081	.	G	A	97.3	.	DP=6;VDB=0.0380;AF1=1;AC1=2;DP4=0,0,3,2;MQ=44;FQ=-42;EFF=INTERGENIC(MODIFIER|||||||||)	GT:PL:GQ	1/1:130,15,0:27
Chr03	17965562	.	G	A	199.0	.	DP=8;VDB=0.0263;AF1=1;AC1=2;DP4=0,0,4,4;MQ=45;FQ=-51;EFF=INTERGENIC(MODIFIER|||||||||)	GT:PL:GQ	1/1:232,24,0:45
Chr03	17967771	.	G	A	222.0	.	DP=12;VDB=0.0345;AF1=1;AC1=2;DP4=0,0,8,4;MQ=45;FQ=-63;EFF=INTERGENIC(MODIFIER|||||||||)	GT:PL:GQ	1/1:255,36,0:69
Chr03	17968069	.	G	A	107.0	.	DP=5;VDB=0.0298;AF1=1;AC1=2;DP4=0,0,3,2;MQ=36;FQ=-42;EFF=INTERGENIC(MODIFIER|||||||||)	GT:PL:GQ	1/1:140,15,0:27
Chr03	18048133	.	G	A	191.0	.	DP=8;VDB=0.0373;AF1=1;AC1=2;DP4=0,0,3,5;MQ=43;FQ=-51;EFF=INTERGENIC(MODIFIER|||||||||)	GT:PL:GQ	1/1:224,24,0:45
Chr03	18151574	.	G	A	115.0	.	DP=5;VDB=0.0263;AF1=1;AC1=2;DP4=0,0,1,4;MQ=45;FQ=-42;EFF=INTERGENIC(MODIFIER|||||||||)	GT:PL:GQ	1/1:148,15,0:27
Chr03	18207041	.	G	A	116.0	.	DP=6;VDB=0.0343;AF1=1;AC1=2;DP4=0,0,3,2;MQ=43;FQ=-42;EFF=DOWNSTREAM(MODIFIER|||||Sobic.003G158600|||PAC:28386660|),INTERGENIC(MODIFIER|||||||||),UPSTREAM(MODIFIER|||||Sobic.003G158500|||PAC:28388185|)	GT:PL:GQ	1/1:149,15,0:27
Chr03	18217237	.	G	A	75.0	.	DP=8;VDB=0.0345;AF1=1;AC1=2;DP4=0,0,7,1;MQ=23;FQ=-51;EFF=INTERGENIC(MODIFIER|||||||||)	GT:PL:GQ	1/1:108,24,0:45
Chr03	18217824	.	G	A	72.5	.	DP=4;VDB=0.0313;AF1=1;AC1=2;DP4=0,0,1,3;MQ=32;FQ=-39;EFF=INTERGENIC(MODIFIER|||||||||)	GT:PL:GQ	1/1:105,12,0:21
Chr03	18224951	.	G	A	106.0	.	DP=5;VDB=0.0284;AF1=1;AC1=2;DP4=0,0,3,2;MQ=39;FQ=-42;EFF=INTERGENIC(MODIFIER|||||||||)	GT:PL:GQ	1/1:139,15,0:27
Chr03	18294088	.	G	A	62.0	.	DP=3;VDB=0.0210;AF1=1;AC1=2;DP4=0,0,2,1;MQ=44;FQ=-36;EFF=INTERGENIC(MODIFIER|||||||||)	GT:PL:GQ	1/1:94,9,0:16
Chr03	18311471	.	G	A	26.8	.	DP=2;VDB=0.0151;AF1=1;AC1=2;DP4=0,0,1,1;MQ=35;FQ=-33;EFF=INTERGENIC(MODIFIER|||||||||)	GT:PL:GQ	1/1:58,6,0:10
Chr03	18518470	.	G	A	104.0	.	DP=5;VDB=0.0365;AF1=1;AC1=2;DP4=0,0,3,1;MQ=45;FQ=-39;EFF=INTERGENIC(MODIFIER|||||||||)	GT:PL:GQ	1/1:136,12,0:21
Chr03	18549315	.	G	A	147.0	.	DP=6;VDB=0.0322;AF1=1;AC1=2;DP4=0,0,3,3;MQ=44;FQ=-45;EFF=INTERGENIC(MODIFIER|||||||||)	GT:PL:GQ	1/1:180,18,0:33
Chr03	18552526	.	G	A	80.5	.	DP=4;VDB=0.0288;AF1=1;AC1=2;DP4=0,0,2,2;MQ=35;FQ=-39;EFF=INTERGENIC(MODIFIER|||||||||)	GT:PL:GQ	1/1:113,12,0:21
Chr03	18552886	.	G	A	175.0	.	DP=7;VDB=0.0271;AF1=1;AC1=2;DP4=0,0,3,4;MQ=43;FQ=-48;EFF=INTERGENIC(MODIFIER|||||||||)	GT:PL:GQ	1/1:208,21,0:39
Chr03	18613020	.	G	A	22.0	.	DP=3;VDB=0.0177;AF1=1;AC1=2;DP4=0,0,2,1;MQ=21;FQ=-36;EFF=INTERGENIC(MODIFIER|||||||||)	GT:PL:GQ	1/1:54,9,0:15
Chr03	18721806	.	C	T	47.5	.	DP=4;VDB=0.0263;AF1=1;AC1=2;DP4=0,0,2,2;MQ=22;FQ=-39;EFF=INTERGENIC(MODIFIER|||||||||)	GT:PL:GQ	1/1:80,12,0:21
Chr03	18741577	.	G	A	127.0	.	DP=5;VDB=0.0305;AF1=1;AC1=2;DP4=0,0,3,2;MQ=44;FQ=-42;EFF=INTERGENIC(MODIFIER|||||||||)	GT:PL:GQ	1/1:160,15,0:27
Chr03	18982540	.	G	A	134.0	.	DP=6;VDB=0.0359;AF1=1;AC1=2;DP4=0,0,4,2;MQ=46;FQ=-45;EFF=INTERGENIC(MODIFIER|||||||||)	GT:PL:GQ	1/1:167,18,0:33
Chr03	19024638	.	G	A	222.0	.	DP=13;VDB=0.0365;AF1=1;AC1=2;DP4=0,0,6,6;MQ=43;FQ=-63;EFF=INTERGENIC(MODIFIER|||||||||)	GT:PL:GQ	1/1:255,36,0:69
Chr03	19437217	.	G	A	222.0	.	DP=12;VDB=0.0400;AF1=1;AC1=2;DP4=0,0,8,4;MQ=45;FQ=-63;EFF=INTERGENIC(MODIFIER|||||||||)	GT:PL:GQ	1/1:255,36,0:69
Chr03	19533012	.	G	A	21.0	.	DP=4;VDB=0.0161;AF1=1;AC1=2;DP4=0,0,1,2;MQ=22;FQ=-36;EFF=INTERGENIC(MODIFIER|||||||||)	GT:PL:GQ	1/1:53,9,0:15
Chr03	19565923	.	G	A	84.5	.	DP=4;VDB=0.0204;AF1=1;AC1=2;DP4=0,0,3,1;MQ=46;FQ=-39;EFF=INTERGENIC(MODIFIER|||||||||)	GT:PL:GQ	1/1:117,12,0:21
Chr03	19618944	.	G	A	108.0	.	DP=6;VDB=0.0398;AF1=1;AC1=2;DP4=0,0,2,2;MQ=45;FQ=-39;EFF=INTERGENIC(MODIFIER|||||||||)	GT:PL:GQ	1/1:140,12,0:21
Chr03	19763325	.	G	A	60.0	.	DP=6;VDB=0.0305;AF1=1;AC1=2;DP4=0,0,2,1;MQ=40;FQ=-36;EFF=INTERGENIC(MODIFIER|||||||||)	GT:PL:GQ	1/1:92,9,0:16
Chr03	19830383	.	G	A	122.0	.	DP=6;VDB=0.0219;AF1=1;AC1=2;DP4=0,0,5,1;MQ=47;FQ=-45;EFF=INTERGENIC(MODIFIER|||||||||)	GT:PL:GQ	1/1:155,18,0:33
Chr03	19844209	.	G	A	105.0	.	DP=5;VDB=0.0359;AF1=1;AC1=2;DP4=0,0,4,1;MQ=39;FQ=-42;EFF=INTERGENIC(MODIFIER|||||||||)	GT:PL:GQ	1/1:138,15,0:27
Chr03	19855113	.	G	A	216.0	.	DP=12;VDB=0.0400;AF1=1;AC1=2;DP4=0,0,6,6;MQ=33;FQ=-63;EFF=INTERGENIC(MODIFIER|||||||||)	GT:PL:GQ	1/1:249,36,0:69
Chr03	20023330	.	G	A	155.0	.	DP=7;VDB=0.0305;AF1=1;AC1=2;DP4=0,0,2,5;MQ=41;FQ=-48;EFF=INTERGENIC(MODIFIER|||||||||)	GT:PL:GQ	1/1:188,21,0:39
Chr03	20064185	.	G	A	54.5	.	DP=4;VDB=0.0287;AF1=1;AC1=2;DP4=0,0,1,3;MQ=28;FQ=-39;EFF=INTRON(MODIFIER|||||Sobic.003G162900|||PAC:28386833|3),UPSTREAM(MODIFIER|||||Sobic.003G163000|||PAC:28388582|)	GT:PL:GQ	1/1:87,12,0:21
Chr03	20082387	.	G	A	20.6	.	DP=4;VDB=0.0313;AF1=1;AC1=2;DP4=0,0,2,2;MQ=19;FQ=-39;EFF=INTERGENIC(MODIFIER|||||||||)	GT:PL:GQ	1/1:53,12,0:21
Chr03	20100004	.	G	A	154.0	.	DP=8;VDB=0.0392;AF1=1;AC1=2;DP4=0,0,3,3;MQ=45;FQ=-45;EFF=INTERGENIC(MODIFIER|||||||||)	GT:PL:GQ	1/1:187,18,0:33
Chr03	20136656	.	G	A	83.5	.	DP=4;VDB=0.0180;AF1=1;AC1=2;DP4=0,0,1,3;MQ=35;FQ=-39;EFF=INTERGENIC(MODIFIER|||||||||)	GT:PL:GQ	1/1:116,12,0:21
Chr03	20146182	.	G	A	171.0	.	DP=8;VDB=0.0322;AF1=1;AC1=2;DP4=0,0,4,3;MQ=46;FQ=-48;EFF=INTERGENIC(MODIFIER|||||||||)	GT:PL:GQ	1/1:204,21,0:39
Chr03	20224647	.	G	A	184.0	.	DP=7;VDB=0.0365;AF1=1;AC1=2;DP4=0,0,3,4;MQ=45;FQ=-48;EFF=INTERGENIC(MODIFIER|||||||||)	GT:PL:GQ	1/1:217,21,0:39
Chr03	20242657	.	G	A	116.0	.	DP=6;VDB=0.0398;AF1=1;AC1=2;DP4=0,0,1,4;MQ=46;FQ=-42;EFF=INTERGENIC(MODIFIER|||||||||)	GT:PL:GQ	1/1:149,15,0:27
Chr03	20406421	.	G	A	65.0	.	DP=3;VDB=0.0202;AF1=1;AC1=2;DP4=0,0,2,1;MQ=40;FQ=-36;EFF=INTERGENIC(MODIFIER|||||||||)	GT:PL:GQ	1/1:97,9,0:16
Chr03	20585606	.	G	A	93.5	.	DP=4;VDB=0.0143;AF1=1;AC1=2;DP4=0,0,2,2;MQ=46;FQ=-39;EFF=INTERGENIC(MODIFIER|||||||||)	GT:PL:GQ	1/1:126,12,0:21
Chr03	20602627	.	G	A	210.0	.	DP=10;VDB=0.0400;AF1=1;AC1=2;DP4=0,0,4,6;MQ=40;FQ=-57;EFF=INTERGENIC(MODIFIER|||||||||)	GT:PL:GQ	1/1:243,30,0:57
Chr03	20603254	.	G	A	153.0	.	DP=7;VDB=0.0399;AF1=1;AC1=2;DP4=0,0,6,1;MQ=45;FQ=-48;EFF=INTERGENIC(MODIFIER|||||||||)	GT:PL:GQ	1/1:186,21,0:39
Chr03	20804769	.	G	A	79.0	.	DP=3;VDB=0.0170;AF1=1;AC1=2;DP4=0,0,1,2;MQ=45;FQ=-36;EFF=DOWNSTREAM(MODIFIER|||||Sobic.003G164200|||PAC:28388227|),INTERGENIC(MODIFIER|||||||||)	GT:PL:GQ	1/1:111,9,0:16
Chr03	20939822	.	G	A	222.0	.	DP=13;VDB=0.0345;AF1=1;AC1=2;DP4=0,0,5,8;MQ=45;FQ=-66;EFF=INTERGENIC(MODIFIER|||||||||)	GT:PL:GQ	1/1:255,39,0:75
Chr03	21016714	.	G	A	222.0	.	DP=12;VDB=0.0393;AF1=1;AC1=2;DP4=0,0,7,5;MQ=45;FQ=-63;EFF=INTERGENIC(MODIFIER|||||||||)	GT:PL:GQ	1/1:255,36,0:69
Chr03	21093007	.	G	A	222.0	.	DP=12;VDB=0.0399;AF1=1;AC1=2;DP4=0,0,6,6;MQ=46;FQ=-63;EFF=INTERGENIC(MODIFIER|||||||||)	GT:PL:GQ	1/1:255,36,0:69
Chr03	21113295	.	G	A	45.5	.	DP=4;VDB=0.0145;AF1=1;AC1=2;DP4=0,0,1,3;MQ=29;FQ=-39;EFF=INTERGENIC(MODIFIER|||||||||)	GT:PL:GQ	1/1:78,12,0:21
Chr03	21117835	.	G	A	157.0	.	DP=7;VDB=0.0081;AF1=1;AC1=2;DP4=0,0,5,2;MQ=40;FQ=-48;EFF=INTERGENIC(MODIFIER|||||||||)	GT:PL:GQ	1/1:190,21,0:39
Chr03	21477708	.	C	T	128.0	.	DP=9;VDB=0.0241;AF1=1;AC1=2;DP4=0,0,7,2;MQ=30;FQ=-54;EFF=INTERGENIC(MODIFIER|||||||||)	GT:PL:GQ	1/1:161,27,0:51
Chr03	21497216	.	C	T	75.3	.	DP=5;VDB=0.0345;AF1=1;AC1=2;DP4=0,0,2,3;MQ=26;FQ=-42;EFF=INTERGENIC(MODIFIER|||||||||)	GT:PL:GQ	1/1:108,15,0:27
Chr03	21500350	.	G	A	202.0	.	DP=9;VDB=0.0322;AF1=1;AC1=2;DP4=0,0,6,3;MQ=45;FQ=-54;EFF=INTERGENIC(MODIFIER|||||||||)	GT:PL:GQ	1/1:235,27,0:51
Chr03	21599721	.	G	A	181.0	.	DP=7;VDB=0.0393;AF1=1;AC1=2;DP4=0,0,3,4;MQ=44;FQ=-48;EFF=INTERGENIC(MODIFIER|||||||||)	GT:PL:GQ	1/1:214,21,0:39
Chr03	21662401	.	G	A	57.5	.	DP=5;VDB=0.0392;AF1=1;AC1=2;DP4=0,0,3,1;MQ=29;FQ=-39;EFF=INTERGENIC(MODIFIER|||||||||)	GT:PL:GQ	1/1:90,12,0:21
Chr03	21689763	.	G	A	96.0	.	DP=9;VDB=0.0322;AF1=1;AC1=2;DP4=0,0,7,2;MQ=23;FQ=-54;EFF=INTERGENIC(MODIFIER|||||||||)	GT:PL:GQ	1/1:129,27,0:51
Chr03	21696638	.	G	A	173.0	.	DP=10;VDB=0.0359;AF1=1;AC1=2;DP4=0,0,6,3;MQ=38;FQ=-54;EFF=INTERGENIC(MODIFIER|||||||||)	GT:PL:GQ	1/1:206,27,0:51
Chr03	21848018	.	G	A	119.0	.	DP=5;VDB=0.0164;AF1=1;AC1=2;DP4=0,0,1,4;MQ=45;FQ=-42;EFF=INTERGENIC(MODIFIER|||||||||)	GT:PL:GQ	1/1:152,15,0:27
Chr03	21921462	.	G	A	165.0	.	DP=7;VDB=0.0373;AF1=1;AC1=2;DP4=0,0,4,3;MQ=41;FQ=-48;EFF=INTERGENIC(MODIFIER|||||||||)	GT:PL:GQ	1/1:198,21,0:39
Chr03	21988524	.	G	A	115.0	.	DP=5;VDB=0.0400;AF1=1;AC1=2;DP4=0,0,4,1;MQ=45;FQ=-42;EFF=INTERGENIC(MODIFIER|||||||||)	GT:PL:GQ	1/1:148,15,0:27
Chr03	21994273	.	G	A	222.0	.	DP=10;VDB=0.0345;AF1=1;AC1=2;DP4=0,0,4,6;MQ=45;FQ=-57;EFF=INTERGENIC(MODIFIER|||||||||)	GT:PL:GQ	1/1:255,30,0:57
Chr03	22037214	.	G	A	162.0	.	DP=10;VDB=0.0398;AF1=1;AC1=2;DP4=0,0,1,8;MQ=42;FQ=-54;EFF=INTERGENIC(MODIFIER|||||||||)	GT:PL:GQ	1/1:195,27,0:51
Chr03	22041850	.	G	A	156.0	.	DP=11;VDB=0.0380;AF1=1;AC1=2;DP4=0,0,1,7;MQ=44;FQ=-51;EFF=INTERGENIC(MODIFIER|||||||||)	GT:PL:GQ	1/1:189,24,0:45
Chr03	22237528	.	G	A	64.0	.	DP=4;VDB=0.0322;AF1=1;AC1=2;DP4=0,0,1,2;MQ=46;FQ=-36;EFF=INTERGENIC(MODIFIER|||||||||)	GT:PL:GQ	1/1:96,9,0:16
Chr03	22518245	.	G	A	108.0	.	DP=5;VDB=0.0042;AF1=1;AC1=2;DP4=0,0,3,2;MQ=38;FQ=-42;EFF=INTERGENIC(MODIFIER|||||||||)	GT:PL:GQ	1/1:141,15,0:27
Chr03	22527942	.	G	A	208.0	.	DP=9;VDB=0.0053;AF1=1;AC1=2;DP4=0,0,5,4;MQ=45;FQ=-54;EFF=INTERGENIC(MODIFIER|||||||||)	GT:PL:GQ	1/1:241,27,0:51
Chr03	22603894	.	G	A	222.0	.	DP=11;VDB=0.0380;AF1=1;AC1=2;DP4=0,0,6,4;MQ=46;FQ=-57;EFF=INTERGENIC(MODIFIER|||||||||)	GT:PL:GQ	1/1:255,30,0:57
[truncated: 6,171 more rows]
