# Supplementary material for: Forward Genetics by Sequencing EMS Variation-Induced Inbred Lines
Source: G3 (Bethesda). 2016 Dec 29;7(2):413–25. doi: 10.1534/g3.116.029660 (PMC5295590; doi:10.1534/g3.116.029660)
Supplement: Supplementary file 6 [file 413FileS5.zip › FileS5.vcf]

##SnpEffVersion="SnpEff 3.1m (build 2013-02-07), by Pablo Cingolani"
##SnpEffCmd="SnpEff Sbicolor_v2.1_255 ../GCATpostBS-Final/Evil_twin-10_dwarf-Final.vcf "
##INFO=<ID=EFF,Number=.,Type=String,Description="Predicted effects for this variant.Format: 'Effect ( Effect_Impact | Functional_Class | Codon_Change | Amino_Acid_change| Amino_Acid_length | Gene_Name | Gene_BioType | Coding | Transcript | Exon [ | ERRORS | WARNINGS ] )' ">
Chr01	142503	.	C	T	137.0	.	DP=7;VDB=0.0172;AF1=1;AC1=2;DP4=0,0,4,2;MQ=45;FQ=-45;EFF=NON_SYNONYMOUS_CODING(MODERATE|MISSENSE|Gcg/Acg|A22T||Sobic.001G001600|||PAC:28401121|)	GT:PL:GQ	1/1:170,18,0:33
Chr01	313493	.	G	A	41.8	.	DP=2;VDB=0.0050;AF1=1;AC1=2;DP4=0,0,1,1;MQ=45;FQ=-33;EFF=DOWNSTREAM(MODIFIER|||||Sobic.001G003600|||PAC:28400636|),INTERGENIC(MODIFIER|||||||||)	GT:PL:GQ	1/1:73,6,0:10
Chr01	4329177	.	G	A	222.0	.	DP=16;VDB=0.0281;AF1=1;AC1=2;DP4=0,0,5,10;MQ=45;FQ=-72;EFF=DOWNSTREAM(MODIFIER|||||Sobic.001G057300|||PAC:28398177|),INTRON(MODIFIER|||||Sobic.001G057400|||PAC:28400538|2)	GT:PL:GQ	1/1:255,45,0:87
Chr01	9712747	.	G	A	132.0	.	DP=10;VDB=0.0374;AF1=1;AC1=2;DP4=0,0,4,4;MQ=28;FQ=-51;EFF=INTERGENIC(MODIFIER|||||||||),UPSTREAM(MODIFIER|||||Sobic.001G123600|||PAC:28399636|)	GT:PL:GQ	1/1:165,24,0:45
Chr01	11931946	.	G	A	107.0	.	DP=6;VDB=0.0371;AF1=1;AC1=2;DP4=0,0,4,1;MQ=41;FQ=-42;EFF=INTERGENIC(MODIFIER|||||||||),UPSTREAM(MODIFIER|||||Sobic.001G148400|||PAC:28397747|),UPSTREAM(MODIFIER|||||Sobic.001G148500|||PAC:28400937|)	GT:PL:GQ	1/1:140,15,0:27
Chr01	12355949	.	G	A	214.0	.	DP=11;VDB=0.0394;AF1=1;AC1=2;DP4=0,0,4,7;MQ=46;FQ=-60;EFF=NON_SYNONYMOUS_CODING(MODERATE|MISSENSE|atG/atA|M214I||Sobic.001G154200|||PAC:28395957|),NON_SYNONYMOUS_CODING(MODERATE|MISSENSE|atG/atA|M214I||Sobic.001G154200|||PAC:28395958|),NON_SYNONYMOUS_CODING(MODERATE|MISSENSE|atG/atA|M214I||Sobic.001G154200|||PAC:28395959|)	GT:PL:GQ	1/1:247,33,0:63
Chr01	12394937	.	G	A	222.0	.	DP=18;VDB=0.0404;AF1=1;AC1=2;DP4=0,0,8,10;MQ=42;FQ=-81;EFF=DOWNSTREAM(MODIFIER|||||Sobic.001G154800|||PAC:28398206|),INTERGENIC(MODIFIER|||||||||),UPSTREAM(MODIFIER|||||Sobic.001G154600|||PAC:28400099|),UPSTREAM(MODIFIER|||||Sobic.001G154700|||PAC:28396150|)	GT:PL:GQ	1/1:255,54,0:99
Chr01	12396176	.	G	A	222.0	.	DP=40;VDB=0.0394;AF1=1;AC1=2;DP4=0,0,21,16;MQ=45;FQ=-138;EFF=DOWNSTREAM(MODIFIER|||||Sobic.001G154800|||PAC:28398206|),INTERGENIC(MODIFIER|||||||||),UPSTREAM(MODIFIER|||||Sobic.001G154700|||PAC:28396150|)	GT:PL:GQ	1/1:255,111,0:99
Chr01	12524889	.	G	A	222.0	.	DP=33;VDB=0.0374;AF1=1;AC1=2;DP4=0,0,22,9;MQ=44;FQ=-120;EFF=DOWNSTREAM(MODIFIER|||||Sobic.001G155200|||PAC:28395955|),INTERGENIC(MODIFIER|||||||||)	GT:PL:GQ	1/1:255,93,0:99
Chr01	12656226	.	G	A	184.0	.	DP=9;VDB=0.0172;AF1=1;AC1=2;DP4=0,0,7,2;MQ=45;FQ=-54;EFF=INTERGENIC(MODIFIER|||||||||),UPSTREAM(MODIFIER|||||Sobic.001G156800|||PAC:28397776|),UPSTREAM(MODIFIER|||||Sobic.001G156800|||PAC:28397777|),UPSTREAM(MODIFIER|||||Sobic.001G156900|||PAC:28396722|),UPSTREAM(MODIFIER|||||Sobic.001G156900|||PAC:28396723|)	GT:PL:GQ	1/1:217,27,0:51
Chr01	12701273	.	G	A	222.0	.	DP=27;VDB=0.0384;AF1=1;AC1=2;DP4=0,0,11,5;MQ=44;FQ=-75;EFF=INTERGENIC(MODIFIER|||||||||)	GT:PL:GQ	1/1:255,48,0:93
Chr01	12802083	.	G	A	222.0	.	DP=22;VDB=0.0355;AF1=1;AC1=2;DP4=0,0,15,5;MQ=43;FQ=-87;EFF=INTERGENIC(MODIFIER|||||||||),UPSTREAM(MODIFIER|||||Sobic.001G158200|||PAC:28398133|)	GT:PL:GQ	1/1:255,60,0:99
Chr01	12808791	.	G	A	222.0	.	DP=24;VDB=0.0281;AF1=1;AC1=2;DP4=0,0,12,10;MQ=44;FQ=-93;EFF=DOWNSTREAM(MODIFIER|||||Sobic.001G158400|||PAC:28399805|),INTRON(MODIFIER|||||Sobic.001G158300|||PAC:28398622|2)	GT:PL:GQ	1/1:255,66,0:99
Chr01	12814637	.	G	A	222.0	.	DP=18;VDB=0.0404;AF1=1;AC1=2;DP4=0,0,8,6;MQ=44;FQ=-69;EFF=DOWNSTREAM(MODIFIER|||||Sobic.001G158300|||PAC:28398622|),INTRON(MODIFIER|||||Sobic.001G158400|||PAC:28399805|5)	GT:PL:GQ	1/1:255,42,0:81
Chr01	12825840	.	G	A	222.0	.	DP=16;VDB=0.0333;AF1=1;AC1=2;DP4=0,0,4,12;MQ=44;FQ=-75;EFF=DOWNSTREAM(MODIFIER|||||Sobic.001G158500|||PAC:28396058|),INTERGENIC(MODIFIER|||||||||)	GT:PL:GQ	1/1:255,48,0:93
Chr01	12841447	.	G	A	222.0	.	DP=34;VDB=0.0401;AF1=1;AC1=2;DP4=0,0,7,16;MQ=45;FQ=-96;EFF=INTERGENIC(MODIFIER|||||||||)	GT:PL:GQ	1/1:255,69,0:99
Chr01	12996191	.	G	A	222.0	.	DP=14;VDB=0.0404;AF1=1;AC1=2;DP4=0,0,5,8;MQ=46;FQ=-66;EFF=DOWNSTREAM(MODIFIER|||||Sobic.001G159600|||PAC:28398831|),INTRON(MODIFIER|||||Sobic.001G159500|||PAC:28397021|5),INTRON(MODIFIER|||||Sobic.001G159500|||PAC:28397022|4)	GT:PL:GQ	1/1:255,39,0:75
Chr01	13116389	.	G	A	219.0	.	DP=12;VDB=0.0281;AF1=1;AC1=2;DP4=0,0,6,5;MQ=42;FQ=-60;EFF=INTERGENIC(MODIFIER|||||||||),UPSTREAM(MODIFIER|||||Sobic.001G160200|||PAC:28396759|)	GT:PL:GQ	1/1:252,33,0:63
Chr01	13165050	.	G	A	222.0	.	DP=31;VDB=0.0404;AF1=1;AC1=2;DP4=0,0,16,14;MQ=45;FQ=-117;EFF=DOWNSTREAM(MODIFIER|||||Sobic.001G160600|||PAC:28394782|),INTERGENIC(MODIFIER|||||||||),UPSTREAM(MODIFIER|||||Sobic.001G160500|||PAC:28400159|)	GT:PL:GQ	1/1:255,90,0:99
Chr01	13199056	.	G	A	222.0	.	DP=28;VDB=0.0401;AF1=1;AC1=2;DP4=0,0,7,18;MQ=44;FQ=-102;EFF=INTRON(MODIFIER|||||Sobic.001G160800|||PAC:28394706|1)	GT:PL:GQ	1/1:255,75,0:99
Chr01	13431956	.	G	A	222.0	.	DP=18;VDB=0.0320;AF1=1;AC1=2;DP4=0,0,7,11;MQ=42;FQ=-81;EFF=INTRON(MODIFIER|||||Sobic.001G163400|||PAC:28401115|8)	GT:PL:GQ	1/1:255,54,0:99
Chr01	13527972	.	G	A	222.0	.	DP=41;VDB=0.0374;AF1=1;AC1=2;DP4=0,0,21,18;MQ=44;FQ=-144;EFF=NON_SYNONYMOUS_CODING(MODERATE|MISSENSE|atG/atA|M384I||Sobic.001G164100|||PAC:28396881|)	GT:PL:GQ	1/1:255,117,0:99
Chr01	13532931	.	G	A	222.0	.	DP=19;VDB=0.0401;AF1=1;AC1=2;DP4=0,0,9,10;MQ=44;FQ=-84;EFF=DOWNSTREAM(MODIFIER|||||Sobic.001G164100|||PAC:28396881|),INTERGENIC(MODIFIER|||||||||)	GT:PL:GQ	1/1:255,57,0:99
Chr01	13534241	.	G	A	222.0	.	DP=35;VDB=0.0404;AF1=1;AC1=2;DP4=0,0,18,14;MQ=45;FQ=-123;EFF=INTERGENIC(MODIFIER|||||||||)	GT:PL:GQ	1/1:255,96,0:99
Chr01	13577635	.	G	A	222.0	.	DP=49;VDB=0.0404;AF1=1;AC1=2;DP4=0,0,31,13;MQ=45;FQ=-159;EFF=INTERGENIC(MODIFIER|||||||||),UPSTREAM(MODIFIER|||||Sobic.001G164500|||PAC:28397984|),UPSTREAM(MODIFIER|||||Sobic.001G164600|||PAC:28396733|)	GT:PL:GQ	1/1:255,132,0:99
Chr01	13622496	.	G	A	222.0	.	DP=34;VDB=0.0399;AF1=1;AC1=2;DP4=0,0,8,22;MQ=41;FQ=-117;EFF=INTERGENIC(MODIFIER|||||||||)	GT:PL:GQ	1/1:255,90,0:99
Chr01	13626790	.	G	A	222.0	.	DP=43;VDB=0.0388;AF1=1;AC1=2;DP4=0,0,20,10;MQ=45;FQ=-117;EFF=INTERGENIC(MODIFIER|||||||||)	GT:PL:GQ	1/1:255,90,0:99
Chr01	13690972	.	G	A	222.0	.	DP=35;VDB=0.0404;AF1=1;AC1=2;DP4=0,0,18,14;MQ=38;FQ=-123;EFF=DOWNSTREAM(MODIFIER|||||Sobic.001G165300|||PAC:28399475|),INTERGENIC(MODIFIER|||||||||)	GT:PL:GQ	1/1:255,96,0:99
Chr01	13732479	.	G	A	222.0	.	DP=14;VDB=0.0399;AF1=1;AC1=2;DP4=0,0,8,4;MQ=43;FQ=-63;EFF=INTERGENIC(MODIFIER|||||||||),UPSTREAM(MODIFIER|||||Sobic.001G165500|||PAC:28396912|)	GT:PL:GQ	1/1:255,36,0:69
Chr01	13776472	.	G	A	222.0	.	DP=38;VDB=0.0404;AF1=1;AC1=2;DP4=0,0,15,16;MQ=32;FQ=-120;EFF=DOWNSTREAM(MODIFIER|||||Sobic.001G166100|||PAC:28399514|),DOWNSTREAM(MODIFIER|||||Sobic.001G166100|||PAC:28399515|),INTERGENIC(MODIFIER|||||||||)	GT:PL:GQ	1/1:255,93,0:99
Chr01	13805281	.	G	A	222.0	.	DP=21;VDB=0.0388;AF1=1;AC1=2;DP4=0,0,8,12;MQ=44;FQ=-87;EFF=DOWNSTREAM(MODIFIER|||||Sobic.001G166200|||PAC:28398413|),NON_SYNONYMOUS_CODING(MODERATE|MISSENSE|Gag/Aag|E269K||Sobic.001G166300|||PAC:28399181|),UPSTREAM(MODIFIER|||||Sobic.001G166400|||PAC:28396387|)	GT:PL:GQ	1/1:255,60,0:99
Chr01	13823867	.	G	A	222.0	.	DP=21;VDB=0.0356;AF1=1;AC1=2;DP4=0,0,15,6;MQ=45;FQ=-90;EFF=DOWNSTREAM(MODIFIER|||||Sobic.001G166600|||PAC:28396122|),INTERGENIC(MODIFIER|||||||||),UPSTREAM(MODIFIER|||||Sobic.001G166700|||PAC:28398182|)	GT:PL:GQ	1/1:255,63,0:99
Chr01	13828863	.	G	A	119.0	.	DP=5;VDB=0.0198;AF1=1;AC1=2;DP4=0,0,4,1;MQ=45;FQ=-42;EFF=DOWNSTREAM(MODIFIER|||||Sobic.001G166700|||PAC:28398182|),INTERGENIC(MODIFIER|||||||||)	GT:PL:GQ	1/1:152,15,0:27
Chr01	13962329	.	G	A	222.0	.	DP=25;VDB=0.0388;AF1=1;AC1=2;DP4=0,0,19,5;MQ=44;FQ=-99;EFF=DOWNSTREAM(MODIFIER|||||Sobic.001G168000|||PAC:28397982|),DOWNSTREAM(MODIFIER|||||Sobic.001G168000|||PAC:28397983|),INTERGENIC(MODIFIER|||||||||),UPSTREAM(MODIFIER|||||Sobic.001G167900|||PAC:28395307|),UPSTREAM(MODIFIER|||||Sobic.001G168100|||PAC:28397687|)	GT:PL:GQ	1/1:255,72,0:99
Chr01	13990952	.	G	A	222.0	.	DP=50;VDB=0.0374;AF1=1;AC1=2;DP4=0,0,22,26;MQ=44;FQ=-171;EFF=DOWNSTREAM(MODIFIER|||||Sobic.001G168500|||PAC:28399590|),INTRON(MODIFIER|||||Sobic.001G168400|||PAC:28394992|5),UPSTREAM(MODIFIER|||||Sobic.001G168300|||PAC:28399892|),UPSTREAM(MODIFIER|||||Sobic.001G168300|||PAC:28399893|)	GT:PL:GQ	1/1:255,144,0:99
Chr01	14147789	.	G	A	222.0	.	DP=32;VDB=0.0355;AF1=1;AC1=2;DP4=0,0,19,12;MQ=45;FQ=-120;EFF=INTRON(MODIFIER|||||Sobic.001G169900|||PAC:28396042|3)	GT:PL:GQ	1/1:255,93,0:99
Chr01	15484630	.	G	A	222.0	.	DP=21;VDB=0.0281;AF1=1;AC1=2;DP4=0,0,6,11;MQ=44;FQ=-78;EFF=NON_SYNONYMOUS_CODING(MODERATE|MISSENSE|gCc/gTc|A274V||Sobic.001G183100|||PAC:28399801|)	GT:PL:GQ	1/1:255,51,0:99
Chr01	15835953	.	G	A	214.0	.	DP=17;VDB=0.0253;AF1=1;AC1=2;DP4=0,0,16,1;MQ=44;FQ=-78;EFF=INTERGENIC(MODIFIER|||||||||),UPSTREAM(MODIFIER|||||Sobic.001G185500|||PAC:28399654|)	GT:PL:GQ	1/1:247,51,0:99
Chr01	16845935	.	G	A	152.0	.	DP=10;VDB=0.0355;AF1=1;AC1=2;DP4=0,0,2,6;MQ=33;FQ=-51;EFF=INTERGENIC(MODIFIER|||||||||)	GT:PL:GQ	1/1:185,24,0:45
Chr01	18292859	.	G	A	222.0	.	DP=23;VDB=0.0384;AF1=1;AC1=2;DP4=0,0,12,11;MQ=29;FQ=-96;EFF=INTERGENIC(MODIFIER|||||||||)	GT:PL:GQ	1/1:255,69,0:99
Chr01	18818123	.	G	A	222.0	.	DP=15;VDB=0.0404;AF1=1;AC1=2;DP4=0,0,7,7;MQ=44;FQ=-69;EFF=DOWNSTREAM(MODIFIER|||||Sobic.001G206300|||PAC:28397696|),DOWNSTREAM(MODIFIER|||||Sobic.001G206300|||PAC:28397697|),DOWNSTREAM(MODIFIER|||||Sobic.001G206400|||PAC:28396173|),INTERGENIC(MODIFIER|||||||||)	GT:PL:GQ	1/1:255,42,0:81
Chr01	18904334	.	G	A	109.0	.	DP=15;VDB=0.0399;AF1=1;AC1=2;DP4=0,0,2,12;MQ=22;FQ=-69;EFF=INTERGENIC(MODIFIER|||||||||)	GT:PL:GQ	1/1:142,42,0:81
Chr01	18904369	.	C	T	33.1	.	DP=8;VDB=0.0401;AF1=1;AC1=2;DP4=0,0,1,6;MQ=16;FQ=-48;EFF=INTERGENIC(MODIFIER|||||||||)	GT:PL:GQ	1/1:66,21,0:39
Chr01	19071362	.	G	A	222.0	.	DP=25;VDB=0.0225;AF1=1;AC1=2;DP4=0,0,13,9;MQ=45;FQ=-93;EFF=SYNONYMOUS_CODING(LOW|SILENT|ctC/ctT|L167||Sobic.001G208600|||PAC:28400757|)	GT:PL:GQ	1/1:255,66,0:99
Chr01	19285811	.	G	A	222.0	.	DP=25;VDB=0.0253;AF1=1;AC1=2;DP4=0,0,16,8;MQ=45;FQ=-99;EFF=INTERGENIC(MODIFIER|||||||||)	GT:PL:GQ	1/1:255,72,0:99
Chr01	19552870	.	G	A	222.0	.	DP=34;VDB=0.0308;AF1=1;AC1=2;DP4=0,0,16,14;MQ=43;FQ=-117;EFF=INTERGENIC(MODIFIER|||||||||)	GT:PL:GQ	1/1:255,90,0:99
Chr01	19638448	.	G	A	222.0	.	DP=37;VDB=0.0374;AF1=1;AC1=2;DP4=0,0,22,11;MQ=37;FQ=-126;EFF=INTERGENIC(MODIFIER|||||||||)	GT:PL:GQ	1/1:255,99,0:99
Chr01	19651009	.	C	T	203.0	.	DP=19;VDB=0.0026;AF1=1;AC1=2;DP4=0,0,16,1;MQ=44;FQ=-78;EFF=INTERGENIC(MODIFIER|||||||||),UPSTREAM(MODIFIER|||||Sobic.001G213100|||PAC:28396078|),UPSTREAM(MODIFIER|||||Sobic.001G213200|||PAC:28399724|)	GT:PL:GQ	1/1:236,51,0:99
Chr01	19711216	.	G	A	222.0	.	DP=34;VDB=0.0399;AF1=1;AC1=2;DP4=0,0,16,6;MQ=45;FQ=-93;EFF=INTRON(MODIFIER|||||Sobic.001G214100|||PAC:28397269|1),UPSTREAM(MODIFIER|||||Sobic.001G214000|||PAC:28400034|),UPSTREAM(MODIFIER|||||Sobic.001G214000|||PAC:28400035|)	GT:PL:GQ	1/1:255,66,0:99
Chr01	19806725	.	G	A	222.0	.	DP=16;VDB=0.0399;AF1=1;AC1=2;DP4=0,0,5,10;MQ=43;FQ=-72;EFF=DOWNSTREAM(MODIFIER|||||Sobic.001G215200|||PAC:28397902|),INTERGENIC(MODIFIER|||||||||)	GT:PL:GQ	1/1:255,45,0:87
Chr01	20030975	.	G	A	222.0	.	DP=32;VDB=0.0281;AF1=1;AC1=2;DP4=0,0,11,14;MQ=44;FQ=-102;EFF=DOWNSTREAM(MODIFIER|||||Sobic.001G216900|||PAC:28397368|),INTERGENIC(MODIFIER|||||||||)	GT:PL:GQ	1/1:255,75,0:99
Chr01	20074751	.	G	A	222.0	.	DP=11;VDB=0.0404;AF1=1;AC1=2;DP4=0,0,7,4;MQ=45;FQ=-60;EFF=INTERGENIC(MODIFIER|||||||||)	GT:PL:GQ	1/1:255,33,0:63
Chr01	20083128	.	G	A	222.0	.	DP=23;VDB=0.0399;AF1=1;AC1=2;DP4=0,0,9,13;MQ=44;FQ=-93;EFF=INTRON(MODIFIER|||||Sobic.001G217100|||PAC:28394707|1)	GT:PL:GQ	1/1:255,66,0:99
Chr01	20121086	.	G	A	222.0	.	DP=31;VDB=0.0355;AF1=1;AC1=2;DP4=0,0,11,17;MQ=44;FQ=-111;EFF=INTERGENIC(MODIFIER|||||||||)	GT:PL:GQ	1/1:255,84,0:99
Chr01	20179215	.	G	A	222.0	.	DP=23;VDB=0.0333;AF1=1;AC1=2;DP4=0,0,8,11;MQ=45;FQ=-84;EFF=INTRON(MODIFIER|||||Sobic.001G217400|||PAC:28399185|21)	GT:PL:GQ	1/1:255,57,0:99
Chr01	20189796	.	G	A	222.0	.	DP=30;VDB=0.0198;AF1=1;AC1=2;DP4=0,0,11,16;MQ=44;FQ=-108;EFF=INTERGENIC(MODIFIER|||||||||),UPSTREAM(MODIFIER|||||Sobic.001G217400|||PAC:28399185|)	GT:PL:GQ	1/1:255,81,0:99
Chr01	20575287	.	G	A	222.0	.	DP=23;VDB=0.0388;AF1=1;AC1=2;DP4=0,0,17,6;MQ=45;FQ=-96;EFF=INTRON(MODIFIER|||||Sobic.001G219600|||PAC:28396251|3)	GT:PL:GQ	1/1:255,69,0:99
Chr01	20667122	.	G	A	222.0	.	DP=29;VDB=0.0333;AF1=1;AC1=2;DP4=0,0,15,11;MQ=44;FQ=-105;EFF=INTRON(MODIFIER|||||Sobic.001G219900|||PAC:28400189|5),UPSTREAM(MODIFIER|||||Sobic.001G220000|||PAC:28398012|),UPSTREAM(MODIFIER|||||Sobic.001G220000|||PAC:28398013|)	GT:PL:GQ	1/1:255,78,0:99
Chr01	20693566	.	G	A	222.0	.	DP=43;VDB=0.0401;AF1=1;AC1=2;DP4=0,0,16,19;MQ=45;FQ=-132;EFF=DOWNSTREAM(MODIFIER|||||Sobic.001G220300|||PAC:28397519|),UTR_3_PRIME(MODIFIER|||||Sobic.001G220200|||PAC:28398885|2)	GT:PL:GQ	1/1:255,105,0:99
Chr01	20796579	.	G	A	222.0	.	DP=34;VDB=0.0404;AF1=1;AC1=2;DP4=0,0,18,15;MQ=24;FQ=-123;EFF=INTERGENIC(MODIFIER|||||||||)	GT:PL:GQ	1/1:255,96,0:99
Chr01	20820238	.	G	A	222.0	.	DP=28;VDB=0.0399;AF1=1;AC1=2;DP4=0,0,16,8;MQ=45;FQ=-99;EFF=NON_SYNONYMOUS_CODING(MODERATE|MISSENSE|cGc/cAc|R563H||Sobic.001G221300|||PAC:28397329|)	GT:PL:GQ	1/1:255,72,0:99
Chr01	20872808	.	G	A	179.0	.	DP=7;VDB=0.0371;AF1=1;AC1=2;DP4=0,0,3,4;MQ=43;FQ=-48;EFF=INTERGENIC(MODIFIER|||||||||)	GT:PL:GQ	1/1:212,21,0:39
Chr01	20893413	.	G	A	222.0	.	DP=19;VDB=0.0172;AF1=1;AC1=2;DP4=0,0,8,9;MQ=44;FQ=-78;EFF=INTERGENIC(MODIFIER|||||||||),UPSTREAM(MODIFIER|||||Sobic.001G221400|||PAC:28399191|)	GT:PL:GQ	1/1:255,51,0:99
Chr01	20988857	.	G	A	222.0	.	DP=28;VDB=0.0355;AF1=1;AC1=2;DP4=0,0,9,16;MQ=42;FQ=-102;EFF=INTERGENIC(MODIFIER|||||||||)	GT:PL:GQ	1/1:255,75,0:99
Chr01	21118761	.	G	A	222.0	.	DP=35;VDB=0.0388;AF1=1;AC1=2;DP4=0,0,15,18;MQ=44;FQ=-126;EFF=INTERGENIC(MODIFIER|||||||||)	GT:PL:GQ	1/1:255,99,0:99
Chr01	21213024	.	G	A	222.0	.	DP=37;VDB=0.0399;AF1=1;AC1=2;DP4=0,0,11,25;MQ=44;FQ=-135;EFF=INTERGENIC(MODIFIER|||||||||)	GT:PL:GQ	1/1:255,108,0:99
Chr01	21233661	.	G	A	222.0	.	DP=17;VDB=0.0339;AF1=1;AC1=2;DP4=0,0,13,4;MQ=45;FQ=-78;EFF=INTERGENIC(MODIFIER|||||||||)	GT:PL:GQ	1/1:255,51,0:99
Chr01	21238717	.	G	A	222.0	.	DP=21;VDB=0.0356;AF1=1;AC1=2;DP4=0,0,10,10;MQ=42;FQ=-87;EFF=INTERGENIC(MODIFIER|||||||||)	GT:PL:GQ	1/1:255,60,0:99
Chr01	21251892	.	G	A	222.0	.	DP=20;VDB=0.0388;AF1=1;AC1=2;DP4=0,0,11,6;MQ=42;FQ=-78;EFF=INTERGENIC(MODIFIER|||||||||),UPSTREAM(MODIFIER|||||Sobic.001G222700|||PAC:28400361|)	GT:PL:GQ	1/1:255,51,0:99
Chr01	21264011	.	G	A	222.0	.	DP=32;VDB=0.0339;AF1=1;AC1=2;DP4=0,0,15,13;MQ=43;FQ=-111;EFF=DOWNSTREAM(MODIFIER|||||Sobic.001G222700|||PAC:28400361|),DOWNSTREAM(MODIFIER|||||Sobic.001G222800|||PAC:28399717|),INTERGENIC(MODIFIER|||||||||)	GT:PL:GQ	1/1:255,84,0:99
Chr01	21582101	.	G	A	222.0	.	DP=32;VDB=0.0308;AF1=1;AC1=2;DP4=0,0,14,18;MQ=43;FQ=-123;EFF=DOWNSTREAM(MODIFIER|||||Sobic.001G226100|||PAC:28397807|),DOWNSTREAM(MODIFIER|||||Sobic.001G226100|||PAC:28397808|),INTRON(MODIFIER|||||Sobic.001G226200|||PAC:28397989|4),INTRON(MODIFIER|||||Sobic.001G226200|||PAC:28397990|4),INTRON(MODIFIER|||||Sobic.001G226200|||PAC:28397991|3)	GT:PL:GQ	1/1:255,96,0:99
Chr01	21631890	.	G	A	187.0	.	DP=11;VDB=0.0401;AF1=1;AC1=2;DP4=0,0,6,3;MQ=41;FQ=-54;EFF=DOWNSTREAM(MODIFIER|||||Sobic.001G226400|||PAC:28400394|),INTERGENIC(MODIFIER|||||||||),UPSTREAM(MODIFIER|||||Sobic.001G226300|||PAC:28395190|)	GT:PL:GQ	1/1:220,27,0:51
Chr01	21636907	.	G	A	109.0	.	DP=9;VDB=0.0225;AF1=1;AC1=2;DP4=0,0,3,3;MQ=42;FQ=-45;EFF=DOWNSTREAM(MODIFIER|||||Sobic.001G226300|||PAC:28395190|),SYNONYMOUS_CODING(LOW|SILENT|gtC/gtT|V91||Sobic.001G226400|||PAC:28400394|),UPSTREAM(MODIFIER|||||Sobic.001G226500|||PAC:28398349|)	GT:PL:GQ	1/1:142,18,0:33
Chr01	21652329	.	G	A	222.0	.	DP=25;VDB=0.0374;AF1=1;AC1=2;DP4=0,0,10,12;MQ=43;FQ=-93;EFF=INTERGENIC(MODIFIER|||||||||),UPSTREAM(MODIFIER|||||Sobic.001G226600|||PAC:28397662|)	GT:PL:GQ	1/1:255,66,0:99
Chr01	21665358	.	G	A	222.0	.	DP=31;VDB=0.0399;AF1=1;AC1=2;DP4=0,0,9,20;MQ=44;FQ=-114;EFF=INTRON(MODIFIER|||||Sobic.001G226700|||PAC:28396773|1)	GT:PL:GQ	1/1:255,87,0:99
Chr01	21679046	.	G	A	222.0	.	DP=23;VDB=0.0253;AF1=1;AC1=2;DP4=0,0,14,3;MQ=46;FQ=-78;EFF=DOWNSTREAM(MODIFIER|||||Sobic.001G226800|||PAC:28399188|),NON_SYNONYMOUS_CODING(MODERATE|MISSENSE|Gcc/Acc|A462T||Sobic.001G226900|||PAC:28396459|)	GT:PL:GQ	1/1:255,51,0:99
Chr01	21775733	.	G	A	222.0	.	DP=42;VDB=0.0355;AF1=1;AC1=2;DP4=0,0,14,14;MQ=45;FQ=-111;EFF=INTERGENIC(MODIFIER|||||||||),UPSTREAM(MODIFIER|||||Sobic.001G227800|||PAC:28397837|)	GT:PL:GQ	1/1:255,84,0:99
Chr01	21807990	.	G	A	222.0	.	DP=31;VDB=0.0388;AF1=1;AC1=2;DP4=0,0,17,13;MQ=44;FQ=-117;EFF=INTERGENIC(MODIFIER|||||||||)	GT:PL:GQ	1/1:255,90,0:99
Chr01	21856563	.	G	A	222.0	.	DP=14;VDB=0.0356;AF1=1;AC1=2;DP4=0,0,8,5;MQ=45;FQ=-66;EFF=UPSTREAM(MODIFIER|||||Sobic.001G228200|||PAC:28400545|),UTR_3_PRIME(MODIFIER|||||Sobic.001G228300|||PAC:28397459|13)	GT:PL:GQ	1/1:255,39,0:75
Chr01	22004594	.	G	A	222.0	.	DP=25;VDB=0.0388;AF1=1;AC1=2;DP4=0,0,9,8;MQ=37;FQ=-78;EFF=DOWNSTREAM(MODIFIER|||||Sobic.001G229300|||PAC:28395828|),DOWNSTREAM(MODIFIER|||||Sobic.001G229300|||PAC:28395829|),INTERGENIC(MODIFIER|||||||||)	GT:PL:GQ	1/1:255,51,0:99
Chr01	22062821	.	G	A	222.0	.	DP=29;VDB=0.0388;AF1=1;AC1=2;DP4=0,0,16,10;MQ=45;FQ=-105;EFF=DOWNSTREAM(MODIFIER|||||Sobic.001G229400|||PAC:28399936|),INTERGENIC(MODIFIER|||||||||)	GT:PL:GQ	1/1:255,78,0:99
Chr01	22069181	.	G	A	222.0	.	DP=44;VDB=0.0355;AF1=1;AC1=2;DP4=0,0,35,9;MQ=43;FQ=-159;EFF=INTERGENIC(MODIFIER|||||||||)	GT:PL:GQ	1/1:255,132,0:99
Chr01	22122080	.	G	A	213.0	.	DP=14;VDB=0.0371;AF1=1;AC1=2;DP4=0,0,7,4;MQ=44;FQ=-60;EFF=INTERGENIC(MODIFIER|||||||||),UPSTREAM(MODIFIER|||||Sobic.001G229500|||PAC:28400118|)	GT:PL:GQ	1/1:246,33,0:63
Chr01	22220803	.	G	A	222.0	.	DP=31;VDB=0.0281;AF1=1;AC1=2;DP4=0,0,15,13;MQ=44;FQ=-111;EFF=DOWNSTREAM(MODIFIER|||||Sobic.001G230400|||PAC:28398966|),INTRON(MODIFIER|||||Sobic.001G230500|||PAC:28395736|7),UPSTREAM(MODIFIER|||||Sobic.001G230600|||PAC:28397840|)	GT:PL:GQ	1/1:255,84,0:99
Chr01	22249369	.	G	A	222.0	.	DP=23;VDB=0.0355;AF1=1;AC1=2;DP4=0,0,5,14;MQ=44;FQ=-84;EFF=DOWNSTREAM(MODIFIER|||||Sobic.001G230900|||PAC:28399978|),NON_SYNONYMOUS_CODING(MODERATE|MISSENSE|cCt/cTt|P499L||Sobic.001G231000|||PAC:28396510|)	GT:PL:GQ	1/1:255,57,0:99
Chr01	22313337	.	G	A	222.0	.	DP=34;VDB=0.0388;AF1=1;AC1=2;DP4=0,0,15,19;MQ=44;FQ=-129;EFF=DOWNSTREAM(MODIFIER|||||Sobic.001G231700|||PAC:28400706|),INTERGENIC(MODIFIER|||||||||),UPSTREAM(MODIFIER|||||Sobic.001G231600|||PAC:28400290|)	GT:PL:GQ	1/1:255,102,0:99
Chr01	22425440	.	G	A	222.0	.	DP=46;VDB=0.0333;AF1=1;AC1=2;DP4=0,0,23,15;MQ=45;FQ=-141;EFF=INTERGENIC(MODIFIER|||||||||),UPSTREAM(MODIFIER|||||Sobic.001G232100|||PAC:28395916|)	GT:PL:GQ	1/1:255,114,0:99
Chr01	22440751	.	G	A	222.0	.	DP=25;VDB=0.0399;AF1=1;AC1=2;DP4=0,0,11,12;MQ=43;FQ=-96;EFF=INTERGENIC(MODIFIER|||||||||)	GT:PL:GQ	1/1:255,69,0:99
Chr01	22455840	.	G	A	222.0	.	DP=37;VDB=0.0388;AF1=1;AC1=2;DP4=0,0,16,19;MQ=42;FQ=-132;EFF=INTERGENIC(MODIFIER|||||||||)	GT:PL:GQ	1/1:255,105,0:99
Chr01	22554992	.	G	A	222.0	.	DP=21;VDB=0.0374;AF1=1;AC1=2;DP4=0,0,9,10;MQ=42;FQ=-84;EFF=INTERGENIC(MODIFIER|||||||||)	GT:PL:GQ	1/1:255,57,0:99
Chr01	22660608	.	G	A	222.0	.	DP=42;VDB=0.0404;AF1=1;AC1=2;DP4=0,0,19,19;MQ=45;FQ=-141;EFF=INTERGENIC(MODIFIER|||||||||)	GT:PL:GQ	1/1:255,114,0:99
Chr01	22784424	.	G	A	222.0	.	DP=33;VDB=0.0172;AF1=1;AC1=2;DP4=0,0,21,10;MQ=44;FQ=-120;EFF=INTERGENIC(MODIFIER|||||||||),UPSTREAM(MODIFIER|||||Sobic.001G233400|||PAC:28398659|)	GT:PL:GQ	1/1:255,93,0:99
Chr01	22786211	.	G	A	222.0	.	DP=17;VDB=0.0401;AF1=1;AC1=2;DP4=0,0,10,5;MQ=44;FQ=-72;EFF=INTERGENIC(MODIFIER|||||||||)	GT:PL:GQ	1/1:255,45,0:87
Chr01	22905327	.	G	A	78.0	.	DP=41;VDB=0.0374;AF1=1;AC1=2;DP4=0,0,15,26;MQ=13;FQ=-150;EFF=INTERGENIC(MODIFIER|||||||||)	GT:PL:GQ	1/1:111,123,0:99
Chr01	22916598	.	G	A	222.0	.	DP=46;VDB=0.0388;AF1=1;AC1=2;DP4=0,0,21,16;MQ=44;FQ=-138;EFF=INTERGENIC(MODIFIER|||||||||)	GT:PL:GQ	1/1:255,111,0:99
Chr01	22928730	.	G	A	222.0	.	DP=31;VDB=0.0404;AF1=1;AC1=2;DP4=0,0,15,12;MQ=45;FQ=-108;EFF=INTERGENIC(MODIFIER|||||||||)	GT:PL:GQ	1/1:255,81,0:99
Chr01	23070815	.	G	A	32.8	.	DP=6;VDB=0.0004;AF1=1;AC1=2;DP4=0,0,1,1;MQ=41;FQ=-33;EFF=NON_SYNONYMOUS_CODING(MODERATE|MISSENSE|gCc/gTc|A100V||Sobic.001G234400|||PAC:28395954|)	GT:PL:GQ	1/1:64,6,0:10
Chr01	23191200	.	G	A	222.0	.	DP=25;VDB=0.0333;AF1=1;AC1=2;DP4=0,0,14,11;MQ=45;FQ=-102;EFF=INTERGENIC(MODIFIER|||||||||)	GT:PL:GQ	1/1:255,75,0:99
Chr01	23193291	.	G	A	222.0	.	DP=19;VDB=0.0388;AF1=1;AC1=2;DP4=0,0,7,10;MQ=45;FQ=-78;EFF=INTERGENIC(MODIFIER|||||||||)	GT:PL:GQ	1/1:255,51,0:99
Chr01	23268697	.	G	A	222.0	.	DP=31;VDB=0.0399;AF1=1;AC1=2;DP4=0,0,16,13;MQ=44;FQ=-114;EFF=INTERGENIC(MODIFIER|||||||||)	GT:PL:GQ	1/1:255,87,0:99
Chr01	23286275	.	G	A	222.0	.	DP=37;VDB=0.0374;AF1=1;AC1=2;DP4=0,0,19,13;MQ=39;FQ=-123;EFF=INTERGENIC(MODIFIER|||||||||)	GT:PL:GQ	1/1:255,96,0:99
Chr01	23288405	.	G	A	182.0	.	DP=24;VDB=0.0374;AF1=1;AC1=2;DP4=0,0,13,6;MQ=29;FQ=-84;EFF=INTERGENIC(MODIFIER|||||||||)	GT:PL:GQ	1/1:215,57,0:99
Chr01	23377769	.	G	A	222.0	.	DP=51;VDB=0.0388;AF1=1;AC1=2;DP4=0,0,29,20;MQ=26;FQ=-175;EFF=INTERGENIC(MODIFIER|||||||||)	GT:PL:GQ	1/1:255,148,0:99
Chr01	23490516	.	G	A	222.0	.	DP=34;VDB=0.0308;AF1=1;AC1=2;DP4=0,0,11,16;MQ=44;FQ=-108;EFF=INTERGENIC(MODIFIER|||||||||)	GT:PL:GQ	1/1:255,81,0:99
Chr01	23595858	.	G	A	222.0	.	DP=16;VDB=0.0308;AF1=1;AC1=2;DP4=0,0,6,7;MQ=45;FQ=-66;EFF=INTERGENIC(MODIFIER|||||||||)	GT:PL:GQ	1/1:255,39,0:75
Chr01	23621842	.	G	A	222.0	.	DP=36;VDB=0.0371;AF1=1;AC1=2;DP4=0,0,21,11;MQ=42;FQ=-123;EFF=INTERGENIC(MODIFIER|||||||||)	GT:PL:GQ	1/1:255,96,0:99
Chr01	23775739	.	G	A	222.0	.	DP=48;VDB=0.0281;AF1=1;AC1=2;DP4=0,0,23,15;MQ=44;FQ=-138;EFF=INTERGENIC(MODIFIER|||||||||)	GT:PL:GQ	1/1:255,111,0:99
Chr01	23898659	.	G	A	222.0	.	DP=12;VDB=0.0394;AF1=1;AC1=2;DP4=0,0,8,4;MQ=41;FQ=-63;EFF=INTERGENIC(MODIFIER|||||||||),UPSTREAM(MODIFIER|||||Sobic.001G236800|||PAC:28396260|)	GT:PL:GQ	1/1:255,36,0:69
Chr01	23941664	.	G	A	222.0	.	DP=23;VDB=0.0225;AF1=1;AC1=2;DP4=0,0,9,13;MQ=43;FQ=-93;EFF=INTERGENIC(MODIFIER|||||||||)	GT:PL:GQ	1/1:255,66,0:99
Chr01	23998134	.	G	A	222.0	.	DP=38;VDB=0.0394;AF1=1;AC1=2;DP4=0,0,20,15;MQ=30;FQ=-132;EFF=INTERGENIC(MODIFIER|||||||||)	GT:PL:GQ	1/1:255,105,0:99
Chr01	24233626	.	G	A	222.0	.	DP=30;VDB=0.0281;AF1=1;AC1=2;DP4=0,0,13,16;MQ=43;FQ=-114;EFF=INTERGENIC(MODIFIER|||||||||)	GT:PL:GQ	1/1:255,87,0:99
Chr01	24252956	.	G	A	222.0	.	DP=15;VDB=0.0308;AF1=1;AC1=2;DP4=0,0,2,13;MQ=45;FQ=-72;EFF=INTERGENIC(MODIFIER|||||||||)	GT:PL:GQ	1/1:255,45,0:87
Chr01	24397418	.	G	A	193.0	.	DP=17;VDB=0.0388;AF1=1;AC1=2;DP4=0,0,1,12;MQ=45;FQ=-66;EFF=INTERGENIC(MODIFIER|||||||||)	GT:PL:GQ	1/1:226,39,0:75
Chr01	24505677	.	G	A	222.0	.	DP=45;VDB=0.0333;AF1=1;AC1=2;DP4=0,0,23,9;MQ=38;FQ=-123;EFF=INTERGENIC(MODIFIER|||||||||),UPSTREAM(MODIFIER|||||Sobic.001G238900|||PAC:28400835|)	GT:PL:GQ	1/1:255,96,0:99
Chr01	24506060	.	G	A	222.0	.	DP=41;VDB=0.0388;AF1=1;AC1=2;DP4=0,0,16,19;MQ=45;FQ=-132;EFF=INTERGENIC(MODIFIER|||||||||)	GT:PL:GQ	1/1:255,105,0:99
Chr01	24509855	.	G	A	222.0	.	DP=36;VDB=0.0374;AF1=1;AC1=2;DP4=0,0,16,20;MQ=38;FQ=-135;EFF=INTERGENIC(MODIFIER|||||||||)	GT:PL:GQ	1/1:255,108,0:99
Chr01	24845009	.	C	T	222.0	.	DP=32;VDB=0.0371;AF1=1;AC1=2;DP4=0,0,13,13;MQ=39;FQ=-105;EFF=INTERGENIC(MODIFIER|||||||||)	GT:PL:GQ	1/1:255,78,0:99
Chr01	24891783	.	C	T	55.3	.	DP=6;VDB=0.0147;AF1=1;AC1=2;DP4=0,0,4,1;MQ=32;FQ=-42;EFF=INTERGENIC(MODIFIER|||||||||)	GT:PL:GQ	1/1:88,15,0:27
Chr01	24901125	.	G	A	222.0	.	DP=20;VDB=0.0384;AF1=1;AC1=2;DP4=0,0,13,6;MQ=43;FQ=-84;EFF=INTERGENIC(MODIFIER|||||||||)	GT:PL:GQ	1/1:255,57,0:99
Chr01	24996970	.	G	A	210.0	.	DP=21;VDB=0.0388;AF1=1;AC1=2;DP4=0,0,10,10;MQ=24;FQ=-87;EFF=INTERGENIC(MODIFIER|||||||||)	GT:PL:GQ	1/1:243,60,0:99
Chr01	25112603	.	G	A	222.0	.	DP=39;VDB=0.0404;AF1=1;AC1=2;DP4=0,0,11,22;MQ=42;FQ=-126;EFF=INTERGENIC(MODIFIER|||||||||)	GT:PL:GQ	1/1:255,99,0:99
Chr01	25165838	.	G	A	222.0	.	DP=35;VDB=0.0404;AF1=1;AC1=2;DP4=0,0,19,11;MQ=44;FQ=-117;EFF=INTERGENIC(MODIFIER|||||||||)	GT:PL:GQ	1/1:255,90,0:99
Chr01	25191839	.	G	A	174.0	.	DP=14;VDB=0.0147;AF1=1;AC1=2;DP4=0,0,2,11;MQ=33;FQ=-66;EFF=INTERGENIC(MODIFIER|||||||||)	GT:PL:GQ	1/1:207,39,0:75
Chr01	25250903	.	G	A	222.0	.	DP=52;VDB=0.0374;AF1=1;AC1=2;DP4=0,0,26,19;MQ=45;FQ=-162;EFF=DOWNSTREAM(MODIFIER|||||Sobic.001G243600|||PAC:28398197|),INTERGENIC(MODIFIER|||||||||)	GT:PL:GQ	1/1:255,135,0:99
Chr01	25442159	.	G	A	161.0	.	DP=28;VDB=0.0374;AF1=1;AC1=2;DP4=0,0,8,6;MQ=33;FQ=-69;EFF=INTERGENIC(MODIFIER|||||||||)	GT:PL:GQ	1/1:194,42,0:81
Chr01	25613372	.	G	A	222.0	.	DP=28;VDB=0.0388;AF1=1;AC1=2;DP4=0,0,10,14;MQ=43;FQ=-99;EFF=DOWNSTREAM(MODIFIER|||||Sobic.001G245200|||PAC:28395636|),INTRON(MODIFIER|||||Sobic.001G245000|||PAC:28400015|2),UTR_5_PRIME(MODIFIER|||||Sobic.001G245100|||PAC:28397958|1)	GT:PL:GQ	1/1:255,72,0:99
Chr01	25632847	.	G	A	222.0	.	DP=29;VDB=0.0374;AF1=1;AC1=2;DP4=0,0,18,10;MQ=43;FQ=-111;EFF=INTERGENIC(MODIFIER|||||||||)	GT:PL:GQ	1/1:255,84,0:99
Chr01	25655785	.	G	A	202.0	.	DP=26;VDB=0.0198;AF1=1;AC1=2;DP4=0,0,17,6;MQ=28;FQ=-96;EFF=INTERGENIC(MODIFIER|||||||||)	GT:PL:GQ	1/1:235,69,0:99
Chr01	25663638	.	G	A	222.0	.	DP=21;VDB=0.0388;AF1=1;AC1=2;DP4=0,0,9,7;MQ=44;FQ=-75;EFF=INTERGENIC(MODIFIER|||||||||)	GT:PL:GQ	1/1:255,48,0:93
Chr01	25708424	.	G	A	222.0	.	DP=27;VDB=0.0281;AF1=1;AC1=2;DP4=0,0,20,4;MQ=39;FQ=-99;EFF=INTERGENIC(MODIFIER|||||||||)	GT:PL:GQ	1/1:255,72,0:99
Chr01	25727448	.	G	A	186.0	.	DP=20;VDB=0.0404;AF1=1;AC1=2;DP4=0,0,8,6;MQ=34;FQ=-69;EFF=INTERGENIC(MODIFIER|||||||||)	GT:PL:GQ	1/1:219,42,0:81
Chr01	25763410	.	G	A	222.0	.	DP=50;VDB=0.0333;AF1=1;AC1=2;DP4=0,0,28,20;MQ=42;FQ=-171;EFF=DOWNSTREAM(MODIFIER|||||Sobic.001G245700|||PAC:28395974|),INTERGENIC(MODIFIER|||||||||)	GT:PL:GQ	1/1:255,144,0:99
Chr01	25805056	.	G	A	222.0	.	DP=30;VDB=0.0355;AF1=1;AC1=2;DP4=0,0,10,13;MQ=43;FQ=-96;EFF=INTERGENIC(MODIFIER|||||||||)	GT:PL:GQ	1/1:255,69,0:99
Chr01	25876231	.	G	A	222.0	.	DP=25;VDB=0.0172;AF1=1;AC1=2;DP4=0,0,9,10;MQ=45;FQ=-84;EFF=DOWNSTREAM(MODIFIER|||||Sobic.001G246400|||PAC:28396930|),INTERGENIC(MODIFIER|||||||||)	GT:PL:GQ	1/1:255,57,0:99
Chr01	25934699	.	G	A	222.0	.	DP=26;VDB=0.0374;AF1=1;AC1=2;DP4=0,0,15,9;MQ=39;FQ=-99;EFF=INTERGENIC(MODIFIER|||||||||)	GT:PL:GQ	1/1:255,72,0:99
Chr01	26033436	.	G	A	222.0	.	DP=30;VDB=0.0374;AF1=1;AC1=2;DP4=0,0,9,21;MQ=42;FQ=-117;EFF=INTERGENIC(MODIFIER|||||||||)	GT:PL:GQ	1/1:255,90,0:99
Chr01	26102009	.	G	A	222.0	.	DP=17;VDB=0.0333;AF1=1;AC1=2;DP4=0,0,7,9;MQ=42;FQ=-75;EFF=INTERGENIC(MODIFIER|||||||||)	GT:PL:GQ	1/1:255,48,0:93
Chr01	26106766	.	G	A	222.0	.	DP=23;VDB=0.0355;AF1=1;AC1=2;DP4=0,0,11,9;MQ=43;FQ=-87;EFF=INTERGENIC(MODIFIER|||||||||)	GT:PL:GQ	1/1:255,60,0:99
Chr01	26210278	.	G	A	222.0	.	DP=22;VDB=0.0388;AF1=1;AC1=2;DP4=0,0,11,9;MQ=39;FQ=-87;EFF=INTERGENIC(MODIFIER|||||||||)	GT:PL:GQ	1/1:255,60,0:99
Chr01	26217500	.	G	A	222.0	.	DP=30;VDB=0.0399;AF1=1;AC1=2;DP4=0,0,12,12;MQ=41;FQ=-99;EFF=INTERGENIC(MODIFIER|||||||||)	GT:PL:GQ	1/1:255,72,0:99
Chr01	26419394	.	G	A	222.0	.	DP=44;VDB=0.0333;AF1=1;AC1=2;DP4=0,0,13,23;MQ=45;FQ=-135;EFF=INTERGENIC(MODIFIER|||||||||)	GT:PL:GQ	1/1:255,108,0:99
Chr01	26478536	.	G	A	212.0	.	DP=18;VDB=0.0308;AF1=1;AC1=2;DP4=0,0,5,9;MQ=46;FQ=-69;EFF=INTERGENIC(MODIFIER|||||||||)	GT:PL:GQ	1/1:245,42,0:81
Chr01	26535998	.	G	A	222.0	.	DP=28;VDB=0.0333;AF1=1;AC1=2;DP4=0,0,18,6;MQ=40;FQ=-99;EFF=INTERGENIC(MODIFIER|||||||||)	GT:PL:GQ	1/1:255,72,0:99
Chr01	26592615	.	G	A	222.0	.	DP=54;VDB=0.0308;AF1=1;AC1=2;DP4=0,0,16,32;MQ=44;FQ=-171;EFF=INTERGENIC(MODIFIER|||||||||),UPSTREAM(MODIFIER|||||Sobic.001G248300|||PAC:28400350|),UPSTREAM(MODIFIER|||||Sobic.001G248300|||PAC:28400351|),UPSTREAM(MODIFIER|||||Sobic.001G248300|||PAC:28400353|),UPSTREAM(MODIFIER|||||Sobic.001G248300|||PAC:28400354|)	GT:PL:GQ	1/1:255,144,0:99
Chr01	26609456	.	G	A	222.0	.	DP=38;VDB=0.0388;AF1=1;AC1=2;DP4=0,0,9,21;MQ=45;FQ=-117;EFF=DOWNSTREAM(MODIFIER|||||Sobic.001G248400|||PAC:28399174|),DOWNSTREAM(MODIFIER|||||Sobic.001G248400|||PAC:28399175|),INTERGENIC(MODIFIER|||||||||)	GT:PL:GQ	1/1:255,90,0:99
Chr01	26685977	.	G	A	154.0	.	DP=18;VDB=0.0394;AF1=1;AC1=2;DP4=0,0,5,9;MQ=30;FQ=-69;EFF=INTERGENIC(MODIFIER|||||||||)	GT:PL:GQ	1/1:187,42,0:81
Chr01	26767125	.	G	A	222.0	.	DP=40;VDB=0.0388;AF1=1;AC1=2;DP4=0,0,20,13;MQ=41;FQ=-126;EFF=INTERGENIC(MODIFIER|||||||||)	GT:PL:GQ	1/1:255,99,0:99
Chr01	26771736	.	G	A	222.0	.	DP=27;VDB=0.0198;AF1=1;AC1=2;DP4=0,0,13,11;MQ=44;FQ=-99;EFF=INTERGENIC(MODIFIER|||||||||)	GT:PL:GQ	1/1:255,72,0:99
Chr01	26796501	.	G	A	222.0	.	DP=33;VDB=0.0404;AF1=1;AC1=2;DP4=0,0,13,18;MQ=45;FQ=-120;EFF=INTRON(MODIFIER|||||Sobic.001G248600|||PAC:28396215|5)	GT:PL:GQ	1/1:255,93,0:99
Chr01	26854505	.	G	A	222.0	.	DP=17;VDB=0.0333;AF1=1;AC1=2;DP4=0,0,8,5;MQ=42;FQ=-66;EFF=DOWNSTREAM(MODIFIER|||||Sobic.001G248900|||PAC:28397896|),DOWNSTREAM(MODIFIER|||||Sobic.001G249100|||PAC:28399534|),INTRON(MODIFIER|||||Sobic.001G249000|||PAC:28395324|4)	GT:PL:GQ	1/1:255,39,0:75
Chr01	27026194	.	G	A	222.0	.	DP=22;VDB=0.0404;AF1=1;AC1=2;DP4=0,0,15,7;MQ=45;FQ=-93;EFF=INTERGENIC(MODIFIER|||||||||),UPSTREAM(MODIFIER|||||Sobic.001G250300|||PAC:28396010|)	GT:PL:GQ	1/1:255,66,0:99
Chr01	27045751	.	G	A	222.0	.	DP=35;VDB=0.0374;AF1=1;AC1=2;DP4=0,0,19,12;MQ=45;FQ=-120;EFF=INTERGENIC(MODIFIER|||||||||)	GT:PL:GQ	1/1:255,93,0:99
Chr01	27057461	.	G	A	73.1	.	DP=7;VDB=0.0026;AF1=1;AC1=2;DP4=0,0,6,1;MQ=23;FQ=-48;EFF=INTERGENIC(MODIFIER|||||||||)	GT:PL:GQ	1/1:106,21,0:39
Chr01	27151250	.	G	A	222.0	.	DP=22;VDB=0.0384;AF1=1;AC1=2;DP4=0,0,11,9;MQ=45;FQ=-87;EFF=NON_SYNONYMOUS_CODING(MODERATE|MISSENSE|Gct/Act|A479T||Sobic.001G251200|||PAC:28396835|)	GT:PL:GQ	1/1:255,60,0:99
Chr01	27260323	.	G	A	186.0	.	DP=18;VDB=0.0253;AF1=1;AC1=2;DP4=0,0,14,1;MQ=43;FQ=-72;EFF=INTERGENIC(MODIFIER|||||||||)	GT:PL:GQ	1/1:219,45,0:87
Chr01	27320027	.	G	A	90.0	.	DP=9;VDB=0.0253;AF1=1;AC1=2;DP4=0,0,3,5;MQ=22;FQ=-51;EFF=INTERGENIC(MODIFIER|||||||||)	GT:PL:GQ	1/1:123,24,0:45
Chr01	27445538	.	G	A	222.0	.	DP=29;VDB=0.0388;AF1=1;AC1=2;DP4=0,0,8,16;MQ=45;FQ=-99;EFF=STOP_GAINED(HIGH|NONSENSE|tgG/tgA|W326*||Sobic.001G252800|||PAC:28397769|)	GT:PL:GQ	1/1:255,72,0:99
Chr01	27473138	.	G	A	190.0	.	DP=24;VDB=0.0401;AF1=1;AC1=2;DP4=0,0,12,4;MQ=33;FQ=-75;EFF=INTERGENIC(MODIFIER|||||||||)	GT:PL:GQ	1/1:223,48,0:93
Chr01	27583300	.	G	A	222.0	.	DP=19;VDB=0.0404;AF1=1;AC1=2;DP4=0,0,9,9;MQ=44;FQ=-81;EFF=DOWNSTREAM(MODIFIER|||||Sobic.001G253300|||PAC:28396282|),INTERGENIC(MODIFIER|||||||||)	GT:PL:GQ	1/1:255,54,0:99
Chr01	27626570	.	G	A	222.0	.	DP=16;VDB=0.0401;AF1=1;AC1=2;DP4=0,0,9,4;MQ=45;FQ=-66;EFF=DOWNSTREAM(MODIFIER|||||Sobic.001G253400|||PAC:28395311|),INTERGENIC(MODIFIER|||||||||)	GT:PL:GQ	1/1:255,39,0:75
Chr01	27696864	.	G	A	222.0	.	DP=30;VDB=0.0333;AF1=1;AC1=2;DP4=0,0,16,12;MQ=40;FQ=-111;EFF=INTERGENIC(MODIFIER|||||||||)	GT:PL:GQ	1/1:255,84,0:99
Chr01	27702791	.	G	A	198.0	.	DP=16;VDB=0.0356;AF1=1;AC1=2;DP4=0,0,6,5;MQ=39;FQ=-60;EFF=INTERGENIC(MODIFIER|||||||||)	GT:PL:GQ	1/1:231,33,0:63
Chr01	27777048	.	G	A	222.0	.	DP=35;VDB=0.0394;AF1=1;AC1=2;DP4=0,0,13,18;MQ=44;FQ=-120;EFF=INTERGENIC(MODIFIER|||||||||)	GT:PL:GQ	1/1:255,93,0:99
Chr01	27803087	.	G	A	222.0	.	DP=29;VDB=0.0388;AF1=1;AC1=2;DP4=0,0,13,14;MQ=39;FQ=-108;EFF=INTERGENIC(MODIFIER|||||||||)	GT:PL:GQ	1/1:255,81,0:99
Chr01	27820373	.	G	A	222.0	.	DP=31;VDB=0.0404;AF1=1;AC1=2;DP4=0,0,22,5;MQ=38;FQ=-108;EFF=INTERGENIC(MODIFIER|||||||||)	GT:PL:GQ	1/1:255,81,0:99
Chr01	27822341	.	G	A	222.0	.	DP=28;VDB=0.0404;AF1=1;AC1=2;DP4=0,0,5,22;MQ=37;FQ=-108;EFF=INTERGENIC(MODIFIER|||||||||)	GT:PL:GQ	1/1:255,81,0:99
Chr01	27953701	.	G	A	222.0	.	DP=26;VDB=0.0333;AF1=1;AC1=2;DP4=0,0,13,12;MQ=43;FQ=-102;EFF=INTERGENIC(MODIFIER|||||||||)	GT:PL:GQ	1/1:255,75,0:99
Chr01	27977192	.	G	A	222.0	.	DP=24;VDB=0.0401;AF1=1;AC1=2;DP4=0,0,15,7;MQ=44;FQ=-93;EFF=INTERGENIC(MODIFIER|||||||||)	GT:PL:GQ	1/1:255,66,0:99
Chr01	27994555	.	G	A	222.0	.	DP=26;VDB=0.0401;AF1=1;AC1=2;DP4=0,0,12,10;MQ=44;FQ=-93;EFF=INTERGENIC(MODIFIER|||||||||)	GT:PL:GQ	1/1:255,66,0:99
Chr01	28021869	.	G	A	207.0	.	DP=27;VDB=0.0374;AF1=1;AC1=2;DP4=0,0,15,9;MQ=23;FQ=-99;EFF=INTERGENIC(MODIFIER|||||||||)	GT:PL:GQ	1/1:240,72,0:99
Chr01	28138450	.	G	A	222.0	.	DP=34;VDB=0.0308;AF1=1;AC1=2;DP4=0,0,13,21;MQ=45;FQ=-129;EFF=INTERGENIC(MODIFIER|||||||||)	GT:PL:GQ	1/1:255,102,0:99
Chr01	28222353	.	G	A	222.0	.	DP=34;VDB=0.0355;AF1=1;AC1=2;DP4=0,0,21,5;MQ=45;FQ=-105;EFF=INTERGENIC(MODIFIER|||||||||)	GT:PL:GQ	1/1:255,78,0:99
Chr01	28270364	.	G	A	222.0	.	DP=38;VDB=0.0399;AF1=1;AC1=2;DP4=0,0,22,14;MQ=42;FQ=-135;EFF=INTERGENIC(MODIFIER|||||||||)	GT:PL:GQ	1/1:255,108,0:99
Chr01	28312310	.	G	A	222.0	.	DP=23;VDB=0.0401;AF1=1;AC1=2;DP4=0,0,12,9;MQ=45;FQ=-90;EFF=INTERGENIC(MODIFIER|||||||||)	GT:PL:GQ	1/1:255,63,0:99
Chr01	28405210	.	G	A	222.0	.	DP=25;VDB=0.0333;AF1=1;AC1=2;DP4=0,0,12,9;MQ=45;FQ=-90;EFF=INTERGENIC(MODIFIER|||||||||)	GT:PL:GQ	1/1:255,63,0:99
Chr01	28457964	.	G	A	222.0	.	DP=33;VDB=0.0374;AF1=1;AC1=2;DP4=0,0,12,18;MQ=45;FQ=-117;EFF=INTERGENIC(MODIFIER|||||||||),UPSTREAM(MODIFIER|||||Sobic.001G254500|||PAC:28400589|)	GT:PL:GQ	1/1:255,90,0:99
Chr01	28466791	.	G	A	133.0	.	DP=22;VDB=0.0253;AF1=1;AC1=2;DP4=0,0,5,16;MQ=19;FQ=-90;EFF=INTERGENIC(MODIFIER|||||||||)	GT:PL:GQ	1/1:166,63,0:99
Chr01	28549618	.	G	A	222.0	.	DP=23;VDB=0.0374;AF1=1;AC1=2;DP4=0,0,7,15;MQ=45;FQ=-93;EFF=INTERGENIC(MODIFIER|||||||||)	GT:PL:GQ	1/1:255,66,0:99
Chr01	28562068	.	G	A	222.0	.	DP=26;VDB=0.0355;AF1=1;AC1=2;DP4=0,0,15,9;MQ=43;FQ=-99;EFF=INTERGENIC(MODIFIER|||||||||)	GT:PL:GQ	1/1:255,72,0:99
Chr01	28606753	.	C	T	222.0	.	DP=37;VDB=0.0401;AF1=1;AC1=2;DP4=0,0,10,25;MQ=38;FQ=-132;EFF=INTERGENIC(MODIFIER|||||||||)	GT:PL:GQ	1/1:255,105,0:99
Chr01	28607008	.	G	A	222.0	.	DP=27;VDB=0.0404;AF1=1;AC1=2;DP4=0,0,13,14;MQ=41;FQ=-108;EFF=INTERGENIC(MODIFIER|||||||||)	GT:PL:GQ	1/1:255,81,0:99
Chr01	28647050	.	G	A	222.0	.	DP=14;VDB=0.0355;AF1=1;AC1=2;DP4=0,0,7,6;MQ=41;FQ=-66;EFF=INTERGENIC(MODIFIER|||||||||),UPSTREAM(MODIFIER|||||Sobic.001G254600|||PAC:28395834|)	GT:PL:GQ	1/1:255,39,0:75
Chr01	28694671	.	G	A	136.0	.	DP=18;VDB=0.0399;AF1=1;AC1=2;DP4=0,0,8,2;MQ=35;FQ=-57;EFF=INTERGENIC(MODIFIER|||||||||)	GT:PL:GQ	1/1:169,30,0:57
Chr01	28707442	.	G	A	222.0	.	DP=37;VDB=0.0404;AF1=1;AC1=2;DP4=0,0,11,18;MQ=37;FQ=-114;EFF=INTERGENIC(MODIFIER|||||||||)	GT:PL:GQ	1/1:255,87,0:99
Chr01	28733848	.	G	A	222.0	.	DP=32;VDB=0.0355;AF1=1;AC1=2;DP4=0,0,17,15;MQ=45;FQ=-123;EFF=INTERGENIC(MODIFIER|||||||||)	GT:PL:GQ	1/1:255,96,0:99
Chr01	28770930	.	G	A	46.0	.	DP=3;VDB=0.0127;AF1=1;AC1=2;DP4=0,0,1,2;MQ=33;FQ=-36;EFF=INTERGENIC(MODIFIER|||||||||)	GT:PL:GQ	1/1:78,9,0:16
Chr01	28856514	.	G	A	222.0	.	DP=49;VDB=0.0355;AF1=1;AC1=2;DP4=0,0,23,25;MQ=44;FQ=-171;EFF=INTERGENIC(MODIFIER|||||||||)	GT:PL:GQ	1/1:255,144,0:99
Chr01	28879144	.	G	A	222.0	.	DP=39;VDB=0.0355;AF1=1;AC1=2;DP4=0,0,20,16;MQ=43;FQ=-135;EFF=INTERGENIC(MODIFIER|||||||||)	GT:PL:GQ	1/1:255,108,0:99
Chr01	28932980	.	G	A	222.0	.	DP=27;VDB=0.0333;AF1=1;AC1=2;DP4=0,0,11,13;MQ=43;FQ=-99;EFF=INTERGENIC(MODIFIER|||||||||)	GT:PL:GQ	1/1:255,72,0:99
Chr01	29002864	.	G	A	222.0	.	DP=46;VDB=0.0388;AF1=1;AC1=2;DP4=0,0,26,16;MQ=44;FQ=-153;EFF=INTERGENIC(MODIFIER|||||||||)	GT:PL:GQ	1/1:255,126,0:99
Chr01	29212285	.	G	A	222.0	.	DP=33;VDB=0.0308;AF1=1;AC1=2;DP4=0,0,22,7;MQ=44;FQ=-114;EFF=INTERGENIC(MODIFIER|||||||||)	GT:PL:GQ	1/1:255,87,0:99
Chr01	29258833	.	G	A	220.0	.	DP=26;VDB=0.0401;AF1=1;AC1=2;DP4=0,0,12,13;MQ=27;FQ=-102;EFF=INTERGENIC(MODIFIER|||||||||)	GT:PL:GQ	1/1:253,75,0:99
Chr01	29276774	.	G	A	157.0	.	DP=13;VDB=0.0253;AF1=1;AC1=2;DP4=0,0,6,3;MQ=46;FQ=-54;EFF=INTERGENIC(MODIFIER|||||||||)	GT:PL:GQ	1/1:190,27,0:51
Chr01	29521401	.	G	A	222.0	.	DP=28;VDB=0.0371;AF1=1;AC1=2;DP4=0,0,9,16;MQ=34;FQ=-102;EFF=INTERGENIC(MODIFIER|||||||||)	GT:PL:GQ	1/1:255,75,0:99
Chr01	29634999	.	G	A	191.0	.	DP=17;VDB=0.0374;AF1=1;AC1=2;DP4=0,0,7,8;MQ=28;FQ=-72;EFF=INTERGENIC(MODIFIER|||||||||)	GT:PL:GQ	1/1:224,45,0:87
Chr01	29672141	.	G	A	138.0	.	DP=19;VDB=0.0401;AF1=1;AC1=2;DP4=0,0,11,6;MQ=23;FQ=-78;EFF=INTERGENIC(MODIFIER|||||||||)	GT:PL:GQ	1/1:171,51,0:99
Chr01	29700970	.	G	A	222.0	.	DP=45;VDB=0.0401;AF1=1;AC1=2;DP4=0,0,16,24;MQ=41;FQ=-147;EFF=INTERGENIC(MODIFIER|||||||||)	GT:PL:GQ	1/1:255,120,0:99
Chr01	29762131	.	G	A	222.0	.	DP=16;VDB=0.0172;AF1=1;AC1=2;DP4=0,0,7,8;MQ=45;FQ=-72;EFF=INTERGENIC(MODIFIER|||||||||),UPSTREAM(MODIFIER|||||Sobic.001G256300|||PAC:28399440|)	GT:PL:GQ	1/1:255,45,0:87
Chr01	29786681	.	G	A	222.0	.	DP=17;VDB=0.0253;AF1=1;AC1=2;DP4=0,0,6,8;MQ=42;FQ=-69;EFF=NON_SYNONYMOUS_CODING(MODERATE|MISSENSE|Gtt/Att|V173I||Sobic.001G256400|||PAC:28396942|),NON_SYNONYMOUS_CODING(MODERATE|MISSENSE|Gtt/Att|V173I||Sobic.001G256400|||PAC:28396943|)	GT:PL:GQ	1/1:255,42,0:81
Chr01	29816808	.	G	A	97.0	.	DP=17;VDB=0.0374;AF1=1;AC1=2;DP4=0,0,7,8;MQ=18;FQ=-72;EFF=INTERGENIC(MODIFIER|||||||||)	GT:PL:GQ	1/1:130,45,0:87
Chr01	30010140	.	G	A	222.0	.	DP=43;VDB=0.0333;AF1=1;AC1=2;DP4=0,0,17,25;MQ=45;FQ=-153;EFF=INTERGENIC(MODIFIER|||||||||)	GT:PL:GQ	1/1:255,126,0:99
Chr01	30057817	.	G	A	222.0	.	DP=29;VDB=0.0333;AF1=1;AC1=2;DP4=0,0,12,13;MQ=43;FQ=-102;EFF=INTERGENIC(MODIFIER|||||||||)	GT:PL:GQ	1/1:255,75,0:99
Chr01	30060532	.	G	A	197.0	.	DP=24;VDB=0.0371;AF1=1;AC1=2;DP4=0,0,11,10;MQ=27;FQ=-90;EFF=INTERGENIC(MODIFIER|||||||||)	GT:PL:GQ	1/1:230,63,0:99
Chr01	30063741	.	G	A	222.0	.	DP=28;VDB=0.0401;AF1=1;AC1=2;DP4=0,0,17,11;MQ=43;FQ=-111;EFF=INTERGENIC(MODIFIER|||||||||)	GT:PL:GQ	1/1:255,84,0:99
Chr01	30168778	.	G	A	222.0	.	DP=37;VDB=0.0384;AF1=1;AC1=2;DP4=0,0,16,15;MQ=30;FQ=-120;EFF=INTERGENIC(MODIFIER|||||||||)	GT:PL:GQ	1/1:255,93,0:99
Chr01	30240990	.	G	A	222.0	.	DP=26;VDB=0.0374;AF1=1;AC1=2;DP4=0,0,11,15;MQ=45;FQ=-105;EFF=INTERGENIC(MODIFIER|||||||||)	GT:PL:GQ	1/1:255,78,0:99
Chr01	30358515	.	G	A	222.0	.	DP=26;VDB=0.0374;AF1=1;AC1=2;DP4=0,0,9,13;MQ=44;FQ=-93;EFF=DOWNSTREAM(MODIFIER|||||Sobic.001G257300|||PAC:28398916|),INTERGENIC(MODIFIER|||||||||)	GT:PL:GQ	1/1:255,66,0:99
Chr01	30435115	.	G	A	222.0	.	DP=42;VDB=0.0401;AF1=1;AC1=2;DP4=0,0,14,23;MQ=44;FQ=-138;EFF=DOWNSTREAM(MODIFIER|||||Sobic.001G257600|||PAC:28399954|),INTERGENIC(MODIFIER|||||||||),UPSTREAM(MODIFIER|||||Sobic.001G257700|||PAC:28397586|)	GT:PL:GQ	1/1:255,111,0:99
Chr01	30519950	.	G	A	222.0	.	DP=20;VDB=0.0253;AF1=1;AC1=2;DP4=0,0,14,5;MQ=43;FQ=-84;EFF=DOWNSTREAM(MODIFIER|||||Sobic.001G257900|||PAC:28400020|),INTERGENIC(MODIFIER|||||||||)	GT:PL:GQ	1/1:255,57,0:99
Chr01	30620463	.	G	A	222.0	.	DP=37;VDB=0.0388;AF1=1;AC1=2;DP4=0,0,16,21;MQ=44;FQ=-138;EFF=INTERGENIC(MODIFIER|||||||||),UPSTREAM(MODIFIER|||||Sobic.001G258200|||PAC:28400079|),UPSTREAM(MODIFIER|||||Sobic.001G258200|||PAC:28400080|)	GT:PL:GQ	1/1:255,111,0:99
Chr01	30645348	.	G	A	222.0	.	DP=35;VDB=0.0374;AF1=1;AC1=2;DP4=0,0,22,8;MQ=45;FQ=-117;EFF=INTERGENIC(MODIFIER|||||||||),UPSTREAM(MODIFIER|||||Sobic.001G258400|||PAC:28399306|)	GT:PL:GQ	1/1:255,90,0:99
Chr01	30777892	.	G	A	222.0	.	DP=37;VDB=0.0404;AF1=1;AC1=2;DP4=0,0,18,10;MQ=46;FQ=-111;EFF=INTERGENIC(MODIFIER|||||||||)	GT:PL:GQ	1/1:255,84,0:99
Chr01	30884742	.	G	A	155.0	.	DP=37;VDB=0.0399;AF1=1;AC1=2;DP4=0,0,13,19;MQ=22;FQ=-123;EFF=INTERGENIC(MODIFIER|||||||||)	GT:PL:GQ	1/1:188,96,0:99
Chr01	30897016	.	G	A	222.0	.	DP=33;VDB=0.0404;AF1=1;AC1=2;DP4=0,0,15,16;MQ=43;FQ=-120;EFF=INTERGENIC(MODIFIER|||||||||)	GT:PL:GQ	1/1:255,93,0:99
Chr01	31068842	.	C	T	222.0	.	DP=18;VDB=0.0225;AF1=1;AC1=2;DP4=0,0,9,9;MQ=31;FQ=-81;EFF=INTERGENIC(MODIFIER|||||||||)	GT:PL:GQ	1/1:255,54,0:99
Chr01	31071078	.	C	T	96.0	.	DP=25;VDB=0.0371;AF1=1;AC1=2;DP4=0,0,8,12;MQ=15;FQ=-87;EFF=INTERGENIC(MODIFIER|||||||||)	GT:PL:GQ	1/1:129,60,0:99
Chr01	31161017	.	G	A	222.0	.	DP=31;VDB=0.0404;AF1=1;AC1=2;DP4=0,0,18,13;MQ=39;FQ=-120;EFF=INTERGENIC(MODIFIER|||||||||)	GT:PL:GQ	1/1:255,93,0:99
Chr01	31225934	.	G	A	222.0	.	DP=32;VDB=0.0172;AF1=1;AC1=2;DP4=0,0,17,12;MQ=41;FQ=-114;EFF=INTERGENIC(MODIFIER|||||||||)	GT:PL:GQ	1/1:255,87,0:99
Chr01	31226992	.	G	A	64.0	.	DP=8;VDB=0.0299;AF1=1;AC1=2;DP4=0,0,6,2;MQ=19;FQ=-51;EFF=INTERGENIC(MODIFIER|||||||||)	GT:PL:GQ	1/1:97,24,0:45
Chr01	31242997	.	G	A	222.0	.	DP=36;VDB=0.0384;AF1=1;AC1=2;DP4=0,0,14,19;MQ=43;FQ=-126;EFF=INTERGENIC(MODIFIER|||||||||)	GT:PL:GQ	1/1:255,99,0:99
Chr01	31353092	.	G	A	222.0	.	DP=29;VDB=0.0355;AF1=1;AC1=2;DP4=0,0,10,13;MQ=45;FQ=-96;EFF=INTERGENIC(MODIFIER|||||||||),UPSTREAM(MODIFIER|||||Sobic.001G259900|||PAC:28397646|)	GT:PL:GQ	1/1:255,69,0:99
Chr01	31393788	.	G	A	222.0	.	DP=32;VDB=0.0404;AF1=1;AC1=2;DP4=0,0,11,14;MQ=26;FQ=-102;EFF=INTERGENIC(MODIFIER|||||||||)	GT:PL:GQ	1/1:255,75,0:99
Chr01	31403269	.	G	A	222.0	.	DP=35;VDB=0.0404;AF1=1;AC1=2;DP4=0,0,12,18;MQ=40;FQ=-117;EFF=INTERGENIC(MODIFIER|||||||||)	GT:PL:GQ	1/1:255,90,0:99
Chr01	31459528	.	G	A	222.0	.	DP=28;VDB=0.0388;AF1=1;AC1=2;DP4=0,0,15,12;MQ=35;FQ=-108;EFF=INTERGENIC(MODIFIER|||||||||)	GT:PL:GQ	1/1:255,81,0:99
Chr01	31481374	.	G	A	42.3	.	DP=6;VDB=0.0333;AF1=1;AC1=2;DP4=0,0,4,1;MQ=21;FQ=-42;EFF=INTERGENIC(MODIFIER|||||||||)	GT:PL:GQ	1/1:75,15,0:27
Chr01	31481401	.	G	A	35.1	.	DP=8;VDB=0.0374;AF1=1;AC1=2;DP4=0,0,5,2;MQ=15;FQ=-48;EFF=INTERGENIC(MODIFIER|||||||||)	GT:PL:GQ	1/1:68,21,0:39
Chr01	31481510	.	G	A	79.1	.	DP=10;VDB=0.0253;AF1=1;AC1=2;DP4=0,0,4,2;MQ=25;FQ=-45;EFF=INTERGENIC(MODIFIER|||||||||)	GT:PL:GQ	1/1:112,18,0:33
Chr01	31615291	.	G	A	222.0	.	DP=32;VDB=0.0253;AF1=1;AC1=2;DP4=0,0,13,13;MQ=44;FQ=-105;EFF=INTERGENIC(MODIFIER|||||||||)	GT:PL:GQ	1/1:255,78,0:99
Chr01	31689909	.	G	A	222.0	.	DP=16;VDB=0.0388;AF1=1;AC1=2;DP4=0,0,11,5;MQ=45;FQ=-75;EFF=INTERGENIC(MODIFIER|||||||||)	GT:PL:GQ	1/1:255,48,0:93
Chr01	31695864	.	G	A	222.0	.	DP=29;VDB=0.0404;AF1=1;AC1=2;DP4=0,0,14,11;MQ=46;FQ=-102;EFF=INTERGENIC(MODIFIER|||||||||)	GT:PL:GQ	1/1:255,75,0:99
Chr01	31782718	.	G	A	222.0	.	DP=37;VDB=0.0374;AF1=1;AC1=2;DP4=0,0,20,14;MQ=45;FQ=-129;EFF=INTERGENIC(MODIFIER|||||||||)	GT:PL:GQ	1/1:255,102,0:99
Chr01	31808436	.	G	A	222.0	.	DP=30;VDB=0.0399;AF1=1;AC1=2;DP4=0,0,11,19;MQ=36;FQ=-117;EFF=INTERGENIC(MODIFIER|||||||||)	GT:PL:GQ	1/1:255,90,0:99
Chr01	31825074	.	G	A	222.0	.	DP=33;VDB=0.0333;AF1=1;AC1=2;DP4=0,0,15,9;MQ=46;FQ=-99;EFF=INTERGENIC(MODIFIER|||||||||)	GT:PL:GQ	1/1:255,72,0:99
Chr01	31847664	.	G	A	222.0	.	DP=38;VDB=0.0374;AF1=1;AC1=2;DP4=0,0,17,19;MQ=43;FQ=-135;EFF=DOWNSTREAM(MODIFIER|||||Sobic.001G260600|||PAC:28400571|),DOWNSTREAM(MODIFIER|||||Sobic.001G260700|||PAC:28398713|),INTERGENIC(MODIFIER|||||||||)	GT:PL:GQ	1/1:255,108,0:99
Chr01	31860272	.	G	A	222.0	.	DP=51;VDB=0.0399;AF1=1;AC1=2;DP4=0,0,23,23;MQ=44;FQ=-165;EFF=INTERGENIC(MODIFIER|||||||||)	GT:PL:GQ	1/1:255,138,0:99
Chr01	31932702	.	G	A	222.0	.	DP=25;VDB=0.0384;AF1=1;AC1=2;DP4=0,0,16,7;MQ=32;FQ=-96;EFF=INTERGENIC(MODIFIER|||||||||)	GT:PL:GQ	1/1:255,69,0:99
Chr01	31967508	.	G	A	89.5	.	DP=7;VDB=0.0147;AF1=1;AC1=2;DP4=0,0,2,2;MQ=46;FQ=-39;EFF=INTERGENIC(MODIFIER|||||||||)	GT:PL:GQ	1/1:122,12,0:21
Chr01	32144049	.	G	A	222.0	.	DP=35;VDB=0.0399;AF1=1;AC1=2;DP4=0,0,10,20;MQ=35;FQ=-117;EFF=INTERGENIC(MODIFIER|||||||||)	GT:PL:GQ	1/1:255,90,0:99
Chr01	32164904	.	G	A	222.0	.	DP=22;VDB=0.0388;AF1=1;AC1=2;DP4=0,0,6,12;MQ=42;FQ=-81;EFF=INTERGENIC(MODIFIER|||||||||)	GT:PL:GQ	1/1:255,54,0:99
Chr01	32169790	.	G	A	222.0	.	DP=41;VDB=0.0404;AF1=1;AC1=2;DP4=0,0,20,20;MQ=44;FQ=-147;EFF=INTERGENIC(MODIFIER|||||||||)	GT:PL:GQ	1/1:255,120,0:99
Chr01	32214440	.	G	A	222.0	.	DP=33;VDB=0.0308;AF1=1;AC1=2;DP4=0,0,19,9;MQ=39;FQ=-111;EFF=INTERGENIC(MODIFIER|||||||||)	GT:PL:GQ	1/1:255,84,0:99
Chr01	32360297	.	G	A	222.0	.	DP=31;VDB=0.0384;AF1=1;AC1=2;DP4=0,0,16,12;MQ=40;FQ=-111;EFF=INTERGENIC(MODIFIER|||||||||)	GT:PL:GQ	1/1:255,84,0:99
Chr01	32411684	.	G	A	222.0	.	DP=14;VDB=0.0355;AF1=1;AC1=2;DP4=0,0,5,8;MQ=41;FQ=-66;EFF=INTERGENIC(MODIFIER|||||||||)	GT:PL:GQ	1/1:255,39,0:75
Chr01	32415435	.	G	A	222.0	.	DP=28;VDB=0.0384;AF1=1;AC1=2;DP4=0,0,16,9;MQ=43;FQ=-102;EFF=INTERGENIC(MODIFIER|||||||||)	GT:PL:GQ	1/1:255,75,0:99
Chr01	32419072	.	G	A	222.0	.	DP=73;VDB=0.0355;AF1=1;AC1=2;DP4=0,0,27,41;MQ=44;FQ=-232;EFF=INTERGENIC(MODIFIER|||||||||)	GT:PL:GQ	1/1:255,205,0:99
Chr01	32452529	.	G	A	222.0	.	DP=21;VDB=0.0404;AF1=1;AC1=2;DP4=0,0,8,9;MQ=45;FQ=-78;EFF=INTERGENIC(MODIFIER|||||||||)	GT:PL:GQ	1/1:255,51,0:99
Chr01	32470871	.	G	A	222.0	.	DP=30;VDB=0.0388;AF1=1;AC1=2;DP4=0,0,12,10;MQ=37;FQ=-93;EFF=INTERGENIC(MODIFIER|||||||||)	GT:PL:GQ	1/1:255,66,0:99
Chr01	32578072	.	G	A	222.0	.	DP=26;VDB=0.0404;AF1=1;AC1=2;DP4=0,0,13,11;MQ=44;FQ=-99;EFF=INTERGENIC(MODIFIER|||||||||)	GT:PL:GQ	1/1:255,72,0:99
Chr01	32586134	.	G	A	222.0	.	DP=43;VDB=0.0404;AF1=1;AC1=2;DP4=0,0,23,18;MQ=39;FQ=-150;EFF=INTERGENIC(MODIFIER|||||||||)	GT:PL:GQ	1/1:255,123,0:99
Chr01	32603779	.	G	A	179.0	.	DP=23;VDB=0.0404;AF1=1;AC1=2;DP4=0,0,10,11;MQ=23;FQ=-90;EFF=INTERGENIC(MODIFIER|||||||||)	GT:PL:GQ	1/1:212,63,0:99
Chr01	32744510	.	G	A	222.0	.	DP=28;VDB=0.0308;AF1=1;AC1=2;DP4=0,0,17,9;MQ=31;FQ=-105;EFF=INTERGENIC(MODIFIER|||||||||)	GT:PL:GQ	1/1:255,78,0:99
Chr01	32921978	.	G	A	222.0	.	DP=27;VDB=0.0401;AF1=1;AC1=2;DP4=0,0,10,14;MQ=31;FQ=-99;EFF=INTERGENIC(MODIFIER|||||||||)	GT:PL:GQ	1/1:255,72,0:99
Chr01	32998084	.	G	A	222.0	.	DP=36;VDB=0.0355;AF1=1;AC1=2;DP4=0,0,24,11;MQ=39;FQ=-132;EFF=INTERGENIC(MODIFIER|||||||||)	GT:PL:GQ	1/1:255,105,0:99
Chr01	33000271	.	G	A	222.0	.	DP=46;VDB=0.0399;AF1=1;AC1=2;DP4=0,0,22,23;MQ=39;FQ=-162;EFF=INTERGENIC(MODIFIER|||||||||)	GT:PL:GQ	1/1:255,135,0:99
Chr01	33067042	.	G	A	222.0	.	DP=34;VDB=0.0355;AF1=1;AC1=2;DP4=0,0,10,22;MQ=44;FQ=-123;EFF=INTERGENIC(MODIFIER|||||||||)	GT:PL:GQ	1/1:255,96,0:99
Chr01	33190515	.	G	A	185.0	.	DP=28;VDB=0.0253;AF1=1;AC1=2;DP4=0,0,12,14;MQ=22;FQ=-105;EFF=INTERGENIC(MODIFIER|||||||||)	GT:PL:GQ	1/1:218,78,0:99
Chr01	33232923	.	G	A	222.0	.	DP=28;VDB=0.0355;AF1=1;AC1=2;DP4=0,0,4,19;MQ=40;FQ=-96;EFF=INTERGENIC(MODIFIER|||||||||)	GT:PL:GQ	1/1:255,69,0:99
Chr01	33282093	.	G	A	222.0	.	DP=31;VDB=0.0355;AF1=1;AC1=2;DP4=0,0,16,10;MQ=45;FQ=-105;EFF=INTERGENIC(MODIFIER|||||||||)	GT:PL:GQ	1/1:255,78,0:99
Chr01	33421199	.	G	A	222.0	.	DP=36;VDB=0.0281;AF1=1;AC1=2;DP4=0,0,9,21;MQ=46;FQ=-117;EFF=INTERGENIC(MODIFIER|||||||||)	GT:PL:GQ	1/1:255,90,0:99
Chr01	33460860	.	G	A	222.0	.	DP=39;VDB=0.0355;AF1=1;AC1=2;DP4=0,0,14,19;MQ=44;FQ=-126;EFF=INTERGENIC(MODIFIER|||||||||)	GT:PL:GQ	1/1:255,99,0:99
Chr01	33465265	.	G	A	222.0	.	DP=30;VDB=0.0355;AF1=1;AC1=2;DP4=0,0,15,11;MQ=45;FQ=-105;EFF=INTERGENIC(MODIFIER|||||||||)	GT:PL:GQ	1/1:255,78,0:99
Chr01	33587859	.	G	A	222.0	.	DP=33;VDB=0.0388;AF1=1;AC1=2;DP4=0,0,15,14;MQ=42;FQ=-114;EFF=INTERGENIC(MODIFIER|||||||||)	GT:PL:GQ	1/1:255,87,0:99
Chr01	33637416	.	G	A	222.0	.	DP=26;VDB=0.0333;AF1=1;AC1=2;DP4=0,0,8,15;MQ=45;FQ=-96;EFF=INTERGENIC(MODIFIER|||||||||)	GT:PL:GQ	1/1:255,69,0:99
Chr01	38470094	.	G	A	222.0	.	DP=19;VDB=0.0384;AF1=1;AC1=2;DP4=0,0,8,10;MQ=45;FQ=-81;EFF=INTERGENIC(MODIFIER|||||||||)	GT:PL:GQ	1/1:255,54,0:99
Chr01	38552104	.	G	A	222.0	.	DP=28;VDB=0.0281;AF1=1;AC1=2;DP4=0,0,17,8;MQ=37;FQ=-102;EFF=INTERGENIC(MODIFIER|||||||||)	GT:PL:GQ	1/1:255,75,0:99
Chr01	38635187	.	G	A	222.0	.	DP=28;VDB=0.0355;AF1=1;AC1=2;DP4=0,0,19,8;MQ=44;FQ=-108;EFF=INTERGENIC(MODIFIER|||||||||)	GT:PL:GQ	1/1:255,81,0:99
Chr01	38688131	.	G	A	222.0	.	DP=36;VDB=0.0374;AF1=1;AC1=2;DP4=0,0,17,16;MQ=44;FQ=-126;EFF=INTERGENIC(MODIFIER|||||||||)	GT:PL:GQ	1/1:255,99,0:99
Chr01	38723953	.	G	A	222.0	.	DP=28;VDB=0.0253;AF1=1;AC1=2;DP4=0,0,13,13;MQ=43;FQ=-105;EFF=INTERGENIC(MODIFIER|||||||||)	GT:PL:GQ	1/1:255,78,0:99
Chr01	38736131	.	G	A	222.0	.	DP=20;VDB=0.0388;AF1=1;AC1=2;DP4=0,0,13,7;MQ=45;FQ=-87;EFF=INTERGENIC(MODIFIER|||||||||)	GT:PL:GQ	1/1:255,60,0:99
Chr01	38791019	.	G	A	222.0	.	DP=22;VDB=0.0404;AF1=1;AC1=2;DP4=0,0,14,7;MQ=44;FQ=-90;EFF=INTERGENIC(MODIFIER|||||||||)	GT:PL:GQ	1/1:255,63,0:99
Chr01	38943782	.	G	A	222.0	.	DP=28;VDB=0.0374;AF1=1;AC1=2;DP4=0,0,6,19;MQ=44;FQ=-102;EFF=INTERGENIC(MODIFIER|||||||||)	GT:PL:GQ	1/1:255,75,0:99
Chr01	39089787	.	G	A	222.0	.	DP=14;VDB=0.0399;AF1=1;AC1=2;DP4=0,0,5,9;MQ=34;FQ=-69;EFF=INTERGENIC(MODIFIER|||||||||)	GT:PL:GQ	1/1:255,42,0:81
Chr01	39132623	.	G	A	222.0	.	DP=41;VDB=0.0388;AF1=1;AC1=2;DP4=0,0,11,25;MQ=44;FQ=-135;EFF=INTERGENIC(MODIFIER|||||||||)	GT:PL:GQ	1/1:255,108,0:99
Chr01	39296197	.	G	A	222.0	.	DP=37;VDB=0.0401;AF1=1;AC1=2;DP4=0,0,15,16;MQ=45;FQ=-120;EFF=INTERGENIC(MODIFIER|||||||||)	GT:PL:GQ	1/1:255,93,0:99
Chr01	39356792	.	G	A	222.0	.	DP=25;VDB=0.0374;AF1=1;AC1=2;DP4=0,0,11,9;MQ=43;FQ=-87;EFF=INTERGENIC(MODIFIER|||||||||)	GT:PL:GQ	1/1:255,60,0:99
Chr01	39364692	.	G	A	222.0	.	DP=43;VDB=0.0388;AF1=1;AC1=2;DP4=0,0,17,23;MQ=44;FQ=-147;EFF=INTERGENIC(MODIFIER|||||||||)	GT:PL:GQ	1/1:255,120,0:99
Chr01	39389371	.	G	A	222.0	.	DP=28;VDB=0.0401;AF1=1;AC1=2;DP4=0,0,15,11;MQ=44;FQ=-105;EFF=INTRON(MODIFIER|||||Sobic.001G262400|||PAC:28400036|24)	GT:PL:GQ	1/1:255,78,0:99
Chr01	39468588	.	G	A	222.0	.	DP=24;VDB=0.0333;AF1=1;AC1=2;DP4=0,0,17,7;MQ=45;FQ=-99;EFF=INTERGENIC(MODIFIER|||||||||)	GT:PL:GQ	1/1:255,72,0:99
Chr01	39493503	.	G	A	222.0	.	DP=51;VDB=0.0355;AF1=1;AC1=2;DP4=0,0,20,28;MQ=39;FQ=-171;EFF=DOWNSTREAM(MODIFIER|||||Sobic.001G262600|||PAC:28401059|),INTERGENIC(MODIFIER|||||||||)	GT:PL:GQ	1/1:255,144,0:99
Chr01	39566601	.	G	A	103.0	.	DP=12;VDB=0.0394;AF1=1;AC1=2;DP4=0,0,4,5;MQ=23;FQ=-54;EFF=INTERGENIC(MODIFIER|||||||||)	GT:PL:GQ	1/1:136,27,0:51
Chr01	39650050	.	G	A	222.0	.	DP=37;VDB=0.0225;AF1=1;AC1=2;DP4=0,0,16,14;MQ=37;FQ=-117;EFF=INTERGENIC(MODIFIER|||||||||)	GT:PL:GQ	1/1:255,90,0:99
Chr01	39887999	.	G	A	125.0	.	DP=27;VDB=0.0355;AF1=1;AC1=2;DP4=0,0,9,18;MQ=16;FQ=-108;EFF=INTERGENIC(MODIFIER|||||||||)	GT:PL:GQ	1/1:158,81,0:99
Chr01	39995303	.	G	A	222.0	.	DP=35;VDB=0.0404;AF1=1;AC1=2;DP4=0,0,15,13;MQ=29;FQ=-111;EFF=INTERGENIC(MODIFIER|||||||||)	GT:PL:GQ	1/1:255,84,0:99
Chr01	40011443	.	G	A	222.0	.	DP=30;VDB=0.0384;AF1=1;AC1=2;DP4=0,0,14,13;MQ=43;FQ=-108;EFF=INTERGENIC(MODIFIER|||||||||)	GT:PL:GQ	1/1:255,81,0:99
Chr01	40073215	.	G	A	222.0	.	DP=45;VDB=0.0399;AF1=1;AC1=2;DP4=0,0,7,36;MQ=44;FQ=-156;EFF=INTERGENIC(MODIFIER|||||||||)	GT:PL:GQ	1/1:255,129,0:99
Chr01	40119820	.	G	A	222.0	.	DP=31;VDB=0.0388;AF1=1;AC1=2;DP4=0,0,13,9;MQ=45;FQ=-93;EFF=INTERGENIC(MODIFIER|||||||||)	GT:PL:GQ	1/1:255,66,0:99
Chr01	40186792	.	G	A	187.0	.	DP=12;VDB=0.0124;AF1=1;AC1=2;DP4=0,0,2,10;MQ=44;FQ=-63;EFF=INTERGENIC(MODIFIER|||||||||)	GT:PL:GQ	1/1:220,36,0:69
Chr01	40250089	.	G	A	222.0	.	DP=21;VDB=0.0308;AF1=1;AC1=2;DP4=0,0,8,12;MQ=38;FQ=-87;EFF=INTERGENIC(MODIFIER|||||||||)	GT:PL:GQ	1/1:255,60,0:99
Chr01	40278843	.	G	A	222.0	.	DP=53;VDB=0.0308;AF1=1;AC1=2;DP4=0,0,25,26;MQ=45;FQ=-181;EFF=INTERGENIC(MODIFIER|||||||||)	GT:PL:GQ	1/1:255,154,0:99
Chr01	40299134	.	G	A	222.0	.	DP=25;VDB=0.0333;AF1=1;AC1=2;DP4=0,0,9,14;MQ=43;FQ=-96;EFF=INTERGENIC(MODIFIER|||||||||)	GT:PL:GQ	1/1:255,69,0:99
Chr01	40300513	.	G	A	222.0	.	DP=25;VDB=0.0308;AF1=1;AC1=2;DP4=0,0,12,11;MQ=39;FQ=-96;EFF=INTERGENIC(MODIFIER|||||||||)	GT:PL:GQ	1/1:255,69,0:99
Chr01	40326490	.	C	T	49.5	.	DP=4;VDB=0.0153;AF1=1;AC1=2;DP4=0,0,2,2;MQ=23;FQ=-39;EFF=INTERGENIC(MODIFIER|||||||||)	GT:PL:GQ	1/1:82,12,0:21
Chr01	40326496	.	C	T	23.0	.	DP=3;VDB=0.0180;AF1=1;AC1=2;DP4=0,0,2,1;MQ=23;FQ=-36;EFF=INTERGENIC(MODIFIER|||||||||)	GT:PL:GQ	1/1:55,9,0:15
Chr01	40503641	.	G	A	222.0	.	DP=31;VDB=0.0399;AF1=1;AC1=2;DP4=0,0,12,17;MQ=45;FQ=-114;EFF=INTERGENIC(MODIFIER|||||||||)	GT:PL:GQ	1/1:255,87,0:99
Chr01	40627295	.	G	A	222.0	.	DP=27;VDB=0.0333;AF1=1;AC1=2;DP4=0,0,8,12;MQ=42;FQ=-87;EFF=INTERGENIC(MODIFIER|||||||||)	GT:PL:GQ	1/1:255,60,0:99
Chr01	40644483	.	G	A	222.0	.	DP=14;VDB=0.0355;AF1=1;AC1=2;DP4=0,0,5,9;MQ=45;FQ=-69;EFF=INTERGENIC(MODIFIER|||||||||)	GT:PL:GQ	1/1:255,42,0:81
Chr01	40650030	.	G	A	222.0	.	DP=25;VDB=0.0355;AF1=1;AC1=2;DP4=0,0,12,12;MQ=40;FQ=-99;EFF=INTERGENIC(MODIFIER|||||||||)	GT:PL:GQ	1/1:255,72,0:99
Chr01	40657485	.	G	A	222.0	.	DP=43;VDB=0.0404;AF1=1;AC1=2;DP4=0,0,12,29;MQ=43;FQ=-150;EFF=INTERGENIC(MODIFIER|||||||||)	GT:PL:GQ	1/1:255,123,0:99
Chr01	40756470	.	G	A	222.0	.	DP=35;VDB=0.0399;AF1=1;AC1=2;DP4=0,0,19,13;MQ=45;FQ=-123;EFF=INTERGENIC(MODIFIER|||||||||)	GT:PL:GQ	1/1:255,96,0:99
Chr01	40759101	.	G	A	222.0	.	DP=42;VDB=0.0374;AF1=1;AC1=2;DP4=0,0,21,15;MQ=45;FQ=-135;EFF=INTERGENIC(MODIFIER|||||||||)	GT:PL:GQ	1/1:255,108,0:99
Chr01	40827265	.	G	A	222.0	.	DP=26;VDB=0.0399;AF1=1;AC1=2;DP4=0,0,14,8;MQ=45;FQ=-93;EFF=INTERGENIC(MODIFIER|||||||||)	GT:PL:GQ	1/1:255,66,0:99
Chr01	40827788	.	G	A	222.0	.	DP=37;VDB=0.0404;AF1=1;AC1=2;DP4=0,0,15,10;MQ=45;FQ=-102;EFF=INTERGENIC(MODIFIER|||||||||)	GT:PL:GQ	1/1:255,75,0:99
Chr01	40848474	.	G	A	222.0	.	DP=32;VDB=0.0281;AF1=1;AC1=2;DP4=0,0,8,17;MQ=43;FQ=-102;EFF=INTERGENIC(MODIFIER|||||||||)	GT:PL:GQ	1/1:255,75,0:99
Chr01	40952964	.	G	A	222.0	.	DP=25;VDB=0.0374;AF1=1;AC1=2;DP4=0,0,16,8;MQ=44;FQ=-96;EFF=INTERGENIC(MODIFIER|||||||||)	GT:PL:GQ	1/1:255,69,0:99
Chr01	40964185	.	G	A	222.0	.	DP=22;VDB=0.0333;AF1=1;AC1=2;DP4=0,0,8,13;MQ=44;FQ=-90;EFF=INTERGENIC(MODIFIER|||||||||)	GT:PL:GQ	1/1:255,63,0:99
Chr01	41388176	.	G	A	222.0	.	DP=46;VDB=0.0399;AF1=1;AC1=2;DP4=0,0,20,23;MQ=45;FQ=-156;EFF=INTERGENIC(MODIFIER|||||||||)	GT:PL:GQ	1/1:255,129,0:99
Chr01	41419395	.	G	A	172.0	.	DP=11;VDB=0.0277;AF1=1;AC1=2;DP4=0,0,3,6;MQ=41;FQ=-54;EFF=INTERGENIC(MODIFIER|||||||||)	GT:PL:GQ	1/1:205,27,0:51
Chr01	41459043	.	G	A	222.0	.	DP=16;VDB=0.0394;AF1=1;AC1=2;DP4=0,0,4,10;MQ=42;FQ=-69;EFF=INTERGENIC(MODIFIER|||||||||)	GT:PL:GQ	1/1:255,42,0:81
Chr01	41489869	.	G	A	222.0	.	DP=34;VDB=0.0399;AF1=1;AC1=2;DP4=0,0,18,13;MQ=38;FQ=-120;EFF=INTERGENIC(MODIFIER|||||||||)	GT:PL:GQ	1/1:255,93,0:99
Chr01	41500811	.	G	A	222.0	.	DP=24;VDB=0.0394;AF1=1;AC1=2;DP4=0,0,11,10;MQ=44;FQ=-90;EFF=INTERGENIC(MODIFIER|||||||||)	GT:PL:GQ	1/1:255,63,0:99
Chr01	41557649	.	G	A	222.0	.	DP=31;VDB=0.0172;AF1=1;AC1=2;DP4=0,0,7,23;MQ=43;FQ=-117;EFF=INTERGENIC(MODIFIER|||||||||)	GT:PL:GQ	1/1:255,90,0:99
Chr01	41617186	.	G	A	222.0	.	DP=28;VDB=0.0404;AF1=1;AC1=2;DP4=0,0,11,16;MQ=43;FQ=-108;EFF=INTERGENIC(MODIFIER|||||||||)	GT:PL:GQ	1/1:255,81,0:99
Chr01	41656649	.	G	A	113.0	.	DP=10;VDB=0.0333;AF1=1;AC1=2;DP4=0,0,5,1;MQ=46;FQ=-45;EFF=INTERGENIC(MODIFIER|||||||||)	GT:PL:GQ	1/1:146,18,0:33
Chr01	41775397	.	G	A	222.0	.	DP=34;VDB=0.0384;AF1=1;AC1=2;DP4=0,0,17,13;MQ=45;FQ=-117;EFF=INTERGENIC(MODIFIER|||||||||)	GT:PL:GQ	1/1:255,90,0:99
Chr01	41780512	.	G	A	222.0	.	DP=31;VDB=0.0374;AF1=1;AC1=2;DP4=0,0,7,22;MQ=43;FQ=-114;EFF=INTERGENIC(MODIFIER|||||||||)	GT:PL:GQ	1/1:255,87,0:99
Chr01	41802673	.	G	A	222.0	.	DP=19;VDB=0.0281;AF1=1;AC1=2;DP4=0,0,11,7;MQ=35;FQ=-81;EFF=INTERGENIC(MODIFIER|||||||||)	GT:PL:GQ	1/1:255,54,0:99
Chr01	41865817	.	G	A	213.0	.	DP=9;VDB=0.0355;AF1=1;AC1=2;DP4=0,0,5,4;MQ=45;FQ=-54;EFF=DOWNSTREAM(MODIFIER|||||Sobic.001G264200|||PAC:28399487|),INTERGENIC(MODIFIER|||||||||),UPSTREAM(MODIFIER|||||Sobic.001G264100|||PAC:28401094|)	GT:PL:GQ	1/1:246,27,0:51
Chr01	41914096	.	G	A	157.0	.	DP=9;VDB=0.0308;AF1=1;AC1=2;DP4=0,0,3,6;MQ=38;FQ=-54;EFF=INTERGENIC(MODIFIER|||||||||)	GT:PL:GQ	1/1:190,27,0:51
Chr01	41974537	.	G	A	222.0	.	DP=42;VDB=0.0388;AF1=1;AC1=2;DP4=0,0,16,22;MQ=44;FQ=-141;EFF=INTERGENIC(MODIFIER|||||||||)	GT:PL:GQ	1/1:255,114,0:99
Chr01	41975730	.	G	A	222.0	.	DP=27;VDB=0.0394;AF1=1;AC1=2;DP4=0,0,10,14;MQ=38;FQ=-99;EFF=INTERGENIC(MODIFIER|||||||||)	GT:PL:GQ	1/1:255,72,0:99
Chr01	41985570	.	G	A	222.0	.	DP=28;VDB=0.0404;AF1=1;AC1=2;DP4=0,0,10,14;MQ=45;FQ=-99;EFF=INTERGENIC(MODIFIER|||||||||)	GT:PL:GQ	1/1:255,72,0:99
Chr01	42036774	.	G	A	222.0	.	DP=26;VDB=0.0333;AF1=1;AC1=2;DP4=0,0,15,5;MQ=46;FQ=-87;EFF=INTERGENIC(MODIFIER|||||||||)	GT:PL:GQ	1/1:255,60,0:99
Chr01	42056216	.	G	A	222.0	.	DP=27;VDB=0.0384;AF1=1;AC1=2;DP4=0,0,4,14;MQ=46;FQ=-81;EFF=INTERGENIC(MODIFIER|||||||||)	GT:PL:GQ	1/1:255,54,0:99
Chr01	42072057	.	G	A	222.0	.	DP=21;VDB=0.0281;AF1=1;AC1=2;DP4=0,0,5,16;MQ=32;FQ=-90;EFF=INTERGENIC(MODIFIER|||||||||)	GT:PL:GQ	1/1:255,63,0:99
Chr01	42223770	.	G	A	222.0	.	DP=22;VDB=0.0356;AF1=1;AC1=2;DP4=0,0,10,11;MQ=44;FQ=-90;EFF=INTERGENIC(MODIFIER|||||||||)	GT:PL:GQ	1/1:255,63,0:99
Chr01	42300848	.	G	A	222.0	.	DP=33;VDB=0.0374;AF1=1;AC1=2;DP4=0,0,11,9;MQ=45;FQ=-87;EFF=INTERGENIC(MODIFIER|||||||||)	GT:PL:GQ	1/1:255,60,0:99
Chr01	42312333	.	G	A	222.0	.	DP=43;VDB=0.0388;AF1=1;AC1=2;DP4=0,0,26,11;MQ=44;FQ=-138;EFF=INTERGENIC(MODIFIER|||||||||)	GT:PL:GQ	1/1:255,111,0:99
Chr01	42494987	.	G	A	222.0	.	DP=26;VDB=0.0394;AF1=1;AC1=2;DP4=0,0,12,11;MQ=46;FQ=-96;EFF=INTERGENIC(MODIFIER|||||||||)	GT:PL:GQ	1/1:255,69,0:99
Chr01	42610461	.	G	A	222.0	.	DP=52;VDB=0.0399;AF1=1;AC1=2;DP4=0,0,15,29;MQ=38;FQ=-159;EFF=INTERGENIC(MODIFIER|||||||||)	GT:PL:GQ	1/1:255,132,0:99
Chr01	42635712	.	G	A	222.0	.	DP=16;VDB=0.0253;AF1=1;AC1=2;DP4=0,0,8,7;MQ=44;FQ=-72;EFF=INTERGENIC(MODIFIER|||||||||)	GT:PL:GQ	1/1:255,45,0:87
Chr01	42857166	.	G	A	222.0	.	DP=35;VDB=0.0355;AF1=1;AC1=2;DP4=0,0,17,16;MQ=38;FQ=-126;EFF=INTERGENIC(MODIFIER|||||||||)	GT:PL:GQ	1/1:255,99,0:99
Chr01	42868047	.	G	A	222.0	.	DP=30;VDB=0.0371;AF1=1;AC1=2;DP4=0,0,15,13;MQ=38;FQ=-111;EFF=INTERGENIC(MODIFIER|||||||||)	GT:PL:GQ	1/1:255,84,0:99
Chr01	42902545	.	G	A	222.0	.	DP=19;VDB=0.0308;AF1=1;AC1=2;DP4=0,0,15,4;MQ=43;FQ=-84;EFF=INTERGENIC(MODIFIER|||||||||)	GT:PL:GQ	1/1:255,57,0:99
Chr01	43141693	.	G	A	222.0	.	DP=35;VDB=0.0308;AF1=1;AC1=2;DP4=0,0,25,8;MQ=45;FQ=-126;EFF=INTERGENIC(MODIFIER|||||||||),UPSTREAM(MODIFIER|||||Sobic.001G265900|||PAC:28396893|)	GT:PL:GQ	1/1:255,99,0:99
Chr01	43374236	.	G	A	222.0	.	DP=24;VDB=0.0124;AF1=1;AC1=2;DP4=0,0,14,10;MQ=45;FQ=-99;EFF=INTERGENIC(MODIFIER|||||||||),UPSTREAM(MODIFIER|||||Sobic.001G266100|||PAC:28395236|)	GT:PL:GQ	1/1:255,72,0:99
Chr01	43407722	.	G	A	222.0	.	DP=16;VDB=0.0281;AF1=1;AC1=2;DP4=0,0,9,4;MQ=44;FQ=-66;EFF=INTERGENIC(MODIFIER|||||||||)	GT:PL:GQ	1/1:255,39,0:75
Chr01	43417275	.	G	A	222.0	.	DP=48;VDB=0.0388;AF1=1;AC1=2;DP4=0,0,25,18;MQ=45;FQ=-156;EFF=INTERGENIC(MODIFIER|||||||||)	GT:PL:GQ	1/1:255,129,0:99
Chr01	43513841	.	G	A	208.0	.	DP=16;VDB=0.0253;AF1=1;AC1=2;DP4=0,0,10,4;MQ=39;FQ=-69;EFF=INTERGENIC(MODIFIER|||||||||)	GT:PL:GQ	1/1:241,42,0:81
Chr01	43570274	.	G	A	222.0	.	DP=14;VDB=0.0355;AF1=1;AC1=2;DP4=0,0,4,10;MQ=41;FQ=-69;EFF=INTERGENIC(MODIFIER|||||||||)	GT:PL:GQ	1/1:255,42,0:81
Chr01	43655297	.	G	A	34.0	.	DP=10;VDB=0.0011;AF1=1;AC1=2;DP4=0,0,4,5;MQ=12;FQ=-54;EFF=INTERGENIC(MODIFIER|||||||||),UPSTREAM(MODIFIER|||||Sobic.001G266700|||PAC:28397410|),UPSTREAM(MODIFIER|||||Sobic.001G266700|||PAC:28397411|)	GT:PL:GQ	1/1:67,27,0:50
Chr01	43737267	.	C	T	222.0	.	DP=38;VDB=0.0333;AF1=1;AC1=2;DP4=0,0,22,12;MQ=44;FQ=-129;EFF=INTERGENIC(MODIFIER|||||||||),UPSTREAM(MODIFIER|||||Sobic.001G267100|||PAC:28399398|)	GT:PL:GQ	1/1:255,102,0:99
Chr01	43832042	.	G	A	222.0	.	DP=27;VDB=0.0388;AF1=1;AC1=2;DP4=0,0,11,13;MQ=44;FQ=-99;EFF=INTERGENIC(MODIFIER|||||||||)	GT:PL:GQ	1/1:255,72,0:99
Chr01	43907889	.	G	A	222.0	.	DP=27;VDB=0.0371;AF1=1;AC1=2;DP4=0,0,11,10;MQ=46;FQ=-90;EFF=NON_SYNONYMOUS_CODING(MODERATE|MISSENSE|aGc/aAc|S121N||Sobic.001G267700|||PAC:28395644|)	GT:PL:GQ	1/1:255,63,0:99
Chr01	44095453	.	G	A	222.0	.	DP=28;VDB=0.0404;AF1=1;AC1=2;DP4=0,0,17,7;MQ=45;FQ=-99;EFF=INTERGENIC(MODIFIER|||||||||)	GT:PL:GQ	1/1:255,72,0:99
Chr01	44127999	.	G	A	222.0	.	DP=39;VDB=0.0394;AF1=1;AC1=2;DP4=0,0,18,16;MQ=44;FQ=-129;EFF=INTERGENIC(MODIFIER|||||||||)	GT:PL:GQ	1/1:255,102,0:99
Chr01	44147809	.	G	A	222.0	.	DP=46;VDB=0.0388;AF1=1;AC1=2;DP4=0,0,22,20;MQ=43;FQ=-153;EFF=DOWNSTREAM(MODIFIER|||||Sobic.001G268300|||PAC:28399176|),INTERGENIC(MODIFIER|||||||||),UPSTREAM(MODIFIER|||||Sobic.001G268200|||PAC:28397054|)	GT:PL:GQ	1/1:255,126,0:99
Chr01	44151433	.	G	A	222.0	.	DP=32;VDB=0.0388;AF1=1;AC1=2;DP4=0,0,11,18;MQ=43;FQ=-114;EFF=DOWNSTREAM(MODIFIER|||||Sobic.001G268300|||PAC:28399176|),INTERGENIC(MODIFIER|||||||||)	GT:PL:GQ	1/1:255,87,0:99
Chr01	44154748	.	G	A	222.0	.	DP=50;VDB=0.0394;AF1=1;AC1=2;DP4=0,0,27,15;MQ=44;FQ=-153;EFF=INTRON(MODIFIER|||||Sobic.001G268300|||PAC:28399176|7)	GT:PL:GQ	1/1:255,126,0:99
Chr01	44172385	.	G	A	222.0	.	DP=37;VDB=0.0394;AF1=1;AC1=2;DP4=0,0,13,17;MQ=45;FQ=-117;EFF=INTERGENIC(MODIFIER|||||||||),UPSTREAM(MODIFIER|||||Sobic.001G268500|||PAC:28396877|)	GT:PL:GQ	1/1:255,90,0:99
Chr01	44270626	.	G	A	199.0	.	DP=22;VDB=0.0225;AF1=1;AC1=2;DP4=0,0,10,11;MQ=27;FQ=-90;EFF=INTERGENIC(MODIFIER|||||||||)	GT:PL:GQ	1/1:232,63,0:99
Chr01	44310020	.	G	A	222.0	.	DP=19;VDB=0.0147;AF1=1;AC1=2;DP4=0,0,12,7;MQ=36;FQ=-84;EFF=INTERGENIC(MODIFIER|||||||||)	GT:PL:GQ	1/1:255,57,0:99
Chr01	44368370	.	G	A	222.0	.	DP=18;VDB=0.0404;AF1=1;AC1=2;DP4=0,0,2,14;MQ=45;FQ=-75;EFF=INTERGENIC(MODIFIER|||||||||),UPSTREAM(MODIFIER|||||Sobic.001G269100|||PAC:28398331|),UPSTREAM(MODIFIER|||||Sobic.001G269100|||PAC:28398332|)	GT:PL:GQ	1/1:255,48,0:93
Chr01	44412917	.	G	A	191.0	.	DP=13;VDB=0.0404;AF1=1;AC1=2;DP4=0,0,5,5;MQ=47;FQ=-57;EFF=INTERGENIC(MODIFIER|||||||||)	GT:PL:GQ	1/1:224,30,0:57
Chr01	44521676	.	G	A	222.0	.	DP=30;VDB=0.0401;AF1=1;AC1=2;DP4=0,0,10,19;MQ=44;FQ=-114;EFF=DOWNSTREAM(MODIFIER|||||Sobic.001G269500|||PAC:28399323|),INTERGENIC(MODIFIER|||||||||),UPSTREAM(MODIFIER|||||Sobic.001G269600|||PAC:28397705|)	GT:PL:GQ	1/1:255,87,0:99
Chr01	44551230	.	G	A	222.0	.	DP=22;VDB=0.0404;AF1=1;AC1=2;DP4=0,0,8,14;MQ=44;FQ=-93;EFF=INTERGENIC(MODIFIER|||||||||)	GT:PL:GQ	1/1:255,66,0:99
Chr01	44557337	.	G	A	222.0	.	DP=43;VDB=0.0399;AF1=1;AC1=2;DP4=0,0,17,24;MQ=43;FQ=-150;EFF=INTERGENIC(MODIFIER|||||||||)	GT:PL:GQ	1/1:255,123,0:99
Chr01	44557390	.	G	A	222.0	.	DP=39;VDB=0.0399;AF1=1;AC1=2;DP4=0,0,10,23;MQ=40;FQ=-126;EFF=INTERGENIC(MODIFIER|||||||||)	GT:PL:GQ	1/1:255,99,0:99
Chr01	44689069	.	G	A	29.0	.	DP=16;VDB=0.0020;AF1=1;AC1=2;DP4=0,0,8,5;MQ=10;FQ=-66;EFF=INTERGENIC(MODIFIER|||||||||)	GT:PL:GQ	1/1:62,39,0:65
Chr01	44835215	.	G	A	222.0	.	DP=23;VDB=0.0355;AF1=1;AC1=2;DP4=0,0,6,15;MQ=44;FQ=-90;EFF=INTERGENIC(MODIFIER|||||||||)	GT:PL:GQ	1/1:255,63,0:99
Chr01	45032941	.	C	T	222.0	.	DP=38;VDB=0.0253;AF1=1;AC1=2;DP4=0,0,15,19;MQ=41;FQ=-129;EFF=INTERGENIC(MODIFIER|||||||||)	GT:PL:GQ	1/1:255,102,0:99
Chr01	45036218	.	G	A	222.0	.	DP=22;VDB=0.0198;AF1=1;AC1=2;DP4=0,0,6,13;MQ=45;FQ=-84;EFF=INTERGENIC(MODIFIER|||||||||)	GT:PL:GQ	1/1:255,57,0:99
Chr01	45047353	.	G	A	222.0	.	DP=32;VDB=0.0401;AF1=1;AC1=2;DP4=0,0,22,8;MQ=44;FQ=-117;EFF=INTERGENIC(MODIFIER|||||||||)	GT:PL:GQ	1/1:255,90,0:99
Chr01	45050440	.	G	A	222.0	.	DP=30;VDB=0.0308;AF1=1;AC1=2;DP4=0,0,12,16;MQ=45;FQ=-111;EFF=INTERGENIC(MODIFIER|||||||||)	GT:PL:GQ	1/1:255,84,0:99
Chr01	45150520	.	G	A	222.0	.	DP=23;VDB=0.0388;AF1=1;AC1=2;DP4=0,0,8,11;MQ=30;FQ=-84;EFF=INTERGENIC(MODIFIER|||||||||)	GT:PL:GQ	1/1:255,57,0:99
Chr01	45273106	.	G	A	222.0	.	DP=24;VDB=0.0281;AF1=1;AC1=2;DP4=0,0,14,9;MQ=45;FQ=-96;EFF=INTERGENIC(MODIFIER|||||||||)	GT:PL:GQ	1/1:255,69,0:99
Chr01	45301274	.	G	A	222.0	.	DP=29;VDB=0.0374;AF1=1;AC1=2;DP4=0,0,21,7;MQ=42;FQ=-111;EFF=INTERGENIC(MODIFIER|||||||||)	GT:PL:GQ	1/1:255,84,0:99
Chr01	45517873	.	G	A	114.0	.	DP=19;VDB=0.0308;AF1=1;AC1=2;DP4=0,0,6,12;MQ=19;FQ=-81;EFF=INTERGENIC(MODIFIER|||||||||)	GT:PL:GQ	1/1:147,54,0:99
Chr01	45652277	.	G	A	222.0	.	DP=43;VDB=0.0401;AF1=1;AC1=2;DP4=0,0,21,15;MQ=38;FQ=-135;EFF=INTERGENIC(MODIFIER|||||||||)	GT:PL:GQ	1/1:255,108,0:99
Chr01	45660003	.	G	A	222.0	.	DP=16;VDB=0.0069;AF1=1;AC1=2;DP4=0,0,10,4;MQ=44;FQ=-69;EFF=INTERGENIC(MODIFIER|||||||||)	GT:PL:GQ	1/1:255,42,0:81
Chr01	45671693	.	G	A	222.0	.	DP=40;VDB=0.0404;AF1=1;AC1=2;DP4=0,0,15,19;MQ=45;FQ=-129;EFF=DOWNSTREAM(MODIFIER|||||Sobic.001G273300|||PAC:28399539|),STOP_GAINED(HIGH|NONSENSE|tgG/tgA|W394*||Sobic.001G273200|||PAC:28399417|)	GT:PL:GQ	1/1:255,102,0:99
Chr01	45849610	.	G	A	222.0	.	DP=28;VDB=0.0225;AF1=1;AC1=2;DP4=0,0,16,9;MQ=45;FQ=-102;EFF=INTRON(MODIFIER|||||Sobic.001G273700|||PAC:28398934|1)	GT:PL:GQ	1/1:255,75,0:99
Chr01	45882704	.	G	A	222.0	.	DP=22;VDB=0.0399;AF1=1;AC1=2;DP4=0,0,8,10;MQ=43;FQ=-81;EFF=INTERGENIC(MODIFIER|||||||||)	GT:PL:GQ	1/1:255,54,0:99
Chr01	45985850	.	G	A	222.0	.	DP=21;VDB=0.0355;AF1=1;AC1=2;DP4=0,0,9,6;MQ=43;FQ=-72;EFF=SYNONYMOUS_CODING(LOW|SILENT|gcG/gcA|A984||Sobic.001G274400|||PAC:28397052|)	GT:PL:GQ	1/1:255,45,0:87
Chr01	46001531	.	G	A	222.0	.	DP=32;VDB=0.0371;AF1=1;AC1=2;DP4=0,0,14,13;MQ=44;FQ=-108;EFF=NON_SYNONYMOUS_CODING(MODERATE|MISSENSE|Ggc/Agc|G36S||Sobic.001G274600|||PAC:28398297|)	GT:PL:GQ	1/1:255,81,0:99
Chr01	46125622	.	G	A	222.0	.	DP=24;VDB=0.0404;AF1=1;AC1=2;DP4=0,0,12,11;MQ=45;FQ=-96;EFF=INTERGENIC(MODIFIER|||||||||)	GT:PL:GQ	1/1:255,69,0:99
Chr01	46136063	.	G	A	222.0	.	DP=34;VDB=0.0371;AF1=1;AC1=2;DP4=0,0,16,14;MQ=44;FQ=-117;EFF=INTERGENIC(MODIFIER|||||||||)	GT:PL:GQ	1/1:255,90,0:99
Chr01	46272084	.	G	A	222.0	.	DP=21;VDB=0.0384;AF1=1;AC1=2;DP4=0,0,9,8;MQ=42;FQ=-75;EFF=INTERGENIC(MODIFIER|||||||||)	GT:PL:GQ	1/1:255,48,0:93
Chr01	46281110	.	G	A	222.0	.	DP=33;VDB=0.0399;AF1=1;AC1=2;DP4=0,0,23,3;MQ=41;FQ=-105;EFF=INTERGENIC(MODIFIER|||||||||)	GT:PL:GQ	1/1:255,78,0:99
Chr01	46299047	.	G	A	222.0	.	DP=30;VDB=0.0388;AF1=1;AC1=2;DP4=0,0,15,12;MQ=43;FQ=-108;EFF=DOWNSTREAM(MODIFIER|||||Sobic.001G275500|||PAC:28398436|),INTERGENIC(MODIFIER|||||||||)	GT:PL:GQ	1/1:255,81,0:99
Chr01	46323324	.	G	A	222.0	.	DP=32;VDB=0.0404;AF1=1;AC1=2;DP4=0,0,12,18;MQ=44;FQ=-117;EFF=DOWNSTREAM(MODIFIER|||||Sobic.001G275600|||PAC:28398679|),INTERGENIC(MODIFIER|||||||||)	GT:PL:GQ	1/1:255,90,0:99
Chr01	46420041	.	G	A	222.0	.	DP=21;VDB=0.0394;AF1=1;AC1=2;DP4=0,0,6,13;MQ=45;FQ=-84;EFF=SYNONYMOUS_CODING(LOW|SILENT|aaG/aaA|K27||Sobic.001G275800|||PAC:28395564|)	GT:PL:GQ	1/1:255,57,0:99
Chr01	46434663	.	G	A	208.0	.	DP=11;VDB=0.0172;AF1=1;AC1=2;DP4=0,0,3,7;MQ=44;FQ=-57;EFF=DOWNSTREAM(MODIFIER|||||Sobic.001G275900|||PAC:28400060|),INTERGENIC(MODIFIER|||||||||)	GT:PL:GQ	1/1:241,30,0:57
Chr01	46444549	.	G	A	195.0	.	DP=14;VDB=0.0399;AF1=1;AC1=2;DP4=0,0,3,8;MQ=43;FQ=-60;EFF=INTERGENIC(MODIFIER|||||||||)	GT:PL:GQ	1/1:228,33,0:63
Chr01	46624908	.	G	A	222.0	.	DP=40;VDB=0.0374;AF1=1;AC1=2;DP4=0,0,16,17;MQ=44;FQ=-126;EFF=INTERGENIC(MODIFIER|||||||||)	GT:PL:GQ	1/1:255,99,0:99
Chr01	46660240	.	G	A	222.0	.	DP=22;VDB=0.0399;AF1=1;AC1=2;DP4=0,0,16,6;MQ=44;FQ=-93;EFF=INTERGENIC(MODIFIER|||||||||)	GT:PL:GQ	1/1:255,66,0:99
Chr01	46691130	.	G	A	222.0	.	DP=27;VDB=0.0147;AF1=1;AC1=2;DP4=0,0,9,10;MQ=46;FQ=-84;EFF=INTERGENIC(MODIFIER|||||||||),UPSTREAM(MODIFIER|||||Sobic.001G276300|||PAC:28397742|)	GT:PL:GQ	1/1:255,57,0:99
Chr01	46717484	.	G	A	222.0	.	DP=26;VDB=0.0333;AF1=1;AC1=2;DP4=0,0,7,18;MQ=44;FQ=-102;EFF=INTERGENIC(MODIFIER|||||||||)	GT:PL:GQ	1/1:255,75,0:99
Chr01	46734910	.	G	A	153.0	.	DP=10;VDB=0.0044;AF1=1;AC1=2;DP4=0,0,6,4;MQ=30;FQ=-57;EFF=DOWNSTREAM(MODIFIER|||||Sobic.001G276500|||PAC:28394663|),INTERGENIC(MODIFIER|||||||||)	GT:PL:GQ	1/1:186,30,0:57
Chr01	46840131	.	G	A	222.0	.	DP=33;VDB=0.0399;AF1=1;AC1=2;DP4=0,0,14,14;MQ=44;FQ=-111;EFF=INTERGENIC(MODIFIER|||||||||)	GT:PL:GQ	1/1:255,84,0:99
Chr01	46914028	.	G	A	222.0	.	DP=51;VDB=0.0388;AF1=1;AC1=2;DP4=0,0,21,24;MQ=36;FQ=-162;EFF=INTERGENIC(MODIFIER|||||||||)	GT:PL:GQ	1/1:255,135,0:99
Chr01	46967581	.	G	A	222.0	.	DP=25;VDB=0.0404;AF1=1;AC1=2;DP4=0,0,14,9;MQ=44;FQ=-96;EFF=DOWNSTREAM(MODIFIER|||||Sobic.001G277500|||PAC:28398592|),DOWNSTREAM(MODIFIER|||||Sobic.001G277500|||PAC:28398593|),SYNONYMOUS_CODING(LOW|SILENT|ccG/ccA|P132||Sobic.001G277600|||PAC:28394710|)	GT:PL:GQ	1/1:255,69,0:99
Chr01	47022960	.	G	A	222.0	.	DP=30;VDB=0.0355;AF1=1;AC1=2;DP4=0,0,15,12;MQ=45;FQ=-108;EFF=DOWNSTREAM(MODIFIER|||||Sobic.001G277900|||PAC:28395549|),INTERGENIC(MODIFIER|||||||||)	GT:PL:GQ	1/1:255,81,0:99
Chr01	47138260	.	G	A	222.0	.	DP=16;VDB=0.0374;AF1=1;AC1=2;DP4=0,0,4,12;MQ=44;FQ=-75;EFF=DOWNSTREAM(MODIFIER|||||Sobic.001G278500|||PAC:28396777|),INTERGENIC(MODIFIER|||||||||)	GT:PL:GQ	1/1:255,48,0:93
Chr01	47161233	.	C	T	75.3	.	DP=5;VDB=0.0001;AF1=1;AC1=2;DP4=0,0,1,4;MQ=30;FQ=-42;EFF=INTERGENIC(MODIFIER|||||||||)	GT:PL:GQ	1/1:108,15,0:27
Chr01	47177062	.	G	A	222.0	.	DP=26;VDB=0.0404;AF1=1;AC1=2;DP4=0,0,13,10;MQ=45;FQ=-96;EFF=INTERGENIC(MODIFIER|||||||||),UPSTREAM(MODIFIER|||||Sobic.001G278700|||PAC:28397213|)	GT:PL:GQ	1/1:255,69,0:99
Chr01	47229741	.	G	A	222.0	.	DP=42;VDB=0.0355;AF1=1;AC1=2;DP4=0,0,31,10;MQ=44;FQ=-150;EFF=INTERGENIC(MODIFIER|||||||||),UPSTREAM(MODIFIER|||||Sobic.001G278800|||PAC:28397757|)	GT:PL:GQ	1/1:255,123,0:99
Chr01	47532867	.	G	A	222.0	.	DP=22;VDB=0.0388;AF1=1;AC1=2;DP4=0,0,11,10;MQ=45;FQ=-90;EFF=INTERGENIC(MODIFIER|||||||||)	GT:PL:GQ	1/1:255,63,0:99
Chr01	47540435	.	G	A	222.0	.	DP=26;VDB=0.0339;AF1=1;AC1=2;DP4=0,0,12,13;MQ=43;FQ=-102;EFF=INTERGENIC(MODIFIER|||||||||)	GT:PL:GQ	1/1:255,75,0:99
Chr01	47750264	.	G	A	174.0	.	DP=29;VDB=0.0333;AF1=1;AC1=2;DP4=0,0,18,10;MQ=21;FQ=-111;EFF=INTERGENIC(MODIFIER|||||||||)	GT:PL:GQ	1/1:207,84,0:99
Chr01	47758625	.	G	A	197.0	.	DP=12;VDB=0.0198;AF1=1;AC1=2;DP4=0,0,2,7;MQ=45;FQ=-54;EFF=INTERGENIC(MODIFIER|||||||||),UPSTREAM(MODIFIER|||||Sobic.001G280200|||PAC:28398683|),UPSTREAM(MODIFIER|||||Sobic.001G280200|||PAC:28398684|)	GT:PL:GQ	1/1:230,27,0:51
Chr01	47793975	.	G	A	222.0	.	DP=33;VDB=0.0374;AF1=1;AC1=2;DP4=0,0,17,16;MQ=45;FQ=-126;EFF=INTRON(MODIFIER|||||Sobic.001G280500|||PAC:28399891|6)	GT:PL:GQ	1/1:255,99,0:99
Chr01	47845082	.	G	A	222.0	.	DP=23;VDB=0.0399;AF1=1;AC1=2;DP4=0,0,11,7;MQ=45;FQ=-81;EFF=INTERGENIC(MODIFIER|||||||||),UPSTREAM(MODIFIER|||||Sobic.001G280700|||PAC:28395321|),UPSTREAM(MODIFIER|||||Sobic.001G280700|||PAC:28395322|),UPSTREAM(MODIFIER|||||Sobic.001G280700|||PAC:28395323|)	GT:PL:GQ	1/1:255,54,0:99
Chr01	48081824	.	G	A	222.0	.	DP=53;VDB=0.0374;AF1=1;AC1=2;DP4=0,0,20,25;MQ=45;FQ=-162;EFF=INTERGENIC(MODIFIER|||||||||)	GT:PL:GQ	1/1:255,135,0:99
Chr01	48261763	.	G	A	222.0	.	DP=17;VDB=0.0225;AF1=1;AC1=2;DP4=0,0,8,7;MQ=46;FQ=-72;EFF=INTERGENIC(MODIFIER|||||||||),UPSTREAM(MODIFIER|||||Sobic.001G282400|||PAC:28395384|)	GT:PL:GQ	1/1:255,45,0:87
Chr01	48276568	.	G	A	222.0	.	DP=32;VDB=0.0308;AF1=1;AC1=2;DP4=0,0,15,17;MQ=38;FQ=-123;EFF=INTERGENIC(MODIFIER|||||||||)	GT:PL:GQ	1/1:255,96,0:99
Chr01	48338621	.	G	A	222.0	.	DP=31;VDB=0.0333;AF1=1;AC1=2;DP4=0,0,14,16;MQ=38;FQ=-117;EFF=INTERGENIC(MODIFIER|||||||||)	GT:PL:GQ	1/1:255,90,0:99
Chr01	48363882	.	G	A	222.0	.	DP=30;VDB=0.0355;AF1=1;AC1=2;DP4=0,0,6,20;MQ=45;FQ=-105;EFF=DOWNSTREAM(MODIFIER|||||Sobic.001G283000|||PAC:28398889|),INTERGENIC(MODIFIER|||||||||)	GT:PL:GQ	1/1:255,78,0:99
Chr01	48611024	.	G	A	222.0	.	DP=26;VDB=0.0225;AF1=1;AC1=2;DP4=0,0,17,8;MQ=40;FQ=-102;EFF=DOWNSTREAM(MODIFIER|||||Sobic.001G284500|||PAC:28399050|),INTERGENIC(MODIFIER|||||||||)	GT:PL:GQ	1/1:255,75,0:99
Chr01	48679776	.	G	A	222.0	.	DP=35;VDB=0.0401;AF1=1;AC1=2;DP4=0,0,18,13;MQ=40;FQ=-120;EFF=INTERGENIC(MODIFIER|||||||||),UPSTREAM(MODIFIER|||||Sobic.001G285100|||PAC:28397258|)	GT:PL:GQ	1/1:255,93,0:99
Chr01	48685362	.	G	A	222.0	.	DP=42;VDB=0.0401;AF1=1;AC1=2;DP4=0,0,12,23;MQ=44;FQ=-132;EFF=INTERGENIC(MODIFIER|||||||||)	GT:PL:GQ	1/1:255,105,0:99
Chr01	48915722	.	G	A	222.0	.	DP=18;VDB=0.0399;AF1=1;AC1=2;DP4=0,0,9,7;MQ=45;FQ=-75;EFF=DOWNSTREAM(MODIFIER|||||Sobic.001G286300|||PAC:28398071|),DOWNSTREAM(MODIFIER|||||Sobic.001G286300|||PAC:28398072|),DOWNSTREAM(MODIFIER|||||Sobic.001G286400|||PAC:28396819|),INTERGENIC(MODIFIER|||||||||),UPSTREAM(MODIFIER|||||Sobic.001G286200|||PAC:28398445|)	GT:PL:GQ	1/1:255,48,0:93
Chr01	49014608	.	G	A	222.0	.	DP=44;VDB=0.0394;AF1=1;AC1=2;DP4=0,0,18,18;MQ=45;FQ=-135;EFF=INTERGENIC(MODIFIER|||||||||)	GT:PL:GQ	1/1:255,108,0:99
Chr01	49622851	.	C	T	222.0	.	DP=33;VDB=0.0388;AF1=1;AC1=2;DP4=0,0,12,11;MQ=45;FQ=-96;EFF=DOWNSTREAM(MODIFIER|||||Sobic.001G290800|||PAC:28396623|),INTERGENIC(MODIFIER|||||||||),UPSTREAM(MODIFIER|||||Sobic.001G290700|||PAC:28395686|),UPSTREAM(MODIFIER|||||Sobic.001G290900|||PAC:28396292|)	GT:PL:GQ	1/1:255,69,0:99
Chr01	50173879	.	C	T	48.0	.	DP=20;VDB=0.0198;AF1=1;AC1=2;DP4=0,0,13,4;MQ=11;FQ=-78;EFF=DOWNSTREAM(MODIFIER|||||Sobic.001G294600|||PAC:28399696|),INTERGENIC(MODIFIER|||||||||)	GT:PL:GQ	1/1:81,51,0:94
Chr01	52744524	.	C	T	35.8	.	DP=4;VDB=0.0114;AF1=1;AC1=2;DP4=0,0,1,1;MQ=38;FQ=-33;EFF=INTERGENIC(MODIFIER|||||||||),UPSTREAM(MODIFIER|||||Sobic.001G312400|||PAC:28400123|)	GT:PL:GQ	1/1:67,6,0:10
Chr01	53685044	.	G	A	222.0	.	DP=18;VDB=0.0026;AF1=1;AC1=2;DP4=0,0,2,16;MQ=44;FQ=-81;EFF=DOWNSTREAM(MODIFIER|||||Sobic.001G321200|||PAC:28396093|),INTERGENIC(MODIFIER|||||||||),UPSTREAM(MODIFIER|||||Sobic.001G321100|||PAC:28400487|)	GT:PL:GQ	1/1:255,54,0:99
Chr01	53701996	.	G	A	222.0	.	DP=42;VDB=0.0374;AF1=1;AC1=2;DP4=0,0,13,26;MQ=44;FQ=-144;EFF=INTRON(MODIFIER|||||Sobic.001G321400|||PAC:28400338|5),INTRON(MODIFIER|||||Sobic.001G321400|||PAC:28400339|5)	GT:PL:GQ	1/1:255,117,0:99
Chr01	53790701	.	G	A	222.0	.	DP=38;VDB=0.0404;AF1=1;AC1=2;DP4=0,0,22,9;MQ=45;FQ=-120;EFF=INTRON(MODIFIER|||||Sobic.001G322500|||PAC:28400939|1)	GT:PL:GQ	1/1:255,93,0:99
Chr01	53832246	.	G	A	113.0	.	DP=9;VDB=0.0320;AF1=1;AC1=2;DP4=0,0,5,1;MQ=43;FQ=-45;EFF=DOWNSTREAM(MODIFIER|||||Sobic.001G323000|||PAC:28395878|),DOWNSTREAM(MODIFIER|||||Sobic.001G323200|||PAC:28400617|),INTERGENIC(MODIFIER|||||||||),UPSTREAM(MODIFIER|||||Sobic.001G323100|||PAC:28400591|),UPSTREAM(MODIFIER|||||Sobic.001G323100|||PAC:28400592|),UPSTREAM(MODIFIER|||||Sobic.001G323300|||PAC:28400686|)	GT:PL:GQ	1/1:146,18,0:33
Chr01	53846410	.	G	A	222.0	.	DP=20;VDB=0.0253;AF1=1;AC1=2;DP4=0,0,7,13;MQ=43;FQ=-87;EFF=DOWNSTREAM(MODIFIER|||||Sobic.001G323300|||PAC:28400686|),INTERGENIC(MODIFIER|||||||||),UPSTREAM(MODIFIER|||||Sobic.001G323400|||PAC:28400619|)	GT:PL:GQ	1/1:255,60,0:99
Chr01	53859160	.	C	T	222.0	.	DP=22;VDB=0.0308;AF1=1;AC1=2;DP4=0,0,9,11;MQ=44;FQ=-87;EFF=DOWNSTREAM(MODIFIER|||||Sobic.001G323400|||PAC:28400619|),DOWNSTREAM(MODIFIER|||||Sobic.001G323500|||PAC:28400923|),INTERGENIC(MODIFIER|||||||||)	GT:PL:GQ	1/1:255,60,0:99
Chr01	53885794	.	G	A	222.0	.	DP=32;VDB=0.0404;AF1=1;AC1=2;DP4=0,0,15,13;MQ=43;FQ=-111;EFF=DOWNSTREAM(MODIFIER|||||Sobic.001G323600|||PAC:28395832|),INTERGENIC(MODIFIER|||||||||)	GT:PL:GQ	1/1:255,84,0:99
Chr01	53903128	.	G	A	222.0	.	DP=34;VDB=0.0404;AF1=1;AC1=2;DP4=0,0,23,5;MQ=45;FQ=-111;EFF=INTERGENIC(MODIFIER|||||||||)	GT:PL:GQ	1/1:255,84,0:99
Chr01	53957796	.	G	A	222.0	.	DP=35;VDB=0.0355;AF1=1;AC1=2;DP4=0,0,9,25;MQ=45;FQ=-129;EFF=DOWNSTREAM(MODIFIER|||||Sobic.001G324200|||PAC:28399816|),INTERGENIC(MODIFIER|||||||||),UPSTREAM(MODIFIER|||||Sobic.001G324300|||PAC:28398946|)	GT:PL:GQ	1/1:255,102,0:99
Chr01	54129385	.	G	A	222.0	.	DP=29;VDB=0.0225;AF1=1;AC1=2;DP4=0,0,18,6;MQ=43;FQ=-99;EFF=INTRON(MODIFIER|||||Sobic.001G326100|||PAC:28401035|13)	GT:PL:GQ	1/1:255,72,0:99
Chr01	54233804	.	G	A	211.0	.	DP=11;VDB=0.0333;AF1=1;AC1=2;DP4=0,0,9,2;MQ=45;FQ=-60;EFF=INTERGENIC(MODIFIER|||||||||),UPSTREAM(MODIFIER|||||Sobic.001G327500|||PAC:28395442|)	GT:PL:GQ	1/1:244,33,0:63
Chr01	54293670	.	G	A	222.0	.	DP=33;VDB=0.0355;AF1=1;AC1=2;DP4=0,0,15,11;MQ=35;FQ=-105;EFF=INTERGENIC(MODIFIER|||||||||)	GT:PL:GQ	1/1:255,78,0:99
Chr01	54434635	.	G	A	222.0	.	DP=18;VDB=0.0333;AF1=1;AC1=2;DP4=0,0,14,4;MQ=45;FQ=-81;EFF=DOWNSTREAM(MODIFIER|||||Sobic.001G328600|||PAC:28395864|),DOWNSTREAM(MODIFIER|||||Sobic.001G328600|||PAC:28395865|),DOWNSTREAM(MODIFIER|||||Sobic.001G328600|||PAC:28395866|),DOWNSTREAM(MODIFIER|||||Sobic.001G328600|||PAC:28395867|),DOWNSTREAM(MODIFIER|||||Sobic.001G328700|||PAC:28396889|),INTERGENIC(MODIFIER|||||||||)	GT:PL:GQ	1/1:255,54,0:99
Chr01	54461626	.	G	A	222.0	.	DP=24;VDB=0.0388;AF1=1;AC1=2;DP4=0,0,8,15;MQ=44;FQ=-96;EFF=DOWNSTREAM(MODIFIER|||||Sobic.001G328900|||PAC:28399360|),INTERGENIC(MODIFIER|||||||||),UPSTREAM(MODIFIER|||||Sobic.001G329000|||PAC:28397488|)	GT:PL:GQ	1/1:255,69,0:99
Chr01	54605989	.	G	A	222.0	.	DP=19;VDB=0.0225;AF1=1;AC1=2;DP4=0,0,5,13;MQ=45;FQ=-81;EFF=INTERGENIC(MODIFIER|||||||||)	GT:PL:GQ	1/1:255,54,0:99
Chr01	54852745	.	G	A	179.0	.	DP=15;VDB=0.0356;AF1=1;AC1=2;DP4=0,0,11,4;MQ=30;FQ=-72;EFF=INTERGENIC(MODIFIER|||||||||)	GT:PL:GQ	1/1:212,45,0:87
Chr01	54987315	.	G	A	222.0	.	DP=25;VDB=0.0333;AF1=1;AC1=2;DP4=0,0,14,11;MQ=44;FQ=-102;EFF=INTRON(MODIFIER|||||Sobic.001G333200|||PAC:28395141|1),INTRON(MODIFIER|||||Sobic.001G333200|||PAC:28395142|2)	GT:PL:GQ	1/1:255,75,0:99
Chr01	55033352	.	G	A	222.0	.	DP=19;VDB=0.0172;AF1=1;AC1=2;DP4=0,0,6,11;MQ=44;FQ=-78;EFF=DOWNSTREAM(MODIFIER|||||Sobic.001G333300|||PAC:28399918|),DOWNSTREAM(MODIFIER|||||Sobic.001G333400|||PAC:28395154|),DOWNSTREAM(MODIFIER|||||Sobic.001G333500|||PAC:28400468|),INTERGENIC(MODIFIER|||||||||)	GT:PL:GQ	1/1:255,51,0:99
Chr01	55076157	.	G	A	222.0	.	DP=14;VDB=0.0388;AF1=1;AC1=2;DP4=0,0,7,7;MQ=46;FQ=-69;EFF=UPSTREAM(MODIFIER|||||Sobic.001G334100|||PAC:28399632|),UTR_3_PRIME(MODIFIER|||||Sobic.001G334000|||PAC:28398048|4)	GT:PL:GQ	1/1:255,42,0:81
Chr01	55157471	.	G	A	222.0	.	DP=31;VDB=0.0388;AF1=1;AC1=2;DP4=0,0,7,21;MQ=45;FQ=-111;EFF=DOWNSTREAM(MODIFIER|||||Sobic.001G334500|||PAC:28398446|),INTERGENIC(MODIFIER|||||||||),UPSTREAM(MODIFIER|||||Sobic.001G334600|||PAC:28396804|),UPSTREAM(MODIFIER|||||Sobic.001G334700|||PAC:28396799|),UPSTREAM(MODIFIER|||||Sobic.001G334700|||PAC:28396800|)	GT:PL:GQ	1/1:255,84,0:99
Chr01	55157686	.	G	A	222.0	.	DP=16;VDB=0.0404;AF1=1;AC1=2;DP4=0,0,6,10;MQ=46;FQ=-75;EFF=DOWNSTREAM(MODIFIER|||||Sobic.001G334500|||PAC:28398446|),INTERGENIC(MODIFIER|||||||||),UPSTREAM(MODIFIER|||||Sobic.001G334600|||PAC:28396804|),UPSTREAM(MODIFIER|||||Sobic.001G334700|||PAC:28396799|),UPSTREAM(MODIFIER|||||Sobic.001G334700|||PAC:28396800|)	GT:PL:GQ	1/1:255,48,0:93
Chr01	55254393	.	G	A	222.0	.	DP=37;VDB=0.0401;AF1=1;AC1=2;DP4=0,0,22,13;MQ=45;FQ=-132;EFF=NON_SYNONYMOUS_CODING(MODERATE|MISSENSE|cGc/cAc|R102H||Sobic.001G335900|||PAC:28400167|)	GT:PL:GQ	1/1:255,105,0:99
Chr01	55489232	.	G	A	203.0	.	DP=14;VDB=0.0147;AF1=1;AC1=2;DP4=0,0,2,9;MQ=44;FQ=-60;EFF=INTERGENIC(MODIFIER|||||||||)	GT:PL:GQ	1/1:236,33,0:63
Chr01	55655149	.	G	A	222.0	.	DP=19;VDB=0.0399;AF1=1;AC1=2;DP4=0,0,10,7;MQ=44;FQ=-78;EFF=DOWNSTREAM(MODIFIER|||||Sobic.001G341200|||PAC:28399746|),INTERGENIC(MODIFIER|||||||||)	GT:PL:GQ	1/1:255,51,0:99
Chr01	55655954	.	G	A	222.0	.	DP=21;VDB=0.0172;AF1=1;AC1=2;DP4=0,0,7,13;MQ=46;FQ=-87;EFF=DOWNSTREAM(MODIFIER|||||Sobic.001G341200|||PAC:28399746|),INTERGENIC(MODIFIER|||||||||)	GT:PL:GQ	1/1:255,60,0:99
Chr01	55677606	.	G	A	222.0	.	DP=45;VDB=0.0147;AF1=1;AC1=2;DP4=0,0,17,24;MQ=44;FQ=-150;EFF=DOWNSTREAM(MODIFIER|||||Sobic.001G341400|||PAC:28399560|),DOWNSTREAM(MODIFIER|||||Sobic.001G341500|||PAC:28396071|),INTERGENIC(MODIFIER|||||||||)	GT:PL:GQ	1/1:255,123,0:99
Chr01	55702617	.	G	A	222.0	.	DP=40;VDB=0.0404;AF1=1;AC1=2;DP4=0,0,15,19;MQ=45;FQ=-129;EFF=INTERGENIC(MODIFIER|||||||||)	GT:PL:GQ	1/1:255,102,0:99
Chr01	55897051	.	G	A	222.0	.	DP=35;VDB=0.0388;AF1=1;AC1=2;DP4=0,0,17,17;MQ=45;FQ=-129;EFF=DOWNSTREAM(MODIFIER|||||Sobic.001G343400|||PAC:28400917|),INTERGENIC(MODIFIER|||||||||)	GT:PL:GQ	1/1:255,102,0:99
Chr01	56151321	.	G	A	222.0	.	DP=38;VDB=0.0374;AF1=1;AC1=2;DP4=0,0,12,9;MQ=45;FQ=-90;EFF=DOWNSTREAM(MODIFIER|||||Sobic.001G344800|||PAC:28399335|),INTERGENIC(MODIFIER|||||||||),UPSTREAM(MODIFIER|||||Sobic.001G344700|||PAC:28395034|)	GT:PL:GQ	1/1:255,63,0:99
Chr01	56287134	.	G	A	222.0	.	DP=30;VDB=0.0374;AF1=1;AC1=2;DP4=0,0,19,7;MQ=44;FQ=-105;EFF=INTERGENIC(MODIFIER|||||||||)	GT:PL:GQ	1/1:255,78,0:99
Chr01	56299208	.	G	A	222.0	.	DP=30;VDB=0.0374;AF1=1;AC1=2;DP4=0,0,17,13;MQ=34;FQ=-117;EFF=INTERGENIC(MODIFIER|||||||||)	GT:PL:GQ	1/1:255,90,0:99
Chr01	56305707	.	G	A	222.0	.	DP=46;VDB=0.0374;AF1=1;AC1=2;DP4=0,0,20,21;MQ=33;FQ=-150;EFF=INTERGENIC(MODIFIER|||||||||)	GT:PL:GQ	1/1:255,123,0:99
Chr01	56359342	.	G	A	186.0	.	DP=30;VDB=0.0404;AF1=1;AC1=2;DP4=0,0,10,4;MQ=41;FQ=-69;EFF=INTRON(MODIFIER|||||Sobic.001G346000|||PAC:28397822|2)	GT:PL:GQ	1/1:219,42,0:81
Chr01	56465241	.	G	A	222.0	.	DP=13;VDB=0.0281;AF1=1;AC1=2;DP4=0,0,5,6;MQ=44;FQ=-60;EFF=DOWNSTREAM(MODIFIER|||||Sobic.001G347200|||PAC:28395484|),INTERGENIC(MODIFIER|||||||||)	GT:PL:GQ	1/1:255,33,0:63
Chr01	56579209	.	G	A	222.0	.	DP=30;VDB=0.0355;AF1=1;AC1=2;DP4=0,0,17,11;MQ=45;FQ=-111;EFF=INTERGENIC(MODIFIER|||||||||),UPSTREAM(MODIFIER|||||Sobic.001G348300|||PAC:28394979|)	GT:PL:GQ	1/1:255,84,0:99
Chr01	56610552	.	G	A	222.0	.	DP=20;VDB=0.0374;AF1=1;AC1=2;DP4=0,0,8,9;MQ=45;FQ=-78;EFF=INTERGENIC(MODIFIER|||||||||),UPSTREAM(MODIFIER|||||Sobic.001G348500|||PAC:28399964|)	GT:PL:GQ	1/1:255,51,0:99
Chr01	56638291	.	G	A	222.0	.	DP=44;VDB=0.0401;AF1=1;AC1=2;DP4=0,0,19,20;MQ=41;FQ=-144;EFF=DOWNSTREAM(MODIFIER|||||Sobic.001G348700|||PAC:28395684|),INTERGENIC(MODIFIER|||||||||)	GT:PL:GQ	1/1:255,117,0:99
Chr01	56657823	.	G	A	222.0	.	DP=58;VDB=0.0404;AF1=1;AC1=2;DP4=0,0,34,16;MQ=44;FQ=-178;EFF=INTERGENIC(MODIFIER|||||||||),UPSTREAM(MODIFIER|||||Sobic.001G348800|||PAC:28397709|)	GT:PL:GQ	1/1:255,151,0:99
Chr01	56674900	.	G	A	222.0	.	DP=19;VDB=0.0339;AF1=1;AC1=2;DP4=0,0,7,12;MQ=44;FQ=-84;EFF=INTERGENIC(MODIFIER|||||||||),UPSTREAM(MODIFIER|||||Sobic.001G349000|||PAC:28395908|)	GT:PL:GQ	1/1:255,57,0:99
Chr01	56778217	.	G	A	222.0	.	DP=38;VDB=0.0374;AF1=1;AC1=2;DP4=0,0,19,18;MQ=45;FQ=-138;EFF=DOWNSTREAM(MODIFIER|||||Sobic.001G349700|||PAC:28394880|),INTRON(MODIFIER|||||Sobic.001G349800|||PAC:28400398|3),INTRON(MODIFIER|||||Sobic.001G349800|||PAC:28400399|3)	GT:PL:GQ	1/1:255,111,0:99
Chr01	56911108	.	G	A	222.0	.	DP=28;VDB=0.0355;AF1=1;AC1=2;DP4=0,0,14,10;MQ=44;FQ=-99;EFF=DOWNSTREAM(MODIFIER|||||Sobic.001G351600|||PAC:28400113|),INTERGENIC(MODIFIER|||||||||),UPSTREAM(MODIFIER|||||Sobic.001G351500|||PAC:28398095|)	GT:PL:GQ	1/1:255,72,0:99
Chr01	57095001	.	G	A	222.0	.	DP=22;VDB=0.0320;AF1=1;AC1=2;DP4=0,0,13,9;MQ=44;FQ=-93;EFF=DOWNSTREAM(MODIFIER|||||Sobic.001G353300|||PAC:28396342|),INTERGENIC(MODIFIER|||||||||)	GT:PL:GQ	1/1:255,66,0:99
Chr01	57269596	.	G	A	222.0	.	DP=26;VDB=0.0401;AF1=1;AC1=2;DP4=0,0,4,13;MQ=45;FQ=-78;EFF=NON_SYNONYMOUS_CODING(MODERATE|MISSENSE|Cgc/Tgc|R27C||Sobic.001G354700|||PAC:28400477|)	GT:PL:GQ	1/1:255,51,0:99
Chr01	57289559	.	G	A	222.0	.	DP=25;VDB=0.0404;AF1=1;AC1=2;DP4=0,0,9,11;MQ=45;FQ=-87;EFF=DOWNSTREAM(MODIFIER|||||Sobic.001G354900|||PAC:28400823|),DOWNSTREAM(MODIFIER|||||Sobic.001G354900|||PAC:28400824|),DOWNSTREAM(MODIFIER|||||Sobic.001G354900|||PAC:28400825|),NON_SYNONYMOUS_CODING(MODERATE|MISSENSE|gGg/gAg|G139E||Sobic.001G354800|||PAC:28395357|)	GT:PL:GQ	1/1:255,60,0:99
Chr01	57321892	.	G	A	222.0	.	DP=39;VDB=0.0374;AF1=1;AC1=2;DP4=0,0,23,15;MQ=44;FQ=-141;EFF=INTRON(MODIFIER|||||Sobic.001G355200|||PAC:28399436|5),INTRON(MODIFIER|||||Sobic.001G355200|||PAC:28399437|5),UPSTREAM(MODIFIER|||||Sobic.001G355300|||PAC:28397731|)	GT:PL:GQ	1/1:255,114,0:99
Chr01	57422336	.	G	A	222.0	.	DP=28;VDB=0.0399;AF1=1;AC1=2;DP4=0,0,12,15;MQ=45;FQ=-108;EFF=INTERGENIC(MODIFIER|||||||||)	GT:PL:GQ	1/1:255,81,0:99
Chr01	57628093	.	G	A	222.0	.	DP=27;VDB=0.0404;AF1=1;AC1=2;DP4=0,0,15,9;MQ=45;FQ=-99;EFF=DOWNSTREAM(MODIFIER|||||Sobic.001G358400|||PAC:28398721|),INTERGENIC(MODIFIER|||||||||),UPSTREAM(MODIFIER|||||Sobic.001G358500|||PAC:28395771|)	GT:PL:GQ	1/1:255,72,0:99
Chr01	57799512	.	G	A	222.0	.	DP=26;VDB=0.0225;AF1=1;AC1=2;DP4=0,0,16,10;MQ=43;FQ=-105;EFF=DOWNSTREAM(MODIFIER|||||Sobic.001G360400|||PAC:28400869|),INTERGENIC(MODIFIER|||||||||)	GT:PL:GQ	1/1:255,78,0:99
Chr01	57844524	.	G	A	222.0	.	DP=40;VDB=0.0404;AF1=1;AC1=2;DP4=0,0,15,17;MQ=45;FQ=-123;EFF=INTERGENIC(MODIFIER|||||||||),UPSTREAM(MODIFIER|||||Sobic.001G360600|||PAC:28397619|)	GT:PL:GQ	1/1:255,96,0:99
Chr01	57856745	.	G	A	222.0	.	DP=30;VDB=0.0404;AF1=1;AC1=2;DP4=0,0,15,13;MQ=43;FQ=-111;EFF=INTRON(MODIFIER|||||Sobic.001G360700|||PAC:28396126|2)	GT:PL:GQ	1/1:255,84,0:99
Chr01	57887306	.	G	A	222.0	.	DP=36;VDB=0.0404;AF1=1;AC1=2;DP4=0,0,10,22;MQ=42;FQ=-120;EFF=INTRON(MODIFIER|||||Sobic.001G360900|||PAC:28396783|10)	GT:PL:GQ	1/1:255,93,0:99
Chr01	58005873	.	G	A	222.0	.	DP=35;VDB=0.0384;AF1=1;AC1=2;DP4=0,0,15,8;MQ=45;FQ=-96;EFF=DOWNSTREAM(MODIFIER|||||Sobic.001G362200|||PAC:28398211|),UTR_5_PRIME(MODIFIER|||||Sobic.001G362100|||PAC:28397624|1)	GT:PL:GQ	1/1:255,69,0:99
Chr01	58108450	.	G	A	222.0	.	DP=37;VDB=0.0356;AF1=1;AC1=2;DP4=0,0,13,21;MQ=45;FQ=-129;EFF=INTERGENIC(MODIFIER|||||||||),UPSTREAM(MODIFIER|||||Sobic.001G363700|||PAC:28400959|),UPSTREAM(MODIFIER|||||Sobic.001G363800|||PAC:28396436|)	GT:PL:GQ	1/1:255,102,0:99
Chr01	58130848	.	G	A	222.0	.	DP=42;VDB=0.0355;AF1=1;AC1=2;DP4=0,0,23,13;MQ=44;FQ=-135;EFF=DOWNSTREAM(MODIFIER|||||Sobic.001G364000|||PAC:28400298|),DOWNSTREAM(MODIFIER|||||Sobic.001G364100|||PAC:28397101|),DOWNSTREAM(MODIFIER|||||Sobic.001G364200|||PAC:28396890|),DOWNSTREAM(MODIFIER|||||Sobic.001G364200|||PAC:28396891|),INTERGENIC(MODIFIER|||||||||)	GT:PL:GQ	1/1:255,108,0:99
Chr01	58150839	.	G	A	222.0	.	DP=30;VDB=0.0225;AF1=1;AC1=2;DP4=0,0,16,13;MQ=44;FQ=-114;EFF=DOWNSTREAM(MODIFIER|||||Sobic.001G364500|||PAC:28397735|),INTERGENIC(MODIFIER|||||||||),UPSTREAM(MODIFIER|||||Sobic.001G364400|||PAC:28396037|)	GT:PL:GQ	1/1:255,87,0:99
Chr01	58446590	.	G	A	222.0	.	DP=27;VDB=0.0384;AF1=1;AC1=2;DP4=0,0,18,6;MQ=44;FQ=-99;EFF=INTERGENIC(MODIFIER|||||||||)	GT:PL:GQ	1/1:255,72,0:99
Chr01	58446901	.	G	A	222.0	.	DP=34;VDB=0.0399;AF1=1;AC1=2;DP4=0,0,15,16;MQ=27;FQ=-120;EFF=INTERGENIC(MODIFIER|||||||||)	GT:PL:GQ	1/1:255,93,0:99
Chr01	58449109	.	G	A	222.0	.	DP=33;VDB=0.0333;AF1=1;AC1=2;DP4=0,0,11,21;MQ=44;FQ=-123;EFF=INTERGENIC(MODIFIER|||||||||)	GT:PL:GQ	1/1:255,96,0:99
Chr01	58891342	.	G	A	222.0	.	DP=21;VDB=0.0355;AF1=1;AC1=2;DP4=0,0,13,8;MQ=45;FQ=-90;EFF=SYNONYMOUS_CODING(LOW|SILENT|gaG/gaA|E321||Sobic.001G372800|||PAC:28395574|),SYNONYMOUS_CODING(LOW|SILENT|gaG/gaA|E321||Sobic.001G372800|||PAC:28395575|),UPSTREAM(MODIFIER|||||Sobic.001G372900|||PAC:28398699|),UPSTREAM(MODIFIER|||||Sobic.001G372900|||PAC:28398700|)	GT:PL:GQ	1/1:255,63,0:99
Chr01	58903341	.	G	A	222.0	.	DP=11;VDB=0.0355;AF1=1;AC1=2;DP4=0,0,5,4;MQ=45;FQ=-54;EFF=DOWNSTREAM(MODIFIER|||||Sobic.001G372900|||PAC:28398699|),DOWNSTREAM(MODIFIER|||||Sobic.001G372900|||PAC:28398700|),INTERGENIC(MODIFIER|||||||||),UPSTREAM(MODIFIER|||||Sobic.001G373000|||PAC:28400128|)	GT:PL:GQ	1/1:255,27,0:51
Chr01	58932008	.	G	A	222.0	.	DP=27;VDB=0.0404;AF1=1;AC1=2;DP4=0,0,18,7;MQ=44;FQ=-102;EFF=DOWNSTREAM(MODIFIER|||||Sobic.001G373400|||PAC:28398090|),DOWNSTREAM(MODIFIER|||||Sobic.001G373400|||PAC:28398091|),SYNONYMOUS_CODING(LOW|SILENT|ggG/ggA|G253||Sobic.001G373300|||PAC:28398224|)	GT:PL:GQ	1/1:255,75,0:99
Chr01	59136698	.	G	A	222.0	.	DP=22;VDB=0.0388;AF1=1;AC1=2;DP4=0,0,11,4;MQ=46;FQ=-72;EFF=INTERGENIC(MODIFIER|||||||||),UPSTREAM(MODIFIER|||||Sobic.001G374500|||PAC:28397751|)	GT:PL:GQ	1/1:255,45,0:87
Chr01	59363917	.	G	A	222.0	.	DP=23;VDB=0.0333;AF1=1;AC1=2;DP4=0,0,7,12;MQ=44;FQ=-84;EFF=DOWNSTREAM(MODIFIER|||||Sobic.001G377100|||PAC:28400978|),SYNONYMOUS_CODING(LOW|SILENT|gcC/gcT|A259||Sobic.001G377200|||PAC:28395093|),UPSTREAM(MODIFIER|||||Sobic.001G377300|||PAC:28400819|)	GT:PL:GQ	1/1:255,57,0:99
Chr01	59469523	.	G	A	222.0	.	DP=17;VDB=0.0339;AF1=1;AC1=2;DP4=0,0,8,6;MQ=45;FQ=-69;EFF=INTERGENIC(MODIFIER|||||||||)	GT:PL:GQ	1/1:255,42,0:81
Chr01	59493088	.	G	A	222.0	.	DP=17;VDB=0.0404;AF1=1;AC1=2;DP4=0,0,9,7;MQ=43;FQ=-75;EFF=INTERGENIC(MODIFIER|||||||||)	GT:PL:GQ	1/1:255,48,0:93
Chr01	59561160	.	G	A	207.0	.	DP=37;VDB=0.0371;AF1=1;AC1=2;DP4=0,0,11,24;MQ=23;FQ=-132;EFF=INTERGENIC(MODIFIER|||||||||)	GT:PL:GQ	1/1:240,105,0:99
Chr01	59601931	.	G	A	222.0	.	DP=25;VDB=0.0399;AF1=1;AC1=2;DP4=0,0,5,11;MQ=44;FQ=-75;EFF=NON_SYNONYMOUS_CODING(MODERATE|MISSENSE|gGc/gAc|G42D||Sobic.001G379500|||PAC:28397773|),UPSTREAM(MODIFIER|||||Sobic.001G379400|||PAC:28394886|)	GT:PL:GQ	1/1:255,48,0:93
Chr01	59676478	.	G	A	222.0	.	DP=38;VDB=0.0404;AF1=1;AC1=2;DP4=0,0,14,21;MQ=43;FQ=-132;EFF=INTERGENIC(MODIFIER|||||||||),UPSTREAM(MODIFIER|||||Sobic.001G380600|||PAC:28396766|)	GT:PL:GQ	1/1:255,105,0:99
Chr01	59697753	.	G	A	188.0	.	DP=12;VDB=0.0355;AF1=1;AC1=2;DP4=0,0,11,1;MQ=43;FQ=-63;EFF=DOWNSTREAM(MODIFIER|||||Sobic.001G381000|||PAC:28395765|),DOWNSTREAM(MODIFIER|||||Sobic.001G381100|||PAC:28400049|),INTERGENIC(MODIFIER|||||||||),UPSTREAM(MODIFIER|||||Sobic.001G380900|||PAC:28396168|)	GT:PL:GQ	1/1:221,36,0:69
Chr01	59738280	.	G	A	222.0	.	DP=18;VDB=0.0281;AF1=1;AC1=2;DP4=0,0,8,8;MQ=39;FQ=-75;EFF=DOWNSTREAM(MODIFIER|||||Sobic.001G381300|||PAC:28395622|),INTERGENIC(MODIFIER|||||||||)	GT:PL:GQ	1/1:255,48,0:93
Chr01	60110000	.	G	A	222.0	.	DP=26;VDB=0.0394;AF1=1;AC1=2;DP4=0,0,17,8;MQ=43;FQ=-102;EFF=INTERGENIC(MODIFIER|||||||||),UPSTREAM(MODIFIER|||||Sobic.001G385500|||PAC:28396767|),UPSTREAM(MODIFIER|||||Sobic.001G385600|||PAC:28395847|),UPSTREAM(MODIFIER|||||Sobic.001G385700|||PAC:28395277|)	GT:PL:GQ	1/1:255,75,0:99
Chr01	60169086	.	G	A	222.0	.	DP=33;VDB=0.0399;AF1=1;AC1=2;DP4=0,0,12,19;MQ=43;FQ=-120;EFF=INTRON(MODIFIER|||||Sobic.001G386100|||PAC:28396228|7),UPSTREAM(MODIFIER|||||Sobic.001G386200|||PAC:28399506|),UPSTREAM(MODIFIER|||||Sobic.001G386200|||PAC:28399507|)	GT:PL:GQ	1/1:255,93,0:99
Chr01	60378330	.	G	A	222.0	.	DP=28;VDB=0.0374;AF1=1;AC1=2;DP4=0,0,14,10;MQ=42;FQ=-99;EFF=INTERGENIC(MODIFIER|||||||||)	GT:PL:GQ	1/1:255,72,0:99
Chr01	60378382	.	G	A	222.0	.	DP=23;VDB=0.0404;AF1=1;AC1=2;DP4=0,0,11,7;MQ=42;FQ=-81;EFF=INTERGENIC(MODIFIER|||||||||)	GT:PL:GQ	1/1:255,54,0:99
Chr01	60530786	.	G	A	222.0	.	DP=15;VDB=0.0388;AF1=1;AC1=2;DP4=0,0,11,4;MQ=45;FQ=-72;EFF=INTERGENIC(MODIFIER|||||||||),UPSTREAM(MODIFIER|||||Sobic.001G390800|||PAC:28398345|),UPSTREAM(MODIFIER|||||Sobic.001G390800|||PAC:28398346|),UPSTREAM(MODIFIER|||||Sobic.001G390800|||PAC:28398347|),UPSTREAM(MODIFIER|||||Sobic.001G390800|||PAC:28398348|)	GT:PL:GQ	1/1:255,45,0:87
Chr01	60639398	.	G	A	222.0	.	DP=44;VDB=0.0388;AF1=1;AC1=2;DP4=0,0,16,25;MQ=44;FQ=-150;EFF=NON_SYNONYMOUS_CODING(MODERATE|MISSENSE|gGt/gAt|G7D||Sobic.001G391800|||PAC:28395557|),UTR_3_PRIME(MODIFIER|||||Sobic.001G391700|||PAC:28400624|3)	GT:PL:GQ	1/1:255,123,0:99
Chr01	61020797	.	G	A	222.0	.	DP=33;VDB=0.0388;AF1=1;AC1=2;DP4=0,0,23,9;MQ=44;FQ=-120;EFF=NON_SYNONYMOUS_CODING(MODERATE|MISSENSE|Gga/Aga|G491R||Sobic.001G396500|||PAC:28400437|)	GT:PL:GQ	1/1:255,93,0:99
Chr01	61033342	.	G	A	222.0	.	DP=39;VDB=0.0374;AF1=1;AC1=2;DP4=0,0,17,17;MQ=44;FQ=-129;EFF=DOWNSTREAM(MODIFIER|||||Sobic.001G396600|||PAC:28398929|),INTERGENIC(MODIFIER|||||||||),UPSTREAM(MODIFIER|||||Sobic.001G396700|||PAC:28398913|)	GT:PL:GQ	1/1:255,102,0:99
Chr01	61117306	.	G	A	222.0	.	DP=10;VDB=0.0374;AF1=1;AC1=2;DP4=0,0,6,4;MQ=45;FQ=-57;EFF=INTERGENIC(MODIFIER|||||||||)	GT:PL:GQ	1/1:255,30,0:57
Chr01	61181830	.	G	A	222.0	.	DP=17;VDB=0.0401;AF1=1;AC1=2;DP4=0,0,2,13;MQ=45;FQ=-72;EFF=NON_SYNONYMOUS_CODING(MODERATE|MISSENSE|Ggc/Agc|G169S||Sobic.001G398000|||PAC:28398214|)	GT:PL:GQ	1/1:255,45,0:87
Chr01	61414093	.	G	A	222.0	.	DP=46;VDB=0.0374;AF1=1;AC1=2;DP4=0,0,13,27;MQ=44;FQ=-147;EFF=INTERGENIC(MODIFIER|||||||||),UPSTREAM(MODIFIER|||||Sobic.001G400500|||PAC:28394689|),UPSTREAM(MODIFIER|||||Sobic.001G400500|||PAC:28394690|)	GT:PL:GQ	1/1:255,120,0:99
Chr01	61558068	.	G	A	222.0	.	DP=41;VDB=0.0388;AF1=1;AC1=2;DP4=0,0,21,15;MQ=44;FQ=-135;EFF=DOWNSTREAM(MODIFIER|||||Sobic.001G402000|||PAC:28394972|),INTERGENIC(MODIFIER|||||||||)	GT:PL:GQ	1/1:255,108,0:99
Chr01	61634699	.	G	A	222.0	.	DP=38;VDB=0.0355;AF1=1;AC1=2;DP4=0,0,18,14;MQ=43;FQ=-123;EFF=DOWNSTREAM(MODIFIER|||||Sobic.001G402900|||PAC:28399488|),DOWNSTREAM(MODIFIER|||||Sobic.001G403100|||PAC:28398563|),INTERGENIC(MODIFIER|||||||||),UPSTREAM(MODIFIER|||||Sobic.001G403000|||PAC:28394898|)	GT:PL:GQ	1/1:255,96,0:99
Chr01	61684188	.	G	A	222.0	.	DP=22;VDB=0.0333;AF1=1;AC1=2;DP4=0,0,4,14;MQ=44;FQ=-81;EFF=DOWNSTREAM(MODIFIER|||||Sobic.001G403500|||PAC:28400855|),INTRON(MODIFIER|||||Sobic.001G403400|||PAC:28397015|4)	GT:PL:GQ	1/1:255,54,0:99
Chr01	61986446	.	G	A	222.0	.	DP=42;VDB=0.0404;AF1=1;AC1=2;DP4=0,0,19,18;MQ=45;FQ=-138;EFF=INTERGENIC(MODIFIER|||||||||)	GT:PL:GQ	1/1:255,111,0:99
Chr01	62058810	.	G	A	222.0	.	DP=17;VDB=0.0281;AF1=1;AC1=2;DP4=0,0,12,5;MQ=45;FQ=-78;EFF=DOWNSTREAM(MODIFIER|||||Sobic.001G408700|||PAC:28395019|),DOWNSTREAM(MODIFIER|||||Sobic.001G408700|||PAC:28395020|),INTRON(MODIFIER|||||Sobic.001G408600|||PAC:28399394|6),INTRON(MODIFIER|||||Sobic.001G408600|||PAC:28399395|5),UPSTREAM(MODIFIER|||||Sobic.001G408500|||PAC:28398042|)	GT:PL:GQ	1/1:255,51,0:99
Chr01	62237565	.	C	T	67.3	.	DP=7;VDB=0.0069;AF1=1;AC1=2;DP4=0,0,3,2;MQ=25;FQ=-42;EFF=DOWNSTREAM(MODIFIER|||||Sobic.001G411300|||PAC:28399378|),INTERGENIC(MODIFIER|||||||||),UPSTREAM(MODIFIER|||||Sobic.001G411400|||PAC:28396349|)	GT:PL:GQ	1/1:100,15,0:27
Chr01	62237575	.	C	T	82.1	.	DP=9;VDB=0.0044;AF1=1;AC1=2;DP4=0,0,5,1;MQ=26;FQ=-45;EFF=DOWNSTREAM(MODIFIER|||||Sobic.001G411300|||PAC:28399378|),INTERGENIC(MODIFIER|||||||||),UPSTREAM(MODIFIER|||||Sobic.001G411400|||PAC:28396349|)	GT:PL:GQ	1/1:115,18,0:33
Chr01	62498590	.	G	A	222.0	.	DP=22;VDB=0.0225;AF1=1;AC1=2;DP4=0,0,11,11;MQ=45;FQ=-93;EFF=INTRON(MODIFIER|||||Sobic.001G415300|||PAC:28399823|5)	GT:PL:GQ	1/1:255,66,0:99
Chr01	62518498	.	G	A	222.0	.	DP=24;VDB=0.0388;AF1=1;AC1=2;DP4=0,0,13,7;MQ=42;FQ=-87;EFF=UPSTREAM(MODIFIER|||||Sobic.001G415600|||PAC:28398477|),UTR_5_PRIME(MODIFIER|||||Sobic.001G415700|||PAC:28398778|1)	GT:PL:GQ	1/1:255,60,0:99
Chr01	62589467	.	G	A	222.0	.	DP=17;VDB=0.0388;AF1=1;AC1=2;DP4=0,0,5,11;MQ=44;FQ=-75;EFF=DOWNSTREAM(MODIFIER|||||Sobic.001G416200|||PAC:28395579|),INTERGENIC(MODIFIER|||||||||),UPSTREAM(MODIFIER|||||Sobic.001G416300|||PAC:28400954|),UPSTREAM(MODIFIER|||||Sobic.001G416300|||PAC:28400955|)	GT:PL:GQ	1/1:255,48,0:93
Chr01	62993071	.	G	A	222.0	.	DP=14;VDB=0.0253;AF1=1;AC1=2;DP4=0,0,6,6;MQ=45;FQ=-63;EFF=DOWNSTREAM(MODIFIER|||||Sobic.001G420700|||PAC:28395891|),DOWNSTREAM(MODIFIER|||||Sobic.001G420800|||PAC:28400506|),DOWNSTREAM(MODIFIER|||||Sobic.001G420800|||PAC:28400507|),DOWNSTREAM(MODIFIER|||||Sobic.001G420800|||PAC:28400508|),INTERGENIC(MODIFIER|||||||||)	GT:PL:GQ	1/1:255,36,0:69
Chr01	63052601	.	G	A	222.0	.	DP=24;VDB=0.0356;AF1=1;AC1=2;DP4=0,0,4,9;MQ=44;FQ=-66;EFF=UPSTREAM(MODIFIER|||||Sobic.001G421500|||PAC:28395536|),UTR_5_PRIME(MODIFIER|||||Sobic.001G421500|||PAC:28395537|1)	GT:PL:GQ	1/1:255,39,0:75
Chr01	63118951	.	G	A	222.0	.	DP=32;VDB=0.0399;AF1=1;AC1=2;DP4=0,0,22,6;MQ=44;FQ=-111;EFF=INTERGENIC(MODIFIER|||||||||),UPSTREAM(MODIFIER|||||Sobic.001G422300|||PAC:28394836|)	GT:PL:GQ	1/1:255,84,0:99
Chr01	63153305	.	G	A	222.0	.	DP=45;VDB=0.0355;AF1=1;AC1=2;DP4=0,0,10,22;MQ=44;FQ=-123;EFF=DOWNSTREAM(MODIFIER|||||Sobic.001G422600|||PAC:28397950|),INTERGENIC(MODIFIER|||||||||),UPSTREAM(MODIFIER|||||Sobic.001G422500|||PAC:28400717|)	GT:PL:GQ	1/1:255,96,0:99
Chr01	63297194	.	G	A	222.0	.	DP=26;VDB=0.0172;AF1=1;AC1=2;DP4=0,0,14,11;MQ=43;FQ=-102;EFF=DOWNSTREAM(MODIFIER|||||Sobic.001G424600|||PAC:28399927|),DOWNSTREAM(MODIFIER|||||Sobic.001G424600|||PAC:28399928|),INTRON(MODIFIER|||||Sobic.001G424700|||PAC:28399586|1),INTRON(MODIFIER|||||Sobic.001G424700|||PAC:28399587|1)	GT:PL:GQ	1/1:255,75,0:99
Chr01	63537676	.	G	A	222.0	.	DP=29;VDB=0.0401;AF1=1;AC1=2;DP4=0,0,13,16;MQ=45;FQ=-114;EFF=INTRON(MODIFIER|||||Sobic.001G428100|||PAC:28399979|3),UPSTREAM(MODIFIER|||||Sobic.001G428000|||PAC:28397225|)	GT:PL:GQ	1/1:255,87,0:99
Chr01	63558767	.	G	A	222.0	.	DP=32;VDB=0.0355;AF1=1;AC1=2;DP4=0,0,11,19;MQ=44;FQ=-117;EFF=DOWNSTREAM(MODIFIER|||||Sobic.001G428300|||PAC:28396702|),DOWNSTREAM(MODIFIER|||||Sobic.001G428500|||PAC:28395017|),INTRON(MODIFIER|||||Sobic.001G428400|||PAC:28400814|2)	GT:PL:GQ	1/1:255,90,0:99
Chr01	63630990	.	G	A	222.0	.	DP=22;VDB=0.0388;AF1=1;AC1=2;DP4=0,0,9,10;MQ=42;FQ=-84;EFF=NON_SYNONYMOUS_CODING(MODERATE|MISSENSE|gGg/gAg|G26E||Sobic.001G429200|||PAC:28395772|),NON_SYNONYMOUS_CODING(MODERATE|MISSENSE|gGg/gAg|G26E||Sobic.001G429200|||PAC:28395773|)	GT:PL:GQ	1/1:255,57,0:99
Chr01	63749114	.	G	A	222.0	.	DP=36;VDB=0.0404;AF1=1;AC1=2;DP4=0,0,14,13;MQ=45;FQ=-108;EFF=INTERGENIC(MODIFIER|||||||||),UPSTREAM(MODIFIER|||||Sobic.001G430100|||PAC:28394856|)	GT:PL:GQ	1/1:255,81,0:99
Chr01	63799239	.	G	A	217.0	.	DP=12;VDB=0.0085;AF1=1;AC1=2;DP4=0,0,10,2;MQ=44;FQ=-63;EFF=INTERGENIC(MODIFIER|||||||||),UPSTREAM(MODIFIER|||||Sobic.001G430700|||PAC:28397576|),UPSTREAM(MODIFIER|||||Sobic.001G430700|||PAC:28397577|)	GT:PL:GQ	1/1:250,36,0:69
Chr01	63843864	.	G	A	222.0	.	DP=23;VDB=0.0253;AF1=1;AC1=2;DP4=0,0,17,4;MQ=43;FQ=-90;EFF=DOWNSTREAM(MODIFIER|||||Sobic.001G431300|||PAC:28397350|),NON_SYNONYMOUS_CODING(MODERATE|MISSENSE|Ccc/Tcc|P230S||Sobic.001G431200|||PAC:28394803|)	GT:PL:GQ	1/1:255,63,0:99
Chr01	64329032	.	G	A	222.0	.	DP=33;VDB=0.0404;AF1=1;AC1=2;DP4=0,0,17,7;MQ=46;FQ=-99;EFF=INTERGENIC(MODIFIER|||||||||),UPSTREAM(MODIFIER|||||Sobic.001G437000|||PAC:28394810|)	GT:PL:GQ	1/1:255,72,0:99
Chr01	64467789	.	G	A	222.0	.	DP=25;VDB=0.0388;AF1=1;AC1=2;DP4=0,0,5,16;MQ=40;FQ=-90;EFF=INTERGENIC(MODIFIER|||||||||)	GT:PL:GQ	1/1:255,63,0:99
Chr01	64547562	.	G	A	222.0	.	DP=37;VDB=0.0374;AF1=1;AC1=2;DP4=0,0,11,17;MQ=44;FQ=-111;EFF=DOWNSTREAM(MODIFIER|||||Sobic.001G439200|||PAC:28399456|),DOWNSTREAM(MODIFIER|||||Sobic.001G439200|||PAC:28399457|),DOWNSTREAM(MODIFIER|||||Sobic.001G439300|||PAC:28394835|),INTERGENIC(MODIFIER|||||||||)	GT:PL:GQ	1/1:255,84,0:99
Chr01	64598008	.	G	A	222.0	.	DP=34;VDB=0.0308;AF1=1;AC1=2;DP4=0,0,26,6;MQ=44;FQ=-123;EFF=DOWNSTREAM(MODIFIER|||||Sobic.001G439800|||PAC:28394956|),INTERGENIC(MODIFIER|||||||||)	GT:PL:GQ	1/1:255,96,0:99
Chr01	64635204	.	G	A	222.0	.	DP=17;VDB=0.0401;AF1=1;AC1=2;DP4=0,0,4,12;MQ=46;FQ=-75;EFF=INTRON(MODIFIER|||||Sobic.001G440200|||PAC:28396316|3),UPSTREAM(MODIFIER|||||Sobic.001G440300|||PAC:28395839|)	GT:PL:GQ	1/1:255,48,0:93
Chr01	64686548	.	G	A	222.0	.	DP=40;VDB=0.0388;AF1=1;AC1=2;DP4=0,0,12,20;MQ=44;FQ=-123;EFF=DOWNSTREAM(MODIFIER|||||Sobic.001G440800|||PAC:28398869|),INTERGENIC(MODIFIER|||||||||),UPSTREAM(MODIFIER|||||Sobic.001G440600|||PAC:28395077|),UPSTREAM(MODIFIER|||||Sobic.001G440600|||PAC:28395078|),UPSTREAM(MODIFIER|||||Sobic.001G440700|||PAC:28399946|)	GT:PL:GQ	1/1:255,96,0:99
Chr01	65052581	.	G	A	222.0	.	DP=27;VDB=0.0124;AF1=1;AC1=2;DP4=0,0,15,10;MQ=44;FQ=-102;EFF=SYNONYMOUS_CODING(LOW|SILENT|gcG/gcA|A5||Sobic.001G445800|||PAC:28396670|),UPSTREAM(MODIFIER|||||Sobic.001G445700|||PAC:28395331|)	GT:PL:GQ	1/1:255,75,0:99
Chr01	65136052	.	G	A	222.0	.	DP=21;VDB=0.0374;AF1=1;AC1=2;DP4=0,0,11,9;MQ=44;FQ=-87;EFF=DOWNSTREAM(MODIFIER|||||Sobic.001G446400|||PAC:28396244|),INTERGENIC(MODIFIER|||||||||)	GT:PL:GQ	1/1:255,60,0:99
Chr01	65299677	.	G	A	184.0	.	DP=17;VDB=0.0308;AF1=1;AC1=2;DP4=0,0,10,2;MQ=42;FQ=-63;EFF=INTERGENIC(MODIFIER|||||||||),UPSTREAM(MODIFIER|||||Sobic.001G447500|||PAC:28396399|)	GT:PL:GQ	1/1:217,36,0:69
Chr01	65350767	.	G	A	222.0	.	DP=37;VDB=0.0355;AF1=1;AC1=2;DP4=0,0,21,14;MQ=45;FQ=-132;EFF=DOWNSTREAM(MODIFIER|||||Sobic.001G448100|||PAC:28398337|),INTERGENIC(MODIFIER|||||||||),UPSTREAM(MODIFIER|||||Sobic.001G448000|||PAC:28400330|)	GT:PL:GQ	1/1:255,105,0:99
Chr01	65429271	.	G	A	222.0	.	DP=27;VDB=0.0374;AF1=1;AC1=2;DP4=0,0,15,11;MQ=45;FQ=-105;EFF=DOWNSTREAM(MODIFIER|||||Sobic.001G449000|||PAC:28397382|),NON_SYNONYMOUS_CODING(MODERATE|MISSENSE|Cgt/Tgt|R331C||Sobic.001G448900|||PAC:28400233|),UPSTREAM(MODIFIER|||||Sobic.001G448800|||PAC:28400598|)	GT:PL:GQ	1/1:255,78,0:99
Chr01	65523672	.	G	A	222.0	.	DP=32;VDB=0.0404;AF1=1;AC1=2;DP4=0,0,12,19;MQ=44;FQ=-120;EFF=DOWNSTREAM(MODIFIER|||||Sobic.001G450100|||PAC:28397841|),INTERGENIC(MODIFIER|||||||||),UPSTREAM(MODIFIER|||||Sobic.001G450000|||PAC:28398959|)	GT:PL:GQ	1/1:255,93,0:99
Chr01	65581846	.	G	A	222.0	.	DP=24;VDB=0.0394;AF1=1;AC1=2;DP4=0,0,8,11;MQ=42;FQ=-84;EFF=NON_SYNONYMOUS_CODING(MODERATE|MISSENSE|cGc/cAc|R35H||Sobic.001G450800|||PAC:28397372|),UPSTREAM(MODIFIER|||||Sobic.001G450900|||PAC:28400076|)	GT:PL:GQ	1/1:255,57,0:99
Chr01	65616561	.	G	A	222.0	.	DP=19;VDB=0.0399;AF1=1;AC1=2;DP4=0,0,10,9;MQ=45;FQ=-84;EFF=DOWNSTREAM(MODIFIER|||||Sobic.001G451300|||PAC:28395766|),NON_SYNONYMOUS_CODING(MODERATE|MISSENSE|Gca/Aca|A565T||Sobic.001G451200|||PAC:28400958|),NON_SYNONYMOUS_CODING(MODERATE|MISSENSE|Gca/Aca|A798T||Sobic.001G451200|||PAC:28400957|),UPSTREAM(MODIFIER|||||Sobic.001G451100|||PAC:28397581|),UPSTREAM(MODIFIER|||||Sobic.001G451100|||PAC:283…	GT:PL:GQ	1/1:255,57,0:99
Chr01	65713528	.	G	A	222.0	.	DP=37;VDB=0.0399;AF1=1;AC1=2;DP4=0,0,10,18;MQ=44;FQ=-111;EFF=DOWNSTREAM(MODIFIER|||||Sobic.001G452400|||PAC:28394867|),SYNONYMOUS_CODING(LOW|SILENT|ccC/ccT|P166||Sobic.001G452300|||PAC:28400180|),UPSTREAM(MODIFIER|||||Sobic.001G452200|||PAC:28396152|)	GT:PL:GQ	1/1:255,84,0:99
Chr01	66044087	.	G	A	222.0	.	DP=31;VDB=0.0388;AF1=1;AC1=2;DP4=0,0,11,18;MQ=45;FQ=-114;EFF=INTERGENIC(MODIFIER|||||||||)	GT:PL:GQ	1/1:255,87,0:99
Chr01	66190023	.	G	A	222.0	.	DP=24;VDB=0.0253;AF1=1;AC1=2;DP4=0,0,10,12;MQ=45;FQ=-93;EFF=INTERGENIC(MODIFIER|||||||||),UPSTREAM(MODIFIER|||||Sobic.001G457600|||PAC:28397797|)	GT:PL:GQ	1/1:255,66,0:99
Chr01	66239101	.	G	A	222.0	.	DP=20;VDB=0.0355;AF1=1;AC1=2;DP4=0,0,10,10;MQ=44;FQ=-87;EFF=DOWNSTREAM(MODIFIER|||||Sobic.001G457900|||PAC:28399908|),NON_SYNONYMOUS_CODING(MODERATE|MISSENSE|Gag/Aag|E1753K||Sobic.001G457800|||PAC:28397144|)	GT:PL:GQ	1/1:255,60,0:99
Chr01	66352461	.	G	A	222.0	.	DP=18;VDB=0.0384;AF1=1;AC1=2;DP4=0,0,10,6;MQ=44;FQ=-75;EFF=DOWNSTREAM(MODIFIER|||||Sobic.001G459700|||PAC:28395912|),DOWNSTREAM(MODIFIER|||||Sobic.001G459800|||PAC:28395950|),INTERGENIC(MODIFIER|||||||||)	GT:PL:GQ	1/1:255,48,0:93
Chr01	66403106	.	G	A	222.0	.	DP=23;VDB=0.0404;AF1=1;AC1=2;DP4=0,0,9,10;MQ=44;FQ=-84;EFF=INTERGENIC(MODIFIER|||||||||),UPSTREAM(MODIFIER|||||Sobic.001G460400|||PAC:28396020|),UPSTREAM(MODIFIER|||||Sobic.001G460400|||PAC:28396021|),UPSTREAM(MODIFIER|||||Sobic.001G460500|||PAC:28396729|)	GT:PL:GQ	1/1:255,57,0:99
Chr01	66443509	.	G	A	222.0	.	DP=38;VDB=0.0404;AF1=1;AC1=2;DP4=0,0,24,13;MQ=43;FQ=-138;EFF=DOWNSTREAM(MODIFIER|||||Sobic.001G461100|||PAC:28398441|),INTRON(MODIFIER|||||Sobic.001G461200|||PAC:28399948|2),UPSTREAM(MODIFIER|||||Sobic.001G461300|||PAC:28398834|)	GT:PL:GQ	1/1:255,111,0:99
Chr01	66477734	.	G	A	222.0	.	DP=16;VDB=0.0308;AF1=1;AC1=2;DP4=0,0,9,7;MQ=43;FQ=-75;EFF=DOWNSTREAM(MODIFIER|||||Sobic.001G461700|||PAC:28399898|),DOWNSTREAM(MODIFIER|||||Sobic.001G461900|||PAC:28395216|),INTRON(MODIFIER|||||Sobic.001G461800|||PAC:28398147|3)	GT:PL:GQ	1/1:255,48,0:93
Chr01	66748762	.	G	A	222.0	.	DP=29;VDB=0.0394;AF1=1;AC1=2;DP4=0,0,16,10;MQ=45;FQ=-105;EFF=INTERGENIC(MODIFIER|||||||||),UPSTREAM(MODIFIER|||||Sobic.001G465400|||PAC:28394894|),UPSTREAM(MODIFIER|||||Sobic.001G465400|||PAC:28394895|),UPSTREAM(MODIFIER|||||Sobic.001G465400|||PAC:28394896|),UPSTREAM(MODIFIER|||||Sobic.001G465500|||PAC:28397120|),UPSTREAM(MODIFIER|||||Sobic.001G465500|||PAC:28397121|)	GT:PL:GQ	1/1:255,78,0:99
Chr01	66851552	.	G	A	222.0	.	DP=34;VDB=0.0401;AF1=1;AC1=2;DP4=0,0,18,16;MQ=45;FQ=-129;EFF=INTRON(MODIFIER|||||Sobic.001G467100|||PAC:28398917|5),UPSTREAM(MODIFIER|||||Sobic.001G467200|||PAC:28395243|)	GT:PL:GQ	1/1:255,102,0:99
Chr01	66865426	.	G	A	222.0	.	DP=31;VDB=0.0384;AF1=1;AC1=2;DP4=0,0,15,8;MQ=45;FQ=-96;EFF=DOWNSTREAM(MODIFIER|||||Sobic.001G467400|||PAC:28397383|),INTERGENIC(MODIFIER|||||||||),UPSTREAM(MODIFIER|||||Sobic.001G467300|||PAC:28396634|),UPSTREAM(MODIFIER|||||Sobic.001G467300|||PAC:28396635|)	GT:PL:GQ	1/1:255,69,0:99
Chr01	66874373	.	G	A	222.0	.	DP=23;VDB=0.0281;AF1=1;AC1=2;DP4=0,0,18,4;MQ=44;FQ=-93;EFF=INTERGENIC(MODIFIER|||||||||),UPSTREAM(MODIFIER|||||Sobic.001G467400|||PAC:28397383|),UPSTREAM(MODIFIER|||||Sobic.001G467500|||PAC:28394968|)	GT:PL:GQ	1/1:255,66,0:99
Chr01	66913175	.	G	A	222.0	.	DP=14;VDB=0.0374;AF1=1;AC1=2;DP4=0,0,9,4;MQ=44;FQ=-66;EFF=DOWNSTREAM(MODIFIER|||||Sobic.001G467900|||PAC:28400404|),INTERGENIC(MODIFIER|||||||||)	GT:PL:GQ	1/1:255,39,0:75
Chr01	66955446	.	G	A	222.0	.	DP=55;VDB=0.0404;AF1=1;AC1=2;DP4=0,0,22,27;MQ=44;FQ=-175;EFF=INTERGENIC(MODIFIER|||||||||),UPSTREAM(MODIFIER|||||Sobic.001G468400|||PAC:28395047|)	GT:PL:GQ	1/1:255,148,0:99
Chr01	67155923	.	G	A	222.0	.	DP=26;VDB=0.0399;AF1=1;AC1=2;DP4=0,0,7,16;MQ=45;FQ=-96;EFF=DOWNSTREAM(MODIFIER|||||Sobic.001G470400|||PAC:28399035|),DOWNSTREAM(MODIFIER|||||Sobic.001G470500|||PAC:28395152|),DOWNSTREAM(MODIFIER|||||Sobic.001G470600|||PAC:28398807|),DOWNSTREAM(MODIFIER|||||Sobic.001G470600|||PAC:28398808|),INTERGENIC(MODIFIER|||||||||)	GT:PL:GQ	1/1:255,69,0:99
Chr01	67409793	.	G	A	222.0	.	DP=36;VDB=0.0394;AF1=1;AC1=2;DP4=0,0,11,17;MQ=43;FQ=-111;EFF=NON_SYNONYMOUS_CODING(MODERATE|MISSENSE|Ctc/Ttc|L342F||Sobic.001G473700|||PAC:28400522|),UPSTREAM(MODIFIER|||||Sobic.001G473600|||PAC:28399480|)	GT:PL:GQ	1/1:255,84,0:99
Chr01	67416878	.	G	A	222.0	.	DP=36;VDB=0.0374;AF1=1;AC1=2;DP4=0,0,23,12;MQ=44;FQ=-132;EFF=INTRON(MODIFIER|||||Sobic.001G473800|||PAC:28398444|1)	GT:PL:GQ	1/1:255,105,0:99
Chr01	67959100	.	G	A	222.0	.	DP=26;VDB=0.0388;AF1=1;AC1=2;DP4=0,0,13,8;MQ=44;FQ=-90;EFF=DOWNSTREAM(MODIFIER|||||Sobic.001G479600|||PAC:28400822|),DOWNSTREAM(MODIFIER|||||Sobic.001G479800|||PAC:28400134|),DOWNSTREAM(MODIFIER|||||Sobic.001G479800|||PAC:28400135|),SYNONYMOUS_CODING(LOW|SILENT|agC/agT|S270||Sobic.001G479700|||PAC:28398289|)	GT:PL:GQ	1/1:255,63,0:99
Chr01	68213765	.	G	A	222.0	.	DP=29;VDB=0.0356;AF1=1;AC1=2;DP4=0,0,10,11;MQ=44;FQ=-90;EFF=DOWNSTREAM(MODIFIER|||||Sobic.001G482400|||PAC:28395379|),DOWNSTREAM(MODIFIER|||||Sobic.001G482500|||PAC:28395540|),NON_SYNONYMOUS_CODING(MODERATE|MISSENSE|cCg/cTg|P28L||Sobic.001G482300|||PAC:28399852|)	GT:PL:GQ	1/1:255,63,0:99
Chr01	68270567	.	G	A	222.0	.	DP=15;VDB=0.0333;AF1=1;AC1=2;DP4=0,0,7,7;MQ=42;FQ=-69;EFF=INTERGENIC(MODIFIER|||||||||),UPSTREAM(MODIFIER|||||Sobic.001G483200|||PAC:28399626|),UPSTREAM(MODIFIER|||||Sobic.001G483200|||PAC:28399627|),UPSTREAM(MODIFIER|||||Sobic.001G483200|||PAC:28399628|),UPSTREAM(MODIFIER|||||Sobic.001G483200|||PAC:28399629|),UPSTREAM(MODIFIER|||||Sobic.001G483300|||PAC:28396786|)	GT:PL:GQ	1/1:255,42,0:81
Chr01	68285790	.	G	A	222.0	.	DP=19;VDB=0.0371;AF1=1;AC1=2;DP4=0,0,13,5;MQ=44;FQ=-81;EFF=INTERGENIC(MODIFIER|||||||||),UPSTREAM(MODIFIER|||||Sobic.001G483400|||PAC:28395328|)	GT:PL:GQ	1/1:255,54,0:99
Chr01	68341912	.	G	A	222.0	.	DP=27;VDB=0.0404;AF1=1;AC1=2;DP4=0,0,10,17;MQ=44;FQ=-108;EFF=DOWNSTREAM(MODIFIER|||||Sobic.001G484300|||PAC:28395131|),NON_SYNONYMOUS_CODING(MODERATE|MISSENSE|aGc/aAc|S350N||Sobic.001G484200|||PAC:28395997|)	GT:PL:GQ	1/1:255,81,0:99
Chr01	68518225	.	G	A	222.0	.	DP=22;VDB=0.0281;AF1=1;AC1=2;DP4=0,0,3,15;MQ=41;FQ=-81;EFF=DOWNSTREAM(MODIFIER|||||Sobic.001G486600|||PAC:28397035|),NON_SYNONYMOUS_CODING(MODERATE|MISSENSE|Cgc/Tgc|R29C||Sobic.001G486500|||PAC:28399491|),NON_SYNONYMOUS_CODING(MODERATE|MISSENSE|Cgc/Tgc|R29C||Sobic.001G486500|||PAC:28399492|)	GT:PL:GQ	1/1:255,54,0:99
Chr01	68553062	.	G	A	222.0	.	DP=33;VDB=0.0333;AF1=1;AC1=2;DP4=0,0,19,11;MQ=43;FQ=-117;EFF=INTRON(MODIFIER|||||Sobic.001G487200|||PAC:28397651|4),UPSTREAM(MODIFIER|||||Sobic.001G487100|||PAC:28399711|)	GT:PL:GQ	1/1:255,90,0:99
Chr01	68618959	.	G	A	222.0	.	DP=38;VDB=0.0374;AF1=1;AC1=2;DP4=0,0,13,16;MQ=45;FQ=-114;EFF=SYNONYMOUS_CODING(LOW|SILENT|Ctg/Ttg|L179||Sobic.001G488200|||PAC:28399000|),UPSTREAM(MODIFIER|||||Sobic.001G488100|||PAC:28399508|)	GT:PL:GQ	1/1:255,87,0:99
Chr01	68637521	.	G	A	222.0	.	DP=40;VDB=0.0253;AF1=1;AC1=2;DP4=0,0,10,21;MQ=44;FQ=-120;EFF=DOWNSTREAM(MODIFIER|||||Sobic.001G488300|||PAC:28399142|),DOWNSTREAM(MODIFIER|||||Sobic.001G488400|||PAC:28397155|),INTERGENIC(MODIFIER|||||||||)	GT:PL:GQ	1/1:255,93,0:99
Chr01	69061387	.	C	T	222.0	.	DP=18;VDB=0.0281;AF1=1;AC1=2;DP4=0,0,11,6;MQ=45;FQ=-78;EFF=INTERGENIC(MODIFIER|||||||||),UPSTREAM(MODIFIER|||||Sobic.001G493400|||PAC:28397351|),UPSTREAM(MODIFIER|||||Sobic.001G493400|||PAC:28397352|)	GT:PL:GQ	1/1:255,51,0:99
Chr01	69174653	.	G	A	222.0	.	DP=31;VDB=0.0399;AF1=1;AC1=2;DP4=0,0,17,14;MQ=44;FQ=-120;EFF=DOWNSTREAM(MODIFIER|||||Sobic.001G494600|||PAC:28398559|),INTERGENIC(MODIFIER|||||||||),UPSTREAM(MODIFIER|||||Sobic.001G494500|||PAC:28398877|)	GT:PL:GQ	1/1:255,93,0:99
Chr01	69302215	.	C	T	184.0	.	DP=22;VDB=0.0388;AF1=1;AC1=2;DP4=0,0,12,2;MQ=46;FQ=-69;EFF=DOWNSTREAM(MODIFIER|||||Sobic.001G495500|||PAC:28397695|),UTR_5_PRIME(MODIFIER|||||Sobic.001G495400|||PAC:28397091|1)	GT:PL:GQ	1/1:217,42,0:81
Chr01	69497272	.	C	T	222.0	.	DP=34;VDB=0.0374;AF1=1;AC1=2;DP4=0,0,15,17;MQ=44;FQ=-123;EFF=DOWNSTREAM(MODIFIER|||||Sobic.001G496800|||PAC:28396199|),INTERGENIC(MODIFIER|||||||||),UPSTREAM(MODIFIER|||||Sobic.001G496900|||PAC:28398880|)	GT:PL:GQ	1/1:255,96,0:99
Chr01	69558344	.	C	T	222.0	.	DP=30;VDB=0.0404;AF1=1;AC1=2;DP4=0,0,13,9;MQ=46;FQ=-93;EFF=DOWNSTREAM(MODIFIER|||||Sobic.001G497600|||PAC:28396911|),INTERGENIC(MODIFIER|||||||||),UPSTREAM(MODIFIER|||||Sobic.001G497500|||PAC:28395632|)	GT:PL:GQ	1/1:255,66,0:99
Chr01	69572232	.	C	T	222.0	.	DP=24;VDB=0.0404;AF1=1;AC1=2;DP4=0,0,9,12;MQ=45;FQ=-90;EFF=NON_SYNONYMOUS_CODING(MODERATE|MISSENSE|tCg/tTg|S88L||Sobic.001G497800|||PAC:28398554|)	GT:PL:GQ	1/1:255,63,0:99
Chr01	69572950	.	C	T	222.0	.	DP=30;VDB=0.0333;AF1=1;AC1=2;DP4=0,0,20,8;MQ=44;FQ=-111;EFF=UTR_3_PRIME(MODIFIER|||||Sobic.001G497800|||PAC:28398554|1)	GT:PL:GQ	1/1:255,84,0:99
Chr01	69590988	.	C	T	222.0	.	DP=39;VDB=0.0384;AF1=1;AC1=2;DP4=0,0,24,14;MQ=45;FQ=-141;EFF=DOWNSTREAM(MODIFIER|||||Sobic.001G498000|||PAC:28399767|),INTERGENIC(MODIFIER|||||||||),UPSTREAM(MODIFIER|||||Sobic.001G497900|||PAC:28398058|)	GT:PL:GQ	1/1:255,114,0:99
Chr01	69673480	.	C	T	222.0	.	DP=18;VDB=0.0355;AF1=1;AC1=2;DP4=0,0,9,8;MQ=45;FQ=-78;EFF=INTERGENIC(MODIFIER|||||||||),UPSTREAM(MODIFIER|||||Sobic.001G499000|||PAC:28395730|),UPSTREAM(MODIFIER|||||Sobic.001G499000|||PAC:28395731|),UPSTREAM(MODIFIER|||||Sobic.001G499100|||PAC:28396022|)	GT:PL:GQ	1/1:255,51,0:99
Chr01	69740019	.	C	T	161.0	.	DP=27;VDB=0.0225;AF1=1;AC1=2;DP4=0,0,16,1;MQ=44;FQ=-78;EFF=NON_SYNONYMOUS_CODING(MODERATE|MISSENSE|Gcc/Acc|A42T||Sobic.001G499900|||PAC:28395903|),UPSTREAM(MODIFIER|||||Sobic.001G499800|||PAC:28400346|)	GT:PL:GQ	1/1:194,51,0:99
Chr01	69743092	.	C	T	222.0	.	DP=56;VDB=0.0404;AF1=1;AC1=2;DP4=0,0,31,20;MQ=40;FQ=-181;EFF=DOWNSTREAM(MODIFIER|||||Sobic.001G500000|||PAC:28398516|),INTERGENIC(MODIFIER|||||||||),UPSTREAM(MODIFIER|||||Sobic.001G499900|||PAC:28395903|)	GT:PL:GQ	1/1:255,154,0:99
Chr01	70129706	.	C	T	222.0	.	DP=31;VDB=0.0308;AF1=1;AC1=2;DP4=0,0,11,19;MQ=44;FQ=-117;EFF=DOWNSTREAM(MODIFIER|||||Sobic.001G505000|||PAC:28396285|),DOWNSTREAM(MODIFIER|||||Sobic.001G505000|||PAC:28396286|),INTERGENIC(MODIFIER|||||||||),UPSTREAM(MODIFIER|||||Sobic.001G504900|||PAC:28396270|)	GT:PL:GQ	1/1:255,90,0:99
Chr01	70196954	.	C	T	222.0	.	DP=27;VDB=0.0308;AF1=1;AC1=2;DP4=0,0,14,11;MQ=45;FQ=-102;EFF=DOWNSTREAM(MODIFIER|||||Sobic.001G505600|||PAC:28397560|),INTERGENIC(MODIFIER|||||||||),UPSTREAM(MODIFIER|||||Sobic.001G505700|||PAC:28400881|)	GT:PL:GQ	1/1:255,75,0:99
Chr01	70295823	.	C	T	222.0	.	DP=11;VDB=0.0198;AF1=1;AC1=2;DP4=0,0,4,7;MQ=45;FQ=-60;EFF=DOWNSTREAM(MODIFIER|||||Sobic.001G507100|||PAC:28396217|),INTRON(MODIFIER|||||Sobic.001G507000|||PAC:28397795|4),UPSTREAM(MODIFIER|||||Sobic.001G506900|||PAC:28400488|)	GT:PL:GQ	1/1:255,33,0:63
Chr01	70343255	.	C	T	222.0	.	DP=22;VDB=0.0394;AF1=1;AC1=2;DP4=0,0,7,14;MQ=44;FQ=-90;EFF=INTRON(MODIFIER|||||Sobic.001G507500|||PAC:28398191|10),UPSTREAM(MODIFIER|||||Sobic.001G507400|||PAC:28398685|),UPSTREAM(MODIFIER|||||Sobic.001G507400|||PAC:28398686|)	GT:PL:GQ	1/1:255,63,0:99
Chr01	70346567	.	C	T	222.0	.	DP=27;VDB=0.0399;AF1=1;AC1=2;DP4=0,0,8,17;MQ=45;FQ=-102;EFF=DOWNSTREAM(MODIFIER|||||Sobic.001G507500|||PAC:28398191|),INTERGENIC(MODIFIER|||||||||),UPSTREAM(MODIFIER|||||Sobic.001G507600|||PAC:28399602|)	GT:PL:GQ	1/1:255,75,0:99
Chr01	70460308	.	C	T	222.0	.	DP=10;VDB=0.0384;AF1=1;AC1=2;DP4=0,0,6,4;MQ=45;FQ=-57;EFF=DOWNSTREAM(MODIFIER|||||Sobic.001G508400|||PAC:28399458|),INTERGENIC(MODIFIER|||||||||)	GT:PL:GQ	1/1:255,30,0:57
Chr01	70991190	.	C	T	222.0	.	DP=33;VDB=0.0388;AF1=1;AC1=2;DP4=0,0,21,10;MQ=45;FQ=-120;EFF=INTERGENIC(MODIFIER|||||||||),UPSTREAM(MODIFIER|||||Sobic.001G514700|||PAC:28397726|)	GT:PL:GQ	1/1:255,93,0:99
Chr01	71072008	.	C	T	200.0	.	DP=16;VDB=0.0172;AF1=1;AC1=2;DP4=0,0,14,1;MQ=44;FQ=-72;EFF=INTERGENIC(MODIFIER|||||||||),UPSTREAM(MODIFIER|||||Sobic.001G515800|||PAC:28399409|),UPSTREAM(MODIFIER|||||Sobic.001G515900|||PAC:28395946|)	GT:PL:GQ	1/1:233,45,0:87
Chr01	71111877	.	C	T	222.0	.	DP=18;VDB=0.0404;AF1=1;AC1=2;DP4=0,0,14,4;MQ=43;FQ=-81;EFF=INTERGENIC(MODIFIER|||||||||),UPSTREAM(MODIFIER|||||Sobic.001G516300|||PAC:28397570|)	GT:PL:GQ	1/1:255,54,0:99
Chr01	71119695	.	C	T	222.0	.	DP=41;VDB=0.0399;AF1=1;AC1=2;DP4=0,0,18,23;MQ=45;FQ=-150;EFF=INTERGENIC(MODIFIER|||||||||),UPSTREAM(MODIFIER|||||Sobic.001G516400|||PAC:28397874|)	GT:PL:GQ	1/1:255,123,0:99
Chr01	71130152	.	C	T	222.0	.	DP=39;VDB=0.0404;AF1=1;AC1=2;DP4=0,0,14,16;MQ=45;FQ=-117;EFF=INTERGENIC(MODIFIER|||||||||),UPSTREAM(MODIFIER|||||Sobic.001G516500|||PAC:28394766|)	GT:PL:GQ	1/1:255,90,0:99
Chr01	71643450	.	C	T	222.0	.	DP=25;VDB=0.0404;AF1=1;AC1=2;DP4=0,0,18,6;MQ=44;FQ=-99;EFF=DOWNSTREAM(MODIFIER|||||Sobic.001G523500|||PAC:28400652|),INTERGENIC(MODIFIER|||||||||)	GT:PL:GQ	1/1:255,72,0:99
Chr01	71739058	.	C	T	222.0	.	DP=19;VDB=0.0333;AF1=1;AC1=2;DP4=0,0,13,3;MQ=46;FQ=-75;EFF=UPSTREAM(MODIFIER|||||Sobic.001G525000|||PAC:28395628|),UTR_3_PRIME(MODIFIER|||||Sobic.001G525100|||PAC:28394613|2)	GT:PL:GQ	1/1:255,48,0:93
Chr01	71751240	.	C	T	222.0	.	DP=24;VDB=0.0355;AF1=1;AC1=2;DP4=0,0,17,3;MQ=45;FQ=-87;EFF=DOWNSTREAM(MODIFIER|||||Sobic.001G525300|||PAC:28395010|),INTERGENIC(MODIFIER|||||||||)	GT:PL:GQ	1/1:255,60,0:99
Chr01	71754687	.	C	T	222.0	.	DP=18;VDB=0.0388;AF1=1;AC1=2;DP4=0,0,9,6;MQ=45;FQ=-72;EFF=INTERGENIC(MODIFIER|||||||||),UPSTREAM(MODIFIER|||||Sobic.001G525300|||PAC:28395010|)	GT:PL:GQ	1/1:255,45,0:87
Chr01	72165597	.	C	T	222.0	.	DP=25;VDB=0.0320;AF1=1;AC1=2;DP4=0,0,14,11;MQ=44;FQ=-102;EFF=INTRON(MODIFIER|||||Sobic.001G529600|||PAC:28397354|6)	GT:PL:GQ	1/1:255,75,0:99
Chr01	72261217	.	C	T	222.0	.	DP=17;VDB=0.0374;AF1=1;AC1=2;DP4=0,0,7,10;MQ=43;FQ=-78;EFF=DOWNSTREAM(MODIFIER|||||Sobic.001G530800|||PAC:28400183|),INTERGENIC(MODIFIER|||||||||),UPSTREAM(MODIFIER|||||Sobic.001G530700|||PAC:28397593|)	GT:PL:GQ	1/1:255,51,0:99
Chr01	72335148	.	C	T	222.0	.	DP=37;VDB=0.0308;AF1=1;AC1=2;DP4=0,0,14,18;MQ=45;FQ=-123;EFF=UPSTREAM(MODIFIER|||||Sobic.001G531900|||PAC:28396556|),UTR_3_PRIME(MODIFIER|||||Sobic.001G532000|||PAC:28398849|3)	GT:PL:GQ	1/1:255,96,0:99
Chr01	72358768	.	C	T	222.0	.	DP=21;VDB=0.0355;AF1=1;AC1=2;DP4=0,0,12,6;MQ=46;FQ=-81;EFF=DOWNSTREAM(MODIFIER|||||Sobic.001G532300|||PAC:28400754|),DOWNSTREAM(MODIFIER|||||Sobic.001G532300|||PAC:28400755|),INTERGENIC(MODIFIER|||||||||),UPSTREAM(MODIFIER|||||Sobic.001G532200|||PAC:28397463|)	GT:PL:GQ	1/1:255,54,0:99
Chr01	72418193	.	C	T	222.0	.	DP=19;VDB=0.0308;AF1=1;AC1=2;DP4=0,0,11,8;MQ=44;FQ=-84;EFF=INTERGENIC(MODIFIER|||||||||),UPSTREAM(MODIFIER|||||Sobic.001G532700|||PAC:28398434|)	GT:PL:GQ	1/1:255,57,0:99
Chr01	72486089	.	G	A	222.0	.	DP=21;VDB=0.0401;AF1=1;AC1=2;DP4=0,0,8,10;MQ=45;FQ=-81;EFF=INTERGENIC(MODIFIER|||||||||),UPSTREAM(MODIFIER|||||Sobic.001G533400|||PAC:28396455|),UPSTREAM(MODIFIER|||||Sobic.001G533400|||PAC:28396456|),UPSTREAM(MODIFIER|||||Sobic.001G533400|||PAC:28396457|),UPSTREAM(MODIFIER|||||Sobic.001G533500|||PAC:28398770|)	GT:PL:GQ	1/1:255,54,0:99
Chr01	72528100	.	G	A	222.0	.	DP=19;VDB=0.0225;AF1=1;AC1=2;DP4=0,0,8,8;MQ=44;FQ=-75;EFF=SYNONYMOUS_CODING(LOW|SILENT|agC/agT|S656||Sobic.001G534000|||PAC:28395233|),SYNONYMOUS_CODING(LOW|SILENT|agC/agT|S686||Sobic.001G534000|||PAC:28395232|),UPSTREAM(MODIFIER|||||Sobic.001G533900|||PAC:28397452|)	GT:PL:GQ	1/1:255,48,0:93
Chr01	72578855	.	G	A	222.0	.	DP=27;VDB=0.0253;AF1=1;AC1=2;DP4=0,0,11,8;MQ=46;FQ=-84;EFF=NON_SYNONYMOUS_CODING(MODERATE|MISSENSE|gGt/gAt|G473D||Sobic.001G534300|||PAC:28395712|)	GT:PL:GQ	1/1:255,57,0:99
Chr01	72609393	.	G	A	139.0	.	DP=30;VDB=0.0388;AF1=1;AC1=2;DP4=0,0,3,22;MQ=21;FQ=-102;EFF=INTERGENIC(MODIFIER|||||||||)	GT:PL:GQ	1/1:172,75,0:99
Chr01	72681727	.	G	A	222.0	.	DP=29;VDB=0.0401;AF1=1;AC1=2;DP4=0,0,16,8;MQ=45;FQ=-99;EFF=SYNONYMOUS_CODING(LOW|SILENT|caC/caT|H61||Sobic.001G535100|||PAC:28398568|),UPSTREAM(MODIFIER|||||Sobic.001G535200|||PAC:28398562|)	GT:PL:GQ	1/1:255,72,0:99
Chr01	72857111	.	G	A	222.0	.	DP=25;VDB=0.0371;AF1=1;AC1=2;DP4=0,0,12,12;MQ=45;FQ=-99;EFF=INTERGENIC(MODIFIER|||||||||),UPSTREAM(MODIFIER|||||Sobic.001G537300|||PAC:28395199|)	GT:PL:GQ	1/1:255,72,0:99
Chr01	72950041	.	G	A	222.0	.	DP=35;VDB=0.0399;AF1=1;AC1=2;DP4=0,0,17,15;MQ=44;FQ=-123;EFF=INTRON(MODIFIER|||||Sobic.001G538500|||PAC:28395614|6),UPSTREAM(MODIFIER|||||Sobic.001G538600|||PAC:28395611|)	GT:PL:GQ	1/1:255,96,0:99
Chr01	72997981	.	G	A	222.0	.	DP=34;VDB=0.0355;AF1=1;AC1=2;DP4=0,0,15,16;MQ=44;FQ=-120;EFF=INTERGENIC(MODIFIER|||||||||),UPSTREAM(MODIFIER|||||Sobic.001G539000|||PAC:28396235|),UPSTREAM(MODIFIER|||||Sobic.001G539100|||PAC:28396909|)	GT:PL:GQ	1/1:255,93,0:99
Chr01	73043119	.	G	A	222.0	.	DP=18;VDB=0.0388;AF1=1;AC1=2;DP4=0,0,5,11;MQ=35;FQ=-75;EFF=DOWNSTREAM(MODIFIER|||||Sobic.001G539400|||PAC:28399164|),DOWNSTREAM(MODIFIER|||||Sobic.001G539400|||PAC:28399165|),NON_SYNONYMOUS_CODING(MODERATE|MISSENSE|Cat/Tat|H94Y||Sobic.001G539300|||PAC:28400495|)	GT:PL:GQ	1/1:255,48,0:93
Chr01	73061313	.	G	A	222.0	.	DP=30;VDB=0.0308;AF1=1;AC1=2;DP4=0,0,16,11;MQ=45;FQ=-108;EFF=DOWNSTREAM(MODIFIER|||||Sobic.001G539500|||PAC:28395594|),DOWNSTREAM(MODIFIER|||||Sobic.001G539500|||PAC:28395595|),INTERGENIC(MODIFIER|||||||||),UPSTREAM(MODIFIER|||||Sobic.001G539600|||PAC:28398131|)	GT:PL:GQ	1/1:255,81,0:99
Chr01	73069705	.	G	A	222.0	.	DP=44;VDB=0.0404;AF1=1;AC1=2;DP4=0,0,24,20;MQ=45;FQ=-159;EFF=INTERGENIC(MODIFIER|||||||||),UPSTREAM(MODIFIER|||||Sobic.001G539700|||PAC:28395224|)	GT:PL:GQ	1/1:255,132,0:99
Chr01	73272403	.	G	A	222.0	.	DP=33;VDB=0.0225;AF1=1;AC1=2;DP4=0,0,15,11;MQ=40;FQ=-105;EFF=INTERGENIC(MODIFIER|||||||||)	GT:PL:GQ	1/1:255,78,0:99
Chr01	73418503	.	G	A	222.0	.	DP=25;VDB=0.0225;AF1=1;AC1=2;DP4=0,0,14,10;MQ=45;FQ=-99;EFF=INTRON(MODIFIER|||||Sobic.001G542400|||PAC:28398870|48),INTRON(MODIFIER|||||Sobic.001G542400|||PAC:28398871|48)	GT:PL:GQ	1/1:255,72,0:99
Chr01	73615274	.	G	A	163.0	.	DP=31;VDB=0.0394;AF1=1;AC1=2;DP4=0,0,22,6;MQ=25;FQ=-111;EFF=INTERGENIC(MODIFIER|||||||||)	GT:PL:GQ	1/1:196,84,0:99
Chr01	73638234	.	G	A	171.0	.	DP=22;VDB=0.0374;AF1=1;AC1=2;DP4=0,0,15,6;MQ=28;FQ=-90;EFF=INTERGENIC(MODIFIER|||||||||)	GT:PL:GQ	1/1:204,63,0:99
Chr01	73671866	.	G	A	222.0	.	DP=36;VDB=0.0399;AF1=1;AC1=2;DP4=0,0,13,21;MQ=44;FQ=-129;EFF=INTRON(MODIFIER|||||Sobic.001G544100|||PAC:28397672|1)	GT:PL:GQ	1/1:255,102,0:99
Chr01	73705746	.	G	A	222.0	.	DP=31;VDB=0.0388;AF1=1;AC1=2;DP4=0,0,12,13;MQ=45;FQ=-102;EFF=INTRON(MODIFIER|||||Sobic.001G544300|||PAC:28396964|19)	GT:PL:GQ	1/1:255,75,0:99
Chr02	156069	.	G	A	222.0	.	DP=38;VDB=0.0281;AF1=1;AC1=2;DP4=0,0,18,13;MQ=43;FQ=-120;EFF=DOWNSTREAM(MODIFIER|||||Sobic.002G000900|||PAC:28380957|),DOWNSTREAM(MODIFIER|||||Sobic.002G001100|||PAC:28381219|),DOWNSTREAM(MODIFIER|||||Sobic.002G001100|||PAC:28381220|),INTRON(MODIFIER|||||Sobic.002G001000|||PAC:28381693|3),INTRON(MODIFIER|||||Sobic.002G001000|||PAC:28381694|2)	GT:PL:GQ	1/1:255,93,0:99
Chr02	169278	.	G	A	222.0	.	DP=24;VDB=0.0399;AF1=1;AC1=2;DP4=0,0,17,2;MQ=44;FQ=-84;EFF=INTERGENIC(MODIFIER|||||||||),UPSTREAM(MODIFIER|||||Sobic.002G001100|||PAC:28381219|),UPSTREAM(MODIFIER|||||Sobic.002G001100|||PAC:28381220|),UPSTREAM(MODIFIER|||||Sobic.002G001200|||PAC:28382110|)	GT:PL:GQ	1/1:255,57,0:99
Chr02	210123	.	G	A	222.0	.	DP=24;VDB=0.0388;AF1=1;AC1=2;DP4=0,0,18,5;MQ=45;FQ=-96;EFF=INTERGENIC(MODIFIER|||||||||),UPSTREAM(MODIFIER|||||Sobic.002G001600|||PAC:28380691|)	GT:PL:GQ	1/1:255,69,0:99
Chr02	600633	.	G	A	222.0	.	DP=27;VDB=0.0404;AF1=1;AC1=2;DP4=0,0,14,11;MQ=44;FQ=-102;EFF=DOWNSTREAM(MODIFIER|||||Sobic.002G006200|||PAC:28382633|),NON_SYNONYMOUS_CODING(MODERATE|MISSENSE|Gat/Aat|D713N||Sobic.002G006100|||PAC:28383207|)	GT:PL:GQ	1/1:255,75,0:99
Chr02	846034	.	G	A	222.0	.	DP=25;VDB=0.0308;AF1=1;AC1=2;DP4=0,0,12,10;MQ=45;FQ=-93;EFF=DOWNSTREAM(MODIFIER|||||Sobic.002G009300|||PAC:28380979|),DOWNSTREAM(MODIFIER|||||Sobic.002G009500|||PAC:28382340|),DOWNSTREAM(MODIFIER|||||Sobic.002G009600|||PAC:28379851|),NON_SYNONYMOUS_CODING(MODERATE|MISSENSE|Cgc/Tgc|R102C||Sobic.002G009400|||PAC:28379370|)	GT:PL:GQ	1/1:255,66,0:99
Chr02	905542	.	G	A	222.0	.	DP=30;VDB=0.0281;AF1=1;AC1=2;DP4=0,0,6,11;MQ=46;FQ=-78;EFF=DOWNSTREAM(MODIFIER|||||Sobic.002G009900|||PAC:28379929|),INTERGENIC(MODIFIER|||||||||)	GT:PL:GQ	1/1:255,51,0:99
Chr02	1002537	.	G	A	222.0	.	DP=39;VDB=0.0198;AF1=1;AC1=2;DP4=0,0,20,16;MQ=44;FQ=-135;EFF=INTERGENIC(MODIFIER|||||||||),UPSTREAM(MODIFIER|||||Sobic.002G010400|||PAC:28380269|)	GT:PL:GQ	1/1:255,108,0:99
Chr02	1039756	.	G	A	222.0	.	DP=19;VDB=0.0333;AF1=1;AC1=2;DP4=0,0,12,6;MQ=44;FQ=-81;EFF=DOWNSTREAM(MODIFIER|||||Sobic.002G011000|||PAC:28383616|),INTERGENIC(MODIFIER|||||||||)	GT:PL:GQ	1/1:255,54,0:99
Chr02	1131443	.	G	A	222.0	.	DP=48;VDB=0.0384;AF1=1;AC1=2;DP4=0,0,34,12;MQ=45;FQ=-165;EFF=DOWNSTREAM(MODIFIER|||||Sobic.002G012200|||PAC:28379502|),INTERGENIC(MODIFIER|||||||||),UPSTREAM(MODIFIER|||||Sobic.002G012300|||PAC:28380982|)	GT:PL:GQ	1/1:255,138,0:99
Chr02	1145353	.	G	A	222.0	.	DP=22;VDB=0.0281;AF1=1;AC1=2;DP4=0,0,9,11;MQ=45;FQ=-87;EFF=DOWNSTREAM(MODIFIER|||||Sobic.002G012500|||PAC:28382298|),INTERGENIC(MODIFIER|||||||||),UPSTREAM(MODIFIER|||||Sobic.002G012400|||PAC:28381576|)	GT:PL:GQ	1/1:255,60,0:99
Chr02	1155494	.	G	A	222.0	.	DP=32;VDB=0.0308;AF1=1;AC1=2;DP4=0,0,22,10;MQ=44;FQ=-123;EFF=INTERGENIC(MODIFIER|||||||||),UPSTREAM(MODIFIER|||||Sobic.002G012600|||PAC:28381795|),UPSTREAM(MODIFIER|||||Sobic.002G012700|||PAC:28382789|)	GT:PL:GQ	1/1:255,96,0:99
Chr02	1239424	.	G	A	222.0	.	DP=14;VDB=0.0355;AF1=1;AC1=2;DP4=0,0,3,10;MQ=46;FQ=-66;EFF=INTERGENIC(MODIFIER|||||||||)	GT:PL:GQ	1/1:255,39,0:75
Chr02	1371835	.	G	A	222.0	.	DP=24;VDB=0.0374;AF1=1;AC1=2;DP4=0,0,16,7;MQ=44;FQ=-96;EFF=SYNONYMOUS_CODING(LOW|SILENT|aaG/aaA|K214||Sobic.002G015400|||PAC:28383852|)	GT:PL:GQ	1/1:255,69,0:99
Chr02	1415769	.	G	A	222.0	.	DP=34;VDB=0.0384;AF1=1;AC1=2;DP4=0,0,16,16;MQ=45;FQ=-123;EFF=INTRON(MODIFIER|||||Sobic.002G016000|||PAC:28380185|2),UPSTREAM(MODIFIER|||||Sobic.002G016100|||PAC:28382038|)	GT:PL:GQ	1/1:255,96,0:99
Chr02	1529582	.	G	A	222.0	.	DP=31;VDB=0.0399;AF1=1;AC1=2;DP4=0,0,9,21;MQ=44;FQ=-117;EFF=INTERGENIC(MODIFIER|||||||||),UPSTREAM(MODIFIER|||||Sobic.002G017100|||PAC:28380670|)	GT:PL:GQ	1/1:255,90,0:99
Chr02	1541688	.	G	A	222.0	.	DP=44;VDB=0.0355;AF1=1;AC1=2;DP4=0,0,24,13;MQ=45;FQ=-138;EFF=DOWNSTREAM(MODIFIER|||||Sobic.002G017200|||PAC:28380017|),INTERGENIC(MODIFIER|||||||||)	GT:PL:GQ	1/1:255,111,0:99
Chr02	1666314	.	G	A	222.0	.	DP=18;VDB=0.0356;AF1=1;AC1=2;DP4=0,0,8,9;MQ=45;FQ=-78;EFF=INTERGENIC(MODIFIER|||||||||)	GT:PL:GQ	1/1:255,51,0:99
Chr02	1796063	.	G	A	187.0	.	DP=8;VDB=0.0399;AF1=1;AC1=2;DP4=0,0,5,3;MQ=44;FQ=-51;EFF=DOWNSTREAM(MODIFIER|||||Sobic.002G019500|||PAC:28379468|),INTERGENIC(MODIFIER|||||||||)	GT:PL:GQ	1/1:220,24,0:45
Chr02	2006984	.	G	A	168.0	.	DP=12;VDB=0.0371;AF1=1;AC1=2;DP4=0,0,2,8;MQ=43;FQ=-57;EFF=NON_SYNONYMOUS_CODING(MODERATE|MISSENSE|cGg/cAg|R138Q||Sobic.002G021300|||PAC:28379931|),UPSTREAM(MODIFIER|||||Sobic.002G021400|||PAC:28383284|)	GT:PL:GQ	1/1:201,30,0:57
Chr02	2012584	.	G	A	222.0	.	DP=30;VDB=0.0253;AF1=1;AC1=2;DP4=0,0,12,16;MQ=44;FQ=-111;EFF=DOWNSTREAM(MODIFIER|||||Sobic.002G021300|||PAC:28379931|),DOWNSTREAM(MODIFIER|||||Sobic.002G021400|||PAC:28383284|),DOWNSTREAM(MODIFIER|||||Sobic.002G021500|||PAC:28379875|),INTERGENIC(MODIFIER|||||||||)	GT:PL:GQ	1/1:255,84,0:99
Chr02	2159790	.	G	A	222.0	.	DP=36;VDB=0.0399;AF1=1;AC1=2;DP4=0,0,17,12;MQ=44;FQ=-114;EFF=INTERGENIC(MODIFIER|||||||||),UPSTREAM(MODIFIER|||||Sobic.002G023100|||PAC:28381489|)	GT:PL:GQ	1/1:255,87,0:99
Chr02	2179194	.	G	A	222.0	.	DP=46;VDB=0.0399;AF1=1;AC1=2;DP4=0,0,23,19;MQ=44;FQ=-153;EFF=DOWNSTREAM(MODIFIER|||||Sobic.002G023400|||PAC:28383502|),UTR_5_PRIME(MODIFIER|||||Sobic.002G023300|||PAC:28379451|1)	GT:PL:GQ	1/1:255,126,0:99
Chr02	2184842	.	G	A	222.0	.	DP=22;VDB=0.0371;AF1=1;AC1=2;DP4=0,0,14,7;MQ=44;FQ=-90;EFF=DOWNSTREAM(MODIFIER|||||Sobic.002G023300|||PAC:28379451|),INTERGENIC(MODIFIER|||||||||),UPSTREAM(MODIFIER|||||Sobic.002G023400|||PAC:28383502|)	GT:PL:GQ	1/1:255,63,0:99
Chr02	2324808	.	G	A	190.0	.	DP=13;VDB=0.0401;AF1=1;AC1=2;DP4=0,0,5,4;MQ=42;FQ=-54;EFF=INTERGENIC(MODIFIER|||||||||),UPSTREAM(MODIFIER|||||Sobic.002G024700|||PAC:28379883|)	GT:PL:GQ	1/1:223,27,0:51
Chr02	2396953	.	G	A	222.0	.	DP=37;VDB=0.0333;AF1=1;AC1=2;DP4=0,0,22,14;MQ=44;FQ=-135;EFF=DOWNSTREAM(MODIFIER|||||Sobic.002G025600|||PAC:28381213|),DOWNSTREAM(MODIFIER|||||Sobic.002G025600|||PAC:28381214|),INTERGENIC(MODIFIER|||||||||),UPSTREAM(MODIFIER|||||Sobic.002G025500|||PAC:28380002|),UPSTREAM(MODIFIER|||||Sobic.002G025700|||PAC:28381920|)	GT:PL:GQ	1/1:255,108,0:99
Chr02	2441905	.	G	A	194.0	.	DP=9;VDB=0.0172;AF1=1;AC1=2;DP4=0,0,7,2;MQ=45;FQ=-54;EFF=INTERGENIC(MODIFIER|||||||||),UPSTREAM(MODIFIER|||||Sobic.002G026200|||PAC:28381015|)	GT:PL:GQ	1/1:227,27,0:51
Chr02	2535094	.	G	A	222.0	.	DP=26;VDB=0.0355;AF1=1;AC1=2;DP4=0,0,12,11;MQ=45;FQ=-96;EFF=DOWNSTREAM(MODIFIER|||||Sobic.002G027300|||PAC:28383601|),INTERGENIC(MODIFIER|||||||||)	GT:PL:GQ	1/1:255,69,0:99
Chr02	2551012	.	G	A	222.0	.	DP=37;VDB=0.0374;AF1=1;AC1=2;DP4=0,0,16,20;MQ=43;FQ=-135;EFF=DOWNSTREAM(MODIFIER|||||Sobic.002G027400|||PAC:28381964|),INTERGENIC(MODIFIER|||||||||)	GT:PL:GQ	1/1:255,108,0:99
Chr02	2568028	.	G	A	222.0	.	DP=14;VDB=0.0308;AF1=1;AC1=2;DP4=0,0,8,5;MQ=44;FQ=-66;EFF=INTERGENIC(MODIFIER|||||||||)	GT:PL:GQ	1/1:255,39,0:75
Chr02	2605439	.	G	A	183.0	.	DP=13;VDB=0.0225;AF1=1;AC1=2;DP4=0,0,11,1;MQ=45;FQ=-63;EFF=INTERGENIC(MODIFIER|||||||||),UPSTREAM(MODIFIER|||||Sobic.002G027700|||PAC:28383208|)	GT:PL:GQ	1/1:216,36,0:69
Chr02	2675751	.	G	A	222.0	.	DP=24;VDB=0.0333;AF1=1;AC1=2;DP4=0,0,6,17;MQ=45;FQ=-96;EFF=INTERGENIC(MODIFIER|||||||||)	GT:PL:GQ	1/1:255,69,0:99
Chr02	2779708	.	G	A	222.0	.	DP=10;VDB=0.0333;AF1=1;AC1=2;DP4=0,0,6,4;MQ=45;FQ=-57;EFF=INTERGENIC(MODIFIER|||||||||),UPSTREAM(MODIFIER|||||Sobic.002G029500|||PAC:28380876|),UPSTREAM(MODIFIER|||||Sobic.002G029600|||PAC:28379755|)	GT:PL:GQ	1/1:255,30,0:57
Chr02	2820689	.	G	A	222.0	.	DP=43;VDB=0.0225;AF1=1;AC1=2;DP4=0,0,11,28;MQ=44;FQ=-144;EFF=DOWNSTREAM(MODIFIER|||||Sobic.002G030200|||PAC:28379857|),DOWNSTREAM(MODIFIER|||||Sobic.002G030300|||PAC:28379149|),INTERGENIC(MODIFIER|||||||||),UPSTREAM(MODIFIER|||||Sobic.002G030100|||PAC:28381212|)	GT:PL:GQ	1/1:255,117,0:99
Chr02	2874101	.	G	A	222.0	.	DP=17;VDB=0.0124;AF1=1;AC1=2;DP4=0,0,10,7;MQ=45;FQ=-78;EFF=DOWNSTREAM(MODIFIER|||||Sobic.002G031000|||PAC:28379467|),INTERGENIC(MODIFIER|||||||||),UPSTREAM(MODIFIER|||||Sobic.002G031100|||PAC:28383303|),UPSTREAM(MODIFIER|||||Sobic.002G031100|||PAC:28383304|)	GT:PL:GQ	1/1:255,51,0:99
Chr02	3025206	.	G	A	222.0	.	DP=31;VDB=0.0404;AF1=1;AC1=2;DP4=0,0,6,18;MQ=43;FQ=-99;EFF=INTERGENIC(MODIFIER|||||||||),UPSTREAM(MODIFIER|||||Sobic.002G032800|||PAC:28381427|)	GT:PL:GQ	1/1:255,72,0:99
Chr02	3060692	.	G	A	222.0	.	DP=23;VDB=0.0333;AF1=1;AC1=2;DP4=0,0,13,8;MQ=45;FQ=-90;EFF=DOWNSTREAM(MODIFIER|||||Sobic.002G033200|||PAC:28383282|),INTRON(MODIFIER|||||Sobic.002G033300|||PAC:28379234|5)	GT:PL:GQ	1/1:255,63,0:99
Chr02	3097303	.	G	A	209.0	.	DP=14;VDB=0.0198;AF1=1;AC1=2;DP4=0,0,3,10;MQ=39;FQ=-66;EFF=INTERGENIC(MODIFIER|||||||||),UPSTREAM(MODIFIER|||||Sobic.002G033700|||PAC:28382944|)	GT:PL:GQ	1/1:242,39,0:75
Chr02	3104718	.	G	A	222.0	.	DP=46;VDB=0.0399;AF1=1;AC1=2;DP4=0,0,27,15;MQ=45;FQ=-153;EFF=NON_SYNONYMOUS_CODING(MODERATE|MISSENSE|Gct/Act|A585T||Sobic.002G033700|||PAC:28382944|)	GT:PL:GQ	1/1:255,126,0:99
Chr02	3157196	.	G	A	222.0	.	DP=30;VDB=0.0281;AF1=1;AC1=2;DP4=0,0,11,17;MQ=44;FQ=-111;EFF=INTRON(MODIFIER|||||Sobic.002G034500|||PAC:28383469|1),UPSTREAM(MODIFIER|||||Sobic.002G034400|||PAC:28378878|)	GT:PL:GQ	1/1:255,84,0:99
Chr02	3363511	.	G	A	222.0	.	DP=19;VDB=0.0404;AF1=1;AC1=2;DP4=0,0,13,5;MQ=44;FQ=-81;EFF=INTERGENIC(MODIFIER|||||||||)	GT:PL:GQ	1/1:255,54,0:99
Chr02	3414834	.	G	A	222.0	.	DP=35;VDB=0.0404;AF1=1;AC1=2;DP4=0,0,15,17;MQ=44;FQ=-123;EFF=INTERGENIC(MODIFIER|||||||||)	GT:PL:GQ	1/1:255,96,0:99
Chr02	3436382	.	G	A	218.0	.	DP=23;VDB=0.0355;AF1=1;AC1=2;DP4=0,0,11,4;MQ=44;FQ=-72;EFF=DOWNSTREAM(MODIFIER|||||Sobic.002G036400|||PAC:28381682|),DOWNSTREAM(MODIFIER|||||Sobic.002G036400|||PAC:28381683|),DOWNSTREAM(MODIFIER|||||Sobic.002G036400|||PAC:28381684|),NON_SYNONYMOUS_CODING(MODERATE|MISSENSE|Cgc/Tgc|R59C||Sobic.002G036300|||PAC:28381381|)	GT:PL:GQ	1/1:251,45,0:87
Chr02	3474474	.	G	A	222.0	.	DP=24;VDB=0.0388;AF1=1;AC1=2;DP4=0,0,10,10;MQ=45;FQ=-87;EFF=DOWNSTREAM(MODIFIER|||||Sobic.002G036500|||PAC:28381409|),INTERGENIC(MODIFIER|||||||||)	GT:PL:GQ	1/1:255,60,0:99
Chr02	3729994	.	G	A	222.0	.	DP=21;VDB=0.0374;AF1=1;AC1=2;DP4=0,0,11,9;MQ=42;FQ=-87;EFF=DOWNSTREAM(MODIFIER|||||Sobic.002G037900|||PAC:28380507|),INTERGENIC(MODIFIER|||||||||),UPSTREAM(MODIFIER|||||Sobic.002G037700|||PAC:28380764|),UPSTREAM(MODIFIER|||||Sobic.002G037800|||PAC:28379957|)	GT:PL:GQ	1/1:255,60,0:99
Chr02	3733261	.	G	A	222.0	.	DP=52;VDB=0.0404;AF1=1;AC1=2;DP4=0,0,30,18;MQ=45;FQ=-171;EFF=DOWNSTREAM(MODIFIER|||||Sobic.002G037800|||PAC:28379957|),DOWNSTREAM(MODIFIER|||||Sobic.002G038000|||PAC:28379712|),INTRON(MODIFIER|||||Sobic.002G037900|||PAC:28380507|2)	GT:PL:GQ	1/1:255,144,0:99
Chr02	3748578	.	G	A	222.0	.	DP=22;VDB=0.0172;AF1=1;AC1=2;DP4=0,0,12,7;MQ=44;FQ=-84;EFF=INTERGENIC(MODIFIER|||||||||),UPSTREAM(MODIFIER|||||Sobic.002G038100|||PAC:28379085|)	GT:PL:GQ	1/1:255,57,0:99
Chr02	3914242	.	G	A	222.0	.	DP=27;VDB=0.0404;AF1=1;AC1=2;DP4=0,0,16,9;MQ=45;FQ=-102;EFF=INTERGENIC(MODIFIER|||||||||),UPSTREAM(MODIFIER|||||Sobic.002G040300|||PAC:28380613|),UPSTREAM(MODIFIER|||||Sobic.002G040400|||PAC:28380648|)	GT:PL:GQ	1/1:255,75,0:99
Chr02	4134123	.	G	A	179.0	.	DP=8;VDB=0.0026;AF1=1;AC1=2;DP4=0,0,3,4;MQ=45;FQ=-48;EFF=INTERGENIC(MODIFIER|||||||||),UPSTREAM(MODIFIER|||||Sobic.002G043300|||PAC:28383450|),UPSTREAM(MODIFIER|||||Sobic.002G043300|||PAC:28383451|),UPSTREAM(MODIFIER|||||Sobic.002G043400|||PAC:28382609|),UPSTREAM(MODIFIER|||||Sobic.002G043400|||PAC:28382610|)	GT:PL:GQ	1/1:212,21,0:39
Chr02	4153822	.	G	A	222.0	.	DP=33;VDB=0.0388;AF1=1;AC1=2;DP4=0,0,14,16;MQ=44;FQ=-117;EFF=DOWNSTREAM(MODIFIER|||||Sobic.002G043700|||PAC:28382728|),INTRON(MODIFIER|||||Sobic.002G043600|||PAC:28379782|2)	GT:PL:GQ	1/1:255,90,0:99
Chr02	4200824	.	G	A	222.0	.	DP=23;VDB=0.0253;AF1=1;AC1=2;DP4=0,0,12,9;MQ=45;FQ=-90;EFF=INTERGENIC(MODIFIER|||||||||),UPSTREAM(MODIFIER|||||Sobic.002G044100|||PAC:28383610|)	GT:PL:GQ	1/1:255,63,0:99
Chr02	4441912	.	G	A	222.0	.	DP=21;VDB=0.0401;AF1=1;AC1=2;DP4=0,0,11,8;MQ=45;FQ=-84;EFF=INTERGENIC(MODIFIER|||||||||),UPSTREAM(MODIFIER|||||Sobic.002G047200|||PAC:28381926|),UPSTREAM(MODIFIER|||||Sobic.002G047300|||PAC:28380992|)	GT:PL:GQ	1/1:255,57,0:99
Chr02	4486908	.	G	A	222.0	.	DP=26;VDB=0.0388;AF1=1;AC1=2;DP4=0,0,11,14;MQ=45;FQ=-102;EFF=INTERGENIC(MODIFIER|||||||||),UPSTREAM(MODIFIER|||||Sobic.002G047400|||PAC:28381956|)	GT:PL:GQ	1/1:255,75,0:99
Chr02	4536582	.	G	A	222.0	.	DP=23;VDB=0.0371;AF1=1;AC1=2;DP4=0,0,6,16;MQ=43;FQ=-93;EFF=INTERGENIC(MODIFIER|||||||||),UPSTREAM(MODIFIER|||||Sobic.002G048000|||PAC:28379493|),UPSTREAM(MODIFIER|||||Sobic.002G048000|||PAC:28379494|)	GT:PL:GQ	1/1:255,66,0:99
Chr02	4591472	.	G	A	222.0	.	DP=31;VDB=0.0355;AF1=1;AC1=2;DP4=0,0,9,17;MQ=45;FQ=-105;EFF=INTERGENIC(MODIFIER|||||||||)	GT:PL:GQ	1/1:255,78,0:99
Chr02	4624784	.	G	A	222.0	.	DP=48;VDB=0.0355;AF1=1;AC1=2;DP4=0,0,20,21;MQ=45;FQ=-150;EFF=INTRON(MODIFIER|||||Sobic.002G048700|||PAC:28382366|5),INTRON(MODIFIER|||||Sobic.002G048700|||PAC:28382367|5)	GT:PL:GQ	1/1:255,123,0:99
Chr02	4706513	.	G	A	222.0	.	DP=29;VDB=0.0281;AF1=1;AC1=2;DP4=0,0,11,16;MQ=45;FQ=-108;EFF=INTERGENIC(MODIFIER|||||||||),UPSTREAM(MODIFIER|||||Sobic.002G049600|||PAC:28380683|)	GT:PL:GQ	1/1:255,81,0:99
Chr02	4724354	.	G	A	222.0	.	DP=25;VDB=0.0401;AF1=1;AC1=2;DP4=0,0,9,9;MQ=43;FQ=-81;EFF=INTERGENIC(MODIFIER|||||||||)	GT:PL:GQ	1/1:255,54,0:99
Chr02	4915431	.	C	T	222.0	.	DP=11;VDB=0.0374;AF1=1;AC1=2;DP4=0,0,5,6;MQ=43;FQ=-60;EFF=INTERGENIC(MODIFIER|||||||||),UPSTREAM(MODIFIER|||||Sobic.002G051700|||PAC:28384002|)	GT:PL:GQ	1/1:255,33,0:63
Chr02	5087604	.	C	T	222.0	.	DP=32;VDB=0.0404;AF1=1;AC1=2;DP4=0,0,11,18;MQ=44;FQ=-114;EFF=DOWNSTREAM(MODIFIER|||||Sobic.002G053500|||PAC:28383088|),INTERGENIC(MODIFIER|||||||||)	GT:PL:GQ	1/1:255,87,0:99
Chr02	5146645	.	C	T	222.0	.	DP=26;VDB=0.0355;AF1=1;AC1=2;DP4=0,0,10,16;MQ=45;FQ=-105;EFF=DOWNSTREAM(MODIFIER|||||Sobic.002G053900|||PAC:28383096|),INTERGENIC(MODIFIER|||||||||)	GT:PL:GQ	1/1:255,78,0:99
Chr02	5259596	.	C	T	222.0	.	DP=32;VDB=0.0333;AF1=1;AC1=2;DP4=0,0,9,22;MQ=45;FQ=-120;EFF=DOWNSTREAM(MODIFIER|||||Sobic.002G054800|||PAC:28383866|),DOWNSTREAM(MODIFIER|||||Sobic.002G054800|||PAC:28383867|),INTERGENIC(MODIFIER|||||||||),UPSTREAM(MODIFIER|||||Sobic.002G054900|||PAC:28382665|)	GT:PL:GQ	1/1:255,93,0:99
Chr02	5301693	.	C	T	222.0	.	DP=30;VDB=0.0374;AF1=1;AC1=2;DP4=0,0,9,16;MQ=43;FQ=-102;EFF=INTERGENIC(MODIFIER|||||||||),UPSTREAM(MODIFIER|||||Sobic.002G055400|||PAC:28382608|)	GT:PL:GQ	1/1:255,75,0:99
Chr02	5313532	.	C	T	222.0	.	DP=33;VDB=0.0399;AF1=1;AC1=2;DP4=0,0,6,22;MQ=45;FQ=-111;EFF=DOWNSTREAM(MODIFIER|||||Sobic.002G055500|||PAC:28382808|),INTERGENIC(MODIFIER|||||||||),UPSTREAM(MODIFIER|||||Sobic.002G055600|||PAC:28382432|),UPSTREAM(MODIFIER|||||Sobic.002G055700|||PAC:28379359|)	GT:PL:GQ	1/1:255,84,0:99
Chr02	5380609	.	C	T	222.0	.	DP=23;VDB=0.0281;AF1=1;AC1=2;DP4=0,0,12,10;MQ=44;FQ=-93;EFF=INTRON(MODIFIER|||||Sobic.002G056000|||PAC:28383504|2),INTRON(MODIFIER|||||Sobic.002G056000|||PAC:28383505|2)	GT:PL:GQ	1/1:255,66,0:99
Chr02	5520273	.	C	T	222.0	.	DP=27;VDB=0.0374;AF1=1;AC1=2;DP4=0,0,11,15;MQ=45;FQ=-105;EFF=INTRON(MODIFIER|||||Sobic.002G056800|||PAC:28380823|1)	GT:PL:GQ	1/1:255,78,0:99
Chr02	5534472	.	C	T	222.0	.	DP=29;VDB=0.0281;AF1=1;AC1=2;DP4=0,0,21,6;MQ=41;FQ=-108;EFF=INTERGENIC(MODIFIER|||||||||)	GT:PL:GQ	1/1:255,81,0:99
Chr02	5673733	.	C	T	192.0	.	DP=12;VDB=0.0355;AF1=1;AC1=2;DP4=0,0,8,3;MQ=43;FQ=-60;EFF=DOWNSTREAM(MODIFIER|||||Sobic.002G058600|||PAC:28379805|),UTR_5_PRIME(MODIFIER|||||Sobic.002G058700|||PAC:28380751|1)	GT:PL:GQ	1/1:225,33,0:63
Chr02	5691336	.	C	T	222.0	.	DP=18;VDB=0.0384;AF1=1;AC1=2;DP4=0,0,3,12;MQ=45;FQ=-72;EFF=DOWNSTREAM(MODIFIER|||||Sobic.002G059000|||PAC:28381536|),INTERGENIC(MODIFIER|||||||||),UPSTREAM(MODIFIER|||||Sobic.002G058900|||PAC:28379898|)	GT:PL:GQ	1/1:255,45,0:87
Chr02	5703586	.	C	T	222.0	.	DP=29;VDB=0.0253;AF1=1;AC1=2;DP4=0,0,17,9;MQ=44;FQ=-105;EFF=SYNONYMOUS_CODING(LOW|SILENT|ttG/ttA|L149||Sobic.002G059100|||PAC:28383512|),UPSTREAM(MODIFIER|||||Sobic.002G059200|||PAC:28382380|)	GT:PL:GQ	1/1:255,78,0:99
Chr02	5721757	.	C	T	191.0	.	DP=10;VDB=0.0356;AF1=1;AC1=2;DP4=0,0,3,7;MQ=45;FQ=-57;EFF=DOWNSTREAM(MODIFIER|||||Sobic.002G059500|||PAC:28380492|),INTERGENIC(MODIFIER|||||||||),UPSTREAM(MODIFIER|||||Sobic.002G059400|||PAC:28383121|)	GT:PL:GQ	1/1:224,30,0:57
Chr02	5848674	.	C	T	222.0	.	DP=22;VDB=0.0339;AF1=1;AC1=2;DP4=0,0,6,13;MQ=44;FQ=-84;EFF=INTRON(MODIFIER|||||Sobic.002G060800|||PAC:28381903|1)	GT:PL:GQ	1/1:255,57,0:99
Chr02	5915900	.	C	T	164.0	.	DP=9;VDB=0.0333;AF1=1;AC1=2;DP4=0,0,1,8;MQ=44;FQ=-54;EFF=INTERGENIC(MODIFIER|||||||||),UPSTREAM(MODIFIER|||||Sobic.002G061500|||PAC:28381539|)	GT:PL:GQ	1/1:197,27,0:51
Chr02	6076629	.	C	T	222.0	.	DP=28;VDB=0.0253;AF1=1;AC1=2;DP4=0,0,13,9;MQ=46;FQ=-93;EFF=NON_SYNONYMOUS_CODING(MODERATE|MISSENSE|Gcc/Acc|A85T||Sobic.002G062700|||PAC:28381294|),NON_SYNONYMOUS_CODING(MODERATE|MISSENSE|Gcc/Acc|A85T||Sobic.002G062700|||PAC:28381295|),UPSTREAM(MODIFIER|||||Sobic.002G062800|||PAC:28379713|)	GT:PL:GQ	1/1:255,66,0:99
Chr02	6077293	.	C	T	222.0	.	DP=24;VDB=0.0404;AF1=1;AC1=2;DP4=0,0,17,5;MQ=43;FQ=-93;EFF=INTERGENIC(MODIFIER|||||||||),UPSTREAM(MODIFIER|||||Sobic.002G062700|||PAC:28381294|),UPSTREAM(MODIFIER|||||Sobic.002G062700|||PAC:28381295|),UPSTREAM(MODIFIER|||||Sobic.002G062800|||PAC:28379713|)	GT:PL:GQ	1/1:255,66,0:99
Chr02	6116847	.	C	T	222.0	.	DP=22;VDB=0.0333;AF1=1;AC1=2;DP4=0,0,5,17;MQ=45;FQ=-93;EFF=INTERGENIC(MODIFIER|||||||||),UPSTREAM(MODIFIER|||||Sobic.002G063200|||PAC:28380655|),UPSTREAM(MODIFIER|||||Sobic.002G063300|||PAC:28383772|)	GT:PL:GQ	1/1:255,66,0:99
Chr02	6157561	.	C	T	222.0	.	DP=17;VDB=0.0399;AF1=1;AC1=2;DP4=0,0,6,11;MQ=45;FQ=-78;EFF=INTERGENIC(MODIFIER|||||||||)	GT:PL:GQ	1/1:255,51,0:99
Chr02	6202854	.	C	T	222.0	.	DP=34;VDB=0.0355;AF1=1;AC1=2;DP4=0,0,11,23;MQ=43;FQ=-129;EFF=INTERGENIC(MODIFIER|||||||||)	GT:PL:GQ	1/1:255,102,0:99
Chr02	6320733	.	C	T	222.0	.	DP=24;VDB=0.0404;AF1=1;AC1=2;DP4=0,0,12,12;MQ=44;FQ=-99;EFF=INTERGENIC(MODIFIER|||||||||),UPSTREAM(MODIFIER|||||Sobic.002G064600|||PAC:28383311|)	GT:PL:GQ	1/1:255,72,0:99
Chr02	6349962	.	C	T	222.0	.	DP=17;VDB=0.0388;AF1=1;AC1=2;DP4=0,0,7,7;MQ=44;FQ=-69;EFF=INTERGENIC(MODIFIER|||||||||)	GT:PL:GQ	1/1:255,42,0:81
Chr02	6392123	.	C	T	222.0	.	DP=36;VDB=0.0388;AF1=1;AC1=2;DP4=0,0,19,12;MQ=45;FQ=-120;EFF=DOWNSTREAM(MODIFIER|||||Sobic.002G064700|||PAC:28380314|),DOWNSTREAM(MODIFIER|||||Sobic.002G064700|||PAC:28380315|),INTERGENIC(MODIFIER|||||||||)	GT:PL:GQ	1/1:255,93,0:99
Chr02	6470766	.	C	T	222.0	.	DP=27;VDB=0.0308;AF1=1;AC1=2;DP4=0,0,20,5;MQ=45;FQ=-102;EFF=DOWNSTREAM(MODIFIER|||||Sobic.002G065200|||PAC:28380612|),NON_SYNONYMOUS_CODING(MODERATE|MISSENSE|Gag/Aag|E136K||Sobic.002G065300|||PAC:28382975|),UPSTREAM(MODIFIER|||||Sobic.002G065100|||PAC:28380242|)	GT:PL:GQ	1/1:255,75,0:99
Chr02	6499650	.	C	T	222.0	.	DP=48;VDB=0.0404;AF1=1;AC1=2;DP4=0,0,16,31;MQ=44;FQ=-168;EFF=INTERGENIC(MODIFIER|||||||||)	GT:PL:GQ	1/1:255,141,0:99
Chr02	6656618	.	C	T	222.0	.	DP=22;VDB=0.0333;AF1=1;AC1=2;DP4=0,0,10,12;MQ=44;FQ=-90;EFF=INTERGENIC(MODIFIER|||||||||),UPSTREAM(MODIFIER|||||Sobic.002G067100|||PAC:28379948|)	GT:PL:GQ	1/1:255,63,0:99
Chr02	6672192	.	C	T	222.0	.	DP=31;VDB=0.0374;AF1=1;AC1=2;DP4=0,0,9,18;MQ=43;FQ=-108;EFF=DOWNSTREAM(MODIFIER|||||Sobic.002G067100|||PAC:28379948|),INTRON(MODIFIER|||||Sobic.002G067200|||PAC:28382692|2)	GT:PL:GQ	1/1:255,81,0:99
Chr02	6689469	.	C	T	222.0	.	DP=37;VDB=0.0308;AF1=1;AC1=2;DP4=0,0,11,15;MQ=44;FQ=-105;EFF=NON_SYNONYMOUS_CODING(MODERATE|MISSENSE|cGc/cAc|R66H||Sobic.002G067300|||PAC:28381578|),NON_SYNONYMOUS_CODING(MODERATE|MISSENSE|cGc/cAc|R66H||Sobic.002G067300|||PAC:28381579|)	GT:PL:GQ	1/1:255,78,0:99
Chr02	6753966	.	C	T	222.0	.	DP=14;VDB=0.0333;AF1=1;AC1=2;DP4=0,0,9,5;MQ=43;FQ=-69;EFF=DOWNSTREAM(MODIFIER|||||Sobic.002G067800|||PAC:28380016|),DOWNSTREAM(MODIFIER|||||Sobic.002G068100|||PAC:28380099|),INTRON(MODIFIER|||||Sobic.002G068000|||PAC:28383297|4)	GT:PL:GQ	1/1:255,42,0:81
Chr02	6780749	.	C	T	222.0	.	DP=35;VDB=0.0374;AF1=1;AC1=2;DP4=0,0,14,15;MQ=27;FQ=-114;EFF=INTERGENIC(MODIFIER|||||||||)	GT:PL:GQ	1/1:255,87,0:99
Chr02	6893715	.	C	T	222.0	.	DP=42;VDB=0.0388;AF1=1;AC1=2;DP4=0,0,26,15;MQ=45;FQ=-150;EFF=INTERGENIC(MODIFIER|||||||||)	GT:PL:GQ	1/1:255,123,0:99
Chr02	7011604	.	C	T	222.0	.	DP=34;VDB=0.0308;AF1=1;AC1=2;DP4=0,0,14,13;MQ=45;FQ=-108;EFF=DOWNSTREAM(MODIFIER|||||Sobic.002G069800|||PAC:28380719|),INTERGENIC(MODIFIER|||||||||)	GT:PL:GQ	1/1:255,81,0:99
Chr02	7039458	.	C	T	222.0	.	DP=20;VDB=0.0404;AF1=1;AC1=2;DP4=0,0,15,3;MQ=44;FQ=-81;EFF=INTRON(MODIFIER|||||Sobic.002G070000|||PAC:28382968|2),INTRON(MODIFIER|||||Sobic.002G070000|||PAC:28382969|2)	GT:PL:GQ	1/1:255,54,0:99
Chr02	7061988	.	C	T	222.0	.	DP=22;VDB=0.0333;AF1=1;AC1=2;DP4=0,0,14,7;MQ=30;FQ=-90;EFF=DOWNSTREAM(MODIFIER|||||Sobic.002G070100|||PAC:28379542|),DOWNSTREAM(MODIFIER|||||Sobic.002G070100|||PAC:28379543|),DOWNSTREAM(MODIFIER|||||Sobic.002G070100|||PAC:28379544|),INTERGENIC(MODIFIER|||||||||)	GT:PL:GQ	1/1:255,63,0:99
Chr02	7247724	.	C	T	222.0	.	DP=14;VDB=0.0404;AF1=1;AC1=2;DP4=0,0,7,6;MQ=44;FQ=-66;EFF=NON_SYNONYMOUS_CODING(MODERATE|MISSENSE|aGa/aAa|R446K||Sobic.002G071500|||PAC:28379118|),NON_SYNONYMOUS_CODING(MODERATE|MISSENSE|aGa/aAa|R446K||Sobic.002G071500|||PAC:28379119|)	GT:PL:GQ	1/1:255,39,0:75
Chr02	7339307	.	C	T	222.0	.	DP=43;VDB=0.0308;AF1=1;AC1=2;DP4=0,0,25,11;MQ=45;FQ=-135;EFF=UPSTREAM(MODIFIER|||||Sobic.002G072000|||PAC:28383855|),UPSTREAM(MODIFIER|||||Sobic.002G072000|||PAC:28383856|),UPSTREAM(MODIFIER|||||Sobic.002G072000|||PAC:28383857|),UPSTREAM(MODIFIER|||||Sobic.002G072000|||PAC:28383858|),UTR_5_PRIME(MODIFIER|||||Sobic.002G072100|||PAC:28379517|2),UTR_5_PRIME(MODIFIER|||||Sobic.002G072100|||PAC:283795…	GT:PL:GQ	1/1:255,108,0:99
Chr02	7419472	.	C	T	222.0	.	DP=33;VDB=0.0399;AF1=1;AC1=2;DP4=0,0,8,15;MQ=44;FQ=-96;EFF=INTERGENIC(MODIFIER|||||||||)	GT:PL:GQ	1/1:255,69,0:99
Chr02	7611985	.	C	T	222.0	.	DP=35;VDB=0.0399;AF1=1;AC1=2;DP4=0,0,16,16;MQ=44;FQ=-123;EFF=INTERGENIC(MODIFIER|||||||||),UPSTREAM(MODIFIER|||||Sobic.002G073500|||PAC:28380462|)	GT:PL:GQ	1/1:255,96,0:99
Chr02	7685300	.	C	T	222.0	.	DP=36;VDB=0.0404;AF1=1;AC1=2;DP4=0,0,17,11;MQ=44;FQ=-111;EFF=DOWNSTREAM(MODIFIER|||||Sobic.002G073900|||PAC:28382897|),INTRON(MODIFIER|||||Sobic.002G073800|||PAC:28379471|1)	GT:PL:GQ	1/1:255,84,0:99
Chr02	7743102	.	C	T	222.0	.	DP=57;VDB=0.0374;AF1=1;AC1=2;DP4=0,0,22,28;MQ=44;FQ=-178;EFF=NON_SYNONYMOUS_CODING(MODERATE|MISSENSE|Cct/Tct|P124S||Sobic.002G074700|||PAC:28381928|),UPSTREAM(MODIFIER|||||Sobic.002G074600|||PAC:28381720|)	GT:PL:GQ	1/1:255,151,0:99
Chr02	8059831	.	C	T	222.0	.	DP=30;VDB=0.0308;AF1=1;AC1=2;DP4=0,0,14,16;MQ=43;FQ=-117;EFF=INTRON(MODIFIER|||||Sobic.002G077200|||PAC:28380850|1),UPSTREAM(MODIFIER|||||Sobic.002G077100|||PAC:28380337|),UTR_5_PRIME(MODIFIER|||||Sobic.002G077200|||PAC:28380849|1)	GT:PL:GQ	1/1:255,90,0:99
Chr02	8089681	.	C	T	222.0	.	DP=38;VDB=0.0225;AF1=1;AC1=2;DP4=0,0,15,19;MQ=42;FQ=-129;EFF=DOWNSTREAM(MODIFIER|||||Sobic.002G077500|||PAC:28380421|),DOWNSTREAM(MODIFIER|||||Sobic.002G077600|||PAC:28379916|),INTERGENIC(MODIFIER|||||||||)	GT:PL:GQ	1/1:255,102,0:99
Chr02	8228842	.	C	T	222.0	.	DP=21;VDB=0.0355;AF1=1;AC1=2;DP4=0,0,5,14;MQ=44;FQ=-84;EFF=INTERGENIC(MODIFIER|||||||||),UPSTREAM(MODIFIER|||||Sobic.002G079000|||PAC:28381713|)	GT:PL:GQ	1/1:255,57,0:99
Chr02	8317301	.	C	T	222.0	.	DP=29;VDB=0.0404;AF1=1;AC1=2;DP4=0,0,10,14;MQ=45;FQ=-99;EFF=INTERGENIC(MODIFIER|||||||||)	GT:PL:GQ	1/1:255,72,0:99
Chr02	8319512	.	C	T	222.0	.	DP=18;VDB=0.0399;AF1=1;AC1=2;DP4=0,0,9,6;MQ=42;FQ=-72;EFF=INTERGENIC(MODIFIER|||||||||)	GT:PL:GQ	1/1:255,45,0:87
Chr02	8328580	.	C	T	222.0	.	DP=23;VDB=0.0253;AF1=1;AC1=2;DP4=0,0,11,11;MQ=45;FQ=-93;EFF=INTERGENIC(MODIFIER|||||||||)	GT:PL:GQ	1/1:255,66,0:99
Chr02	8463112	.	C	T	222.0	.	DP=25;VDB=0.0388;AF1=1;AC1=2;DP4=0,0,7,16;MQ=44;FQ=-96;EFF=DOWNSTREAM(MODIFIER|||||Sobic.002G080200|||PAC:28383229|),INTERGENIC(MODIFIER|||||||||)	GT:PL:GQ	1/1:255,69,0:99
Chr02	8464590	.	C	T	222.0	.	DP=32;VDB=0.0355;AF1=1;AC1=2;DP4=0,0,8,16;MQ=44;FQ=-99;EFF=SYNONYMOUS_CODING(LOW|SILENT|gtG/gtA|V415||Sobic.002G080200|||PAC:28383229|)	GT:PL:GQ	1/1:255,72,0:99
Chr02	8468947	.	C	T	222.0	.	DP=54;VDB=0.0401;AF1=1;AC1=2;DP4=0,0,33,17;MQ=44;FQ=-178;EFF=INTERGENIC(MODIFIER|||||||||),UPSTREAM(MODIFIER|||||Sobic.002G080200|||PAC:28383229|),UPSTREAM(MODIFIER|||||Sobic.002G080300|||PAC:28382946|)	GT:PL:GQ	1/1:255,151,0:99
Chr02	8569321	.	C	T	222.0	.	DP=37;VDB=0.0333;AF1=1;AC1=2;DP4=0,0,11,26;MQ=38;FQ=-138;EFF=INTERGENIC(MODIFIER|||||||||),UPSTREAM(MODIFIER|||||Sobic.002G080800|||PAC:28382169|)	GT:PL:GQ	1/1:255,111,0:99
Chr02	8583465	.	C	T	222.0	.	DP=50;VDB=0.0404;AF1=1;AC1=2;DP4=0,0,17,30;MQ=44;FQ=-168;EFF=INTERGENIC(MODIFIER|||||||||)	GT:PL:GQ	1/1:255,141,0:99
Chr02	8774621	.	C	T	222.0	.	DP=30;VDB=0.0401;AF1=1;AC1=2;DP4=0,0,20,9;MQ=36;FQ=-114;EFF=INTERGENIC(MODIFIER|||||||||)	GT:PL:GQ	1/1:255,87,0:99
Chr02	8797488	.	C	T	222.0	.	DP=40;VDB=0.0404;AF1=1;AC1=2;DP4=0,0,18,18;MQ=45;FQ=-135;EFF=DOWNSTREAM(MODIFIER|||||Sobic.002G082300|||PAC:28383110|),INTERGENIC(MODIFIER|||||||||)	GT:PL:GQ	1/1:255,108,0:99
Chr02	8985043	.	C	T	222.0	.	DP=28;VDB=0.0388;AF1=1;AC1=2;DP4=0,0,11,10;MQ=45;FQ=-90;EFF=INTERGENIC(MODIFIER|||||||||)	GT:PL:GQ	1/1:255,63,0:99
Chr02	9791248	.	C	T	222.0	.	DP=38;VDB=0.0399;AF1=1;AC1=2;DP4=0,0,19,19;MQ=44;FQ=-141;EFF=DOWNSTREAM(MODIFIER|||||Sobic.002G094300|||PAC:28380530|),UTR_5_PRIME(MODIFIER|||||Sobic.002G094400|||PAC:28382748|1)	GT:PL:GQ	1/1:255,114,0:99
Chr02	10142651	.	C	T	212.0	.	DP=28;VDB=0.0355;AF1=1;AC1=2;DP4=0,0,6,21;MQ=25;FQ=-108;EFF=INTERGENIC(MODIFIER|||||||||)	GT:PL:GQ	1/1:245,81,0:99
Chr02	10243301	.	C	T	222.0	.	DP=47;VDB=0.0404;AF1=1;AC1=2;DP4=0,0,23,17;MQ=45;FQ=-147;EFF=DOWNSTREAM(MODIFIER|||||Sobic.002G096900|||PAC:28379648|),INTERGENIC(MODIFIER|||||||||)	GT:PL:GQ	1/1:255,120,0:99
Chr02	10371550	.	C	T	222.0	.	DP=35;VDB=0.0172;AF1=1;AC1=2;DP4=0,0,10,24;MQ=44;FQ=-129;EFF=DOWNSTREAM(MODIFIER|||||Sobic.002G097600|||PAC:28381402|),DOWNSTREAM(MODIFIER|||||Sobic.002G097600|||PAC:28381403|),DOWNSTREAM(MODIFIER|||||Sobic.002G097600|||PAC:28381404|),INTERGENIC(MODIFIER|||||||||)	GT:PL:GQ	1/1:255,102,0:99
Chr02	10426359	.	C	T	222.0	.	DP=45;VDB=0.0399;AF1=1;AC1=2;DP4=0,0,22,20;MQ=43;FQ=-153;EFF=INTERGENIC(MODIFIER|||||||||)	GT:PL:GQ	1/1:255,126,0:99
Chr02	10491781	.	C	T	222.0	.	DP=28;VDB=0.0388;AF1=1;AC1=2;DP4=0,0,11,13;MQ=44;FQ=-99;EFF=DOWNSTREAM(MODIFIER|||||Sobic.002G098300|||PAC:28383292|),INTERGENIC(MODIFIER|||||||||)	GT:PL:GQ	1/1:255,72,0:99
Chr02	10537753	.	C	T	222.0	.	DP=31;VDB=0.0281;AF1=1;AC1=2;DP4=0,0,9,19;MQ=45;FQ=-111;EFF=SYNONYMOUS_CODING(LOW|SILENT|aaG/aaA|K286||Sobic.002G098600|||PAC:28382516|),UPSTREAM(MODIFIER|||||Sobic.002G098700|||PAC:28379743|)	GT:PL:GQ	1/1:255,84,0:99
Chr02	10587594	.	C	T	222.0	.	DP=20;VDB=0.0404;AF1=1;AC1=2;DP4=0,0,8,11;MQ=38;FQ=-84;EFF=DOWNSTREAM(MODIFIER|||||Sobic.002G098800|||PAC:28382958|),DOWNSTREAM(MODIFIER|||||Sobic.002G098800|||PAC:28382959|),INTERGENIC(MODIFIER|||||||||)	GT:PL:GQ	1/1:255,57,0:99
Chr02	10621556	.	C	T	117.0	.	DP=5;VDB=0.0124;AF1=1;AC1=2;DP4=0,0,4,1;MQ=46;FQ=-42;EFF=INTERGENIC(MODIFIER|||||||||),UPSTREAM(MODIFIER|||||Sobic.002G099200|||PAC:28381298|)	GT:PL:GQ	1/1:150,15,0:27
Chr02	10786518	.	C	T	222.0	.	DP=38;VDB=0.0404;AF1=1;AC1=2;DP4=0,0,14,21;MQ=45;FQ=-132;EFF=INTERGENIC(MODIFIER|||||||||)	GT:PL:GQ	1/1:255,105,0:99
Chr02	10844862	.	C	T	222.0	.	DP=30;VDB=0.0308;AF1=1;AC1=2;DP4=0,0,19,9;MQ=43;FQ=-111;EFF=INTERGENIC(MODIFIER|||||||||)	GT:PL:GQ	1/1:255,84,0:99
Chr02	10867323	.	C	T	222.0	.	DP=23;VDB=0.0404;AF1=1;AC1=2;DP4=0,0,9,12;MQ=44;FQ=-90;EFF=INTERGENIC(MODIFIER|||||||||)	GT:PL:GQ	1/1:255,63,0:99
Chr02	10922781	.	C	T	222.0	.	DP=30;VDB=0.0394;AF1=1;AC1=2;DP4=0,0,17,10;MQ=44;FQ=-108;EFF=INTERGENIC(MODIFIER|||||||||),UPSTREAM(MODIFIER|||||Sobic.002G099400|||PAC:28382161|)	GT:PL:GQ	1/1:255,81,0:99
Chr02	10979711	.	C	T	222.0	.	DP=50;VDB=0.0399;AF1=1;AC1=2;DP4=0,0,20,24;MQ=44;FQ=-159;EFF=INTERGENIC(MODIFIER|||||||||)	GT:PL:GQ	1/1:255,132,0:99
Chr02	10981794	.	C	T	222.0	.	DP=24;VDB=0.0371;AF1=1;AC1=2;DP4=0,0,18,5;MQ=46;FQ=-96;EFF=INTERGENIC(MODIFIER|||||||||),UPSTREAM(MODIFIER|||||Sobic.002G099600|||PAC:28380908|)	GT:PL:GQ	1/1:255,69,0:99
Chr02	11071641	.	C	T	222.0	.	DP=57;VDB=0.0374;AF1=1;AC1=2;DP4=0,0,23,31;MQ=45;FQ=-190;EFF=DOWNSTREAM(MODIFIER|||||Sobic.002G100000|||PAC:28382363|),INTERGENIC(MODIFIER|||||||||)	GT:PL:GQ	1/1:255,163,0:99
Chr02	11091198	.	C	T	220.0	.	DP=13;VDB=0.0034;AF1=1;AC1=2;DP4=0,0,6,6;MQ=34;FQ=-63;EFF=DOWNSTREAM(MODIFIER|||||Sobic.002G100100|||PAC:28382917|),INTERGENIC(MODIFIER|||||||||)	GT:PL:GQ	1/1:253,36,0:69
Chr02	11118547	.	C	T	222.0	.	DP=14;VDB=0.0371;AF1=1;AC1=2;DP4=0,0,8,4;MQ=44;FQ=-63;EFF=DOWNSTREAM(MODIFIER|||||Sobic.002G100600|||PAC:28383524|),INTERGENIC(MODIFIER|||||||||)	GT:PL:GQ	1/1:255,36,0:69
Chr02	11163650	.	C	T	111.0	.	DP=8;VDB=0.0085;AF1=1;AC1=2;DP4=0,0,6,2;MQ=27;FQ=-51;EFF=INTERGENIC(MODIFIER|||||||||)	GT:PL:GQ	1/1:144,24,0:45
Chr02	11226194	.	C	T	222.0	.	DP=16;VDB=0.0281;AF1=1;AC1=2;DP4=0,0,10,6;MQ=41;FQ=-75;EFF=INTERGENIC(MODIFIER|||||||||)	GT:PL:GQ	1/1:255,48,0:93
Chr02	11261001	.	C	T	222.0	.	DP=42;VDB=0.0308;AF1=1;AC1=2;DP4=0,0,31,9;MQ=43;FQ=-147;EFF=INTERGENIC(MODIFIER|||||||||)	GT:PL:GQ	1/1:255,120,0:99
Chr02	11281449	.	C	T	222.0	.	DP=18;VDB=0.0355;AF1=1;AC1=2;DP4=0,0,14,3;MQ=45;FQ=-78;EFF=INTERGENIC(MODIFIER|||||||||)	GT:PL:GQ	1/1:255,51,0:99
Chr02	11419828	.	C	T	222.0	.	DP=30;VDB=0.0388;AF1=1;AC1=2;DP4=0,0,14,14;MQ=43;FQ=-111;EFF=INTERGENIC(MODIFIER|||||||||)	GT:PL:GQ	1/1:255,84,0:99
Chr02	11456551	.	C	T	222.0	.	DP=13;VDB=0.0356;AF1=1;AC1=2;DP4=0,0,9,4;MQ=45;FQ=-66;EFF=INTERGENIC(MODIFIER|||||||||),UPSTREAM(MODIFIER|||||Sobic.002G101300|||PAC:28382160|)	GT:PL:GQ	1/1:255,39,0:75
Chr02	11583407	.	C	T	222.0	.	DP=33;VDB=0.0399;AF1=1;AC1=2;DP4=0,0,4,22;MQ=45;FQ=-105;EFF=INTERGENIC(MODIFIER|||||||||)	GT:PL:GQ	1/1:255,78,0:99
Chr02	11718420	.	C	T	160.0	.	DP=8;VDB=0.0198;AF1=1;AC1=2;DP4=0,0,7,1;MQ=45;FQ=-51;EFF=INTERGENIC(MODIFIER|||||||||)	GT:PL:GQ	1/1:193,24,0:45
Chr02	11790455	.	C	T	222.0	.	DP=29;VDB=0.0401;AF1=1;AC1=2;DP4=0,0,11,18;MQ=42;FQ=-114;EFF=INTERGENIC(MODIFIER|||||||||)	GT:PL:GQ	1/1:255,87,0:99
Chr02	11886319	.	C	T	222.0	.	DP=26;VDB=0.0388;AF1=1;AC1=2;DP4=0,0,10,15;MQ=43;FQ=-102;EFF=INTERGENIC(MODIFIER|||||||||)	GT:PL:GQ	1/1:255,75,0:99
Chr02	11978979	.	C	T	222.0	.	DP=27;VDB=0.0198;AF1=1;AC1=2;DP4=0,0,11,13;MQ=43;FQ=-99;EFF=INTERGENIC(MODIFIER|||||||||)	GT:PL:GQ	1/1:255,72,0:99
Chr02	11982891	.	C	T	222.0	.	DP=28;VDB=0.0399;AF1=1;AC1=2;DP4=0,0,19,9;MQ=44;FQ=-111;EFF=INTERGENIC(MODIFIER|||||||||)	GT:PL:GQ	1/1:255,84,0:99
Chr02	12006855	.	C	T	222.0	.	DP=34;VDB=0.0394;AF1=1;AC1=2;DP4=0,0,22,9;MQ=44;FQ=-120;EFF=INTERGENIC(MODIFIER|||||||||)	GT:PL:GQ	1/1:255,93,0:99
Chr02	12067500	.	C	T	222.0	.	DP=17;VDB=0.0333;AF1=1;AC1=2;DP4=0,0,6,9;MQ=35;FQ=-72;EFF=INTERGENIC(MODIFIER|||||||||)	GT:PL:GQ	1/1:255,45,0:87
Chr02	12089834	.	C	T	222.0	.	DP=27;VDB=0.0333;AF1=1;AC1=2;DP4=0,0,10,15;MQ=45;FQ=-102;EFF=INTERGENIC(MODIFIER|||||||||)	GT:PL:GQ	1/1:255,75,0:99
Chr02	12119391	.	C	T	222.0	.	DP=27;VDB=0.0399;AF1=1;AC1=2;DP4=0,0,10,14;MQ=44;FQ=-99;EFF=INTERGENIC(MODIFIER|||||||||)	GT:PL:GQ	1/1:255,72,0:99
Chr02	12232578	.	C	T	222.0	.	DP=27;VDB=0.0404;AF1=1;AC1=2;DP4=0,0,11,11;MQ=32;FQ=-93;EFF=INTERGENIC(MODIFIER|||||||||)	GT:PL:GQ	1/1:255,66,0:99
Chr02	12238531	.	C	T	222.0	.	DP=37;VDB=0.0399;AF1=1;AC1=2;DP4=0,0,4,28;MQ=43;FQ=-123;EFF=INTERGENIC(MODIFIER|||||||||)	GT:PL:GQ	1/1:255,96,0:99
Chr02	12239870	.	C	T	222.0	.	DP=26;VDB=0.0388;AF1=1;AC1=2;DP4=0,0,13,11;MQ=45;FQ=-99;EFF=INTERGENIC(MODIFIER|||||||||)	GT:PL:GQ	1/1:255,72,0:99
Chr02	12268618	.	C	T	222.0	.	DP=30;VDB=0.0371;AF1=1;AC1=2;DP4=0,0,17,10;MQ=45;FQ=-108;EFF=INTERGENIC(MODIFIER|||||||||)	GT:PL:GQ	1/1:255,81,0:99
Chr02	12283976	.	C	T	222.0	.	DP=37;VDB=0.0404;AF1=1;AC1=2;DP4=0,0,22,9;MQ=42;FQ=-120;EFF=INTERGENIC(MODIFIER|||||||||)	GT:PL:GQ	1/1:255,93,0:99
Chr02	12392898	.	C	T	222.0	.	DP=21;VDB=0.0394;AF1=1;AC1=2;DP4=0,0,9,12;MQ=44;FQ=-90;EFF=DOWNSTREAM(MODIFIER|||||Sobic.002G104500|||PAC:28379103|),NON_SYNONYMOUS_CODING(MODERATE|MISSENSE|cGa/cAa|R131Q||Sobic.002G104600|||PAC:28383388|),NON_SYNONYMOUS_CODING(MODERATE|MISSENSE|cGa/cAa|R131Q||Sobic.002G104600|||PAC:28383389|)	GT:PL:GQ	1/1:255,63,0:99
Chr02	12403630	.	C	T	222.0	.	DP=33;VDB=0.0394;AF1=1;AC1=2;DP4=0,0,11,18;MQ=45;FQ=-114;EFF=INTERGENIC(MODIFIER|||||||||)	GT:PL:GQ	1/1:255,87,0:99
Chr02	12466884	.	C	T	222.0	.	DP=36;VDB=0.0198;AF1=1;AC1=2;DP4=0,0,15,19;MQ=44;FQ=-129;EFF=INTRON(MODIFIER|||||Sobic.002G105100|||PAC:28383353|2)	GT:PL:GQ	1/1:255,102,0:99
Chr02	12469484	.	C	T	222.0	.	DP=36;VDB=0.0384;AF1=1;AC1=2;DP4=0,0,10,21;MQ=44;FQ=-120;EFF=INTERGENIC(MODIFIER|||||||||),UPSTREAM(MODIFIER|||||Sobic.002G105100|||PAC:28383353|)	GT:PL:GQ	1/1:255,93,0:99
Chr02	12516512	.	C	T	222.0	.	DP=20;VDB=0.0404;AF1=1;AC1=2;DP4=0,0,12,8;MQ=45;FQ=-87;EFF=DOWNSTREAM(MODIFIER|||||Sobic.002G105300|||PAC:28382539|),DOWNSTREAM(MODIFIER|||||Sobic.002G105400|||PAC:28381408|),INTERGENIC(MODIFIER|||||||||)	GT:PL:GQ	1/1:255,60,0:99
Chr02	12555766	.	C	T	222.0	.	DP=23;VDB=0.0394;AF1=1;AC1=2;DP4=0,0,13,8;MQ=44;FQ=-90;EFF=INTERGENIC(MODIFIER|||||||||),UPSTREAM(MODIFIER|||||Sobic.002G105500|||PAC:28381905|),UPSTREAM(MODIFIER|||||Sobic.002G105500|||PAC:28381906|)	GT:PL:GQ	1/1:255,63,0:99
Chr02	12668120	.	C	T	222.0	.	DP=52;VDB=0.0404;AF1=1;AC1=2;DP4=0,0,21,26;MQ=44;FQ=-168;EFF=INTERGENIC(MODIFIER|||||||||)	GT:PL:GQ	1/1:255,141,0:99
Chr02	12670325	.	G	A	94.1	.	DP=6;VDB=0.0001;AF1=1;AC1=2;DP4=0,0,5,1;MQ=32;FQ=-45;EFF=INTERGENIC(MODIFIER|||||||||)	GT:PL:GQ	1/1:127,18,0:33
Chr02	12747243	.	C	T	196.0	.	DP=18;VDB=0.0172;AF1=1;AC1=2;DP4=0,0,9,3;MQ=45;FQ=-63;EFF=UTR_5_PRIME(MODIFIER|||||Sobic.002G106600|||PAC:28382936|1)	GT:PL:GQ	1/1:229,36,0:69
Chr02	12826986	.	C	T	212.0	.	DP=30;VDB=0.0401;AF1=1;AC1=2;DP4=0,0,16,13;MQ=23;FQ=-114;EFF=INTERGENIC(MODIFIER|||||||||)	GT:PL:GQ	1/1:245,87,0:99
Chr02	12872340	.	C	T	218.0	.	DP=25;VDB=0.0401;AF1=1;AC1=2;DP4=0,0,10,13;MQ=29;FQ=-96;EFF=INTERGENIC(MODIFIER|||||||||)	GT:PL:GQ	1/1:251,69,0:99
Chr02	12933643	.	C	T	222.0	.	DP=31;VDB=0.0388;AF1=1;AC1=2;DP4=0,0,11,15;MQ=42;FQ=-102;EFF=INTERGENIC(MODIFIER|||||||||)	GT:PL:GQ	1/1:255,75,0:99
Chr02	13066428	.	C	T	222.0	.	DP=16;VDB=0.0308;AF1=1;AC1=2;DP4=0,0,7,8;MQ=45;FQ=-72;EFF=INTERGENIC(MODIFIER|||||||||)	GT:PL:GQ	1/1:255,45,0:87
Chr02	13087611	.	C	T	222.0	.	DP=29;VDB=0.0253;AF1=1;AC1=2;DP4=0,0,20,6;MQ=45;FQ=-105;EFF=DOWNSTREAM(MODIFIER|||||Sobic.002G108100|||PAC:28380058|),INTERGENIC(MODIFIER|||||||||)	GT:PL:GQ	1/1:255,78,0:99
Chr02	13290434	.	C	T	222.0	.	DP=23;VDB=0.0308;AF1=1;AC1=2;DP4=0,0,11,11;MQ=43;FQ=-93;EFF=INTERGENIC(MODIFIER|||||||||)	GT:PL:GQ	1/1:255,66,0:99
Chr02	13464074	.	C	T	222.0	.	DP=13;VDB=0.0404;AF1=1;AC1=2;DP4=0,0,8,5;MQ=45;FQ=-66;EFF=DOWNSTREAM(MODIFIER|||||Sobic.002G110400|||PAC:28381650|),INTERGENIC(MODIFIER|||||||||),UPSTREAM(MODIFIER|||||Sobic.002G110500|||PAC:28383970|)	GT:PL:GQ	1/1:255,39,0:75
Chr02	13569057	.	C	T	222.0	.	DP=28;VDB=0.0308;AF1=1;AC1=2;DP4=0,0,15,9;MQ=43;FQ=-99;EFF=INTERGENIC(MODIFIER|||||||||),UPSTREAM(MODIFIER|||||Sobic.002G111500|||PAC:28380177|)	GT:PL:GQ	1/1:255,72,0:99
Chr02	13611081	.	C	T	204.0	.	DP=17;VDB=0.0281;AF1=1;AC1=2;DP4=0,0,7,8;MQ=31;FQ=-72;EFF=INTERGENIC(MODIFIER|||||||||),UPSTREAM(MODIFIER|||||Sobic.002G111800|||PAC:28382568|)	GT:PL:GQ	1/1:237,45,0:87
Chr02	13637273	.	C	T	222.0	.	DP=42;VDB=0.0388;AF1=1;AC1=2;DP4=0,0,21,17;MQ=45;FQ=-141;EFF=INTERGENIC(MODIFIER|||||||||)	GT:PL:GQ	1/1:255,114,0:99
Chr02	13748491	.	C	T	220.0	.	DP=18;VDB=0.0308;AF1=1;AC1=2;DP4=0,0,2,16;MQ=44;FQ=-81;EFF=INTRON(MODIFIER|||||Sobic.002G112700|||PAC:28379535|7)	GT:PL:GQ	1/1:253,54,0:99
Chr02	13760952	.	C	T	222.0	.	DP=25;VDB=0.0281;AF1=1;AC1=2;DP4=0,0,11,12;MQ=42;FQ=-96;EFF=DOWNSTREAM(MODIFIER|||||Sobic.002G112900|||PAC:28380223|),DOWNSTREAM(MODIFIER|||||Sobic.002G113000|||PAC:28380087|),DOWNSTREAM(MODIFIER|||||Sobic.002G113000|||PAC:28380088|),NON_SYNONYMOUS_CODING(MODERATE|MISSENSE|tCt/tTt|S565F||Sobic.002G112800|||PAC:28378887|),UPSTREAM(MODIFIER|||||Sobic.002G112700|||PAC:28379535|)	GT:PL:GQ	1/1:255,69,0:99
Chr02	13762975	.	C	T	222.0	.	DP=31;VDB=0.0374;AF1=1;AC1=2;DP4=0,0,11,15;MQ=41;FQ=-105;EFF=DOWNSTREAM(MODIFIER|||||Sobic.002G112800|||PAC:28378887|),DOWNSTREAM(MODIFIER|||||Sobic.002G113000|||PAC:28380087|),DOWNSTREAM(MODIFIER|||||Sobic.002G113000|||PAC:28380088|),SYNONYMOUS_CODING(LOW|SILENT|gaG/gaA|E31||Sobic.002G112900|||PAC:28380223|)	GT:PL:GQ	1/1:255,78,0:99
Chr02	13910717	.	C	T	222.0	.	DP=15;VDB=0.0404;AF1=1;AC1=2;DP4=0,0,5,10;MQ=44;FQ=-72;EFF=INTERGENIC(MODIFIER|||||||||),UPSTREAM(MODIFIER|||||Sobic.002G113900|||PAC:28379199|)	GT:PL:GQ	1/1:255,45,0:87
Chr02	14190968	.	C	T	222.0	.	DP=42;VDB=0.0355;AF1=1;AC1=2;DP4=0,0,20,17;MQ=44;FQ=-138;EFF=INTERGENIC(MODIFIER|||||||||)	GT:PL:GQ	1/1:255,111,0:99
Chr02	14215373	.	C	T	222.0	.	DP=26;VDB=0.0374;AF1=1;AC1=2;DP4=0,0,11,13;MQ=45;FQ=-99;EFF=INTERGENIC(MODIFIER|||||||||)	GT:PL:GQ	1/1:255,72,0:99
Chr02	14289604	.	C	T	222.0	.	DP=31;VDB=0.0198;AF1=1;AC1=2;DP4=0,0,19,12;MQ=43;FQ=-120;EFF=INTERGENIC(MODIFIER|||||||||)	GT:PL:GQ	1/1:255,93,0:99
Chr02	14348869	.	C	T	222.0	.	DP=40;VDB=0.0404;AF1=1;AC1=2;DP4=0,0,23,11;MQ=45;FQ=-129;EFF=NON_SYNONYMOUS_CODING(MODERATE|MISSENSE|Gct/Act|A235T||Sobic.002G116000|||PAC:28382105|)	GT:PL:GQ	1/1:255,102,0:99
Chr02	14393831	.	C	T	222.0	.	DP=27;VDB=0.0333;AF1=1;AC1=2;DP4=0,0,14,11;MQ=44;FQ=-102;EFF=INTRON(MODIFIER|||||Sobic.002G116300|||PAC:28381968|10)	GT:PL:GQ	1/1:255,75,0:99
Chr02	14400322	.	C	T	186.0	.	DP=18;VDB=0.0394;AF1=1;AC1=2;DP4=0,0,13,1;MQ=42;FQ=-69;EFF=DOWNSTREAM(MODIFIER|||||Sobic.002G116300|||PAC:28381968|),NON_SYNONYMOUS_CODING(MODERATE|MISSENSE|Gga/Aga|G93R||Sobic.002G116400|||PAC:28382024|)	GT:PL:GQ	1/1:219,42,0:81
Chr02	14423342	.	C	T	222.0	.	DP=41;VDB=0.0308;AF1=1;AC1=2;DP4=0,0,17,20;MQ=44;FQ=-138;EFF=INTERGENIC(MODIFIER|||||||||)	GT:PL:GQ	1/1:255,111,0:99
Chr02	14440849	.	C	T	222.0	.	DP=49;VDB=0.0399;AF1=1;AC1=2;DP4=0,0,31,15;MQ=31;FQ=-165;EFF=INTERGENIC(MODIFIER|||||||||)	GT:PL:GQ	1/1:255,138,0:99
Chr02	14587617	.	C	T	222.0	.	DP=28;VDB=0.0225;AF1=1;AC1=2;DP4=0,0,17,10;MQ=44;FQ=-108;EFF=INTERGENIC(MODIFIER|||||||||)	GT:PL:GQ	1/1:255,81,0:99
Chr02	14594022	.	C	T	222.0	.	DP=44;VDB=0.0388;AF1=1;AC1=2;DP4=0,0,20,20;MQ=44;FQ=-147;EFF=INTERGENIC(MODIFIER|||||||||)	GT:PL:GQ	1/1:255,120,0:99
Chr02	14597152	.	C	T	222.0	.	DP=30;VDB=0.0401;AF1=1;AC1=2;DP4=0,0,12,9;MQ=44;FQ=-90;EFF=INTERGENIC(MODIFIER|||||||||)	GT:PL:GQ	1/1:255,63,0:99
Chr02	14642336	.	C	T	222.0	.	DP=26;VDB=0.0147;AF1=1;AC1=2;DP4=0,0,9,14;MQ=44;FQ=-96;EFF=INTRON(MODIFIER|||||Sobic.002G117700|||PAC:28380374|6)	GT:PL:GQ	1/1:255,69,0:99
Chr02	14644079	.	C	T	186.0	.	DP=22;VDB=0.0198;AF1=1;AC1=2;DP4=0,0,14,1;MQ=39;FQ=-72;EFF=INTRON(MODIFIER|||||Sobic.002G117700|||PAC:28380374|6)	GT:PL:GQ	1/1:219,45,0:87
Chr02	14684602	.	C	T	222.0	.	DP=23;VDB=0.0404;AF1=1;AC1=2;DP4=0,0,6,9;MQ=42;FQ=-72;EFF=INTERGENIC(MODIFIER|||||||||)	GT:PL:GQ	1/1:255,45,0:87
Chr02	14720142	.	C	T	222.0	.	DP=37;VDB=0.0401;AF1=1;AC1=2;DP4=0,0,20,12;MQ=39;FQ=-123;EFF=DOWNSTREAM(MODIFIER|||||Sobic.002G118100|||PAC:28383041|),INTERGENIC(MODIFIER|||||||||)	GT:PL:GQ	1/1:255,96,0:99
Chr02	14793441	.	C	T	222.0	.	DP=28;VDB=0.0399;AF1=1;AC1=2;DP4=0,0,14,9;MQ=45;FQ=-96;EFF=DOWNSTREAM(MODIFIER|||||Sobic.002G118500|||PAC:28383137|),DOWNSTREAM(MODIFIER|||||Sobic.002G118700|||PAC:28382146|),DOWNSTREAM(MODIFIER|||||Sobic.002G118700|||PAC:28382147|),DOWNSTREAM(MODIFIER|||||Sobic.002G118700|||PAC:28382148|),NON_SYNONYMOUS_CODING(MODERATE|MISSENSE|Gag/Aag|E115K||Sobic.002G118600|||PAC:28383315|),NON_SYNONYMOUS_CODI…	GT:PL:GQ	1/1:255,69,0:99
Chr02	14801655	.	C	T	222.0	.	DP=32;VDB=0.0388;AF1=1;AC1=2;DP4=0,0,16,13;MQ=45;FQ=-114;EFF=STOP_GAINED(HIGH|NONSENSE|tgG/tgA|W196*||Sobic.002G118700|||PAC:28382148|),STOP_GAINED(HIGH|NONSENSE|tgG/tgA|W217*||Sobic.002G118700|||PAC:28382146|),STOP_GAINED(HIGH|NONSENSE|tgG/tgA|W217*||Sobic.002G118700|||PAC:28382147|)	GT:PL:GQ	1/1:255,87,0:99
Chr02	14823076	.	C	T	222.0	.	DP=52;VDB=0.0394;AF1=1;AC1=2;DP4=0,0,30,19;MQ=44;FQ=-175;EFF=DOWNSTREAM(MODIFIER|||||Sobic.002G118800|||PAC:28379059|),INTERGENIC(MODIFIER|||||||||)	GT:PL:GQ	1/1:255,148,0:99
Chr02	14953378	.	C	T	222.0	.	DP=19;VDB=0.0374;AF1=1;AC1=2;DP4=0,0,10,7;MQ=35;FQ=-78;EFF=INTERGENIC(MODIFIER|||||||||)	GT:PL:GQ	1/1:255,51,0:99
Chr02	14961345	.	C	T	222.0	.	DP=19;VDB=0.0198;AF1=1;AC1=2;DP4=0,0,3,12;MQ=44;FQ=-72;EFF=DOWNSTREAM(MODIFIER|||||Sobic.002G119300|||PAC:28383491|),INTERGENIC(MODIFIER|||||||||)	GT:PL:GQ	1/1:255,45,0:87
Chr02	14990424	.	C	T	222.0	.	DP=22;VDB=0.0388;AF1=1;AC1=2;DP4=0,0,9,12;MQ=45;FQ=-90;EFF=DOWNSTREAM(MODIFIER|||||Sobic.002G119500|||PAC:28380525|),DOWNSTREAM(MODIFIER|||||Sobic.002G119500|||PAC:28380526|),INTERGENIC(MODIFIER|||||||||)	GT:PL:GQ	1/1:255,63,0:99
Chr02	15060451	.	C	T	222.0	.	DP=29;VDB=0.0333;AF1=1;AC1=2;DP4=0,0,15,13;MQ=44;FQ=-111;EFF=INTERGENIC(MODIFIER|||||||||)	GT:PL:GQ	1/1:255,84,0:99
Chr02	15175422	.	C	T	221.0	.	DP=18;VDB=0.0394;AF1=1;AC1=2;DP4=0,0,2,15;MQ=44;FQ=-78;EFF=INTERGENIC(MODIFIER|||||||||),UPSTREAM(MODIFIER|||||Sobic.002G120200|||PAC:28379369|)	GT:PL:GQ	1/1:254,51,0:99
Chr02	15176686	.	C	T	222.0	.	DP=34;VDB=0.0404;AF1=1;AC1=2;DP4=0,0,17,10;MQ=42;FQ=-108;EFF=SYNONYMOUS_CODING(LOW|SILENT|gaC/gaT|D92||Sobic.002G120200|||PAC:28379369|)	GT:PL:GQ	1/1:255,81,0:99
Chr02	15192125	.	C	T	222.0	.	DP=40;VDB=0.0333;AF1=1;AC1=2;DP4=0,0,14,21;MQ=40;FQ=-132;EFF=INTERGENIC(MODIFIER|||||||||)	GT:PL:GQ	1/1:255,105,0:99
Chr02	15250265	.	C	T	222.0	.	DP=52;VDB=0.0399;AF1=1;AC1=2;DP4=0,0,15,26;MQ=44;FQ=-150;EFF=INTERGENIC(MODIFIER|||||||||)	GT:PL:GQ	1/1:255,123,0:99
Chr02	15281950	.	C	T	222.0	.	DP=44;VDB=0.0355;AF1=1;AC1=2;DP4=0,0,17,27;MQ=45;FQ=-159;EFF=INTERGENIC(MODIFIER|||||||||)	GT:PL:GQ	1/1:255,132,0:99
Chr02	15329700	.	C	T	222.0	.	DP=62;VDB=0.0374;AF1=1;AC1=2;DP4=0,0,28,24;MQ=44;FQ=-184;EFF=INTERGENIC(MODIFIER|||||||||)	GT:PL:GQ	1/1:255,157,0:99
Chr02	15339404	.	C	T	222.0	.	DP=36;VDB=0.0333;AF1=1;AC1=2;DP4=0,0,11,21;MQ=45;FQ=-123;EFF=INTERGENIC(MODIFIER|||||||||)	GT:PL:GQ	1/1:255,96,0:99
Chr02	15356421	.	C	T	222.0	.	DP=29;VDB=0.0308;AF1=1;AC1=2;DP4=0,0,13,14;MQ=45;FQ=-108;EFF=INTERGENIC(MODIFIER|||||||||)	GT:PL:GQ	1/1:255,81,0:99
Chr02	15380246	.	C	T	222.0	.	DP=20;VDB=0.0374;AF1=1;AC1=2;DP4=0,0,10,7;MQ=42;FQ=-78;EFF=INTERGENIC(MODIFIER|||||||||)	GT:PL:GQ	1/1:255,51,0:99
Chr02	15471731	.	C	T	222.0	.	DP=27;VDB=0.0404;AF1=1;AC1=2;DP4=0,0,16,9;MQ=44;FQ=-102;EFF=INTERGENIC(MODIFIER|||||||||)	GT:PL:GQ	1/1:255,75,0:99
Chr02	15513397	.	C	T	173.0	.	DP=20;VDB=0.0384;AF1=1;AC1=2;DP4=0,0,1,13;MQ=45;FQ=-69;EFF=INTERGENIC(MODIFIER|||||||||)	GT:PL:GQ	1/1:206,42,0:81
Chr02	15542457	.	C	T	222.0	.	DP=19;VDB=0.0371;AF1=1;AC1=2;DP4=0,0,4,11;MQ=42;FQ=-72;EFF=INTERGENIC(MODIFIER|||||||||)	GT:PL:GQ	1/1:255,45,0:87
Chr02	15612406	.	C	T	222.0	.	DP=33;VDB=0.0225;AF1=1;AC1=2;DP4=0,0,17,11;MQ=38;FQ=-111;EFF=INTERGENIC(MODIFIER|||||||||)	GT:PL:GQ	1/1:255,84,0:99
Chr02	15643409	.	C	T	222.0	.	DP=35;VDB=0.0374;AF1=1;AC1=2;DP4=0,0,22,11;MQ=43;FQ=-126;EFF=INTERGENIC(MODIFIER|||||||||)	GT:PL:GQ	1/1:255,99,0:99
Chr02	15712717	.	C	T	222.0	.	DP=37;VDB=0.0308;AF1=1;AC1=2;DP4=0,0,8,21;MQ=44;FQ=-114;EFF=INTRON(MODIFIER|||||Sobic.002G120700|||PAC:28380377|9)	GT:PL:GQ	1/1:255,87,0:99
Chr02	15719039	.	C	T	203.0	.	DP=20;VDB=0.0281;AF1=1;AC1=2;DP4=0,0,6,5;MQ=42;FQ=-60;EFF=DOWNSTREAM(MODIFIER|||||Sobic.002G120700|||PAC:28380377|),INTERGENIC(MODIFIER|||||||||),UPSTREAM(MODIFIER|||||Sobic.002G120800|||PAC:28382149|)	GT:PL:GQ	1/1:236,33,0:63
Chr02	15730385	.	C	T	222.0	.	DP=41;VDB=0.0374;AF1=1;AC1=2;DP4=0,0,24,12;MQ=43;FQ=-135;EFF=INTERGENIC(MODIFIER|||||||||),UPSTREAM(MODIFIER|||||Sobic.002G120900|||PAC:28379776|)	GT:PL:GQ	1/1:255,108,0:99
Chr02	15846632	.	C	T	222.0	.	DP=29;VDB=0.0401;AF1=1;AC1=2;DP4=0,0,21,5;MQ=40;FQ=-105;EFF=INTERGENIC(MODIFIER|||||||||)	GT:PL:GQ	1/1:255,78,0:99
Chr02	15906221	.	C	T	222.0	.	DP=36;VDB=0.0399;AF1=1;AC1=2;DP4=0,0,11,19;MQ=45;FQ=-117;EFF=INTRON(MODIFIER|||||Sobic.002G121000|||PAC:28380441|7),INTRON(MODIFIER|||||Sobic.002G121000|||PAC:28380442|6),INTRON(MODIFIER|||||Sobic.002G121000|||PAC:28380443|5)	GT:PL:GQ	1/1:255,90,0:99
Chr02	15938067	.	C	T	222.0	.	DP=28;VDB=0.0399;AF1=1;AC1=2;DP4=0,0,15,12;MQ=32;FQ=-108;EFF=INTERGENIC(MODIFIER|||||||||)	GT:PL:GQ	1/1:255,81,0:99
Chr02	15971223	.	C	T	144.0	.	DP=9;VDB=0.0333;AF1=1;AC1=2;DP4=0,0,5,2;MQ=44;FQ=-48;EFF=INTRON(MODIFIER|||||Sobic.002G121300|||PAC:28380500|3)	GT:PL:GQ	1/1:177,21,0:39
Chr02	15979540	.	C	T	222.0	.	DP=25;VDB=0.0399;AF1=1;AC1=2;DP4=0,0,13,11;MQ=45;FQ=-99;EFF=DOWNSTREAM(MODIFIER|||||Sobic.002G121300|||PAC:28380500|),INTERGENIC(MODIFIER|||||||||)	GT:PL:GQ	1/1:255,72,0:99
Chr02	16047593	.	C	T	222.0	.	DP=25;VDB=0.0388;AF1=1;AC1=2;DP4=0,0,7,14;MQ=44;FQ=-90;EFF=INTERGENIC(MODIFIER|||||||||),UPSTREAM(MODIFIER|||||Sobic.002G121600|||PAC:28382513|)	GT:PL:GQ	1/1:255,63,0:99
Chr02	16081007	.	C	T	222.0	.	DP=50;VDB=0.0281;AF1=1;AC1=2;DP4=0,0,9,33;MQ=45;FQ=-153;EFF=INTERGENIC(MODIFIER|||||||||)	GT:PL:GQ	1/1:255,126,0:99
Chr02	16183394	.	C	T	222.0	.	DP=34;VDB=0.0399;AF1=1;AC1=2;DP4=0,0,13,18;MQ=45;FQ=-120;EFF=INTERGENIC(MODIFIER|||||||||)	GT:PL:GQ	1/1:255,93,0:99
Chr02	16184181	.	C	T	222.0	.	DP=48;VDB=0.0404;AF1=1;AC1=2;DP4=0,0,18,26;MQ=45;FQ=-159;EFF=INTERGENIC(MODIFIER|||||||||)	GT:PL:GQ	1/1:255,132,0:99
Chr02	16202038	.	C	T	195.0	.	DP=27;VDB=0.0253;AF1=1;AC1=2;DP4=0,0,15,11;MQ=26;FQ=-105;EFF=INTERGENIC(MODIFIER|||||||||)	GT:PL:GQ	1/1:228,78,0:99
Chr02	16525926	.	G	A	222.0	.	DP=33;VDB=0.0333;AF1=1;AC1=2;DP4=0,0,8,17;MQ=45;FQ=-102;EFF=INTERGENIC(MODIFIER|||||||||)	GT:PL:GQ	1/1:255,75,0:99
Chr02	16565891	.	C	T	222.0	.	DP=24;VDB=0.0399;AF1=1;AC1=2;DP4=0,0,15,9;MQ=43;FQ=-99;EFF=DOWNSTREAM(MODIFIER|||||Sobic.002G124100|||PAC:28378883|),INTERGENIC(MODIFIER|||||||||)	GT:PL:GQ	1/1:255,72,0:99
Chr02	16666023	.	C	T	222.0	.	DP=27;VDB=0.0401;AF1=1;AC1=2;DP4=0,0,5,16;MQ=45;FQ=-90;EFF=INTERGENIC(MODIFIER|||||||||),UPSTREAM(MODIFIER|||||Sobic.002G124500|||PAC:28379788|)	GT:PL:GQ	1/1:255,63,0:99
Chr02	16673285	.	C	T	222.0	.	DP=21;VDB=0.0355;AF1=1;AC1=2;DP4=0,0,7,13;MQ=44;FQ=-87;EFF=DOWNSTREAM(MODIFIER|||||Sobic.002G124600|||PAC:28379649|),DOWNSTREAM(MODIFIER|||||Sobic.002G124600|||PAC:28379650|),DOWNSTREAM(MODIFIER|||||Sobic.002G124600|||PAC:28379651|),DOWNSTREAM(MODIFIER|||||Sobic.002G124600|||PAC:28379652|),DOWNSTREAM(MODIFIER|||||Sobic.002G124600|||PAC:28379653|),DOWNSTREAM(MODIFIER|||||Sobic.002G124600|||PAC:283…	GT:PL:GQ	1/1:255,60,0:99
Chr02	16685993	.	C	T	222.0	.	DP=21;VDB=0.0308;AF1=1;AC1=2;DP4=0,0,11,8;MQ=45;FQ=-84;EFF=INTRON(MODIFIER|||||Sobic.002G124600|||PAC:28379649|1),INTRON(MODIFIER|||||Sobic.002G124600|||PAC:28379650|1),INTRON(MODIFIER|||||Sobic.002G124600|||PAC:28379651|1),INTRON(MODIFIER|||||Sobic.002G124600|||PAC:28379652|1),INTRON(MODIFIER|||||Sobic.002G124600|||PAC:28379653|1),INTRON(MODIFIER|||||Sobic.002G124600|||PAC:28379654|1),INTRON(MOD…	GT:PL:GQ	1/1:255,57,0:99
Chr02	16742290	.	C	T	213.0	.	DP=39;VDB=0.0388;AF1=1;AC1=2;DP4=0,0,2,28;MQ=38;FQ=-117;EFF=INTERGENIC(MODIFIER|||||||||)	GT:PL:GQ	1/1:246,90,0:99
Chr02	16754610	.	C	T	197.0	.	DP=12;VDB=0.0253;AF1=1;AC1=2;DP4=0,0,9,2;MQ=45;FQ=-60;EFF=INTERGENIC(MODIFIER|||||||||)	GT:PL:GQ	1/1:230,33,0:63
Chr02	17013904	.	C	T	222.0	.	DP=25;VDB=0.0055;AF1=1;AC1=2;DP4=0,0,10,12;MQ=43;FQ=-93;EFF=INTERGENIC(MODIFIER|||||||||),UPSTREAM(MODIFIER|||||Sobic.002G125800|||PAC:28383364|),UPSTREAM(MODIFIER|||||Sobic.002G125800|||PAC:28383365|)	GT:PL:GQ	1/1:255,66,0:99
Chr02	17061773	.	C	T	222.0	.	DP=31;VDB=0.0394;AF1=1;AC1=2;DP4=0,0,10,9;MQ=41;FQ=-84;EFF=NON_SYNONYMOUS_CODING(MODERATE|MISSENSE|Ccc/Tcc|P187S||Sobic.002G126000|||PAC:28381160|),NON_SYNONYMOUS_CODING(MODERATE|MISSENSE|Ccc/Tcc|P187S||Sobic.002G126000|||PAC:28381161|)	GT:PL:GQ	1/1:255,57,0:99
Chr02	17071803	.	C	T	222.0	.	DP=38;VDB=0.0404;AF1=1;AC1=2;DP4=0,0,12,21;MQ=42;FQ=-126;EFF=INTERGENIC(MODIFIER|||||||||),UPSTREAM(MODIFIER|||||Sobic.002G126100|||PAC:28383558|)	GT:PL:GQ	1/1:255,99,0:99
Chr02	17204015	.	C	T	222.0	.	DP=27;VDB=0.0388;AF1=1;AC1=2;DP4=0,0,13,12;MQ=39;FQ=-102;EFF=INTERGENIC(MODIFIER|||||||||)	GT:PL:GQ	1/1:255,75,0:99
Chr02	17211803	.	C	T	222.0	.	DP=28;VDB=0.0384;AF1=1;AC1=2;DP4=0,0,10,15;MQ=45;FQ=-102;EFF=INTERGENIC(MODIFIER|||||||||)	GT:PL:GQ	1/1:255,75,0:99
Chr02	17212553	.	C	T	222.0	.	DP=35;VDB=0.0281;AF1=1;AC1=2;DP4=0,0,17,16;MQ=44;FQ=-126;EFF=INTERGENIC(MODIFIER|||||||||)	GT:PL:GQ	1/1:255,99,0:99
Chr02	17217987	.	C	T	222.0	.	DP=47;VDB=0.0374;AF1=1;AC1=2;DP4=0,0,10,32;MQ=44;FQ=-153;EFF=DOWNSTREAM(MODIFIER|||||Sobic.002G126300|||PAC:28380770|),INTERGENIC(MODIFIER|||||||||)	GT:PL:GQ	1/1:255,126,0:99
Chr02	17300975	.	C	T	222.0	.	DP=29;VDB=0.0404;AF1=1;AC1=2;DP4=0,0,10,14;MQ=45;FQ=-99;EFF=DOWNSTREAM(MODIFIER|||||Sobic.002G126600|||PAC:28383490|),INTERGENIC(MODIFIER|||||||||)	GT:PL:GQ	1/1:255,72,0:99
Chr02	17458265	.	C	T	222.0	.	DP=32;VDB=0.0374;AF1=1;AC1=2;DP4=0,0,15,12;MQ=33;FQ=-108;EFF=INTERGENIC(MODIFIER|||||||||)	GT:PL:GQ	1/1:255,81,0:99
Chr02	17515966	.	C	T	222.0	.	DP=35;VDB=0.0374;AF1=1;AC1=2;DP4=0,0,7,15;MQ=39;FQ=-93;EFF=DOWNSTREAM(MODIFIER|||||Sobic.002G127300|||PAC:28381444|),INTERGENIC(MODIFIER|||||||||),UPSTREAM(MODIFIER|||||Sobic.002G127200|||PAC:28379626|)	GT:PL:GQ	1/1:255,66,0:99
Chr02	17768059	.	C	T	222.0	.	DP=31;VDB=0.0374;AF1=1;AC1=2;DP4=0,0,8,17;MQ=43;FQ=-102;EFF=INTERGENIC(MODIFIER|||||||||),UPSTREAM(MODIFIER|||||Sobic.002G128400|||PAC:28382307|)	GT:PL:GQ	1/1:255,75,0:99
Chr02	17806769	.	C	T	222.0	.	DP=28;VDB=0.0404;AF1=1;AC1=2;DP4=0,0,16,11;MQ=45;FQ=-108;EFF=INTERGENIC(MODIFIER|||||||||)	GT:PL:GQ	1/1:255,81,0:99
Chr02	17825734	.	C	T	222.0	.	DP=14;VDB=0.0355;AF1=1;AC1=2;DP4=0,0,10,3;MQ=45;FQ=-66;EFF=INTERGENIC(MODIFIER|||||||||)	GT:PL:GQ	1/1:255,39,0:75
Chr02	17829405	.	C	T	209.0	.	DP=21;VDB=0.0374;AF1=1;AC1=2;DP4=0,0,1,18;MQ=46;FQ=-84;EFF=INTERGENIC(MODIFIER|||||||||)	GT:PL:GQ	1/1:242,57,0:99
Chr02	17933940	.	C	T	222.0	.	DP=18;VDB=0.0404;AF1=1;AC1=2;DP4=0,0,6,12;MQ=45;FQ=-81;EFF=INTERGENIC(MODIFIER|||||||||)	GT:PL:GQ	1/1:255,54,0:99
Chr02	18049847	.	C	T	222.0	.	DP=39;VDB=0.0371;AF1=1;AC1=2;DP4=0,0,15,20;MQ=41;FQ=-129;EFF=INTERGENIC(MODIFIER|||||||||)	GT:PL:GQ	1/1:255,102,0:99
Chr02	18115635	.	C	T	222.0	.	DP=39;VDB=0.0394;AF1=1;AC1=2;DP4=0,0,20,15;MQ=45;FQ=-132;EFF=INTERGENIC(MODIFIER|||||||||)	GT:PL:GQ	1/1:255,105,0:99
Chr02	18251779	.	C	T	222.0	.	DP=27;VDB=0.0404;AF1=1;AC1=2;DP4=0,0,13,13;MQ=45;FQ=-105;EFF=INTERGENIC(MODIFIER|||||||||)	GT:PL:GQ	1/1:255,78,0:99
Chr02	18251934	.	C	T	222.0	.	DP=39;VDB=0.0404;AF1=1;AC1=2;DP4=0,0,23,10;MQ=44;FQ=-126;EFF=INTERGENIC(MODIFIER|||||||||)	GT:PL:GQ	1/1:255,99,0:99
Chr02	18255698	.	C	T	222.0	.	DP=25;VDB=0.0355;AF1=1;AC1=2;DP4=0,0,14,8;MQ=40;FQ=-93;EFF=INTERGENIC(MODIFIER|||||||||)	GT:PL:GQ	1/1:255,66,0:99
Chr02	18300501	.	C	T	222.0	.	DP=29;VDB=0.0374;AF1=1;AC1=2;DP4=0,0,13,15;MQ=30;FQ=-111;EFF=INTERGENIC(MODIFIER|||||||||)	GT:PL:GQ	1/1:255,84,0:99
Chr02	18334076	.	C	T	120.0	.	DP=26;VDB=0.0281;AF1=1;AC1=2;DP4=0,0,10,12;MQ=17;FQ=-93;EFF=INTERGENIC(MODIFIER|||||||||)	GT:PL:GQ	1/1:153,66,0:99
Chr02	18423298	.	C	T	222.0	.	DP=45;VDB=0.0371;AF1=1;AC1=2;DP4=0,0,22,22;MQ=40;FQ=-159;EFF=INTERGENIC(MODIFIER|||||||||)	GT:PL:GQ	1/1:255,132,0:99
Chr02	18545289	.	C	T	222.0	.	DP=32;VDB=0.0374;AF1=1;AC1=2;DP4=0,0,20,8;MQ=46;FQ=-111;EFF=SYNONYMOUS_CODING(LOW|SILENT|caG/caA|Q10||Sobic.002G130800|||PAC:28381580|)	GT:PL:GQ	1/1:255,84,0:99
Chr02	18546030	.	C	T	222.0	.	DP=16;VDB=0.0394;AF1=1;AC1=2;DP4=0,0,9,5;MQ=46;FQ=-69;EFF=UTR_5_PRIME(MODIFIER|||||Sobic.002G130800|||PAC:28381580|1)	GT:PL:GQ	1/1:255,42,0:81
Chr02	18592110	.	C	T	222.0	.	DP=21;VDB=0.0281;AF1=1;AC1=2;DP4=0,0,14,5;MQ=41;FQ=-84;EFF=INTERGENIC(MODIFIER|||||||||)	GT:PL:GQ	1/1:255,57,0:99
Chr02	18624334	.	C	T	222.0	.	DP=46;VDB=0.0355;AF1=1;AC1=2;DP4=0,0,25,18;MQ=44;FQ=-156;EFF=INTERGENIC(MODIFIER|||||||||)	GT:PL:GQ	1/1:255,129,0:99
Chr02	18711407	.	C	T	222.0	.	DP=12;VDB=0.0404;AF1=1;AC1=2;DP4=0,0,5,7;MQ=44;FQ=-63;EFF=INTERGENIC(MODIFIER|||||||||)	GT:PL:GQ	1/1:255,36,0:69
Chr02	18960518	.	C	T	222.0	.	DP=41;VDB=0.0399;AF1=1;AC1=2;DP4=0,0,17,22;MQ=43;FQ=-144;EFF=INTERGENIC(MODIFIER|||||||||)	GT:PL:GQ	1/1:255,117,0:99
Chr02	19091854	.	C	T	134.0	.	DP=12;VDB=0.0388;AF1=1;AC1=2;DP4=0,0,7,3;MQ=30;FQ=-57;EFF=INTERGENIC(MODIFIER|||||||||)	GT:PL:GQ	1/1:167,30,0:57
Chr02	19232887	.	C	T	222.0	.	DP=23;VDB=0.0404;AF1=1;AC1=2;DP4=0,0,13,9;MQ=35;FQ=-93;EFF=INTERGENIC(MODIFIER|||||||||)	GT:PL:GQ	1/1:255,66,0:99
Chr02	19295706	.	C	T	222.0	.	DP=31;VDB=0.0399;AF1=1;AC1=2;DP4=0,0,14,14;MQ=44;FQ=-111;EFF=INTERGENIC(MODIFIER|||||||||)	GT:PL:GQ	1/1:255,84,0:99
Chr02	19344749	.	C	T	222.0	.	DP=28;VDB=0.0388;AF1=1;AC1=2;DP4=0,0,15,11;MQ=39;FQ=-105;EFF=INTERGENIC(MODIFIER|||||||||)	GT:PL:GQ	1/1:255,78,0:99
Chr02	19379340	.	C	T	222.0	.	DP=22;VDB=0.0394;AF1=1;AC1=2;DP4=0,0,12,9;MQ=45;FQ=-90;EFF=INTERGENIC(MODIFIER|||||||||)	GT:PL:GQ	1/1:255,63,0:99
Chr02	19402194	.	C	T	222.0	.	DP=27;VDB=0.0308;AF1=1;AC1=2;DP4=0,0,17,9;MQ=42;FQ=-105;EFF=INTERGENIC(MODIFIER|||||||||)	GT:PL:GQ	1/1:255,78,0:99
Chr02	19449272	.	C	T	222.0	.	DP=38;VDB=0.0388;AF1=1;AC1=2;DP4=0,0,16,10;MQ=45;FQ=-105;EFF=INTERGENIC(MODIFIER|||||||||)	GT:PL:GQ	1/1:255,78,0:99
Chr02	19460715	.	C	T	222.0	.	DP=26;VDB=0.0388;AF1=1;AC1=2;DP4=0,0,8,14;MQ=44;FQ=-90;EFF=INTERGENIC(MODIFIER|||||||||)	GT:PL:GQ	1/1:255,63,0:99
Chr02	19663883	.	C	T	222.0	.	DP=38;VDB=0.0399;AF1=1;AC1=2;DP4=0,0,14,21;MQ=40;FQ=-132;EFF=INTERGENIC(MODIFIER|||||||||)	GT:PL:GQ	1/1:255,105,0:99
Chr02	19755365	.	C	T	222.0	.	DP=36;VDB=0.0355;AF1=1;AC1=2;DP4=0,0,21,14;MQ=44;FQ=-132;EFF=INTERGENIC(MODIFIER|||||||||)	GT:PL:GQ	1/1:255,105,0:99
Chr02	19904365	.	C	T	222.0	.	DP=34;VDB=0.0374;AF1=1;AC1=2;DP4=0,0,25,2;MQ=43;FQ=-108;EFF=INTERGENIC(MODIFIER|||||||||)	GT:PL:GQ	1/1:255,81,0:99
Chr02	19950255	.	G	A	222.0	.	DP=34;VDB=0.0401;AF1=1;AC1=2;DP4=0,0,7,26;MQ=44;FQ=-126;EFF=INTERGENIC(MODIFIER|||||||||)	GT:PL:GQ	1/1:255,99,0:99
Chr02	20101380	.	C	T	222.0	.	DP=30;VDB=0.0401;AF1=1;AC1=2;DP4=0,0,12,15;MQ=43;FQ=-108;EFF=DOWNSTREAM(MODIFIER|||||Sobic.002G134900|||PAC:28382865|),INTERGENIC(MODIFIER|||||||||),UPSTREAM(MODIFIER|||||Sobic.002G135000|||PAC:28379999|)	GT:PL:GQ	1/1:255,81,0:99
Chr02	20188579	.	C	T	222.0	.	DP=23;VDB=0.0399;AF1=1;AC1=2;DP4=0,0,12,11;MQ=45;FQ=-96;EFF=INTERGENIC(MODIFIER|||||||||)	GT:PL:GQ	1/1:255,69,0:99
Chr02	20211219	.	C	T	222.0	.	DP=22;VDB=0.0394;AF1=1;AC1=2;DP4=0,0,7,12;MQ=43;FQ=-84;EFF=INTERGENIC(MODIFIER|||||||||)	GT:PL:GQ	1/1:255,57,0:99
Chr02	20227276	.	C	T	222.0	.	DP=22;VDB=0.0225;AF1=1;AC1=2;DP4=0,0,14,7;MQ=42;FQ=-90;EFF=INTERGENIC(MODIFIER|||||||||)	GT:PL:GQ	1/1:255,63,0:99
Chr02	20378809	.	C	T	222.0	.	DP=52;VDB=0.0388;AF1=1;AC1=2;DP4=0,0,17,27;MQ=44;FQ=-159;EFF=INTERGENIC(MODIFIER|||||||||)	GT:PL:GQ	1/1:255,132,0:99
Chr02	20531483	.	C	T	222.0	.	DP=26;VDB=0.0333;AF1=1;AC1=2;DP4=0,0,7,19;MQ=44;FQ=-105;EFF=INTERGENIC(MODIFIER|||||||||)	GT:PL:GQ	1/1:255,78,0:99
Chr02	20547316	.	C	T	222.0	.	DP=23;VDB=0.0308;AF1=1;AC1=2;DP4=0,0,5,16;MQ=44;FQ=-90;EFF=INTRON(MODIFIER|||||Sobic.002G136200|||PAC:28382952|3)	GT:PL:GQ	1/1:255,63,0:99
Chr02	20582277	.	C	T	222.0	.	DP=19;VDB=0.0374;AF1=1;AC1=2;DP4=0,0,11,3;MQ=45;FQ=-69;EFF=DOWNSTREAM(MODIFIER|||||Sobic.002G136400|||PAC:28383301|),INTERGENIC(MODIFIER|||||||||)	GT:PL:GQ	1/1:255,42,0:81
Chr02	20670076	.	C	T	222.0	.	DP=31;VDB=0.0225;AF1=1;AC1=2;DP4=0,0,5,25;MQ=45;FQ=-117;EFF=INTERGENIC(MODIFIER|||||||||)	GT:PL:GQ	1/1:255,90,0:99
Chr02	20685114	.	C	T	222.0	.	DP=18;VDB=0.0399;AF1=1;AC1=2;DP4=0,0,9,8;MQ=45;FQ=-78;EFF=DOWNSTREAM(MODIFIER|||||Sobic.002G136500|||PAC:28381130|),INTERGENIC(MODIFIER|||||||||),UPSTREAM(MODIFIER|||||Sobic.002G136600|||PAC:28379136|),UPSTREAM(MODIFIER|||||Sobic.002G136700|||PAC:28379703|),UPSTREAM(MODIFIER|||||Sobic.002G136800|||PAC:28383261|)	GT:PL:GQ	1/1:255,51,0:99
Chr02	20759726	.	C	T	157.0	.	DP=30;VDB=0.0404;AF1=1;AC1=2;DP4=0,0,11,16;MQ=24;FQ=-108;EFF=INTERGENIC(MODIFIER|||||||||)	GT:PL:GQ	1/1:190,81,0:99
Chr02	20843500	.	C	T	222.0	.	DP=29;VDB=0.0355;AF1=1;AC1=2;DP4=0,0,12,15;MQ=45;FQ=-108;EFF=DOWNSTREAM(MODIFIER|||||Sobic.002G137000|||PAC:28380217|),SYNONYMOUS_CODING(LOW|SILENT|caC/caT|H149||Sobic.002G137100|||PAC:28381761|)	GT:PL:GQ	1/1:255,81,0:99
Chr02	20873899	.	C	T	222.0	.	DP=37;VDB=0.0355;AF1=1;AC1=2;DP4=0,0,13,23;MQ=44;FQ=-132;EFF=INTERGENIC(MODIFIER|||||||||)	GT:PL:GQ	1/1:255,105,0:99
Chr02	20969563	.	C	T	222.0	.	DP=25;VDB=0.0308;AF1=1;AC1=2;DP4=0,0,10,12;MQ=45;FQ=-93;EFF=INTERGENIC(MODIFIER|||||||||)	GT:PL:GQ	1/1:255,66,0:99
Chr02	21094057	.	C	T	222.0	.	DP=19;VDB=0.0384;AF1=1;AC1=2;DP4=0,0,7,10;MQ=45;FQ=-78;EFF=UTR_3_PRIME(MODIFIER|||||Sobic.002G137700|||PAC:28380065|2)	GT:PL:GQ	1/1:255,51,0:99
Chr02	21127285	.	C	T	222.0	.	DP=22;VDB=0.0388;AF1=1;AC1=2;DP4=0,0,8,10;MQ=33;FQ=-81;EFF=INTERGENIC(MODIFIER|||||||||)	GT:PL:GQ	1/1:255,54,0:99
Chr02	21227248	.	C	T	222.0	.	DP=21;VDB=0.0401;AF1=1;AC1=2;DP4=0,0,8,11;MQ=44;FQ=-84;EFF=INTERGENIC(MODIFIER|||||||||),UPSTREAM(MODIFIER|||||Sobic.002G138100|||PAC:28383435|),UPSTREAM(MODIFIER|||||Sobic.002G138100|||PAC:28383436|)	GT:PL:GQ	1/1:255,57,0:99
Chr02	21299397	.	C	T	222.0	.	DP=34;VDB=0.0371;AF1=1;AC1=2;DP4=0,0,12,19;MQ=45;FQ=-120;EFF=INTERGENIC(MODIFIER|||||||||)	GT:PL:GQ	1/1:255,93,0:99
Chr02	21397061	.	C	T	222.0	.	DP=34;VDB=0.0374;AF1=1;AC1=2;DP4=0,0,4,24;MQ=44;FQ=-111;EFF=INTERGENIC(MODIFIER|||||||||)	GT:PL:GQ	1/1:255,84,0:99
Chr02	21541955	.	C	T	222.0	.	DP=34;VDB=0.0253;AF1=1;AC1=2;DP4=0,0,15,17;MQ=43;FQ=-123;EFF=INTERGENIC(MODIFIER|||||||||)	GT:PL:GQ	1/1:255,96,0:99
Chr02	21635619	.	C	T	222.0	.	DP=34;VDB=0.0281;AF1=1;AC1=2;DP4=0,0,14,18;MQ=40;FQ=-123;EFF=INTERGENIC(MODIFIER|||||||||)	GT:PL:GQ	1/1:255,96,0:99
Chr02	21646348	.	C	T	222.0	.	DP=22;VDB=0.0401;AF1=1;AC1=2;DP4=0,0,10,10;MQ=42;FQ=-87;EFF=DOWNSTREAM(MODIFIER|||||Sobic.002G138900|||PAC:28379411|),DOWNSTREAM(MODIFIER|||||Sobic.002G138900|||PAC:28379412|),INTERGENIC(MODIFIER|||||||||)	GT:PL:GQ	1/1:255,60,0:99
Chr02	21677193	.	C	T	222.0	.	DP=26;VDB=0.0384;AF1=1;AC1=2;DP4=0,0,9,17;MQ=44;FQ=-105;EFF=INTERGENIC(MODIFIER|||||||||)	GT:PL:GQ	1/1:255,78,0:99
Chr02	21791514	.	C	T	222.0	.	DP=24;VDB=0.0404;AF1=1;AC1=2;DP4=0,0,5,14;MQ=40;FQ=-84;EFF=INTERGENIC(MODIFIER|||||||||)	GT:PL:GQ	1/1:255,57,0:99
Chr02	21814009	.	C	T	222.0	.	DP=20;VDB=0.0401;AF1=1;AC1=2;DP4=0,0,6,12;MQ=42;FQ=-81;EFF=INTERGENIC(MODIFIER|||||||||)	GT:PL:GQ	1/1:255,54,0:99
Chr02	21820719	.	C	T	222.0	.	DP=31;VDB=0.0404;AF1=1;AC1=2;DP4=0,0,11,18;MQ=44;FQ=-114;EFF=INTERGENIC(MODIFIER|||||||||)	GT:PL:GQ	1/1:255,87,0:99
Chr02	21840408	.	C	T	222.0	.	DP=18;VDB=0.0374;AF1=1;AC1=2;DP4=0,0,5,11;MQ=35;FQ=-75;EFF=INTERGENIC(MODIFIER|||||||||)	GT:PL:GQ	1/1:255,48,0:93
Chr02	21957578	.	C	T	217.0	.	DP=21;VDB=0.0333;AF1=1;AC1=2;DP4=0,0,7,12;MQ=29;FQ=-84;EFF=INTERGENIC(MODIFIER|||||||||)	GT:PL:GQ	1/1:250,57,0:99
Chr02	22091092	.	C	T	222.0	.	DP=29;VDB=0.0399;AF1=1;AC1=2;DP4=0,0,12,12;MQ=43;FQ=-99;EFF=INTERGENIC(MODIFIER|||||||||)	GT:PL:GQ	1/1:255,72,0:99
Chr02	22184426	.	C	T	222.0	.	DP=34;VDB=0.0401;AF1=1;AC1=2;DP4=0,0,13,17;MQ=44;FQ=-117;EFF=INTERGENIC(MODIFIER|||||||||)	GT:PL:GQ	1/1:255,90,0:99
Chr02	22187838	.	C	T	222.0	.	DP=40;VDB=0.0333;AF1=1;AC1=2;DP4=0,0,14,21;MQ=44;FQ=-132;EFF=INTERGENIC(MODIFIER|||||||||)	GT:PL:GQ	1/1:255,105,0:99
Chr02	22402055	.	C	T	222.0	.	DP=25;VDB=0.0198;AF1=1;AC1=2;DP4=0,0,7,10;MQ=44;FQ=-78;EFF=INTERGENIC(MODIFIER|||||||||)	GT:PL:GQ	1/1:255,51,0:99
Chr02	22471677	.	C	T	222.0	.	DP=22;VDB=0.0374;AF1=1;AC1=2;DP4=0,0,8,12;MQ=46;FQ=-87;EFF=INTERGENIC(MODIFIER|||||||||),UPSTREAM(MODIFIER|||||Sobic.002G140600|||PAC:28381585|),UPSTREAM(MODIFIER|||||Sobic.002G140700|||PAC:28381070|),UPSTREAM(MODIFIER|||||Sobic.002G140700|||PAC:28381071|)	GT:PL:GQ	1/1:255,60,0:99
Chr02	22561455	.	C	T	220.0	.	DP=34;VDB=0.0401;AF1=1;AC1=2;DP4=0,0,12,17;MQ=26;FQ=-114;EFF=INTERGENIC(MODIFIER|||||||||)	GT:PL:GQ	1/1:253,87,0:99
Chr02	22602878	.	C	T	222.0	.	DP=34;VDB=0.0356;AF1=1;AC1=2;DP4=0,0,10,16;MQ=42;FQ=-105;EFF=INTRON(MODIFIER|||||Sobic.002G140800|||PAC:28380499|1)	GT:PL:GQ	1/1:255,78,0:99
Chr02	22723833	.	C	T	222.0	.	DP=19;VDB=0.0404;AF1=1;AC1=2;DP4=0,0,9,7;MQ=45;FQ=-75;EFF=INTERGENIC(MODIFIER|||||||||)	GT:PL:GQ	1/1:255,48,0:93
Chr02	22784741	.	C	T	222.0	.	DP=36;VDB=0.0281;AF1=1;AC1=2;DP4=0,0,22,10;MQ=45;FQ=-123;EFF=INTRON(MODIFIER|||||Sobic.002G141200|||PAC:28380100|10),INTRON(MODIFIER|||||Sobic.002G141200|||PAC:28380101|10),INTRON(MODIFIER|||||Sobic.002G141200|||PAC:28380102|9)	GT:PL:GQ	1/1:255,96,0:99
Chr02	22839921	.	C	T	222.0	.	DP=21;VDB=0.0355;AF1=1;AC1=2;DP4=0,0,15,6;MQ=41;FQ=-90;EFF=INTERGENIC(MODIFIER|||||||||)	GT:PL:GQ	1/1:255,63,0:99
Chr02	22982972	.	C	T	209.0	.	DP=11;VDB=0.0394;AF1=1;AC1=2;DP4=0,0,4,6;MQ=39;FQ=-57;EFF=INTERGENIC(MODIFIER|||||||||)	GT:PL:GQ	1/1:242,30,0:57
Chr02	23215787	.	C	T	222.0	.	DP=36;VDB=0.0355;AF1=1;AC1=2;DP4=0,0,14,19;MQ=44;FQ=-126;EFF=INTERGENIC(MODIFIER|||||||||)	GT:PL:GQ	1/1:255,99,0:99
Chr02	23270038	.	C	T	222.0	.	DP=20;VDB=0.0225;AF1=1;AC1=2;DP4=0,0,8,8;MQ=44;FQ=-75;EFF=NON_SYNONYMOUS_CODING(MODERATE|MISSENSE|Gcg/Acg|A367T||Sobic.002G142300|||PAC:28379386|)	GT:PL:GQ	1/1:255,48,0:93
Chr02	23342920	.	C	T	222.0	.	DP=23;VDB=0.0333;AF1=1;AC1=2;DP4=0,0,8,14;MQ=45;FQ=-93;EFF=INTRON(MODIFIER|||||Sobic.002G142600|||PAC:28381400|3),INTRON(MODIFIER|||||Sobic.002G142600|||PAC:28381401|3)	GT:PL:GQ	1/1:255,66,0:99
Chr02	23371262	.	C	T	222.0	.	DP=25;VDB=0.0404;AF1=1;AC1=2;DP4=0,0,12,13;MQ=39;FQ=-102;EFF=INTERGENIC(MODIFIER|||||||||)	GT:PL:GQ	1/1:255,75,0:99
Chr02	23377403	.	C	T	222.0	.	DP=22;VDB=0.0401;AF1=1;AC1=2;DP4=0,0,12,9;MQ=44;FQ=-90;EFF=INTERGENIC(MODIFIER|||||||||)	GT:PL:GQ	1/1:255,63,0:99
Chr02	23426912	.	C	T	222.0	.	DP=33;VDB=0.0355;AF1=1;AC1=2;DP4=0,0,19,10;MQ=36;FQ=-114;EFF=INTERGENIC(MODIFIER|||||||||)	GT:PL:GQ	1/1:255,87,0:99
Chr02	23462798	.	C	T	222.0	.	DP=49;VDB=0.0374;AF1=1;AC1=2;DP4=0,0,27,16;MQ=42;FQ=-156;EFF=INTERGENIC(MODIFIER|||||||||)	GT:PL:GQ	1/1:255,129,0:99
Chr02	23623653	.	C	T	222.0	.	DP=27;VDB=0.0124;AF1=1;AC1=2;DP4=0,0,19,6;MQ=45;FQ=-102;EFF=INTERGENIC(MODIFIER|||||||||)	GT:PL:GQ	1/1:255,75,0:99
Chr02	23651802	.	C	T	222.0	.	DP=28;VDB=0.0399;AF1=1;AC1=2;DP4=0,0,15,11;MQ=36;FQ=-105;EFF=INTERGENIC(MODIFIER|||||||||)	GT:PL:GQ	1/1:255,78,0:99
Chr02	23672070	.	C	T	222.0	.	DP=13;VDB=0.0355;AF1=1;AC1=2;DP4=0,0,3,10;MQ=44;FQ=-66;EFF=INTERGENIC(MODIFIER|||||||||)	GT:PL:GQ	1/1:255,39,0:75
Chr02	23742408	.	C	T	222.0	.	DP=35;VDB=0.0404;AF1=1;AC1=2;DP4=0,0,9,19;MQ=44;FQ=-111;EFF=INTERGENIC(MODIFIER|||||||||)	GT:PL:GQ	1/1:255,84,0:99
Chr02	23756367	.	C	T	222.0	.	DP=38;VDB=0.0333;AF1=1;AC1=2;DP4=0,0,16,21;MQ=44;FQ=-138;EFF=DOWNSTREAM(MODIFIER|||||Sobic.002G143100|||PAC:28380827|),INTERGENIC(MODIFIER|||||||||),UPSTREAM(MODIFIER|||||Sobic.002G143000|||PAC:28378945|)	GT:PL:GQ	1/1:255,111,0:99
Chr02	23805718	.	C	T	222.0	.	DP=25;VDB=0.0394;AF1=1;AC1=2;DP4=0,0,7,16;MQ=40;FQ=-96;EFF=INTERGENIC(MODIFIER|||||||||)	GT:PL:GQ	1/1:255,69,0:99
Chr02	23837500	.	C	T	222.0	.	DP=22;VDB=0.0355;AF1=1;AC1=2;DP4=0,0,13,8;MQ=44;FQ=-90;EFF=INTERGENIC(MODIFIER|||||||||)	GT:PL:GQ	1/1:255,63,0:99
Chr02	23838899	.	C	T	222.0	.	DP=29;VDB=0.0394;AF1=1;AC1=2;DP4=0,0,15,11;MQ=45;FQ=-105;EFF=INTERGENIC(MODIFIER|||||||||)	GT:PL:GQ	1/1:255,78,0:99
Chr02	24039839	.	C	T	51.1	.	DP=7;VDB=0.0356;AF1=1;AC1=2;DP4=0,0,3,4;MQ=18;FQ=-48;EFF=INTERGENIC(MODIFIER|||||||||)	GT:PL:GQ	1/1:84,21,0:39
Chr02	24039843	.	C	T	54.1	.	DP=7;VDB=0.0356;AF1=1;AC1=2;DP4=0,0,3,3;MQ=19;FQ=-45;EFF=INTERGENIC(MODIFIER|||||||||)	GT:PL:GQ	1/1:87,18,0:33
Chr02	24039849	.	G	A	37.3	.	DP=7;VDB=0.0356;AF1=1;AC1=2;DP4=0,0,3,2;MQ=19;FQ=-42;EFF=INTERGENIC(MODIFIER|||||||||)	GT:PL:GQ	1/1:70,15,0:27
Chr02	24046622	.	C	T	222.0	.	DP=24;VDB=0.0388;AF1=1;AC1=2;DP4=0,0,10,12;MQ=34;FQ=-93;EFF=INTERGENIC(MODIFIER|||||||||)	GT:PL:GQ	1/1:255,66,0:99
Chr02	24399930	.	C	T	222.0	.	DP=14;VDB=0.0356;AF1=1;AC1=2;DP4=0,0,8,5;MQ=45;FQ=-66;EFF=INTERGENIC(MODIFIER|||||||||)	GT:PL:GQ	1/1:255,39,0:75
Chr02	24402185	.	C	T	190.0	.	DP=11;VDB=0.0356;AF1=1;AC1=2;DP4=0,0,5,5;MQ=35;FQ=-57;EFF=INTERGENIC(MODIFIER|||||||||)	GT:PL:GQ	1/1:223,30,0:57
Chr02	24408848	.	C	T	222.0	.	DP=43;VDB=0.0404;AF1=1;AC1=2;DP4=0,0,17,14;MQ=44;FQ=-120;EFF=INTERGENIC(MODIFIER|||||||||)	GT:PL:GQ	1/1:255,93,0:99
Chr02	24418763	.	C	T	222.0	.	DP=28;VDB=0.0371;AF1=1;AC1=2;DP4=0,0,13,11;MQ=45;FQ=-99;EFF=INTERGENIC(MODIFIER|||||||||)	GT:PL:GQ	1/1:255,72,0:99
Chr02	24437871	.	C	T	222.0	.	DP=50;VDB=0.0281;AF1=1;AC1=2;DP4=0,0,17,20;MQ=43;FQ=-138;EFF=INTERGENIC(MODIFIER|||||||||)	GT:PL:GQ	1/1:255,111,0:99
Chr02	24460726	.	C	T	222.0	.	DP=15;VDB=0.0404;AF1=1;AC1=2;DP4=0,0,8,6;MQ=37;FQ=-69;EFF=INTERGENIC(MODIFIER|||||||||)	GT:PL:GQ	1/1:255,42,0:81
Chr02	24464033	.	C	T	196.0	.	DP=15;VDB=0.0401;AF1=1;AC1=2;DP4=0,0,5,9;MQ=31;FQ=-69;EFF=INTERGENIC(MODIFIER|||||||||)	GT:PL:GQ	1/1:229,42,0:81
Chr02	24471425	.	C	T	222.0	.	DP=21;VDB=0.0388;AF1=1;AC1=2;DP4=0,0,8,11;MQ=42;FQ=-84;EFF=INTERGENIC(MODIFIER|||||||||)	GT:PL:GQ	1/1:255,57,0:99
Chr02	24490319	.	C	T	222.0	.	DP=30;VDB=0.0394;AF1=1;AC1=2;DP4=0,0,18,11;MQ=42;FQ=-114;EFF=INTERGENIC(MODIFIER|||||||||)	GT:PL:GQ	1/1:255,87,0:99
Chr02	24552813	.	G	A	222.0	.	DP=32;VDB=0.0394;AF1=1;AC1=2;DP4=0,0,17,9;MQ=45;FQ=-105;EFF=INTERGENIC(MODIFIER|||||||||)	GT:PL:GQ	1/1:255,78,0:99
Chr02	24604284	.	C	T	222.0	.	DP=31;VDB=0.0147;AF1=1;AC1=2;DP4=0,0,6,21;MQ=43;FQ=-108;EFF=INTERGENIC(MODIFIER|||||||||)	GT:PL:GQ	1/1:255,81,0:99
Chr02	24801738	.	G	A	52.1	.	DP=6;VDB=0.0006;AF1=1;AC1=2;DP4=0,0,2,4;MQ=23;FQ=-45;EFF=INTERGENIC(MODIFIER|||||||||)	GT:PL:GQ	1/1:85,18,0:33
Chr02	24811481	.	C	T	222.0	.	DP=20;VDB=0.0355;AF1=1;AC1=2;DP4=0,0,4,13;MQ=43;FQ=-78;EFF=INTERGENIC(MODIFIER|||||||||)	GT:PL:GQ	1/1:255,51,0:99
Chr02	24836105	.	C	T	222.0	.	DP=20;VDB=0.0388;AF1=1;AC1=2;DP4=0,0,6,12;MQ=44;FQ=-81;EFF=INTERGENIC(MODIFIER|||||||||)	GT:PL:GQ	1/1:255,54,0:99
Chr02	24899952	.	C	T	222.0	.	DP=46;VDB=0.0308;AF1=1;AC1=2;DP4=0,0,20,18;MQ=44;FQ=-141;EFF=INTERGENIC(MODIFIER|||||||||)	GT:PL:GQ	1/1:255,114,0:99
Chr02	24931680	.	C	T	222.0	.	DP=34;VDB=0.0374;AF1=1;AC1=2;DP4=0,0,14,14;MQ=45;FQ=-111;EFF=INTERGENIC(MODIFIER|||||||||)	GT:PL:GQ	1/1:255,84,0:99
Chr02	24942906	.	C	T	222.0	.	DP=26;VDB=0.0308;AF1=1;AC1=2;DP4=0,0,9,14;MQ=32;FQ=-96;EFF=INTERGENIC(MODIFIER|||||||||)	GT:PL:GQ	1/1:255,69,0:99
Chr02	25068595	.	C	T	155.0	.	DP=13;VDB=0.0339;AF1=1;AC1=2;DP4=0,0,8,5;MQ=32;FQ=-66;EFF=INTERGENIC(MODIFIER|||||||||)	GT:PL:GQ	1/1:188,39,0:75
Chr02	25081502	.	C	T	222.0	.	DP=35;VDB=0.0388;AF1=1;AC1=2;DP4=0,0,13,15;MQ=43;FQ=-111;EFF=INTERGENIC(MODIFIER|||||||||)	GT:PL:GQ	1/1:255,84,0:99
Chr02	25217216	.	C	T	222.0	.	DP=27;VDB=0.0355;AF1=1;AC1=2;DP4=0,0,22,5;MQ=43;FQ=-108;EFF=INTERGENIC(MODIFIER|||||||||)	GT:PL:GQ	1/1:255,81,0:99
Chr02	25268917	.	C	T	222.0	.	DP=20;VDB=0.0253;AF1=1;AC1=2;DP4=0,0,7,13;MQ=45;FQ=-87;EFF=INTERGENIC(MODIFIER|||||||||)	GT:PL:GQ	1/1:255,60,0:99
Chr02	25351197	.	C	T	222.0	.	DP=26;VDB=0.0355;AF1=1;AC1=2;DP4=0,0,13,11;MQ=40;FQ=-99;EFF=INTERGENIC(MODIFIER|||||||||)	GT:PL:GQ	1/1:255,72,0:99
Chr02	25362997	.	C	T	222.0	.	DP=30;VDB=0.0384;AF1=1;AC1=2;DP4=0,0,16,12;MQ=44;FQ=-111;EFF=INTERGENIC(MODIFIER|||||||||)	GT:PL:GQ	1/1:255,84,0:99
Chr02	25429177	.	C	T	222.0	.	DP=38;VDB=0.0404;AF1=1;AC1=2;DP4=0,0,20,10;MQ=45;FQ=-117;EFF=INTERGENIC(MODIFIER|||||||||)	GT:PL:GQ	1/1:255,90,0:99
Chr02	25514773	.	C	T	222.0	.	DP=35;VDB=0.0399;AF1=1;AC1=2;DP4=0,0,13,21;MQ=44;FQ=-129;EFF=INTERGENIC(MODIFIER|||||||||)	GT:PL:GQ	1/1:255,102,0:99
Chr02	25553242	.	C	T	222.0	.	DP=14;VDB=0.0281;AF1=1;AC1=2;DP4=0,0,6,8;MQ=45;FQ=-69;EFF=INTERGENIC(MODIFIER|||||||||),UPSTREAM(MODIFIER|||||Sobic.002G143700|||PAC:28382457|)	GT:PL:GQ	1/1:255,42,0:81
Chr02	25597678	.	C	T	216.0	.	DP=36;VDB=0.0394;AF1=1;AC1=2;DP4=0,0,6,17;MQ=36;FQ=-96;EFF=INTERGENIC(MODIFIER|||||||||)	GT:PL:GQ	1/1:249,69,0:99
Chr02	25599224	.	C	T	222.0	.	DP=20;VDB=0.0355;AF1=1;AC1=2;DP4=0,0,7,11;MQ=31;FQ=-81;EFF=INTERGENIC(MODIFIER|||||||||)	GT:PL:GQ	1/1:255,54,0:99
Chr02	25620789	.	C	T	222.0	.	DP=31;VDB=0.0374;AF1=1;AC1=2;DP4=0,0,7,18;MQ=43;FQ=-102;EFF=INTERGENIC(MODIFIER|||||||||)	GT:PL:GQ	1/1:255,75,0:99
Chr02	25644070	.	C	T	222.0	.	DP=23;VDB=0.0308;AF1=1;AC1=2;DP4=0,0,12,11;MQ=40;FQ=-96;EFF=INTERGENIC(MODIFIER|||||||||)	GT:PL:GQ	1/1:255,69,0:99
Chr02	25768175	.	C	T	222.0	.	DP=24;VDB=0.0404;AF1=1;AC1=2;DP4=0,0,16,8;MQ=43;FQ=-99;EFF=INTERGENIC(MODIFIER|||||||||)	GT:PL:GQ	1/1:255,72,0:99
Chr02	25813094	.	C	T	222.0	.	DP=30;VDB=0.0281;AF1=1;AC1=2;DP4=0,0,11,16;MQ=45;FQ=-108;EFF=INTERGENIC(MODIFIER|||||||||)	GT:PL:GQ	1/1:255,81,0:99
Chr02	25833532	.	C	T	222.0	.	DP=26;VDB=0.0404;AF1=1;AC1=2;DP4=0,0,8,14;MQ=45;FQ=-93;EFF=INTERGENIC(MODIFIER|||||||||)	GT:PL:GQ	1/1:255,66,0:99
Chr02	25834979	.	C	T	222.0	.	DP=25;VDB=0.0355;AF1=1;AC1=2;DP4=0,0,12,12;MQ=44;FQ=-99;EFF=INTERGENIC(MODIFIER|||||||||)	GT:PL:GQ	1/1:255,72,0:99
Chr02	25917273	.	C	T	222.0	.	DP=46;VDB=0.0388;AF1=1;AC1=2;DP4=0,0,26,16;MQ=43;FQ=-153;EFF=INTERGENIC(MODIFIER|||||||||)	GT:PL:GQ	1/1:255,126,0:99
Chr02	26048223	.	C	T	222.0	.	DP=35;VDB=0.0399;AF1=1;AC1=2;DP4=0,0,16,10;MQ=37;FQ=-105;EFF=INTERGENIC(MODIFIER|||||||||)	GT:PL:GQ	1/1:255,78,0:99
Chr02	26080582	.	C	T	222.0	.	DP=23;VDB=0.0399;AF1=1;AC1=2;DP4=0,0,13,9;MQ=42;FQ=-93;EFF=INTERGENIC(MODIFIER|||||||||),UPSTREAM(MODIFIER|||||Sobic.002G144100|||PAC:28383758|)	GT:PL:GQ	1/1:255,66,0:99
Chr02	26254459	.	C	T	222.0	.	DP=29;VDB=0.0388;AF1=1;AC1=2;DP4=0,0,15,5;MQ=43;FQ=-87;EFF=DOWNSTREAM(MODIFIER|||||Sobic.002G144200|||PAC:28383614|),DOWNSTREAM(MODIFIER|||||Sobic.002G144200|||PAC:28383615|),INTERGENIC(MODIFIER|||||||||)	GT:PL:GQ	1/1:255,60,0:99
Chr02	26282017	.	C	T	136.0	.	DP=11;VDB=0.0404;AF1=1;AC1=2;DP4=0,0,5,2;MQ=42;FQ=-48;EFF=INTRON(MODIFIER|||||Sobic.002G144300|||PAC:28379409|2)	GT:PL:GQ	1/1:169,21,0:39
Chr02	26301606	.	C	T	222.0	.	DP=26;VDB=0.0281;AF1=1;AC1=2;DP4=0,0,5,17;MQ=32;FQ=-93;EFF=INTERGENIC(MODIFIER|||||||||),UPSTREAM(MODIFIER|||||Sobic.002G144600|||PAC:28383530|)	GT:PL:GQ	1/1:255,66,0:99
Chr02	26415721	.	C	T	222.0	.	DP=32;VDB=0.0388;AF1=1;AC1=2;DP4=0,0,22,9;MQ=44;FQ=-120;EFF=INTERGENIC(MODIFIER|||||||||)	GT:PL:GQ	1/1:255,93,0:99
Chr02	26545790	.	C	T	222.0	.	DP=28;VDB=0.0404;AF1=1;AC1=2;DP4=0,0,13,12;MQ=42;FQ=-102;EFF=INTERGENIC(MODIFIER|||||||||)	GT:PL:GQ	1/1:255,75,0:99
Chr02	26608543	.	C	T	222.0	.	DP=44;VDB=0.0404;AF1=1;AC1=2;DP4=0,0,24,19;MQ=44;FQ=-156;EFF=INTERGENIC(MODIFIER|||||||||)	GT:PL:GQ	1/1:255,129,0:99
Chr02	26677051	.	C	T	222.0	.	DP=15;VDB=0.0355;AF1=1;AC1=2;DP4=0,0,5,9;MQ=42;FQ=-69;EFF=INTERGENIC(MODIFIER|||||||||)	GT:PL:GQ	1/1:255,42,0:81
Chr02	26692111	.	C	T	222.0	.	DP=35;VDB=0.0401;AF1=1;AC1=2;DP4=0,0,13,21;MQ=45;FQ=-129;EFF=INTERGENIC(MODIFIER|||||||||)	GT:PL:GQ	1/1:255,102,0:99
Chr02	26949456	.	C	T	180.0	.	DP=38;VDB=0.0401;AF1=1;AC1=2;DP4=0,0,17,15;MQ=21;FQ=-123;EFF=INTERGENIC(MODIFIER|||||||||)	GT:PL:GQ	1/1:213,96,0:99
Chr02	27147534	.	C	T	222.0	.	DP=25;VDB=0.0225;AF1=1;AC1=2;DP4=0,0,13,8;MQ=38;FQ=-90;EFF=INTERGENIC(MODIFIER|||||||||)	GT:PL:GQ	1/1:255,63,0:99
Chr02	27147866	.	C	T	210.0	.	DP=14;VDB=0.0281;AF1=1;AC1=2;DP4=0,0,8,4;MQ=45;FQ=-63;EFF=INTERGENIC(MODIFIER|||||||||)	GT:PL:GQ	1/1:243,36,0:69
Chr02	27149697	.	C	T	222.0	.	DP=39;VDB=0.0394;AF1=1;AC1=2;DP4=0,0,13,21;MQ=44;FQ=-129;EFF=INTERGENIC(MODIFIER|||||||||)	GT:PL:GQ	1/1:255,102,0:99
Chr02	27157454	.	C	T	222.0	.	DP=16;VDB=0.0225;AF1=1;AC1=2;DP4=0,0,7,5;MQ=45;FQ=-63;EFF=INTERGENIC(MODIFIER|||||||||)	GT:PL:GQ	1/1:255,36,0:69
Chr02	27197165	.	C	T	222.0	.	DP=21;VDB=0.0253;AF1=1;AC1=2;DP4=0,0,11,8;MQ=45;FQ=-84;EFF=INTERGENIC(MODIFIER|||||||||)	GT:PL:GQ	1/1:255,57,0:99
Chr02	27340407	.	C	T	222.0	.	DP=28;VDB=0.0404;AF1=1;AC1=2;DP4=0,0,17,10;MQ=44;FQ=-108;EFF=INTERGENIC(MODIFIER|||||||||)	GT:PL:GQ	1/1:255,81,0:99
Chr02	27427489	.	C	T	222.0	.	DP=14;VDB=0.0253;AF1=1;AC1=2;DP4=0,0,5,6;MQ=45;FQ=-60;EFF=INTERGENIC(MODIFIER|||||||||)	GT:PL:GQ	1/1:255,33,0:63
Chr02	27599445	.	C	T	222.0	.	DP=22;VDB=0.0404;AF1=1;AC1=2;DP4=0,0,12,6;MQ=46;FQ=-81;EFF=INTRON(MODIFIER|||||Sobic.002G145300|||PAC:28381884|6)	GT:PL:GQ	1/1:255,54,0:99
Chr02	27773431	.	C	T	222.0	.	DP=22;VDB=0.0355;AF1=1;AC1=2;DP4=0,0,8,11;MQ=32;FQ=-84;EFF=INTERGENIC(MODIFIER|||||||||)	GT:PL:GQ	1/1:255,57,0:99
Chr02	28041190	.	C	T	222.0	.	DP=19;VDB=0.0333;AF1=1;AC1=2;DP4=0,0,14,5;MQ=36;FQ=-84;EFF=INTERGENIC(MODIFIER|||||||||)	GT:PL:GQ	1/1:255,57,0:99
Chr02	28158864	.	C	T	222.0	.	DP=27;VDB=0.0198;AF1=1;AC1=2;DP4=0,0,15,9;MQ=43;FQ=-99;EFF=INTERGENIC(MODIFIER|||||||||)	GT:PL:GQ	1/1:255,72,0:99
Chr02	28314560	.	G	A	222.0	.	DP=32;VDB=0.0020;AF1=1;AC1=2;DP4=0,0,20,8;MQ=34;FQ=-111;EFF=INTERGENIC(MODIFIER|||||||||)	GT:PL:GQ	1/1:255,84,0:99
Chr02	28435557	.	C	T	222.0	.	DP=29;VDB=0.0399;AF1=1;AC1=2;DP4=0,0,11,15;MQ=44;FQ=-105;EFF=INTERGENIC(MODIFIER|||||||||)	GT:PL:GQ	1/1:255,78,0:99
Chr02	28487037	.	C	T	222.0	.	DP=24;VDB=0.0308;AF1=1;AC1=2;DP4=0,0,9,11;MQ=45;FQ=-87;EFF=INTERGENIC(MODIFIER|||||||||)	GT:PL:GQ	1/1:255,60,0:99
Chr02	28513616	.	C	T	222.0	.	DP=34;VDB=0.0388;AF1=1;AC1=2;DP4=0,0,12,20;MQ=37;FQ=-123;EFF=INTERGENIC(MODIFIER|||||||||)	GT:PL:GQ	1/1:255,96,0:99
Chr02	28693465	.	C	T	222.0	.	DP=24;VDB=0.0355;AF1=1;AC1=2;DP4=0,0,13,11;MQ=45;FQ=-99;EFF=INTERGENIC(MODIFIER|||||||||)	GT:PL:GQ	1/1:255,72,0:99
Chr02	28849915	.	C	T	222.0	.	DP=38;VDB=0.0308;AF1=1;AC1=2;DP4=0,0,10,26;MQ=45;FQ=-135;EFF=INTERGENIC(MODIFIER|||||||||)	GT:PL:GQ	1/1:255,108,0:99
Chr02	28850566	.	C	T	222.0	.	DP=30;VDB=0.0281;AF1=1;AC1=2;DP4=0,0,17,6;MQ=41;FQ=-96;EFF=INTERGENIC(MODIFIER|||||||||)	GT:PL:GQ	1/1:255,69,0:99
Chr02	28935350	.	C	T	222.0	.	DP=38;VDB=0.0404;AF1=1;AC1=2;DP4=0,0,15,20;MQ=41;FQ=-132;EFF=INTERGENIC(MODIFIER|||||||||)	GT:PL:GQ	1/1:255,105,0:99
Chr02	29041133	.	C	T	222.0	.	DP=27;VDB=0.0253;AF1=1;AC1=2;DP4=0,0,12,13;MQ=44;FQ=-102;EFF=INTERGENIC(MODIFIER|||||||||)	GT:PL:GQ	1/1:255,75,0:99
Chr02	29185289	.	C	T	222.0	.	DP=30;VDB=0.0399;AF1=1;AC1=2;DP4=0,0,14,14;MQ=38;FQ=-111;EFF=INTERGENIC(MODIFIER|||||||||)	GT:PL:GQ	1/1:255,84,0:99
Chr02	29186160	.	C	T	222.0	.	DP=33;VDB=0.0355;AF1=1;AC1=2;DP4=0,0,13,17;MQ=43;FQ=-117;EFF=INTERGENIC(MODIFIER|||||||||)	GT:PL:GQ	1/1:255,90,0:99
Chr02	29236093	.	C	T	222.0	.	DP=32;VDB=0.0399;AF1=1;AC1=2;DP4=0,0,22,8;MQ=46;FQ=-117;EFF=INTERGENIC(MODIFIER|||||||||)	GT:PL:GQ	1/1:255,90,0:99
Chr02	29267218	.	C	T	222.0	.	DP=46;VDB=0.0333;AF1=1;AC1=2;DP4=0,0,27,16;MQ=37;FQ=-156;EFF=INTERGENIC(MODIFIER|||||||||)	GT:PL:GQ	1/1:255,129,0:99
Chr02	29481515	.	C	T	222.0	.	DP=43;VDB=0.0394;AF1=1;AC1=2;DP4=0,0,11,29;MQ=44;FQ=-147;EFF=DOWNSTREAM(MODIFIER|||||Sobic.002G146200|||PAC:28382931|),INTRON(MODIFIER|||||Sobic.002G146300|||PAC:28381607|7),INTRON(MODIFIER|||||Sobic.002G146300|||PAC:28381608|7)	GT:PL:GQ	1/1:255,120,0:99
Chr02	29777412	.	C	T	222.0	.	DP=38;VDB=0.0404;AF1=1;AC1=2;DP4=0,0,20,14;MQ=25;FQ=-129;EFF=INTERGENIC(MODIFIER|||||||||)	GT:PL:GQ	1/1:255,102,0:99
Chr02	29794137	.	C	T	205.0	.	DP=35;VDB=0.0384;AF1=1;AC1=2;DP4=0,0,10,16;MQ=26;FQ=-105;EFF=INTERGENIC(MODIFIER|||||||||)	GT:PL:GQ	1/1:238,78,0:99
Chr02	29807882	.	C	T	222.0	.	DP=32;VDB=0.0374;AF1=1;AC1=2;DP4=0,0,17,13;MQ=44;FQ=-117;EFF=INTERGENIC(MODIFIER|||||||||)	GT:PL:GQ	1/1:255,90,0:99
Chr02	29811818	.	C	T	222.0	.	DP=16;VDB=0.0198;AF1=1;AC1=2;DP4=0,0,9,7;MQ=45;FQ=-75;EFF=INTERGENIC(MODIFIER|||||||||)	GT:PL:GQ	1/1:255,48,0:93
Chr02	29845237	.	C	T	222.0	.	DP=23;VDB=0.0333;AF1=1;AC1=2;DP4=0,0,12,7;MQ=45;FQ=-84;EFF=INTERGENIC(MODIFIER|||||||||)	GT:PL:GQ	1/1:255,57,0:99
Chr02	29867391	.	C	T	222.0	.	DP=33;VDB=0.0374;AF1=1;AC1=2;DP4=0,0,19,12;MQ=27;FQ=-120;EFF=INTRON(MODIFIER|||||Sobic.002G146600|||PAC:28383880|2)	GT:PL:GQ	1/1:255,93,0:99
Chr02	29882292	.	C	T	150.0	.	DP=8;VDB=0.0394;AF1=1;AC1=2;DP4=0,0,3,4;MQ=46;FQ=-48;EFF=INTRON(MODIFIER|||||Sobic.002G146700|||PAC:28378974|1)	GT:PL:GQ	1/1:183,21,0:39
Chr02	29929020	.	C	T	222.0	.	DP=15;VDB=0.0356;AF1=1;AC1=2;DP4=0,0,9,5;MQ=42;FQ=-69;EFF=INTERGENIC(MODIFIER|||||||||)	GT:PL:GQ	1/1:255,42,0:81
Chr02	29989056	.	C	T	222.0	.	DP=21;VDB=0.0355;AF1=1;AC1=2;DP4=0,0,11,8;MQ=42;FQ=-84;EFF=INTERGENIC(MODIFIER|||||||||)	GT:PL:GQ	1/1:255,57,0:99
Chr02	30106784	.	C	T	222.0	.	DP=36;VDB=0.0404;AF1=1;AC1=2;DP4=0,0,21,11;MQ=36;FQ=-123;EFF=INTERGENIC(MODIFIER|||||||||)	GT:PL:GQ	1/1:255,96,0:99
Chr02	30190592	.	C	T	222.0	.	DP=44;VDB=0.0404;AF1=1;AC1=2;DP4=0,0,19,19;MQ=44;FQ=-141;EFF=INTERGENIC(MODIFIER|||||||||)	GT:PL:GQ	1/1:255,114,0:99
Chr02	30248041	.	C	T	222.0	.	DP=44;VDB=0.0374;AF1=1;AC1=2;DP4=0,0,20,20;MQ=44;FQ=-147;EFF=INTERGENIC(MODIFIER|||||||||)	GT:PL:GQ	1/1:255,120,0:99
Chr02	30251498	.	C	T	222.0	.	DP=24;VDB=0.0355;AF1=1;AC1=2;DP4=0,0,11,10;MQ=45;FQ=-90;EFF=INTERGENIC(MODIFIER|||||||||)	GT:PL:GQ	1/1:255,63,0:99
Chr02	30318175	.	C	T	222.0	.	DP=32;VDB=0.0399;AF1=1;AC1=2;DP4=0,0,15,15;MQ=31;FQ=-117;EFF=INTERGENIC(MODIFIER|||||||||)	GT:PL:GQ	1/1:255,90,0:99
Chr02	30325680	.	C	T	222.0	.	DP=34;VDB=0.0384;AF1=1;AC1=2;DP4=0,0,13,16;MQ=42;FQ=-114;EFF=INTERGENIC(MODIFIER|||||||||)	GT:PL:GQ	1/1:255,87,0:99
Chr02	30372605	.	C	T	222.0	.	DP=35;VDB=0.0355;AF1=1;AC1=2;DP4=0,0,10,15;MQ=43;FQ=-102;EFF=INTERGENIC(MODIFIER|||||||||)	GT:PL:GQ	1/1:255,75,0:99
Chr02	30447547	.	C	T	169.0	.	DP=9;VDB=0.0333;AF1=1;AC1=2;DP4=0,0,5,3;MQ=41;FQ=-51;EFF=INTERGENIC(MODIFIER|||||||||)	GT:PL:GQ	1/1:202,24,0:45
Chr02	30519791	.	C	T	222.0	.	DP=32;VDB=0.0371;AF1=1;AC1=2;DP4=0,0,9,19;MQ=42;FQ=-111;EFF=INTERGENIC(MODIFIER|||||||||)	GT:PL:GQ	1/1:255,84,0:99
Chr02	30568802	.	C	T	222.0	.	DP=22;VDB=0.0404;AF1=1;AC1=2;DP4=0,0,10,11;MQ=44;FQ=-90;EFF=INTERGENIC(MODIFIER|||||||||)	GT:PL:GQ	1/1:255,63,0:99
Chr02	30592919	.	C	T	222.0	.	DP=31;VDB=0.0333;AF1=1;AC1=2;DP4=0,0,12,19;MQ=44;FQ=-120;EFF=INTERGENIC(MODIFIER|||||||||)	GT:PL:GQ	1/1:255,93,0:99
Chr02	30607251	.	C	T	222.0	.	DP=50;VDB=0.0355;AF1=1;AC1=2;DP4=0,0,20,23;MQ=44;FQ=-156;EFF=INTERGENIC(MODIFIER|||||||||)	GT:PL:GQ	1/1:255,129,0:99
Chr02	30608329	.	C	T	222.0	.	DP=37;VDB=0.0388;AF1=1;AC1=2;DP4=0,0,19,11;MQ=46;FQ=-117;EFF=INTERGENIC(MODIFIER|||||||||)	GT:PL:GQ	1/1:255,90,0:99
Chr02	30614074	.	C	T	222.0	.	DP=43;VDB=0.0253;AF1=1;AC1=2;DP4=0,0,23,15;MQ=42;FQ=-141;EFF=INTERGENIC(MODIFIER|||||||||)	GT:PL:GQ	1/1:255,114,0:99
Chr02	30854236	.	C	T	222.0	.	DP=24;VDB=0.0371;AF1=1;AC1=2;DP4=0,0,5,18;MQ=44;FQ=-96;EFF=INTERGENIC(MODIFIER|||||||||)	GT:PL:GQ	1/1:255,69,0:99
Chr02	30902487	.	C	T	222.0	.	DP=38;VDB=0.0404;AF1=1;AC1=2;DP4=0,0,12,21;MQ=45;FQ=-126;EFF=INTERGENIC(MODIFIER|||||||||)	GT:PL:GQ	1/1:255,99,0:99
Chr02	31013571	.	C	T	222.0	.	DP=27;VDB=0.0404;AF1=1;AC1=2;DP4=0,0,16,10;MQ=44;FQ=-105;EFF=INTERGENIC(MODIFIER|||||||||)	GT:PL:GQ	1/1:255,78,0:99
Chr02	31056478	.	C	T	222.0	.	DP=28;VDB=0.0371;AF1=1;AC1=2;DP4=0,0,16,9;MQ=40;FQ=-102;EFF=INTERGENIC(MODIFIER|||||||||)	GT:PL:GQ	1/1:255,75,0:99
Chr02	31065023	.	C	T	222.0	.	DP=29;VDB=0.0333;AF1=1;AC1=2;DP4=0,0,11,15;MQ=45;FQ=-105;EFF=INTERGENIC(MODIFIER|||||||||)	GT:PL:GQ	1/1:255,78,0:99
Chr02	31164623	.	C	T	222.0	.	DP=29;VDB=0.0281;AF1=1;AC1=2;DP4=0,0,17,11;MQ=43;FQ=-111;EFF=INTERGENIC(MODIFIER|||||||||)	GT:PL:GQ	1/1:255,84,0:99
Chr02	31235041	.	C	T	222.0	.	DP=35;VDB=0.0388;AF1=1;AC1=2;DP4=0,0,18,13;MQ=43;FQ=-120;EFF=INTERGENIC(MODIFIER|||||||||)	GT:PL:GQ	1/1:255,93,0:99
Chr02	31267227	.	C	T	222.0	.	DP=19;VDB=0.0355;AF1=1;AC1=2;DP4=0,0,10,7;MQ=43;FQ=-75;EFF=INTERGENIC(MODIFIER|||||||||)	GT:PL:GQ	1/1:255,48,0:93
Chr02	31337448	.	C	T	222.0	.	DP=37;VDB=0.0399;AF1=1;AC1=2;DP4=0,0,22,11;MQ=38;FQ=-126;EFF=INTERGENIC(MODIFIER|||||||||)	GT:PL:GQ	1/1:255,99,0:99
Chr02	31574549	.	C	T	222.0	.	DP=47;VDB=0.0225;AF1=1;AC1=2;DP4=0,0,18,27;MQ=44;FQ=-162;EFF=INTERGENIC(MODIFIER|||||||||)	GT:PL:GQ	1/1:255,135,0:99
Chr02	31699808	.	C	T	222.0	.	DP=31;VDB=0.0388;AF1=1;AC1=2;DP4=0,0,11,14;MQ=37;FQ=-102;EFF=INTERGENIC(MODIFIER|||||||||)	GT:PL:GQ	1/1:255,75,0:99
Chr02	31791145	.	C	T	222.0	.	DP=33;VDB=0.0394;AF1=1;AC1=2;DP4=0,0,17,13;MQ=42;FQ=-117;EFF=INTERGENIC(MODIFIER|||||||||)	GT:PL:GQ	1/1:255,90,0:99
Chr02	31837939	.	C	T	70.0	.	DP=27;VDB=0.0333;AF1=1;AC1=2;DP4=0,0,5,18;MQ=12;FQ=-96;EFF=INTERGENIC(MODIFIER|||||||||)	GT:PL:GQ	1/1:103,69,0:99
Chr02	31838004	.	C	T	76.0	.	DP=17;VDB=0.0253;AF1=1;AC1=2;DP4=0,0,2,13;MQ=16;FQ=-72;EFF=INTERGENIC(MODIFIER|||||||||)	GT:PL:GQ	1/1:109,45,0:87
Chr02	31881210	.	C	T	222.0	.	DP=20;VDB=0.0198;AF1=1;AC1=2;DP4=0,0,11,7;MQ=45;FQ=-81;EFF=INTERGENIC(MODIFIER|||||||||)	GT:PL:GQ	1/1:255,54,0:99
Chr02	31988478	.	C	T	222.0	.	DP=43;VDB=0.0308;AF1=1;AC1=2;DP4=0,0,18,23;MQ=33;FQ=-150;EFF=INTERGENIC(MODIFIER|||||||||)	GT:PL:GQ	1/1:255,123,0:99
Chr02	31993432	.	C	T	64.0	.	DP=16;VDB=0.0388;AF1=1;AC1=2;DP4=0,0,2,11;MQ=15;FQ=-66;EFF=INTERGENIC(MODIFIER|||||||||)	GT:PL:GQ	1/1:97,39,0:75
Chr02	32024391	.	C	T	222.0	.	DP=36;VDB=0.0124;AF1=1;AC1=2;DP4=0,0,16,18;MQ=44;FQ=-129;EFF=INTERGENIC(MODIFIER|||||||||)	GT:PL:GQ	1/1:255,102,0:99
Chr02	32155836	.	C	T	222.0	.	DP=45;VDB=0.0355;AF1=1;AC1=2;DP4=0,0,11,31;MQ=38;FQ=-153;EFF=INTERGENIC(MODIFIER|||||||||)	GT:PL:GQ	1/1:255,126,0:99
Chr02	32177331	.	C	T	222.0	.	DP=26;VDB=0.0308;AF1=1;AC1=2;DP4=0,0,13,11;MQ=35;FQ=-99;EFF=INTERGENIC(MODIFIER|||||||||)	GT:PL:GQ	1/1:255,72,0:99
Chr02	32417647	.	G	A	47.0	.	DP=8;VDB=0.0085;AF1=1;AC1=2;DP4=0,0,2,6;MQ=19;FQ=-51;EFF=INTERGENIC(MODIFIER|||||||||)	GT:PL:GQ	1/1:80,24,0:45
Chr02	32449371	.	C	T	222.0	.	DP=45;VDB=0.0355;AF1=1;AC1=2;DP4=0,0,11,23;MQ=32;FQ=-129;EFF=INTERGENIC(MODIFIER|||||||||)	GT:PL:GQ	1/1:255,102,0:99
Chr02	32546519	.	C	T	217.0	.	DP=21;VDB=0.0225;AF1=1;AC1=2;DP4=0,0,13,8;MQ=27;FQ=-90;EFF=INTERGENIC(MODIFIER|||||||||)	GT:PL:GQ	1/1:250,63,0:99
Chr02	32827033	.	C	T	222.0	.	DP=18;VDB=0.0333;AF1=1;AC1=2;DP4=0,0,10,8;MQ=39;FQ=-81;EFF=INTERGENIC(MODIFIER|||||||||)	GT:PL:GQ	1/1:255,54,0:99
Chr02	32886968	.	C	T	222.0	.	DP=25;VDB=0.0355;AF1=1;AC1=2;DP4=0,0,18,5;MQ=37;FQ=-96;EFF=INTERGENIC(MODIFIER|||||||||)	GT:PL:GQ	1/1:255,69,0:99
Chr02	32896205	.	C	T	222.0	.	DP=32;VDB=0.0308;AF1=1;AC1=2;DP4=0,0,15,14;MQ=39;FQ=-114;EFF=INTERGENIC(MODIFIER|||||||||)	GT:PL:GQ	1/1:255,87,0:99
Chr02	32945578	.	G	A	64.0	.	DP=21;VDB=0.0394;AF1=1;AC1=2;DP4=0,0,4,15;MQ=12;FQ=-84;EFF=INTERGENIC(MODIFIER|||||||||)	GT:PL:GQ	1/1:97,57,0:99
Chr02	33007925	.	C	T	222.0	.	DP=31;VDB=0.0404;AF1=1;AC1=2;DP4=0,0,12,17;MQ=43;FQ=-114;EFF=INTERGENIC(MODIFIER|||||||||)	GT:PL:GQ	1/1:255,87,0:99
Chr02	33223175	.	C	T	222.0	.	DP=26;VDB=0.0281;AF1=1;AC1=2;DP4=0,0,10,16;MQ=35;FQ=-105;EFF=INTERGENIC(MODIFIER|||||||||)	GT:PL:GQ	1/1:255,78,0:99
Chr02	33385627	.	C	T	222.0	.	DP=32;VDB=0.0333;AF1=1;AC1=2;DP4=0,0,12,19;MQ=35;FQ=-120;EFF=INTERGENIC(MODIFIER|||||||||)	GT:PL:GQ	1/1:255,93,0:99
Chr02	33413362	.	C	T	222.0	.	DP=32;VDB=0.0355;AF1=1;AC1=2;DP4=0,0,18,10;MQ=41;FQ=-111;EFF=INTERGENIC(MODIFIER|||||||||)	GT:PL:GQ	1/1:255,84,0:99
Chr02	33629839	.	C	T	222.0	.	DP=51;VDB=0.0404;AF1=1;AC1=2;DP4=0,0,25,22;MQ=29;FQ=-168;EFF=INTERGENIC(MODIFIER|||||||||)	GT:PL:GQ	1/1:255,141,0:99
Chr02	33668235	.	C	T	156.0	.	DP=17;VDB=0.0225;AF1=1;AC1=2;DP4=0,0,9,6;MQ=23;FQ=-72;EFF=INTERGENIC(MODIFIER|||||||||)	GT:PL:GQ	1/1:189,45,0:87
Chr02	34290565	.	G	A	25.0	.	DP=3;VDB=0.0109;AF1=1;AC1=2;DP4=0,0,2,1;MQ=21;FQ=-36;EFF=INTERGENIC(MODIFIER|||||||||)	GT:PL:GQ	1/1:57,9,0:15
Chr02	34363063	.	C	T	217.0	.	DP=31;VDB=0.0253;AF1=1;AC1=2;DP4=0,0,17,12;MQ=22;FQ=-114;EFF=INTERGENIC(MODIFIER|||||||||)	GT:PL:GQ	1/1:250,87,0:99
Chr02	34676481	.	C	T	130.0	.	DP=15;VDB=0.0004;AF1=1;AC1=2;DP4=0,0,11,3;MQ=23;FQ=-69;EFF=INTERGENIC(MODIFIER|||||||||)	GT:PL:GQ	1/1:163,42,0:81
Chr02	34722092	.	C	T	222.0	.	DP=39;VDB=0.0404;AF1=1;AC1=2;DP4=0,0,14,21;MQ=38;FQ=-132;EFF=INTERGENIC(MODIFIER|||||||||)	GT:PL:GQ	1/1:255,105,0:99
Chr02	34740764	.	C	T	209.0	.	DP=26;VDB=0.0281;AF1=1;AC1=2;DP4=0,0,8,9;MQ=37;FQ=-78;EFF=INTERGENIC(MODIFIER|||||||||)	GT:PL:GQ	1/1:242,51,0:99
Chr02	34960305	.	C	T	222.0	.	DP=22;VDB=0.0401;AF1=1;AC1=2;DP4=0,0,11,9;MQ=41;FQ=-87;EFF=INTERGENIC(MODIFIER|||||||||)	GT:PL:GQ	1/1:255,60,0:99
Chr02	35118232	.	G	A	36.3	.	DP=6;VDB=0.0371;AF1=1;AC1=2;DP4=0,0,4,1;MQ=18;FQ=-42;EFF=INTERGENIC(MODIFIER|||||||||)	GT:PL:GQ	1/1:69,15,0:27
Chr02	35223185	.	C	T	222.0	.	DP=39;VDB=0.0308;AF1=1;AC1=2;DP4=0,0,21,14;MQ=33;FQ=-132;EFF=INTERGENIC(MODIFIER|||||||||)	GT:PL:GQ	1/1:255,105,0:99
Chr02	35311178	.	C	T	86.0	.	DP=18;VDB=0.0026;AF1=1;AC1=2;DP4=0,0,14,1;MQ=21;FQ=-72;EFF=INTERGENIC(MODIFIER|||||||||)	GT:PL:GQ	1/1:119,45,0:87
Chr02	35404854	.	G	A	112.0	.	DP=21;VDB=0.0355;AF1=1;AC1=2;DP4=0,0,8,13;MQ=17;FQ=-90;EFF=INTERGENIC(MODIFIER|||||||||)	GT:PL:GQ	1/1:145,63,0:99
Chr02	35553155	.	C	T	222.0	.	DP=28;VDB=0.0333;AF1=1;AC1=2;DP4=0,0,14,12;MQ=33;FQ=-105;EFF=INTERGENIC(MODIFIER|||||||||)	GT:PL:GQ	1/1:255,78,0:99
Chr02	35696342	.	C	T	222.0	.	DP=39;VDB=0.0355;AF1=1;AC1=2;DP4=0,0,20,17;MQ=40;FQ=-138;EFF=INTERGENIC(MODIFIER|||||||||)	GT:PL:GQ	1/1:255,111,0:99
Chr02	35759890	.	C	T	222.0	.	DP=32;VDB=0.0374;AF1=1;AC1=2;DP4=0,0,7,21;MQ=33;FQ=-111;EFF=INTERGENIC(MODIFIER|||||||||)	GT:PL:GQ	1/1:255,84,0:99
Chr02	35871858	.	G	A	40.0	.	DP=3;VDB=0.0021;AF1=1;AC1=2;DP4=0,0,2,1;MQ=26;FQ=-36;EFF=INTERGENIC(MODIFIER|||||||||)	GT:PL:GQ	1/1:72,9,0:16
Chr02	35890961	.	C	T	200.0	.	DP=29;VDB=0.0355;AF1=1;AC1=2;DP4=0,0,19,9;MQ=24;FQ=-111;EFF=INTERGENIC(MODIFIER|||||||||)	GT:PL:GQ	1/1:233,84,0:99
Chr02	35989282	.	C	T	107.0	.	DP=12;VDB=0.0384;AF1=1;AC1=2;DP4=0,0,2,10;MQ=23;FQ=-63;EFF=INTERGENIC(MODIFIER|||||||||)	GT:PL:GQ	1/1:140,36,0:69
Chr02	36373017	.	G	A	94.0	.	DP=17;VDB=0.0281;AF1=1;AC1=2;DP4=0,0,8,8;MQ=15;FQ=-75;EFF=INTERGENIC(MODIFIER|||||||||)	GT:PL:GQ	1/1:127,48,0:93
Chr02	36417349	.	C	T	222.0	.	DP=31;VDB=0.0404;AF1=1;AC1=2;DP4=0,0,11,16;MQ=43;FQ=-108;EFF=INTERGENIC(MODIFIER|||||||||)	GT:PL:GQ	1/1:255,81,0:99
Chr02	36600702	.	C	T	222.0	.	DP=37;VDB=0.0394;AF1=1;AC1=2;DP4=0,0,21,16;MQ=43;FQ=-138;EFF=INTERGENIC(MODIFIER|||||||||)	GT:PL:GQ	1/1:255,111,0:99
Chr02	36686409	.	C	T	222.0	.	DP=21;VDB=0.0401;AF1=1;AC1=2;DP4=0,0,11,9;MQ=45;FQ=-87;EFF=INTERGENIC(MODIFIER|||||||||)	GT:PL:GQ	1/1:255,60,0:99
Chr02	36771062	.	C	T	222.0	.	DP=23;VDB=0.0404;AF1=1;AC1=2;DP4=0,0,5,18;MQ=42;FQ=-96;EFF=DOWNSTREAM(MODIFIER|||||Sobic.002G147500|||PAC:28382338|),INTERGENIC(MODIFIER|||||||||)	GT:PL:GQ	1/1:255,69,0:99
Chr02	37061273	.	C	T	178.0	.	DP=7;VDB=0.0401;AF1=1;AC1=2;DP4=0,0,3,4;MQ=45;FQ=-48;EFF=DOWNSTREAM(MODIFIER|||||Sobic.002G147600|||PAC:28379354|),DOWNSTREAM(MODIFIER|||||Sobic.002G147600|||PAC:28379355|),DOWNSTREAM(MODIFIER|||||Sobic.002G147600|||PAC:28379356|),INTERGENIC(MODIFIER|||||||||)	GT:PL:GQ	1/1:211,21,0:39
Chr02	37101200	.	C	T	222.0	.	DP=32;VDB=0.0404;AF1=1;AC1=2;DP4=0,0,15,14;MQ=45;FQ=-114;EFF=INTERGENIC(MODIFIER|||||||||),UPSTREAM(MODIFIER|||||Sobic.002G147600|||PAC:28379354|),UPSTREAM(MODIFIER|||||Sobic.002G147600|||PAC:28379355|),UPSTREAM(MODIFIER|||||Sobic.002G147600|||PAC:28379356|)	GT:PL:GQ	1/1:255,87,0:99
Chr02	37147470	.	C	T	222.0	.	DP=31;VDB=0.0384;AF1=1;AC1=2;DP4=0,0,10,10;MQ=42;FQ=-87;EFF=INTERGENIC(MODIFIER|||||||||)	GT:PL:GQ	1/1:255,60,0:99
Chr02	37167739	.	C	T	222.0	.	DP=22;VDB=0.0355;AF1=1;AC1=2;DP4=0,0,9,12;MQ=44;FQ=-90;EFF=INTERGENIC(MODIFIER|||||||||)	GT:PL:GQ	1/1:255,63,0:99
Chr02	37235604	.	C	T	222.0	.	DP=20;VDB=0.0355;AF1=1;AC1=2;DP4=0,0,2,15;MQ=45;FQ=-78;EFF=INTERGENIC(MODIFIER|||||||||)	GT:PL:GQ	1/1:255,51,0:99
Chr02	37323706	.	C	T	222.0	.	DP=31;VDB=0.0308;AF1=1;AC1=2;DP4=0,0,16,12;MQ=44;FQ=-111;EFF=INTERGENIC(MODIFIER|||||||||)	GT:PL:GQ	1/1:255,84,0:99
Chr02	37488055	.	C	T	173.0	.	DP=13;VDB=0.0388;AF1=1;AC1=2;DP4=0,0,7,5;MQ=30;FQ=-63;EFF=INTERGENIC(MODIFIER|||||||||)	GT:PL:GQ	1/1:206,36,0:69
Chr02	37496900	.	C	T	222.0	.	DP=14;VDB=0.0225;AF1=1;AC1=2;DP4=0,0,5,7;MQ=45;FQ=-63;EFF=INTERGENIC(MODIFIER|||||||||)	GT:PL:GQ	1/1:255,36,0:69
Chr02	37591702	.	G	A	222.0	.	DP=40;VDB=0.0399;AF1=1;AC1=2;DP4=0,0,9,26;MQ=43;FQ=-132;EFF=INTERGENIC(MODIFIER|||||||||)	GT:PL:GQ	1/1:255,105,0:99
Chr02	37776820	.	C	T	222.0	.	DP=48;VDB=0.0355;AF1=1;AC1=2;DP4=0,0,26,16;MQ=41;FQ=-153;EFF=INTERGENIC(MODIFIER|||||||||)	GT:PL:GQ	1/1:255,126,0:99
Chr02	37798974	.	C	T	222.0	.	DP=25;VDB=0.0374;AF1=1;AC1=2;DP4=0,0,9,15;MQ=41;FQ=-99;EFF=INTRON(MODIFIER|||||Sobic.002G148100|||PAC:28383372|8),INTRON(MODIFIER|||||Sobic.002G148100|||PAC:28383373|7)	GT:PL:GQ	1/1:255,72,0:99
Chr02	37827395	.	C	T	222.0	.	DP=26;VDB=0.0394;AF1=1;AC1=2;DP4=0,0,10,15;MQ=33;FQ=-102;EFF=INTERGENIC(MODIFIER|||||||||)	GT:PL:GQ	1/1:255,75,0:99
Chr02	37902978	.	C	T	222.0	.	DP=31;VDB=0.0388;AF1=1;AC1=2;DP4=0,0,13,13;MQ=43;FQ=-105;EFF=INTERGENIC(MODIFIER|||||||||)	GT:PL:GQ	1/1:255,78,0:99
Chr02	37933975	.	C	T	222.0	.	DP=28;VDB=0.0355;AF1=1;AC1=2;DP4=0,0,14,8;MQ=44;FQ=-93;EFF=INTERGENIC(MODIFIER|||||||||)	GT:PL:GQ	1/1:255,66,0:99
Chr02	37946580	.	C	T	222.0	.	DP=50;VDB=0.0388;AF1=1;AC1=2;DP4=0,0,28,13;MQ=43;FQ=-150;EFF=INTERGENIC(MODIFIER|||||||||)	GT:PL:GQ	1/1:255,123,0:99
Chr02	37978685	.	C	T	222.0	.	DP=28;VDB=0.0388;AF1=1;AC1=2;DP4=0,0,10,16;MQ=44;FQ=-105;EFF=INTERGENIC(MODIFIER|||||||||)	GT:PL:GQ	1/1:255,78,0:99
Chr02	38003667	.	C	T	222.0	.	DP=28;VDB=0.0333;AF1=1;AC1=2;DP4=0,0,8,18;MQ=44;FQ=-105;EFF=INTERGENIC(MODIFIER|||||||||)	GT:PL:GQ	1/1:255,78,0:99
Chr02	38036860	.	C	T	217.0	.	DP=21;VDB=0.0198;AF1=1;AC1=2;DP4=0,0,5,12;MQ=30;FQ=-78;EFF=INTERGENIC(MODIFIER|||||||||)	GT:PL:GQ	1/1:250,51,0:99
Chr02	38067336	.	C	T	222.0	.	DP=28;VDB=0.0225;AF1=1;AC1=2;DP4=0,0,9,14;MQ=45;FQ=-96;EFF=INTERGENIC(MODIFIER|||||||||)	GT:PL:GQ	1/1:255,69,0:99
Chr02	38213442	.	C	T	222.0	.	DP=24;VDB=0.0399;AF1=1;AC1=2;DP4=0,0,15,8;MQ=42;FQ=-96;EFF=INTERGENIC(MODIFIER|||||||||)	GT:PL:GQ	1/1:255,69,0:99
Chr02	38266306	.	C	T	222.0	.	DP=51;VDB=0.0388;AF1=1;AC1=2;DP4=0,0,17,32;MQ=42;FQ=-175;EFF=INTERGENIC(MODIFIER|||||||||)	GT:PL:GQ	1/1:255,148,0:99
Chr02	38342054	.	C	T	222.0	.	DP=21;VDB=0.0333;AF1=1;AC1=2;DP4=0,0,7,10;MQ=45;FQ=-78;EFF=INTERGENIC(MODIFIER|||||||||)	GT:PL:GQ	1/1:255,51,0:99
Chr02	38361134	.	C	T	222.0	.	DP=37;VDB=0.0388;AF1=1;AC1=2;DP4=0,0,14,21;MQ=43;FQ=-132;EFF=INTERGENIC(MODIFIER|||||||||)	GT:PL:GQ	1/1:255,105,0:99
Chr02	38524760	.	C	T	222.0	.	DP=24;VDB=0.0404;AF1=1;AC1=2;DP4=0,0,12,10;MQ=39;FQ=-93;EFF=INTERGENIC(MODIFIER|||||||||)	GT:PL:GQ	1/1:255,66,0:99
Chr02	38611591	.	C	T	222.0	.	DP=32;VDB=0.0333;AF1=1;AC1=2;DP4=0,0,13,8;MQ=45;FQ=-90;EFF=INTERGENIC(MODIFIER|||||||||)	GT:PL:GQ	1/1:255,63,0:99
Chr02	38612845	.	C	T	222.0	.	DP=38;VDB=0.0225;AF1=1;AC1=2;DP4=0,0,22,13;MQ=39;FQ=-132;EFF=INTERGENIC(MODIFIER|||||||||)	GT:PL:GQ	1/1:255,105,0:99
Chr02	38613892	.	C	T	222.0	.	DP=26;VDB=0.0281;AF1=1;AC1=2;DP4=0,0,12,10;MQ=40;FQ=-93;EFF=INTERGENIC(MODIFIER|||||||||)	GT:PL:GQ	1/1:255,66,0:99
Chr02	38634371	.	C	T	184.0	.	DP=17;VDB=0.0198;AF1=1;AC1=2;DP4=0,0,1,15;MQ=36;FQ=-75;EFF=INTERGENIC(MODIFIER|||||||||)	GT:PL:GQ	1/1:217,48,0:93
Chr02	38721026	.	C	T	222.0	.	DP=36;VDB=0.0388;AF1=1;AC1=2;DP4=0,0,15,16;MQ=44;FQ=-120;EFF=INTERGENIC(MODIFIER|||||||||)	GT:PL:GQ	1/1:255,93,0:99
Chr02	38729533	.	C	T	222.0	.	DP=29;VDB=0.0356;AF1=1;AC1=2;DP4=0,0,15,9;MQ=40;FQ=-99;EFF=INTERGENIC(MODIFIER|||||||||)	GT:PL:GQ	1/1:255,72,0:99
Chr02	38776283	.	C	T	222.0	.	DP=31;VDB=0.0404;AF1=1;AC1=2;DP4=0,0,15,15;MQ=40;FQ=-117;EFF=INTERGENIC(MODIFIER|||||||||)	GT:PL:GQ	1/1:255,90,0:99
Chr02	38854825	.	G	A	222.0	.	DP=24;VDB=0.0356;AF1=1;AC1=2;DP4=0,0,16,7;MQ=38;FQ=-96;EFF=DOWNSTREAM(MODIFIER|||||Sobic.002G148400|||PAC:28383843|),INTERGENIC(MODIFIER|||||||||)	GT:PL:GQ	1/1:255,69,0:99
Chr02	38856867	.	C	T	222.0	.	DP=31;VDB=0.0401;AF1=1;AC1=2;DP4=0,0,11,17;MQ=41;FQ=-111;EFF=DOWNSTREAM(MODIFIER|||||Sobic.002G148400|||PAC:28383843|),INTERGENIC(MODIFIER|||||||||)	GT:PL:GQ	1/1:255,84,0:99
Chr02	38897821	.	C	T	222.0	.	DP=39;VDB=0.0355;AF1=1;AC1=2;DP4=0,0,10,26;MQ=44;FQ=-135;EFF=INTERGENIC(MODIFIER|||||||||)	GT:PL:GQ	1/1:255,108,0:99
Chr02	38972615	.	C	T	222.0	.	DP=41;VDB=0.0253;AF1=1;AC1=2;DP4=0,0,17,19;MQ=43;FQ=-135;EFF=INTERGENIC(MODIFIER|||||||||)	GT:PL:GQ	1/1:255,108,0:99
Chr02	38984995	.	C	T	222.0	.	DP=30;VDB=0.0394;AF1=1;AC1=2;DP4=0,0,12,15;MQ=44;FQ=-108;EFF=INTERGENIC(MODIFIER|||||||||)	GT:PL:GQ	1/1:255,81,0:99
Chr02	38995579	.	C	T	170.0	.	DP=13;VDB=0.0355;AF1=1;AC1=2;DP4=0,0,1,10;MQ=43;FQ=-60;EFF=INTERGENIC(MODIFIER|||||||||)	GT:PL:GQ	1/1:203,33,0:63
Chr02	39099812	.	C	T	197.0	.	DP=12;VDB=0.0401;AF1=1;AC1=2;DP4=0,0,7,5;MQ=33;FQ=-63;EFF=INTERGENIC(MODIFIER|||||||||)	GT:PL:GQ	1/1:230,36,0:69
Chr02	39106515	.	C	T	222.0	.	DP=25;VDB=0.0355;AF1=1;AC1=2;DP4=0,0,8,15;MQ=45;FQ=-96;EFF=INTERGENIC(MODIFIER|||||||||)	GT:PL:GQ	1/1:255,69,0:99
Chr02	39132694	.	C	T	157.0	.	DP=24;VDB=0.0374;AF1=1;AC1=2;DP4=0,0,17,6;MQ=21;FQ=-96;EFF=INTERGENIC(MODIFIER|||||||||)	GT:PL:GQ	1/1:190,69,0:99
Chr02	39236428	.	C	T	222.0	.	DP=31;VDB=0.0404;AF1=1;AC1=2;DP4=0,0,19,12;MQ=37;FQ=-120;EFF=INTERGENIC(MODIFIER|||||||||)	GT:PL:GQ	1/1:255,93,0:99
Chr02	39245669	.	C	T	222.0	.	DP=45;VDB=0.0404;AF1=1;AC1=2;DP4=0,0,19,16;MQ=45;FQ=-132;EFF=INTERGENIC(MODIFIER|||||||||)	GT:PL:GQ	1/1:255,105,0:99
Chr02	39313480	.	C	T	202.0	.	DP=15;VDB=0.0371;AF1=1;AC1=2;DP4=0,0,14,1;MQ=43;FQ=-72;EFF=INTERGENIC(MODIFIER|||||||||)	GT:PL:GQ	1/1:235,45,0:87
Chr02	39314239	.	C	T	222.0	.	DP=20;VDB=0.0401;AF1=1;AC1=2;DP4=0,0,12,7;MQ=45;FQ=-84;EFF=INTERGENIC(MODIFIER|||||||||)	GT:PL:GQ	1/1:255,57,0:99
Chr02	39332071	.	C	T	222.0	.	DP=24;VDB=0.0401;AF1=1;AC1=2;DP4=0,0,7,17;MQ=32;FQ=-99;EFF=INTERGENIC(MODIFIER|||||||||)	GT:PL:GQ	1/1:255,72,0:99
Chr02	39373576	.	C	T	222.0	.	DP=27;VDB=0.0253;AF1=1;AC1=2;DP4=0,0,12,7;MQ=38;FQ=-84;EFF=INTERGENIC(MODIFIER|||||||||)	GT:PL:GQ	1/1:255,57,0:99
Chr02	39378861	.	C	T	222.0	.	DP=22;VDB=0.0333;AF1=1;AC1=2;DP4=0,0,8,6;MQ=43;FQ=-69;EFF=INTERGENIC(MODIFIER|||||||||)	GT:PL:GQ	1/1:255,42,0:81
Chr02	39405994	.	C	T	182.0	.	DP=35;VDB=0.0399;AF1=1;AC1=2;DP4=0,0,14,17;MQ=20;FQ=-120;EFF=INTERGENIC(MODIFIER|||||||||)	GT:PL:GQ	1/1:215,93,0:99
Chr02	39463106	.	G	A	73.3	.	DP=6;VDB=0.0147;AF1=1;AC1=2;DP4=0,0,2,3;MQ=29;FQ=-42;EFF=INTERGENIC(MODIFIER|||||||||)	GT:PL:GQ	1/1:106,15,0:27
Chr02	39477729	.	C	T	222.0	.	DP=18;VDB=0.0281;AF1=1;AC1=2;DP4=0,0,10,7;MQ=44;FQ=-78;EFF=INTERGENIC(MODIFIER|||||||||)	GT:PL:GQ	1/1:255,51,0:99
Chr02	39512910	.	C	T	222.0	.	DP=16;VDB=0.0281;AF1=1;AC1=2;DP4=0,0,9,6;MQ=43;FQ=-72;EFF=INTERGENIC(MODIFIER|||||||||)	GT:PL:GQ	1/1:255,45,0:87
Chr02	39595776	.	C	T	222.0	.	DP=29;VDB=0.0374;AF1=1;AC1=2;DP4=0,0,11,11;MQ=43;FQ=-93;EFF=INTERGENIC(MODIFIER|||||||||)	GT:PL:GQ	1/1:255,66,0:99
Chr02	39651852	.	C	T	222.0	.	DP=21;VDB=0.0374;AF1=1;AC1=2;DP4=0,0,10,7;MQ=45;FQ=-78;EFF=INTERGENIC(MODIFIER|||||||||)	GT:PL:GQ	1/1:255,51,0:99
Chr02	39791030	.	C	T	222.0	.	DP=33;VDB=0.0388;AF1=1;AC1=2;DP4=0,0,20,9;MQ=43;FQ=-114;EFF=INTERGENIC(MODIFIER|||||||||)	GT:PL:GQ	1/1:255,87,0:99
Chr02	39845236	.	C	T	222.0	.	DP=22;VDB=0.0384;AF1=1;AC1=2;DP4=0,0,13,6;MQ=43;FQ=-84;EFF=INTERGENIC(MODIFIER|||||||||)	GT:PL:GQ	1/1:255,57,0:99
Chr02	39847301	.	C	T	222.0	.	DP=30;VDB=0.0384;AF1=1;AC1=2;DP4=0,0,14,13;MQ=41;FQ=-108;EFF=INTERGENIC(MODIFIER|||||||||)	GT:PL:GQ	1/1:255,81,0:99
Chr02	39851203	.	C	T	222.0	.	DP=37;VDB=0.0404;AF1=1;AC1=2;DP4=0,0,20,16;MQ=42;FQ=-135;EFF=INTERGENIC(MODIFIER|||||||||)	GT:PL:GQ	1/1:255,108,0:99
Chr02	39866013	.	C	T	222.0	.	DP=48;VDB=0.0308;AF1=1;AC1=2;DP4=0,0,22,22;MQ=44;FQ=-159;EFF=INTERGENIC(MODIFIER|||||||||)	GT:PL:GQ	1/1:255,132,0:99
Chr02	39958406	.	C	T	222.0	.	DP=15;VDB=0.0308;AF1=1;AC1=2;DP4=0,0,5,10;MQ=40;FQ=-72;EFF=INTERGENIC(MODIFIER|||||||||)	GT:PL:GQ	1/1:255,45,0:87
Chr02	39961127	.	C	T	222.0	.	DP=27;VDB=0.0339;AF1=1;AC1=2;DP4=0,0,5,20;MQ=44;FQ=-102;EFF=INTERGENIC(MODIFIER|||||||||)	GT:PL:GQ	1/1:255,75,0:99
Chr02	39983721	.	C	T	222.0	.	DP=26;VDB=0.0339;AF1=1;AC1=2;DP4=0,0,10,14;MQ=38;FQ=-99;EFF=INTERGENIC(MODIFIER|||||||||)	GT:PL:GQ	1/1:255,72,0:99
Chr02	40170150	.	C	T	222.0	.	DP=21;VDB=0.0404;AF1=1;AC1=2;DP4=0,0,14,5;MQ=44;FQ=-84;EFF=INTERGENIC(MODIFIER|||||||||)	GT:PL:GQ	1/1:255,57,0:99
Chr02	40404910	.	C	T	222.0	.	DP=27;VDB=0.0253;AF1=1;AC1=2;DP4=0,0,15,9;MQ=44;FQ=-99;EFF=INTERGENIC(MODIFIER|||||||||)	GT:PL:GQ	1/1:255,72,0:99
Chr02	40411428	.	G	A	222.0	.	DP=25;VDB=0.0388;AF1=1;AC1=2;DP4=0,0,13,8;MQ=45;FQ=-90;EFF=INTERGENIC(MODIFIER|||||||||)	GT:PL:GQ	1/1:255,63,0:99
Chr02	40411768	.	C	T	222.0	.	DP=18;VDB=0.0384;AF1=1;AC1=2;DP4=0,0,8,7;MQ=42;FQ=-72;EFF=INTERGENIC(MODIFIER|||||||||)	GT:PL:GQ	1/1:255,45,0:87
Chr02	40423551	.	C	T	222.0	.	DP=36;VDB=0.0401;AF1=1;AC1=2;DP4=0,0,19,17;MQ=40;FQ=-135;EFF=INTERGENIC(MODIFIER|||||||||)	GT:PL:GQ	1/1:255,108,0:99
Chr02	40616440	.	C	T	222.0	.	DP=31;VDB=0.0404;AF1=1;AC1=2;DP4=0,0,20,8;MQ=44;FQ=-111;EFF=INTERGENIC(MODIFIER|||||||||)	GT:PL:GQ	1/1:255,84,0:99
Chr02	40645943	.	C	T	222.0	.	DP=32;VDB=0.0388;AF1=1;AC1=2;DP4=0,0,10,20;MQ=43;FQ=-117;EFF=INTERGENIC(MODIFIER|||||||||)	GT:PL:GQ	1/1:255,90,0:99
Chr02	40652828	.	C	T	222.0	.	DP=20;VDB=0.0388;AF1=1;AC1=2;DP4=0,0,7,10;MQ=45;FQ=-78;EFF=INTERGENIC(MODIFIER|||||||||)	GT:PL:GQ	1/1:255,51,0:99
Chr02	40830703	.	C	T	222.0	.	DP=29;VDB=0.0308;AF1=1;AC1=2;DP4=0,0,12,12;MQ=42;FQ=-99;EFF=INTERGENIC(MODIFIER|||||||||)	GT:PL:GQ	1/1:255,72,0:99
Chr02	40856203	.	C	T	222.0	.	DP=22;VDB=0.0103;AF1=1;AC1=2;DP4=0,0,18,4;MQ=38;FQ=-93;EFF=INTERGENIC(MODIFIER|||||||||)	GT:PL:GQ	1/1:255,66,0:99
Chr02	40876519	.	C	T	222.0	.	DP=47;VDB=0.0404;AF1=1;AC1=2;DP4=0,0,27,14;MQ=34;FQ=-150;EFF=INTERGENIC(MODIFIER|||||||||)	GT:PL:GQ	1/1:255,123,0:99
Chr02	40933321	.	C	T	27.0	.	DP=15;VDB=0.0333;AF1=1;AC1=2;DP4=0,0,6,7;MQ=10;FQ=-66;EFF=INTERGENIC(MODIFIER|||||||||)	GT:PL:GQ	1/1:60,39,0:63
Chr02	40933323	.	G	A	27.0	.	DP=15;VDB=0.0333;AF1=1;AC1=2;DP4=0,0,6,7;MQ=10;FQ=-66;EFF=INTERGENIC(MODIFIER|||||||||)	GT:PL:GQ	1/1:60,39,0:63
Chr02	40937390	.	C	T	222.0	.	DP=13;VDB=0.0299;AF1=1;AC1=2;DP4=0,0,7,6;MQ=46;FQ=-66;EFF=INTERGENIC(MODIFIER|||||||||)	GT:PL:GQ	1/1:255,39,0:75
Chr02	40945315	.	C	T	222.0	.	DP=32;VDB=0.0308;AF1=1;AC1=2;DP4=0,0,12,17;MQ=44;FQ=-114;EFF=INTERGENIC(MODIFIER|||||||||)	GT:PL:GQ	1/1:255,87,0:99
Chr02	41004968	.	C	T	222.0	.	DP=31;VDB=0.0388;AF1=1;AC1=2;DP4=0,0,14,11;MQ=42;FQ=-102;EFF=INTERGENIC(MODIFIER|||||||||)	GT:PL:GQ	1/1:255,75,0:99
Chr02	41073027	.	C	T	222.0	.	DP=27;VDB=0.0394;AF1=1;AC1=2;DP4=0,0,13,12;MQ=44;FQ=-102;EFF=INTERGENIC(MODIFIER|||||||||)	GT:PL:GQ	1/1:255,75,0:99
Chr02	41131575	.	C	T	222.0	.	DP=22;VDB=0.0374;AF1=1;AC1=2;DP4=0,0,10,9;MQ=44;FQ=-84;EFF=INTERGENIC(MODIFIER|||||||||),UPSTREAM(MODIFIER|||||Sobic.002G149100|||PAC:28380089|)	GT:PL:GQ	1/1:255,57,0:99
Chr02	41167878	.	C	T	222.0	.	DP=35;VDB=0.0399;AF1=1;AC1=2;DP4=0,0,19,12;MQ=27;FQ=-120;EFF=INTERGENIC(MODIFIER|||||||||)	GT:PL:GQ	1/1:255,93,0:99
Chr02	41183545	.	C	T	222.0	.	DP=22;VDB=0.0320;AF1=1;AC1=2;DP4=0,0,14,8;MQ=44;FQ=-93;EFF=INTERGENIC(MODIFIER|||||||||)	GT:PL:GQ	1/1:255,66,0:99
Chr02	41197553	.	C	T	222.0	.	DP=37;VDB=0.0394;AF1=1;AC1=2;DP4=0,0,19,18;MQ=41;FQ=-138;EFF=INTERGENIC(MODIFIER|||||||||)	GT:PL:GQ	1/1:255,111,0:99
Chr02	41466106	.	C	T	222.0	.	DP=20;VDB=0.0401;AF1=1;AC1=2;DP4=0,0,10,9;MQ=43;FQ=-81;EFF=INTERGENIC(MODIFIER|||||||||)	GT:PL:GQ	1/1:255,54,0:99
Chr02	41487314	.	C	T	222.0	.	DP=23;VDB=0.0253;AF1=1;AC1=2;DP4=0,0,3,19;MQ=35;FQ=-93;EFF=INTERGENIC(MODIFIER|||||||||)	GT:PL:GQ	1/1:255,66,0:99
Chr02	41503435	.	C	T	222.0	.	DP=31;VDB=0.0388;AF1=1;AC1=2;DP4=0,0,13,6;MQ=41;FQ=-84;EFF=INTERGENIC(MODIFIER|||||||||)	GT:PL:GQ	1/1:255,57,0:99
Chr02	41605245	.	C	T	222.0	.	DP=21;VDB=0.0333;AF1=1;AC1=2;DP4=0,0,15,5;MQ=43;FQ=-87;EFF=INTERGENIC(MODIFIER|||||||||)	GT:PL:GQ	1/1:255,60,0:99
Chr02	41606677	.	C	T	222.0	.	DP=23;VDB=0.0253;AF1=1;AC1=2;DP4=0,0,14,6;MQ=43;FQ=-87;EFF=INTERGENIC(MODIFIER|||||||||)	GT:PL:GQ	1/1:255,60,0:99
Chr02	41657432	.	C	T	222.0	.	DP=27;VDB=0.0404;AF1=1;AC1=2;DP4=0,0,13,10;MQ=46;FQ=-96;EFF=INTERGENIC(MODIFIER|||||||||)	GT:PL:GQ	1/1:255,69,0:99
Chr02	41695391	.	C	T	222.0	.	DP=26;VDB=0.0399;AF1=1;AC1=2;DP4=0,0,12,13;MQ=43;FQ=-102;EFF=INTERGENIC(MODIFIER|||||||||)	GT:PL:GQ	1/1:255,75,0:99
Chr02	41702553	.	C	T	222.0	.	DP=33;VDB=0.0333;AF1=1;AC1=2;DP4=0,0,18,14;MQ=44;FQ=-123;EFF=INTERGENIC(MODIFIER|||||||||)	GT:PL:GQ	1/1:255,96,0:99
Chr02	41829283	.	C	T	222.0	.	DP=32;VDB=0.0404;AF1=1;AC1=2;DP4=0,0,11,18;MQ=44;FQ=-114;EFF=INTERGENIC(MODIFIER|||||||||)	GT:PL:GQ	1/1:255,87,0:99
Chr02	41838314	.	C	T	115.0	.	DP=14;VDB=0.0384;AF1=1;AC1=2;DP4=0,0,3,11;MQ=22;FQ=-69;EFF=INTERGENIC(MODIFIER|||||||||)	GT:PL:GQ	1/1:148,42,0:81
Chr02	41847289	.	C	T	140.0	.	DP=33;VDB=0.0401;AF1=1;AC1=2;DP4=0,0,14,13;MQ=20;FQ=-108;EFF=INTERGENIC(MODIFIER|||||||||)	GT:PL:GQ	1/1:173,81,0:99
Chr02	41855425	.	C	T	222.0	.	DP=44;VDB=0.0399;AF1=1;AC1=2;DP4=0,0,19,22;MQ=44;FQ=-150;EFF=INTERGENIC(MODIFIER|||||||||)	GT:PL:GQ	1/1:255,123,0:99
Chr02	42067942	.	C	T	222.0	.	DP=18;VDB=0.0404;AF1=1;AC1=2;DP4=0,0,6,10;MQ=45;FQ=-75;EFF=INTERGENIC(MODIFIER|||||||||)	GT:PL:GQ	1/1:255,48,0:93
Chr02	42237859	.	C	T	222.0	.	DP=41;VDB=0.0404;AF1=1;AC1=2;DP4=0,0,20,21;MQ=28;FQ=-150;EFF=INTERGENIC(MODIFIER|||||||||)	GT:PL:GQ	1/1:255,123,0:99
Chr02	42360489	.	C	T	222.0	.	DP=32;VDB=0.0374;AF1=1;AC1=2;DP4=0,0,16,12;MQ=43;FQ=-111;EFF=INTERGENIC(MODIFIER|||||||||)	GT:PL:GQ	1/1:255,84,0:99
Chr02	42389518	.	C	T	222.0	.	DP=31;VDB=0.0394;AF1=1;AC1=2;DP4=0,0,14,14;MQ=44;FQ=-111;EFF=INTERGENIC(MODIFIER|||||||||)	GT:PL:GQ	1/1:255,84,0:99
Chr02	42563329	.	C	T	205.0	.	DP=11;VDB=0.0124;AF1=1;AC1=2;DP4=0,0,6,3;MQ=44;FQ=-54;EFF=INTERGENIC(MODIFIER|||||||||),UPSTREAM(MODIFIER|||||Sobic.002G150400|||PAC:28383160|)	GT:PL:GQ	1/1:238,27,0:51
Chr02	42597107	.	C	T	222.0	.	DP=31;VDB=0.0394;AF1=1;AC1=2;DP4=0,0,15,12;MQ=45;FQ=-108;EFF=INTERGENIC(MODIFIER|||||||||)	GT:PL:GQ	1/1:255,81,0:99
Chr02	42702771	.	C	T	222.0	.	DP=23;VDB=0.0404;AF1=1;AC1=2;DP4=0,0,5,15;MQ=44;FQ=-87;EFF=INTERGENIC(MODIFIER|||||||||)	GT:PL:GQ	1/1:255,60,0:99
Chr02	42717015	.	C	T	222.0	.	DP=29;VDB=0.0198;AF1=1;AC1=2;DP4=0,0,17,10;MQ=43;FQ=-108;EFF=INTERGENIC(MODIFIER|||||||||)	GT:PL:GQ	1/1:255,81,0:99
Chr02	42845555	.	C	T	222.0	.	DP=49;VDB=0.0374;AF1=1;AC1=2;DP4=0,0,18,21;MQ=45;FQ=-144;EFF=INTERGENIC(MODIFIER|||||||||)	GT:PL:GQ	1/1:255,117,0:99
Chr02	42948425	.	C	T	222.0	.	DP=26;VDB=0.0404;AF1=1;AC1=2;DP4=0,0,6,18;MQ=39;FQ=-99;EFF=INTERGENIC(MODIFIER|||||||||)	GT:PL:GQ	1/1:255,72,0:99
Chr02	42958667	.	C	T	222.0	.	DP=32;VDB=0.0384;AF1=1;AC1=2;DP4=0,0,12,14;MQ=41;FQ=-105;EFF=INTERGENIC(MODIFIER|||||||||)	GT:PL:GQ	1/1:255,78,0:99
Chr02	43019417	.	C	T	161.0	.	DP=24;VDB=0.0401;AF1=1;AC1=2;DP4=0,0,12,11;MQ=20;FQ=-96;EFF=INTERGENIC(MODIFIER|||||||||)	GT:PL:GQ	1/1:194,69,0:99
Chr02	43066165	.	C	T	222.0	.	DP=24;VDB=0.0404;AF1=1;AC1=2;DP4=0,0,8,16;MQ=40;FQ=-99;EFF=INTERGENIC(MODIFIER|||||||||)	GT:PL:GQ	1/1:255,72,0:99
Chr02	43160836	.	C	T	135.0	.	DP=8;VDB=0.0399;AF1=1;AC1=2;DP4=0,0,1,6;MQ=37;FQ=-48;EFF=INTERGENIC(MODIFIER|||||||||)	GT:PL:GQ	1/1:168,21,0:39
Chr02	43190705	.	C	T	151.0	.	DP=15;VDB=0.0281;AF1=1;AC1=2;DP4=0,0,4,11;MQ=23;FQ=-72;EFF=INTERGENIC(MODIFIER|||||||||)	GT:PL:GQ	1/1:184,45,0:87
Chr02	43293216	.	C	T	160.0	.	DP=24;VDB=0.0374;AF1=1;AC1=2;DP4=0,0,14,7;MQ=21;FQ=-90;EFF=INTERGENIC(MODIFIER|||||||||)	GT:PL:GQ	1/1:193,63,0:99
Chr02	43316218	.	C	T	222.0	.	DP=21;VDB=0.0225;AF1=1;AC1=2;DP4=0,0,12,9;MQ=44;FQ=-90;EFF=INTERGENIC(MODIFIER|||||||||)	GT:PL:GQ	1/1:255,63,0:99
Chr02	43406540	.	C	T	222.0	.	DP=33;VDB=0.0388;AF1=1;AC1=2;DP4=0,0,11,17;MQ=45;FQ=-111;EFF=INTERGENIC(MODIFIER|||||||||)	GT:PL:GQ	1/1:255,84,0:99
Chr02	43456004	.	C	T	222.0	.	DP=27;VDB=0.0404;AF1=1;AC1=2;DP4=0,0,14,11;MQ=45;FQ=-102;EFF=INTERGENIC(MODIFIER|||||||||)	GT:PL:GQ	1/1:255,75,0:99
Chr02	43456725	.	C	T	222.0	.	DP=29;VDB=0.0253;AF1=1;AC1=2;DP4=0,0,12,16;MQ=38;FQ=-111;EFF=INTERGENIC(MODIFIER|||||||||)	GT:PL:GQ	1/1:255,84,0:99
Chr02	43461253	.	C	T	222.0	.	DP=34;VDB=0.0308;AF1=1;AC1=2;DP4=0,0,8,19;MQ=43;FQ=-108;EFF=INTERGENIC(MODIFIER|||||||||)	GT:PL:GQ	1/1:255,81,0:99
Chr02	43567673	.	C	T	222.0	.	DP=23;VDB=0.0394;AF1=1;AC1=2;DP4=0,0,7,14;MQ=41;FQ=-90;EFF=INTERGENIC(MODIFIER|||||||||)	GT:PL:GQ	1/1:255,63,0:99
Chr02	43605288	.	C	T	135.0	.	DP=10;VDB=0.0281;AF1=1;AC1=2;DP4=0,0,6,1;MQ=45;FQ=-48;EFF=INTERGENIC(MODIFIER|||||||||)	GT:PL:GQ	1/1:168,21,0:39
Chr02	43633461	.	C	T	222.0	.	DP=34;VDB=0.0404;AF1=1;AC1=2;DP4=0,0,15,18;MQ=44;FQ=-126;EFF=INTERGENIC(MODIFIER|||||||||)	GT:PL:GQ	1/1:255,99,0:99
Chr02	43638169	.	C	T	222.0	.	DP=34;VDB=0.0374;AF1=1;AC1=2;DP4=0,0,17,12;MQ=38;FQ=-114;EFF=INTERGENIC(MODIFIER|||||||||)	GT:PL:GQ	1/1:255,87,0:99
Chr02	43647296	.	C	T	222.0	.	DP=19;VDB=0.0374;AF1=1;AC1=2;DP4=0,0,10,8;MQ=45;FQ=-81;EFF=INTERGENIC(MODIFIER|||||||||)	GT:PL:GQ	1/1:255,54,0:99
Chr02	43738245	.	C	T	222.0	.	DP=29;VDB=0.0374;AF1=1;AC1=2;DP4=0,0,10,18;MQ=38;FQ=-111;EFF=INTERGENIC(MODIFIER|||||||||)	GT:PL:GQ	1/1:255,84,0:99
Chr02	43816113	.	C	T	222.0	.	DP=19;VDB=0.0333;AF1=1;AC1=2;DP4=0,0,12,6;MQ=45;FQ=-81;EFF=INTERGENIC(MODIFIER|||||||||)	GT:PL:GQ	1/1:255,54,0:99
Chr02	43931434	.	C	T	222.0	.	DP=12;VDB=0.0308;AF1=1;AC1=2;DP4=0,0,4,8;MQ=43;FQ=-63;EFF=INTERGENIC(MODIFIER|||||||||)	GT:PL:GQ	1/1:255,36,0:69
Chr02	44064888	.	C	T	222.0	.	DP=52;VDB=0.0374;AF1=1;AC1=2;DP4=0,0,25,17;MQ=42;FQ=-153;EFF=INTERGENIC(MODIFIER|||||||||)	GT:PL:GQ	1/1:255,126,0:99
Chr02	44205984	.	C	T	222.0	.	DP=32;VDB=0.0225;AF1=1;AC1=2;DP4=0,0,14,14;MQ=44;FQ=-111;EFF=INTERGENIC(MODIFIER|||||||||)	GT:PL:GQ	1/1:255,84,0:99
Chr02	44217742	.	C	T	222.0	.	DP=43;VDB=0.0388;AF1=1;AC1=2;DP4=0,0,19,20;MQ=34;FQ=-144;EFF=INTERGENIC(MODIFIER|||||||||)	GT:PL:GQ	1/1:255,117,0:99
Chr02	44245455	.	C	T	222.0	.	DP=20;VDB=0.0394;AF1=1;AC1=2;DP4=0,0,12,8;MQ=43;FQ=-87;EFF=INTERGENIC(MODIFIER|||||||||)	GT:PL:GQ	1/1:255,60,0:99
Chr02	44435309	.	C	T	222.0	.	DP=39;VDB=0.0339;AF1=1;AC1=2;DP4=0,0,18,17;MQ=32;FQ=-132;EFF=INTERGENIC(MODIFIER|||||||||)	GT:PL:GQ	1/1:255,105,0:99
Chr02	44440375	.	C	T	222.0	.	DP=39;VDB=0.0404;AF1=1;AC1=2;DP4=0,0,8,27;MQ=33;FQ=-126;EFF=INTERGENIC(MODIFIER|||||||||)	GT:PL:GQ	1/1:255,99,0:99
Chr02	44508418	.	C	T	222.0	.	DP=25;VDB=0.0308;AF1=1;AC1=2;DP4=0,0,10,14;MQ=34;FQ=-99;EFF=INTERGENIC(MODIFIER|||||||||)	GT:PL:GQ	1/1:255,72,0:99
Chr02	44564849	.	C	T	222.0	.	DP=18;VDB=0.0355;AF1=1;AC1=2;DP4=0,0,14,3;MQ=38;FQ=-78;EFF=INTERGENIC(MODIFIER|||||||||)	GT:PL:GQ	1/1:255,51,0:99
Chr02	44581768	.	C	T	156.0	.	DP=12;VDB=0.0172;AF1=1;AC1=2;DP4=0,0,3,8;MQ=31;FQ=-60;EFF=INTERGENIC(MODIFIER|||||||||)	GT:PL:GQ	1/1:189,33,0:63
Chr02	44711368	.	C	T	222.0	.	DP=14;VDB=0.0388;AF1=1;AC1=2;DP4=0,0,6,8;MQ=44;FQ=-69;EFF=INTERGENIC(MODIFIER|||||||||)	GT:PL:GQ	1/1:255,42,0:81
Chr02	44742541	.	C	T	222.0	.	DP=15;VDB=0.0388;AF1=1;AC1=2;DP4=0,0,5,10;MQ=45;FQ=-72;EFF=INTERGENIC(MODIFIER|||||||||)	GT:PL:GQ	1/1:255,45,0:87
Chr02	44847722	.	C	T	222.0	.	DP=27;VDB=0.0371;AF1=1;AC1=2;DP4=0,0,13,6;MQ=45;FQ=-84;EFF=INTERGENIC(MODIFIER|||||||||)	GT:PL:GQ	1/1:255,57,0:99
Chr02	44976058	.	C	T	222.0	.	DP=21;VDB=0.0394;AF1=1;AC1=2;DP4=0,0,7,11;MQ=44;FQ=-81;EFF=INTRON(MODIFIER|||||Sobic.002G151000|||PAC:28380802|2),INTRON(MODIFIER|||||Sobic.002G151000|||PAC:28380803|2)	GT:PL:GQ	1/1:255,54,0:99
Chr02	45241945	.	C	T	222.0	.	DP=24;VDB=0.0308;AF1=1;AC1=2;DP4=0,0,19,5;MQ=37;FQ=-99;EFF=INTERGENIC(MODIFIER|||||||||)	GT:PL:GQ	1/1:255,72,0:99
Chr02	45259715	.	C	T	222.0	.	DP=28;VDB=0.0355;AF1=1;AC1=2;DP4=0,0,15,12;MQ=43;FQ=-108;EFF=INTERGENIC(MODIFIER|||||||||)	GT:PL:GQ	1/1:255,81,0:99
Chr02	45312161	.	C	T	108.0	.	DP=10;VDB=0.0404;AF1=1;AC1=2;DP4=0,0,2,8;MQ=25;FQ=-57;EFF=INTERGENIC(MODIFIER|||||||||)	GT:PL:GQ	1/1:141,30,0:57
Chr02	45388411	.	C	T	222.0	.	DP=15;VDB=0.0404;AF1=1;AC1=2;DP4=0,0,7,6;MQ=45;FQ=-66;EFF=INTERGENIC(MODIFIER|||||||||),UPSTREAM(MODIFIER|||||Sobic.002G152500|||PAC:28382070|)	GT:PL:GQ	1/1:255,39,0:75
Chr02	45524136	.	C	T	222.0	.	DP=34;VDB=0.0253;AF1=1;AC1=2;DP4=0,0,13,17;MQ=45;FQ=-117;EFF=INTERGENIC(MODIFIER|||||||||)	GT:PL:GQ	1/1:255,90,0:99
Chr02	45592909	.	C	T	222.0	.	DP=25;VDB=0.0399;AF1=1;AC1=2;DP4=0,0,6,17;MQ=41;FQ=-96;EFF=INTERGENIC(MODIFIER|||||||||)	GT:PL:GQ	1/1:255,69,0:99
Chr02	45704215	.	C	T	222.0	.	DP=44;VDB=0.0388;AF1=1;AC1=2;DP4=0,0,24,16;MQ=44;FQ=-147;EFF=INTERGENIC(MODIFIER|||||||||)	GT:PL:GQ	1/1:255,120,0:99
Chr02	45755823	.	C	T	222.0	.	DP=22;VDB=0.0374;AF1=1;AC1=2;DP4=0,0,8,11;MQ=45;FQ=-84;EFF=DOWNSTREAM(MODIFIER|||||Sobic.002G153100|||PAC:28381257|),INTERGENIC(MODIFIER|||||||||)	GT:PL:GQ	1/1:255,57,0:99
Chr02	45794431	.	C	T	222.0	.	DP=37;VDB=0.0333;AF1=1;AC1=2;DP4=0,0,18,14;MQ=43;FQ=-123;EFF=INTERGENIC(MODIFIER|||||||||)	GT:PL:GQ	1/1:255,96,0:99
Chr02	46121018	.	C	T	222.0	.	DP=29;VDB=0.0374;AF1=1;AC1=2;DP4=0,0,16,8;MQ=44;FQ=-99;EFF=INTERGENIC(MODIFIER|||||||||)	GT:PL:GQ	1/1:255,72,0:99
Chr02	46135526	.	C	T	222.0	.	DP=18;VDB=0.0281;AF1=1;AC1=2;DP4=0,0,14,2;MQ=43;FQ=-75;EFF=INTERGENIC(MODIFIER|||||||||)	GT:PL:GQ	1/1:255,48,0:93
Chr02	46263955	.	C	T	46.1	.	DP=6;VDB=0.0149;AF1=1;AC1=2;DP4=0,0,3,3;MQ=19;FQ=-45;EFF=INTERGENIC(MODIFIER|||||||||)	GT:PL:GQ	1/1:79,18,0:33
Chr02	46281569	.	C	T	108.0	.	DP=31;VDB=0.0404;AF1=1;AC1=2;DP4=0,0,11,19;MQ=16;FQ=-117;EFF=INTERGENIC(MODIFIER|||||||||)	GT:PL:GQ	1/1:141,90,0:99
Chr02	46294473	.	C	T	222.0	.	DP=23;VDB=0.0394;AF1=1;AC1=2;DP4=0,0,15,3;MQ=44;FQ=-81;EFF=INTERGENIC(MODIFIER|||||||||)	GT:PL:GQ	1/1:255,54,0:99
Chr02	46342047	.	C	T	222.0	.	DP=21;VDB=0.0374;AF1=1;AC1=2;DP4=0,0,9,11;MQ=44;FQ=-87;EFF=INTERGENIC(MODIFIER|||||||||),UPSTREAM(MODIFIER|||||Sobic.002G153900|||PAC:28382374|)	GT:PL:GQ	1/1:255,60,0:99
Chr02	46346026	.	C	T	222.0	.	DP=16;VDB=0.0388;AF1=1;AC1=2;DP4=0,0,9,7;MQ=44;FQ=-75;EFF=INTERGENIC(MODIFIER|||||||||),UPSTREAM(MODIFIER|||||Sobic.002G153900|||PAC:28382374|)	GT:PL:GQ	1/1:255,48,0:93
Chr02	46401466	.	C	T	191.0	.	DP=17;VDB=0.0225;AF1=1;AC1=2;DP4=0,0,15,1;MQ=40;FQ=-75;EFF=INTERGENIC(MODIFIER|||||||||)	GT:PL:GQ	1/1:224,48,0:93
Chr02	46484344	.	C	T	220.0	.	DP=23;VDB=0.0384;AF1=1;AC1=2;DP4=0,0,9,12;MQ=28;FQ=-90;EFF=INTERGENIC(MODIFIER|||||||||)	GT:PL:GQ	1/1:253,63,0:99
Chr02	46486922	.	C	T	222.0	.	DP=25;VDB=0.0394;AF1=1;AC1=2;DP4=0,0,14,9;MQ=35;FQ=-96;EFF=INTERGENIC(MODIFIER|||||||||)	GT:PL:GQ	1/1:255,69,0:99
Chr02	46492253	.	C	T	222.0	.	DP=35;VDB=0.0374;AF1=1;AC1=2;DP4=0,0,9,18;MQ=32;FQ=-108;EFF=INTERGENIC(MODIFIER|||||||||)	GT:PL:GQ	1/1:255,81,0:99
Chr02	46509258	.	C	T	222.0	.	DP=25;VDB=0.0404;AF1=1;AC1=2;DP4=0,0,10,15;MQ=43;FQ=-102;EFF=INTERGENIC(MODIFIER|||||||||)	GT:PL:GQ	1/1:255,75,0:99
Chr02	46542827	.	C	T	93.0	.	DP=11;VDB=0.0374;AF1=1;AC1=2;DP4=0,0,5,5;MQ=20;FQ=-57;EFF=INTERGENIC(MODIFIER|||||||||)	GT:PL:GQ	1/1:126,30,0:57
Chr02	46735793	.	C	T	222.0	.	DP=35;VDB=0.0374;AF1=1;AC1=2;DP4=0,0,12,21;MQ=40;FQ=-126;EFF=INTERGENIC(MODIFIER|||||||||)	GT:PL:GQ	1/1:255,99,0:99
Chr02	46737399	.	C	T	163.0	.	DP=13;VDB=0.0404;AF1=1;AC1=2;DP4=0,0,1,12;MQ=38;FQ=-66;EFF=INTERGENIC(MODIFIER|||||||||)	GT:PL:GQ	1/1:196,39,0:75
Chr02	46795394	.	C	T	222.0	.	DP=36;VDB=0.0394;AF1=1;AC1=2;DP4=0,0,16,17;MQ=45;FQ=-126;EFF=INTRON(MODIFIER|||||Sobic.002G154400|||PAC:28380110|10)	GT:PL:GQ	1/1:255,99,0:99
Chr02	46893836	.	C	T	101.0	.	DP=15;VDB=0.0388;AF1=1;AC1=2;DP4=0,0,8,6;MQ=25;FQ=-69;EFF=INTERGENIC(MODIFIER|||||||||)	GT:PL:GQ	1/1:134,42,0:81
Chr02	46909364	.	C	T	222.0	.	DP=24;VDB=0.0374;AF1=1;AC1=2;DP4=0,0,8,12;MQ=44;FQ=-87;EFF=INTRON(MODIFIER|||||Sobic.002G154800|||PAC:28380915|1)	GT:PL:GQ	1/1:255,60,0:99
Chr02	47072480	.	C	T	222.0	.	DP=26;VDB=0.0308;AF1=1;AC1=2;DP4=0,0,13,7;MQ=44;FQ=-87;EFF=INTERGENIC(MODIFIER|||||||||)	GT:PL:GQ	1/1:255,60,0:99
Chr02	47098502	.	G	A	222.0	.	DP=23;VDB=0.0371;AF1=1;AC1=2;DP4=0,0,8,14;MQ=44;FQ=-93;EFF=INTERGENIC(MODIFIER|||||||||)	GT:PL:GQ	1/1:255,66,0:99
Chr02	47238422	.	C	T	222.0	.	DP=17;VDB=0.0404;AF1=1;AC1=2;DP4=0,0,5,12;MQ=45;FQ=-78;EFF=DOWNSTREAM(MODIFIER|||||Sobic.002G155400|||PAC:28379951|),DOWNSTREAM(MODIFIER|||||Sobic.002G155500|||PAC:28382668|),INTERGENIC(MODIFIER|||||||||)	GT:PL:GQ	1/1:255,51,0:99
Chr02	47251401	.	C	T	222.0	.	DP=40;VDB=0.0308;AF1=1;AC1=2;DP4=0,0,13,20;MQ=41;FQ=-126;EFF=INTERGENIC(MODIFIER|||||||||)	GT:PL:GQ	1/1:255,99,0:99
Chr02	47415839	.	C	T	222.0	.	DP=28;VDB=0.0333;AF1=1;AC1=2;DP4=0,0,12,13;MQ=44;FQ=-102;EFF=INTERGENIC(MODIFIER|||||||||)	GT:PL:GQ	1/1:255,75,0:99
Chr02	47449197	.	C	T	173.0	.	DP=7;VDB=0.0401;AF1=1;AC1=2;DP4=0,0,5,2;MQ=45;FQ=-48;EFF=DOWNSTREAM(MODIFIER|||||Sobic.002G156300|||PAC:28382799|),INTERGENIC(MODIFIER|||||||||),UPSTREAM(MODIFIER|||||Sobic.002G156400|||PAC:28379102|)	GT:PL:GQ	1/1:206,21,0:39
Chr02	47453659	.	C	T	222.0	.	DP=21;VDB=0.0401;AF1=1;AC1=2;DP4=0,0,10,10;MQ=44;FQ=-87;EFF=DOWNSTREAM(MODIFIER|||||Sobic.002G156300|||PAC:28382799|),SYNONYMOUS_CODING(LOW|SILENT|cgC/cgT|R334||Sobic.002G156400|||PAC:28379102|)	GT:PL:GQ	1/1:255,60,0:99
Chr02	47479683	.	C	T	222.0	.	DP=30;VDB=0.0371;AF1=1;AC1=2;DP4=0,0,9,21;MQ=45;FQ=-117;EFF=INTERGENIC(MODIFIER|||||||||)	GT:PL:GQ	1/1:255,90,0:99
Chr02	47492372	.	C	T	222.0	.	DP=31;VDB=0.0401;AF1=1;AC1=2;DP4=0,0,9,13;MQ=43;FQ=-93;EFF=INTERGENIC(MODIFIER|||||||||)	GT:PL:GQ	1/1:255,66,0:99
Chr02	47675233	.	C	T	222.0	.	DP=26;VDB=0.0401;AF1=1;AC1=2;DP4=0,0,11,11;MQ=42;FQ=-93;EFF=INTERGENIC(MODIFIER|||||||||),UPSTREAM(MODIFIER|||||Sobic.002G156900|||PAC:28381592|)	GT:PL:GQ	1/1:255,66,0:99
Chr02	47767266	.	C	T	222.0	.	DP=32;VDB=0.0388;AF1=1;AC1=2;DP4=0,0,17,12;MQ=43;FQ=-114;EFF=INTERGENIC(MODIFIER|||||||||)	GT:PL:GQ	1/1:255,87,0:99
Chr02	47832197	.	C	T	222.0	.	DP=28;VDB=0.0404;AF1=1;AC1=2;DP4=0,0,10,15;MQ=44;FQ=-102;EFF=INTERGENIC(MODIFIER|||||||||)	GT:PL:GQ	1/1:255,75,0:99
Chr02	47910759	.	C	T	222.0	.	DP=25;VDB=0.0333;AF1=1;AC1=2;DP4=0,0,11,9;MQ=39;FQ=-87;EFF=INTERGENIC(MODIFIER|||||||||)	GT:PL:GQ	1/1:255,60,0:99
Chr02	48040031	.	C	T	222.0	.	DP=25;VDB=0.0333;AF1=1;AC1=2;DP4=0,0,10,13;MQ=31;FQ=-96;EFF=INTERGENIC(MODIFIER|||||||||)	GT:PL:GQ	1/1:255,69,0:99
Chr02	48177428	.	C	T	222.0	.	DP=27;VDB=0.0374;AF1=1;AC1=2;DP4=0,0,10,16;MQ=41;FQ=-105;EFF=INTERGENIC(MODIFIER|||||||||)	GT:PL:GQ	1/1:255,78,0:99
Chr02	48236364	.	C	T	222.0	.	DP=34;VDB=0.0333;AF1=1;AC1=2;DP4=0,0,18,15;MQ=39;FQ=-126;EFF=INTERGENIC(MODIFIER|||||||||)	GT:PL:GQ	1/1:255,99,0:99
Chr02	48378925	.	C	T	222.0	.	DP=45;VDB=0.0388;AF1=1;AC1=2;DP4=0,0,23,20;MQ=37;FQ=-156;EFF=INTERGENIC(MODIFIER|||||||||)	GT:PL:GQ	1/1:255,129,0:99
Chr02	48401890	.	C	T	222.0	.	DP=40;VDB=0.0404;AF1=1;AC1=2;DP4=0,0,17,21;MQ=34;FQ=-141;EFF=INTERGENIC(MODIFIER|||||||||)	GT:PL:GQ	1/1:255,114,0:99
Chr02	48539371	.	C	T	222.0	.	DP=45;VDB=0.0404;AF1=1;AC1=2;DP4=0,0,26,13;MQ=32;FQ=-144;EFF=INTERGENIC(MODIFIER|||||||||)	GT:PL:GQ	1/1:255,117,0:99
Chr02	48824514	.	C	T	205.0	.	DP=19;VDB=0.0333;AF1=1;AC1=2;DP4=0,0,9,7;MQ=30;FQ=-75;EFF=INTERGENIC(MODIFIER|||||||||)	GT:PL:GQ	1/1:238,48,0:93
Chr02	48942672	.	C	T	222.0	.	DP=21;VDB=0.0308;AF1=1;AC1=2;DP4=0,0,6,14;MQ=43;FQ=-87;EFF=INTERGENIC(MODIFIER|||||||||)	GT:PL:GQ	1/1:255,60,0:99
Chr02	48964542	.	C	T	222.0	.	DP=38;VDB=0.0333;AF1=1;AC1=2;DP4=0,0,20,13;MQ=40;FQ=-126;EFF=INTERGENIC(MODIFIER|||||||||)	GT:PL:GQ	1/1:255,99,0:99
Chr02	49019967	.	C	T	222.0	.	DP=23;VDB=0.0374;AF1=1;AC1=2;DP4=0,0,16,3;MQ=43;FQ=-84;EFF=INTERGENIC(MODIFIER|||||||||)	GT:PL:GQ	1/1:255,57,0:99
Chr02	49170156	.	C	T	222.0	.	DP=39;VDB=0.0281;AF1=1;AC1=2;DP4=0,0,9,24;MQ=42;FQ=-126;EFF=INTERGENIC(MODIFIER|||||||||)	GT:PL:GQ	1/1:255,99,0:99
Chr02	49230994	.	C	T	222.0	.	DP=26;VDB=0.0253;AF1=1;AC1=2;DP4=0,0,8,17;MQ=35;FQ=-102;EFF=INTERGENIC(MODIFIER|||||||||)	GT:PL:GQ	1/1:255,75,0:99
Chr02	49245697	.	C	T	222.0	.	DP=36;VDB=0.0404;AF1=1;AC1=2;DP4=0,0,17,13;MQ=45;FQ=-117;EFF=INTRON(MODIFIER|||||Sobic.002G159100|||PAC:28379771|3)	GT:PL:GQ	1/1:255,90,0:99
Chr02	49284765	.	C	T	222.0	.	DP=37;VDB=0.0404;AF1=1;AC1=2;DP4=0,0,18,16;MQ=44;FQ=-129;EFF=INTRON(MODIFIER|||||Sobic.002G159300|||PAC:28382239|5)	GT:PL:GQ	1/1:255,102,0:99
Chr02	49474889	.	C	T	222.0	.	DP=40;VDB=0.0355;AF1=1;AC1=2;DP4=0,0,10,21;MQ=45;FQ=-120;EFF=INTERGENIC(MODIFIER|||||||||),UPSTREAM(MODIFIER|||||Sobic.002G160100|||PAC:28380045|)	GT:PL:GQ	1/1:255,93,0:99
Chr02	49476662	.	C	T	222.0	.	DP=25;VDB=0.0388;AF1=1;AC1=2;DP4=0,0,12,13;MQ=45;FQ=-102;EFF=INTERGENIC(MODIFIER|||||||||),UPSTREAM(MODIFIER|||||Sobic.002G160100|||PAC:28380045|)	GT:PL:GQ	1/1:255,75,0:99
Chr02	49580545	.	C	T	222.0	.	DP=34;VDB=0.0308;AF1=1;AC1=2;DP4=0,0,12,20;MQ=44;FQ=-123;EFF=DOWNSTREAM(MODIFIER|||||Sobic.002G160500|||PAC:28382606|),INTERGENIC(MODIFIER|||||||||)	GT:PL:GQ	1/1:255,96,0:99
Chr02	49634650	.	G	A	23.0	.	DP=4;VDB=0.0131;AF1=1;AC1=2;DP4=0,0,2,1;MQ=26;FQ=-36;EFF=DOWNSTREAM(MODIFIER|||||Sobic.002G160600|||PAC:28383099|),INTERGENIC(MODIFIER|||||||||)	GT:PL:GQ	1/1:55,9,0:15
Chr02	49662657	.	C	T	222.0	.	DP=36;VDB=0.0281;AF1=1;AC1=2;DP4=0,0,23,12;MQ=45;FQ=-132;EFF=INTERGENIC(MODIFIER|||||||||),UPSTREAM(MODIFIER|||||Sobic.002G160700|||PAC:28379833|)	GT:PL:GQ	1/1:255,105,0:99
Chr02	49690242	.	C	T	222.0	.	DP=29;VDB=0.0333;AF1=1;AC1=2;DP4=0,0,6,13;MQ=44;FQ=-84;EFF=INTERGENIC(MODIFIER|||||||||)	GT:PL:GQ	1/1:255,57,0:99
Chr02	49706940	.	C	T	222.0	.	DP=36;VDB=0.0308;AF1=1;AC1=2;DP4=0,0,12,16;MQ=44;FQ=-111;EFF=INTRON(MODIFIER|||||Sobic.002G161000|||PAC:28382957|5)	GT:PL:GQ	1/1:255,84,0:99
Chr02	49754716	.	C	T	222.0	.	DP=42;VDB=0.0394;AF1=1;AC1=2;DP4=0,0,25,10;MQ=46;FQ=-132;EFF=DOWNSTREAM(MODIFIER|||||Sobic.002G161200|||PAC:28382104|),DOWNSTREAM(MODIFIER|||||Sobic.002G161400|||PAC:28383144|),INTERGENIC(MODIFIER|||||||||),UPSTREAM(MODIFIER|||||Sobic.002G161300|||PAC:28382905|)	GT:PL:GQ	1/1:255,105,0:99
Chr02	49827040	.	C	T	222.0	.	DP=38;VDB=0.0355;AF1=1;AC1=2;DP4=0,0,20,17;MQ=42;FQ=-138;EFF=INTERGENIC(MODIFIER|||||||||)	GT:PL:GQ	1/1:255,111,0:99
Chr02	50050393	.	C	T	222.0	.	DP=35;VDB=0.0355;AF1=1;AC1=2;DP4=0,0,17,17;MQ=45;FQ=-129;EFF=INTERGENIC(MODIFIER|||||||||)	GT:PL:GQ	1/1:255,102,0:99
Chr02	50050660	.	C	T	222.0	.	DP=26;VDB=0.0225;AF1=1;AC1=2;DP4=0,0,13,12;MQ=45;FQ=-102;EFF=INTERGENIC(MODIFIER|||||||||)	GT:PL:GQ	1/1:255,75,0:99
Chr02	50167433	.	C	T	222.0	.	DP=38;VDB=0.0384;AF1=1;AC1=2;DP4=0,0,15,15;MQ=46;FQ=-117;EFF=INTERGENIC(MODIFIER|||||||||)	GT:PL:GQ	1/1:255,90,0:99
Chr02	50204245	.	C	T	222.0	.	DP=29;VDB=0.0355;AF1=1;AC1=2;DP4=0,0,22,3;MQ=40;FQ=-102;EFF=INTERGENIC(MODIFIER|||||||||)	GT:PL:GQ	1/1:255,75,0:99
Chr02	50320022	.	C	T	222.0	.	DP=35;VDB=0.0308;AF1=1;AC1=2;DP4=0,0,14,17;MQ=40;FQ=-120;EFF=INTERGENIC(MODIFIER|||||||||)	GT:PL:GQ	1/1:255,93,0:99
Chr02	50352807	.	C	T	222.0	.	DP=32;VDB=0.0399;AF1=1;AC1=2;DP4=0,0,20,7;MQ=44;FQ=-108;EFF=INTERGENIC(MODIFIER|||||||||)	GT:PL:GQ	1/1:255,81,0:99
Chr02	50365485	.	C	T	222.0	.	DP=28;VDB=0.0333;AF1=1;AC1=2;DP4=0,0,9,19;MQ=43;FQ=-111;EFF=DOWNSTREAM(MODIFIER|||||Sobic.002G162600|||PAC:28379150|),INTERGENIC(MODIFIER|||||||||)	GT:PL:GQ	1/1:255,84,0:99
Chr02	50422505	.	C	T	222.0	.	DP=17;VDB=0.0124;AF1=1;AC1=2;DP4=0,0,5,11;MQ=45;FQ=-75;EFF=INTERGENIC(MODIFIER|||||||||)	GT:PL:GQ	1/1:255,48,0:93
Chr02	50441861	.	C	T	222.0	.	DP=27;VDB=0.0308;AF1=1;AC1=2;DP4=0,0,7,15;MQ=39;FQ=-93;EFF=INTERGENIC(MODIFIER|||||||||)	GT:PL:GQ	1/1:255,66,0:99
Chr02	50775061	.	C	T	222.0	.	DP=16;VDB=0.0198;AF1=1;AC1=2;DP4=0,0,11,4;MQ=43;FQ=-72;EFF=DOWNSTREAM(MODIFIER|||||Sobic.002G163900|||PAC:28383276|),DOWNSTREAM(MODIFIER|||||Sobic.002G164000|||PAC:28383834|),NON_SYNONYMOUS_CODING(MODERATE|MISSENSE|gGa/gAa|G224E||Sobic.002G164100|||PAC:28382051|)	GT:PL:GQ	1/1:255,45,0:87
Chr02	50869978	.	C	T	222.0	.	DP=29;VDB=0.0404;AF1=1;AC1=2;DP4=0,0,9,14;MQ=39;FQ=-96;EFF=INTERGENIC(MODIFIER|||||||||)	GT:PL:GQ	1/1:255,69,0:99
Chr02	50935256	.	C	T	111.0	.	DP=16;VDB=0.0401;AF1=1;AC1=2;DP4=0,0,3,7;MQ=23;FQ=-57;EFF=INTERGENIC(MODIFIER|||||||||)	GT:PL:GQ	1/1:144,30,0:57
Chr02	51030318	.	C	T	222.0	.	DP=37;VDB=0.0253;AF1=1;AC1=2;DP4=0,0,18,16;MQ=43;FQ=-129;EFF=INTRON(MODIFIER|||||Sobic.002G164300|||PAC:28379928|1)	GT:PL:GQ	1/1:255,102,0:99
Chr02	51192585	.	C	T	186.0	.	DP=11;VDB=0.0339;AF1=1;AC1=2;DP4=0,0,3,7;MQ=42;FQ=-57;EFF=INTERGENIC(MODIFIER|||||||||)	GT:PL:GQ	1/1:219,30,0:57
Chr02	51357246	.	C	T	222.0	.	DP=28;VDB=0.0355;AF1=1;AC1=2;DP4=0,0,12,13;MQ=43;FQ=-102;EFF=INTERGENIC(MODIFIER|||||||||)	GT:PL:GQ	1/1:255,75,0:99
Chr02	51480158	.	C	T	222.0	.	DP=28;VDB=0.0399;AF1=1;AC1=2;DP4=0,0,12,15;MQ=40;FQ=-108;EFF=INTERGENIC(MODIFIER|||||||||)	GT:PL:GQ	1/1:255,81,0:99
Chr02	51496534	.	G	A	140.0	.	DP=11;VDB=0.0198;AF1=1;AC1=2;DP4=0,0,2,6;MQ=33;FQ=-51;EFF=INTERGENIC(MODIFIER|||||||||)	GT:PL:GQ	1/1:173,24,0:45
Chr02	51568358	.	G	A	141.0	.	DP=8;VDB=0.0085;AF1=1;AC1=2;DP4=0,0,3,4;MQ=35;FQ=-48;EFF=NON_SYNONYMOUS_CODING(MODERATE|MISSENSE|Gtc/Atc|V66I||Sobic.002G165400|||PAC:28379718|),UPSTREAM(MODIFIER|||||Sobic.002G165300|||PAC:28383148|),UPSTREAM(MODIFIER|||||Sobic.002G165300|||PAC:28383149|)	GT:PL:GQ	1/1:174,21,0:39
Chr02	51790934	.	C	T	222.0	.	DP=22;VDB=0.0399;AF1=1;AC1=2;DP4=0,0,12,9;MQ=45;FQ=-90;EFF=DOWNSTREAM(MODIFIER|||||Sobic.002G166000|||PAC:28381113|),INTERGENIC(MODIFIER|||||||||)	GT:PL:GQ	1/1:255,63,0:99
Chr02	51886422	.	C	T	222.0	.	DP=14;VDB=0.0404;AF1=1;AC1=2;DP4=0,0,8,6;MQ=42;FQ=-69;EFF=INTERGENIC(MODIFIER|||||||||)	GT:PL:GQ	1/1:255,42,0:81
Chr02	52025657	.	C	T	222.0	.	DP=32;VDB=0.0308;AF1=1;AC1=2;DP4=0,0,11,19;MQ=39;FQ=-117;EFF=STOP_GAINED(HIGH|NONSENSE|Cga/Tga|R21*||Sobic.002G166600|||PAC:28380958|),UPSTREAM(MODIFIER|||||Sobic.002G166500|||PAC:28383643|),UPSTREAM(MODIFIER|||||Sobic.002G166500|||PAC:28383644|)	GT:PL:GQ	1/1:255,90,0:99
Chr02	52045737	.	C	T	222.0	.	DP=20;VDB=0.0388;AF1=1;AC1=2;DP4=0,0,6,12;MQ=46;FQ=-81;EFF=INTERGENIC(MODIFIER|||||||||)	GT:PL:GQ	1/1:255,54,0:99
Chr02	52077755	.	C	T	222.0	.	DP=25;VDB=0.0374;AF1=1;AC1=2;DP4=0,0,7,13;MQ=44;FQ=-87;EFF=INTERGENIC(MODIFIER|||||||||)	GT:PL:GQ	1/1:255,60,0:99
Chr02	52194372	.	C	T	222.0	.	DP=46;VDB=0.0399;AF1=1;AC1=2;DP4=0,0,22,19;MQ=44;FQ=-150;EFF=INTERGENIC(MODIFIER|||||||||)	GT:PL:GQ	1/1:255,123,0:99
Chr02	52201256	.	C	T	222.0	.	DP=47;VDB=0.0404;AF1=1;AC1=2;DP4=0,0,19,22;MQ=45;FQ=-150;EFF=INTERGENIC(MODIFIER|||||||||)	GT:PL:GQ	1/1:255,123,0:99
Chr02	52217058	.	C	T	222.0	.	DP=23;VDB=0.0281;AF1=1;AC1=2;DP4=0,0,7,13;MQ=42;FQ=-87;EFF=INTERGENIC(MODIFIER|||||||||)	GT:PL:GQ	1/1:255,60,0:99
Chr02	52277111	.	C	T	222.0	.	DP=21;VDB=0.0374;AF1=1;AC1=2;DP4=0,0,3,17;MQ=46;FQ=-87;EFF=INTERGENIC(MODIFIER|||||||||)	GT:PL:GQ	1/1:255,60,0:99
Chr02	52301389	.	C	T	213.0	.	DP=26;VDB=0.0394;AF1=1;AC1=2;DP4=0,0,12,13;MQ=24;FQ=-102;EFF=INTERGENIC(MODIFIER|||||||||)	GT:PL:GQ	1/1:246,75,0:99
Chr02	52355095	.	C	T	222.0	.	DP=20;VDB=0.0399;AF1=1;AC1=2;DP4=0,0,9,10;MQ=44;FQ=-84;EFF=DOWNSTREAM(MODIFIER|||||Sobic.002G167400|||PAC:28383055|),NON_SYNONYMOUS_CODING(MODERATE|MISSENSE|Gag/Aag|E143K||Sobic.002G167500|||PAC:28379998|)	GT:PL:GQ	1/1:255,57,0:99
Chr02	52388283	.	C	T	222.0	.	DP=22;VDB=0.0253;AF1=1;AC1=2;DP4=0,0,5,15;MQ=43;FQ=-87;EFF=INTERGENIC(MODIFIER|||||||||)	GT:PL:GQ	1/1:255,60,0:99
Chr02	52390878	.	G	A	222.0	.	DP=31;VDB=0.0356;AF1=1;AC1=2;DP4=0,0,8,18;MQ=40;FQ=-105;EFF=INTERGENIC(MODIFIER|||||||||)	GT:PL:GQ	1/1:255,78,0:99
Chr02	52576613	.	C	T	185.0	.	DP=24;VDB=0.0399;AF1=1;AC1=2;DP4=0,0,3,8;MQ=42;FQ=-60;EFF=INTERGENIC(MODIFIER|||||||||)	GT:PL:GQ	1/1:218,33,0:63
Chr02	52596736	.	C	T	222.0	.	DP=33;VDB=0.0308;AF1=1;AC1=2;DP4=0,0,15,16;MQ=45;FQ=-120;EFF=INTERGENIC(MODIFIER|||||||||),UPSTREAM(MODIFIER|||||Sobic.002G168100|||PAC:28380093|)	GT:PL:GQ	1/1:255,93,0:99
Chr02	52621083	.	C	T	222.0	.	DP=28;VDB=0.0281;AF1=1;AC1=2;DP4=0,0,8,16;MQ=44;FQ=-99;EFF=INTERGENIC(MODIFIER|||||||||),UPSTREAM(MODIFIER|||||Sobic.002G168200|||PAC:28382625|)	GT:PL:GQ	1/1:255,72,0:99
Chr02	52642525	.	C	T	222.0	.	DP=22;VDB=0.0401;AF1=1;AC1=2;DP4=0,0,11,9;MQ=43;FQ=-87;EFF=INTERGENIC(MODIFIER|||||||||)	GT:PL:GQ	1/1:255,60,0:99
Chr02	52642739	.	C	T	222.0	.	DP=25;VDB=0.0371;AF1=1;AC1=2;DP4=0,0,13,3;MQ=41;FQ=-75;EFF=INTERGENIC(MODIFIER|||||||||)	GT:PL:GQ	1/1:255,48,0:93
Chr02	52658645	.	C	T	222.0	.	DP=19;VDB=0.0198;AF1=1;AC1=2;DP4=0,0,9,8;MQ=45;FQ=-78;EFF=INTERGENIC(MODIFIER|||||||||)	GT:PL:GQ	1/1:255,51,0:99
Chr02	52782219	.	C	T	222.0	.	DP=36;VDB=0.0355;AF1=1;AC1=2;DP4=0,0,15,19;MQ=44;FQ=-129;EFF=INTERGENIC(MODIFIER|||||||||)	GT:PL:GQ	1/1:255,102,0:99
Chr02	52784444	.	C	T	222.0	.	DP=50;VDB=0.0355;AF1=1;AC1=2;DP4=0,0,13,33;MQ=45;FQ=-165;EFF=INTERGENIC(MODIFIER|||||||||)	GT:PL:GQ	1/1:255,138,0:99
Chr02	52788789	.	C	T	222.0	.	DP=29;VDB=0.0374;AF1=1;AC1=2;DP4=0,0,14,11;MQ=46;FQ=-102;EFF=INTERGENIC(MODIFIER|||||||||)	GT:PL:GQ	1/1:255,75,0:99
Chr02	52849604	.	C	T	222.0	.	DP=48;VDB=0.0401;AF1=1;AC1=2;DP4=0,0,18,28;MQ=44;FQ=-165;EFF=INTERGENIC(MODIFIER|||||||||)	GT:PL:GQ	1/1:255,138,0:99
Chr02	53087813	.	C	T	147.0	.	DP=16;VDB=0.0404;AF1=1;AC1=2;DP4=0,0,7,6;MQ=27;FQ=-66;EFF=INTERGENIC(MODIFIER|||||||||)	GT:PL:GQ	1/1:180,39,0:75
Chr02	53114171	.	C	T	222.0	.	DP=34;VDB=0.0388;AF1=1;AC1=2;DP4=0,0,13,19;MQ=36;FQ=-123;EFF=INTERGENIC(MODIFIER|||||||||)	GT:PL:GQ	1/1:255,96,0:99
Chr02	53173580	.	C	T	222.0	.	DP=45;VDB=0.0394;AF1=1;AC1=2;DP4=0,0,29,14;MQ=40;FQ=-156;EFF=INTERGENIC(MODIFIER|||||||||)	GT:PL:GQ	1/1:255,129,0:99
Chr02	53265271	.	C	T	222.0	.	DP=33;VDB=0.0399;AF1=1;AC1=2;DP4=0,0,13,17;MQ=43;FQ=-117;EFF=INTERGENIC(MODIFIER|||||||||)	GT:PL:GQ	1/1:255,90,0:99
Chr02	53278357	.	C	T	222.0	.	DP=29;VDB=0.0103;AF1=1;AC1=2;DP4=0,0,12,17;MQ=43;FQ=-114;EFF=INTERGENIC(MODIFIER|||||||||)	GT:PL:GQ	1/1:255,87,0:99
Chr02	53483950	.	C	T	28.0	.	DP=4;VDB=0.0328;AF1=1;AC1=2;DP4=0,0,2,1;MQ=23;FQ=-36;EFF=DOWNSTREAM(MODIFIER|||||Sobic.002G169400|||PAC:28382446|),INTERGENIC(MODIFIER|||||||||)	GT:PL:GQ	1/1:60,9,0:16
Chr02	53555136	.	C	T	222.0	.	DP=32;VDB=0.0388;AF1=1;AC1=2;DP4=0,0,12,17;MQ=37;FQ=-114;EFF=INTERGENIC(MODIFIER|||||||||)	GT:PL:GQ	1/1:255,87,0:99
Chr02	53629381	.	C	T	222.0	.	DP=28;VDB=0.0404;AF1=1;AC1=2;DP4=0,0,13,7;MQ=44;FQ=-87;EFF=INTERGENIC(MODIFIER|||||||||)	GT:PL:GQ	1/1:255,60,0:99
Chr02	53690066	.	C	T	222.0	.	DP=32;VDB=0.0355;AF1=1;AC1=2;DP4=0,0,15,14;MQ=45;FQ=-114;EFF=INTERGENIC(MODIFIER|||||||||)	GT:PL:GQ	1/1:255,87,0:99
Chr02	53704932	.	C	T	222.0	.	DP=22;VDB=0.0253;AF1=1;AC1=2;DP4=0,0,7,13;MQ=42;FQ=-87;EFF=INTERGENIC(MODIFIER|||||||||)	GT:PL:GQ	1/1:255,60,0:99
Chr02	53775099	.	C	T	222.0	.	DP=33;VDB=0.0374;AF1=1;AC1=2;DP4=0,0,13,17;MQ=42;FQ=-117;EFF=INTERGENIC(MODIFIER|||||||||)	GT:PL:GQ	1/1:255,90,0:99
Chr02	53829444	.	C	T	222.0	.	DP=21;VDB=0.0355;AF1=1;AC1=2;DP4=0,0,10,11;MQ=44;FQ=-90;EFF=INTERGENIC(MODIFIER|||||||||)	GT:PL:GQ	1/1:255,63,0:99
Chr02	53876699	.	C	T	202.0	.	DP=18;VDB=0.0172;AF1=1;AC1=2;DP4=0,0,1,15;MQ=42;FQ=-75;EFF=INTRON(MODIFIER|||||Sobic.002G169900|||PAC:28380415|3),UPSTREAM(MODIFIER|||||Sobic.002G170000|||PAC:28379553|),UPSTREAM(MODIFIER|||||Sobic.002G170000|||PAC:28379554|)	GT:PL:GQ	1/1:235,48,0:93
Chr02	53943039	.	C	T	222.0	.	DP=30;VDB=0.0225;AF1=1;AC1=2;DP4=0,0,16,10;MQ=45;FQ=-105;EFF=DOWNSTREAM(MODIFIER|||||Sobic.002G170300|||PAC:28382569|),DOWNSTREAM(MODIFIER|||||Sobic.002G170300|||PAC:28382570|),DOWNSTREAM(MODIFIER|||||Sobic.002G170300|||PAC:28382571|),DOWNSTREAM(MODIFIER|||||Sobic.002G170300|||PAC:28382572|),DOWNSTREAM(MODIFIER|||||Sobic.002G170300|||PAC:28382573|),DOWNSTREAM(MODIFIER|||||Sobic.002G170300|||PAC:2…	GT:PL:GQ	1/1:255,78,0:99
Chr02	53964311	.	C	T	87.0	.	DP=36;VDB=0.0374;AF1=1;AC1=2;DP4=0,0,15,18;MQ=12;FQ=-126;EFF=INTERGENIC(MODIFIER|||||||||)	GT:PL:GQ	1/1:120,99,0:99
Chr02	54032644	.	C	T	222.0	.	DP=15;VDB=0.0404;AF1=1;AC1=2;DP4=0,0,10,5;MQ=38;FQ=-72;EFF=INTERGENIC(MODIFIER|||||||||)	GT:PL:GQ	1/1:255,45,0:87
Chr02	54090675	.	C	T	222.0	.	DP=26;VDB=0.0388;AF1=1;AC1=2;DP4=0,0,14,10;MQ=27;FQ=-99;EFF=INTERGENIC(MODIFIER|||||||||)	GT:PL:GQ	1/1:255,72,0:99
Chr02	54149262	.	C	T	222.0	.	DP=22;VDB=0.0355;AF1=1;AC1=2;DP4=0,0,10,8;MQ=44;FQ=-81;EFF=INTERGENIC(MODIFIER|||||||||),UPSTREAM(MODIFIER|||||Sobic.002G170900|||PAC:28379306|)	GT:PL:GQ	1/1:255,54,0:99
Chr02	54178172	.	C	T	222.0	.	DP=56;VDB=0.0404;AF1=1;AC1=2;DP4=0,0,26,26;MQ=39;FQ=-184;EFF=INTERGENIC(MODIFIER|||||||||)	GT:PL:GQ	1/1:255,157,0:99
Chr02	54182047	.	C	T	222.0	.	DP=33;VDB=0.0404;AF1=1;AC1=2;DP4=0,0,18,14;MQ=43;FQ=-123;EFF=INTERGENIC(MODIFIER|||||||||)	GT:PL:GQ	1/1:255,96,0:99
Chr02	54407704	.	C	T	222.0	.	DP=32;VDB=0.0404;AF1=1;AC1=2;DP4=0,0,20,7;MQ=43;FQ=-108;EFF=INTERGENIC(MODIFIER|||||||||)	GT:PL:GQ	1/1:255,81,0:99
Chr02	54448194	.	C	T	222.0	.	DP=20;VDB=0.0374;AF1=1;AC1=2;DP4=0,0,18,2;MQ=37;FQ=-87;EFF=INTERGENIC(MODIFIER|||||||||)	GT:PL:GQ	1/1:255,60,0:99
Chr02	54466658	.	C	T	158.0	.	DP=29;VDB=0.0404;AF1=1;AC1=2;DP4=0,0,17,8;MQ=24;FQ=-102;EFF=INTERGENIC(MODIFIER|||||||||)	GT:PL:GQ	1/1:191,75,0:99
Chr02	54481521	.	C	T	222.0	.	DP=35;VDB=0.0281;AF1=1;AC1=2;DP4=0,0,13,17;MQ=46;FQ=-114;EFF=DOWNSTREAM(MODIFIER|||||Sobic.002G171900|||PAC:28381695|),INTERGENIC(MODIFIER|||||||||),UPSTREAM(MODIFIER|||||Sobic.002G171800|||PAC:28380411|)	GT:PL:GQ	1/1:255,87,0:99
Chr02	54501643	.	C	T	188.0	.	DP=12;VDB=0.0374;AF1=1;AC1=2;DP4=0,0,6,4;MQ=41;FQ=-57;EFF=DOWNSTREAM(MODIFIER|||||Sobic.002G172100|||PAC:28380025|),INTERGENIC(MODIFIER|||||||||)	GT:PL:GQ	1/1:221,30,0:57
Chr02	54526239	.	C	T	222.0	.	DP=31;VDB=0.0399;AF1=1;AC1=2;DP4=0,0,17,11;MQ=45;FQ=-111;EFF=INTERGENIC(MODIFIER|||||||||)	GT:PL:GQ	1/1:255,84,0:99
Chr02	54609008	.	C	T	222.0	.	DP=61;VDB=0.0333;AF1=1;AC1=2;DP4=0,0,13,44;MQ=34;FQ=-199;EFF=INTERGENIC(MODIFIER|||||||||),UPSTREAM(MODIFIER|||||Sobic.002G173000|||PAC:28381102|),UPSTREAM(MODIFIER|||||Sobic.002G173100|||PAC:28383264|)	GT:PL:GQ	1/1:255,172,0:99
Chr02	54692201	.	G	A	222.0	.	DP=20;VDB=0.0147;AF1=1;AC1=2;DP4=0,0,15,3;MQ=44;FQ=-81;EFF=INTERGENIC(MODIFIER|||||||||)	GT:PL:GQ	1/1:255,54,0:99
Chr02	54704903	.	C	T	222.0	.	DP=36;VDB=0.0394;AF1=1;AC1=2;DP4=0,0,27,6;MQ=44;FQ=-126;EFF=INTERGENIC(MODIFIER|||||||||)	GT:PL:GQ	1/1:255,99,0:99
Chr02	54798252	.	C	T	111.0	.	DP=19;VDB=0.0225;AF1=1;AC1=2;DP4=0,0,14,5;MQ=24;FQ=-84;EFF=INTERGENIC(MODIFIER|||||||||)	GT:PL:GQ	1/1:144,57,0:99
Chr02	54921928	.	C	T	222.0	.	DP=31;VDB=0.0404;AF1=1;AC1=2;DP4=0,0,10,16;MQ=36;FQ=-105;EFF=INTERGENIC(MODIFIER|||||||||)	GT:PL:GQ	1/1:255,78,0:99
Chr02	54999316	.	C	T	218.0	.	DP=10;VDB=0.0333;AF1=1;AC1=2;DP4=0,0,6,4;MQ=45;FQ=-57;EFF=INTERGENIC(MODIFIER|||||||||)	GT:PL:GQ	1/1:251,30,0:57
Chr02	55042643	.	C	T	222.0	.	DP=40;VDB=0.0394;AF1=1;AC1=2;DP4=0,0,15,23;MQ=45;FQ=-141;EFF=INTRON(MODIFIER|||||Sobic.002G174000|||PAC:28383926|8)	GT:PL:GQ	1/1:255,114,0:99
Chr02	55072283	.	C	T	222.0	.	DP=22;VDB=0.0355;AF1=1;AC1=2;DP4=0,0,6,12;MQ=41;FQ=-81;EFF=INTERGENIC(MODIFIER|||||||||)	GT:PL:GQ	1/1:255,54,0:99
Chr02	55105924	.	C	T	222.0	.	DP=35;VDB=0.0399;AF1=1;AC1=2;DP4=0,0,21,7;MQ=44;FQ=-111;EFF=INTERGENIC(MODIFIER|||||||||)	GT:PL:GQ	1/1:255,84,0:99
Chr02	55373128	.	C	T	222.0	.	DP=23;VDB=0.0356;AF1=1;AC1=2;DP4=0,0,5,16;MQ=37;FQ=-90;EFF=INTERGENIC(MODIFIER|||||||||)	GT:PL:GQ	1/1:255,63,0:99
Chr02	55383525	.	C	T	222.0	.	DP=49;VDB=0.0333;AF1=1;AC1=2;DP4=0,0,27,18;MQ=44;FQ=-162;EFF=SYNONYMOUS_CODING(LOW|SILENT|ctC/ctT|L133||Sobic.002G175000|||PAC:28379238|),UPSTREAM(MODIFIER|||||Sobic.002G175100|||PAC:28381942|)	GT:PL:GQ	1/1:255,135,0:99
Chr02	55454823	.	C	T	222.0	.	DP=26;VDB=0.0401;AF1=1;AC1=2;DP4=0,0,13,13;MQ=43;FQ=-105;EFF=INTERGENIC(MODIFIER|||||||||)	GT:PL:GQ	1/1:255,78,0:99
Chr02	55480918	.	C	T	222.0	.	DP=31;VDB=0.0281;AF1=1;AC1=2;DP4=0,0,14,13;MQ=44;FQ=-108;EFF=DOWNSTREAM(MODIFIER|||||Sobic.002G175700|||PAC:28382061|),SYNONYMOUS_CODING(LOW|SILENT|Ctg/Ttg|L139||Sobic.002G175600|||PAC:28383836|)	GT:PL:GQ	1/1:255,81,0:99
Chr02	55481296	.	C	T	222.0	.	DP=25;VDB=0.0371;AF1=1;AC1=2;DP4=0,0,5,11;MQ=44;FQ=-75;EFF=DOWNSTREAM(MODIFIER|||||Sobic.002G175700|||PAC:28382061|),NON_SYNONYMOUS_CODING(MODERATE|MISSENSE|Ctc/Ttc|L265F||Sobic.002G175600|||PAC:28383836|)	GT:PL:GQ	1/1:255,48,0:93
Chr02	55508211	.	C	T	222.0	.	DP=31;VDB=0.0225;AF1=1;AC1=2;DP4=0,0,24,5;MQ=45;FQ=-114;EFF=INTERGENIC(MODIFIER|||||||||)	GT:PL:GQ	1/1:255,87,0:99
Chr02	55578119	.	C	T	222.0	.	DP=37;VDB=0.0388;AF1=1;AC1=2;DP4=0,0,15,20;MQ=44;FQ=-132;EFF=DOWNSTREAM(MODIFIER|||||Sobic.002G176500|||PAC:28382951|),INTRON(MODIFIER|||||Sobic.002G176600|||PAC:28382864|2)	GT:PL:GQ	1/1:255,105,0:99
Chr02	55687499	.	C	T	222.0	.	DP=48;VDB=0.0355;AF1=1;AC1=2;DP4=0,0,23,13;MQ=45;FQ=-135;EFF=DOWNSTREAM(MODIFIER|||||Sobic.002G177200|||PAC:28380680|),INTERGENIC(MODIFIER|||||||||)	GT:PL:GQ	1/1:255,108,0:99
Chr02	55721375	.	C	T	199.0	.	DP=31;VDB=0.0147;AF1=1;AC1=2;DP4=0,0,2,20;MQ=44;FQ=-93;EFF=INTERGENIC(MODIFIER|||||||||)	GT:PL:GQ	1/1:232,66,0:99
Chr02	55844398	.	C	T	222.0	.	DP=33;VDB=0.0172;AF1=1;AC1=2;DP4=0,0,18,15;MQ=45;FQ=-126;EFF=INTERGENIC(MODIFIER|||||||||)	GT:PL:GQ	1/1:255,99,0:99
Chr02	55861877	.	C	T	222.0	.	DP=36;VDB=0.0404;AF1=1;AC1=2;DP4=0,0,13,4;MQ=42;FQ=-78;EFF=INTERGENIC(MODIFIER|||||||||)	GT:PL:GQ	1/1:255,51,0:99
Chr02	55884408	.	C	T	222.0	.	DP=25;VDB=0.0374;AF1=1;AC1=2;DP4=0,0,15,9;MQ=32;FQ=-99;EFF=INTERGENIC(MODIFIER|||||||||)	GT:PL:GQ	1/1:255,72,0:99
Chr02	55909483	.	C	T	222.0	.	DP=22;VDB=0.0401;AF1=1;AC1=2;DP4=0,0,8,12;MQ=43;FQ=-87;EFF=INTERGENIC(MODIFIER|||||||||)	GT:PL:GQ	1/1:255,60,0:99
Chr02	55911833	.	C	T	222.0	.	DP=28;VDB=0.0394;AF1=1;AC1=2;DP4=0,0,9,18;MQ=44;FQ=-108;EFF=DOWNSTREAM(MODIFIER|||||Sobic.002G178100|||PAC:28379797|),INTERGENIC(MODIFIER|||||||||)	GT:PL:GQ	1/1:255,81,0:99
Chr02	55919242	.	C	T	222.0	.	DP=35;VDB=0.0404;AF1=1;AC1=2;DP4=0,0,9,20;MQ=44;FQ=-114;EFF=INTRON(MODIFIER|||||Sobic.002G178100|||PAC:28379797|2),UTR_5_PRIME(MODIFIER|||||Sobic.002G178200|||PAC:28383766|2)	GT:PL:GQ	1/1:255,87,0:99
Chr02	55937165	.	C	T	222.0	.	DP=21;VDB=0.0399;AF1=1;AC1=2;DP4=0,0,13,6;MQ=44;FQ=-84;EFF=INTERGENIC(MODIFIER|||||||||),UPSTREAM(MODIFIER|||||Sobic.002G178300|||PAC:28379283|)	GT:PL:GQ	1/1:255,57,0:99
Chr02	56014864	.	C	T	222.0	.	DP=29;VDB=0.0399;AF1=1;AC1=2;DP4=0,0,18,7;MQ=45;FQ=-102;EFF=DOWNSTREAM(MODIFIER|||||Sobic.002G179100|||PAC:28381763|),INTERGENIC(MODIFIER|||||||||),UPSTREAM(MODIFIER|||||Sobic.002G179200|||PAC:28380687|)	GT:PL:GQ	1/1:255,75,0:99
Chr02	56083266	.	C	T	222.0	.	DP=20;VDB=0.0404;AF1=1;AC1=2;DP4=0,0,12,8;MQ=46;FQ=-87;EFF=INTRON(MODIFIER|||||Sobic.002G179800|||PAC:28382788|1)	GT:PL:GQ	1/1:255,60,0:99
Chr02	56109643	.	C	T	222.0	.	DP=21;VDB=0.0404;AF1=1;AC1=2;DP4=0,0,7,8;MQ=44;FQ=-72;EFF=INTERGENIC(MODIFIER|||||||||),UPSTREAM(MODIFIER|||||Sobic.002G179900|||PAC:28381472|)	GT:PL:GQ	1/1:255,45,0:87
Chr02	56194059	.	C	T	222.0	.	DP=28;VDB=0.0388;AF1=1;AC1=2;DP4=0,0,8,16;MQ=44;FQ=-99;EFF=DOWNSTREAM(MODIFIER|||||Sobic.002G180900|||PAC:28378903|),NON_SYNONYMOUS_CODING(MODERATE|MISSENSE|tCg/tTg|S59L||Sobic.002G181000|||PAC:28383285|)	GT:PL:GQ	1/1:255,72,0:99
Chr02	56230443	.	C	T	222.0	.	DP=26;VDB=0.0404;AF1=1;AC1=2;DP4=0,0,12,13;MQ=45;FQ=-102;EFF=DOWNSTREAM(MODIFIER|||||Sobic.002G181300|||PAC:28382804|),INTERGENIC(MODIFIER|||||||||),UPSTREAM(MODIFIER|||||Sobic.002G181400|||PAC:28382158|)	GT:PL:GQ	1/1:255,75,0:99
Chr02	56262128	.	C	T	222.0	.	DP=29;VDB=0.0355;AF1=1;AC1=2;DP4=0,0,19,4;MQ=45;FQ=-96;EFF=INTERGENIC(MODIFIER|||||||||),UPSTREAM(MODIFIER|||||Sobic.002G181500|||PAC:28378864|)	GT:PL:GQ	1/1:255,69,0:99
Chr02	56279949	.	C	T	222.0	.	DP=33;VDB=0.0281;AF1=1;AC1=2;DP4=0,0,10,22;MQ=44;FQ=-123;EFF=INTERGENIC(MODIFIER|||||||||),UPSTREAM(MODIFIER|||||Sobic.002G181800|||PAC:28383113|)	GT:PL:GQ	1/1:255,96,0:99
Chr02	56457719	.	C	T	222.0	.	DP=35;VDB=0.0404;AF1=1;AC1=2;DP4=0,0,17,14;MQ=44;FQ=-120;EFF=INTERGENIC(MODIFIER|||||||||)	GT:PL:GQ	1/1:255,93,0:99
Chr02	56464463	.	C	T	222.0	.	DP=22;VDB=0.0355;AF1=1;AC1=2;DP4=0,0,13,8;MQ=40;FQ=-90;EFF=INTERGENIC(MODIFIER|||||||||)	GT:PL:GQ	1/1:255,63,0:99
Chr02	56573108	.	C	T	166.0	.	DP=11;VDB=0.0055;AF1=1;AC1=2;DP4=0,0,5,5;MQ=41;FQ=-57;EFF=INTERGENIC(MODIFIER|||||||||),UPSTREAM(MODIFIER|||||Sobic.002G183600|||PAC:28382798|)	GT:PL:GQ	1/1:199,30,0:57
Chr02	56663002	.	C	T	222.0	.	DP=41;VDB=0.0388;AF1=1;AC1=2;DP4=0,0,19,15;MQ=44;FQ=-129;EFF=SYNONYMOUS_CODING(LOW|SILENT|ggC/ggT|G188||Sobic.002G183900|||PAC:28382264|)	GT:PL:GQ	1/1:255,102,0:99
Chr02	56686911	.	C	T	222.0	.	DP=19;VDB=0.0374;AF1=1;AC1=2;DP4=0,0,11,5;MQ=39;FQ=-75;EFF=INTERGENIC(MODIFIER|||||||||)	GT:PL:GQ	1/1:255,48,0:93
Chr02	56690547	.	C	T	222.0	.	DP=23;VDB=0.0399;AF1=1;AC1=2;DP4=0,0,10,13;MQ=32;FQ=-96;EFF=INTERGENIC(MODIFIER|||||||||)	GT:PL:GQ	1/1:255,69,0:99
Chr02	56781155	.	C	T	222.0	.	DP=34;VDB=0.0399;AF1=1;AC1=2;DP4=0,0,14,15;MQ=43;FQ=-114;EFF=INTERGENIC(MODIFIER|||||||||)	GT:PL:GQ	1/1:255,87,0:99
Chr02	56789312	.	C	T	222.0	.	DP=28;VDB=0.0371;AF1=1;AC1=2;DP4=0,0,9,16;MQ=45;FQ=-102;EFF=INTERGENIC(MODIFIER|||||||||)	GT:PL:GQ	1/1:255,75,0:99
Chr02	56881852	.	C	T	173.0	.	DP=8;VDB=0.0198;AF1=1;AC1=2;DP4=0,0,4,3;MQ=45;FQ=-48;EFF=DOWNSTREAM(MODIFIER|||||Sobic.002G185100|||PAC:28379646|),INTERGENIC(MODIFIER|||||||||),UPSTREAM(MODIFIER|||||Sobic.002G184900|||PAC:28381026|),UPSTREAM(MODIFIER|||||Sobic.002G185000|||PAC:28381430|)	GT:PL:GQ	1/1:206,21,0:39
Chr02	56956616	.	C	T	222.0	.	DP=40;VDB=0.0404;AF1=1;AC1=2;DP4=0,0,23,16;MQ=44;FQ=-144;EFF=DOWNSTREAM(MODIFIER|||||Sobic.002G185900|||PAC:28383339|),INTERGENIC(MODIFIER|||||||||)	GT:PL:GQ	1/1:255,117,0:99
Chr02	56967251	.	C	T	222.0	.	DP=24;VDB=0.0333;AF1=1;AC1=2;DP4=0,0,6,14;MQ=44;FQ=-87;EFF=INTERGENIC(MODIFIER|||||||||)	GT:PL:GQ	1/1:255,60,0:99
Chr02	57005832	.	C	T	222.0	.	DP=16;VDB=0.0198;AF1=1;AC1=2;DP4=0,0,3,13;MQ=44;FQ=-75;EFF=INTRON(MODIFIER|||||Sobic.002G186300|||PAC:28380178|3),INTRON(MODIFIER|||||Sobic.002G186300|||PAC:28380179|3)	GT:PL:GQ	1/1:255,48,0:93
Chr02	57188103	.	C	T	222.0	.	DP=28;VDB=0.0308;AF1=1;AC1=2;DP4=0,0,13,12;MQ=45;FQ=-102;EFF=DOWNSTREAM(MODIFIER|||||Sobic.002G187900|||PAC:28380163|),INTRON(MODIFIER|||||Sobic.002G187800|||PAC:28381292|4),INTRON(MODIFIER|||||Sobic.002G187800|||PAC:28381293|4)	GT:PL:GQ	1/1:255,75,0:99
Chr02	57192708	.	C	T	222.0	.	DP=41;VDB=0.0333;AF1=1;AC1=2;DP4=0,0,20,20;MQ=42;FQ=-147;EFF=DOWNSTREAM(MODIFIER|||||Sobic.002G187800|||PAC:28381292|),DOWNSTREAM(MODIFIER|||||Sobic.002G187800|||PAC:28381293|),UTR_3_PRIME(MODIFIER|||||Sobic.002G187900|||PAC:28380163|2)	GT:PL:GQ	1/1:255,120,0:99
Chr02	57257736	.	C	T	222.0	.	DP=38;VDB=0.0404;AF1=1;AC1=2;DP4=0,0,13,17;MQ=46;FQ=-117;EFF=INTERGENIC(MODIFIER|||||||||)	GT:PL:GQ	1/1:255,90,0:99
Chr02	57348206	.	C	T	222.0	.	DP=24;VDB=0.0333;AF1=1;AC1=2;DP4=0,0,7,12;MQ=37;FQ=-84;EFF=INTERGENIC(MODIFIER|||||||||)	GT:PL:GQ	1/1:255,57,0:99
Chr02	57493211	.	C	T	222.0	.	DP=32;VDB=0.0374;AF1=1;AC1=2;DP4=0,0,16,10;MQ=45;FQ=-105;EFF=SYNONYMOUS_CODING(LOW|SILENT|ctC/ctT|L14||Sobic.002G189200|||PAC:28381151|),UPSTREAM(MODIFIER|||||Sobic.002G189100|||PAC:28381150|)	GT:PL:GQ	1/1:255,78,0:99
Chr02	57601001	.	C	T	222.0	.	DP=31;VDB=0.0388;AF1=1;AC1=2;DP4=0,0,15,14;MQ=45;FQ=-114;EFF=DOWNSTREAM(MODIFIER|||||Sobic.002G190100|||PAC:28383670|),INTERGENIC(MODIFIER|||||||||)	GT:PL:GQ	1/1:255,87,0:99
Chr02	57727888	.	C	T	222.0	.	DP=31;VDB=0.0384;AF1=1;AC1=2;DP4=0,0,16,11;MQ=45;FQ=-108;EFF=DOWNSTREAM(MODIFIER|||||Sobic.002G191100|||PAC:28381228|),NON_SYNONYMOUS_CODING(MODERATE|MISSENSE|Ggt/Agt|G61S||Sobic.002G191200|||PAC:28379491|),UPSTREAM(MODIFIER|||||Sobic.002G191300|||PAC:28383309|)	GT:PL:GQ	1/1:255,81,0:99
Chr02	57832340	.	C	T	202.0	.	DP=18;VDB=0.0320;AF1=1;AC1=2;DP4=0,0,3,10;MQ=44;FQ=-66;EFF=SYNONYMOUS_CODING(LOW|SILENT|cgC/cgT|R508||Sobic.002G192100|||PAC:28382602|)	GT:PL:GQ	1/1:235,39,0:75
Chr02	57878479	.	C	T	222.0	.	DP=34;VDB=0.0172;AF1=1;AC1=2;DP4=0,0,17,16;MQ=45;FQ=-126;EFF=INTERGENIC(MODIFIER|||||||||)	GT:PL:GQ	1/1:255,99,0:99
Chr02	57911295	.	C	T	222.0	.	DP=32;VDB=0.0404;AF1=1;AC1=2;DP4=0,0,11,13;MQ=44;FQ=-99;EFF=DOWNSTREAM(MODIFIER|||||Sobic.002G192700|||PAC:28378871|),DOWNSTREAM(MODIFIER|||||Sobic.002G192800|||PAC:28379532|),INTERGENIC(MODIFIER|||||||||)	GT:PL:GQ	1/1:255,72,0:99
Chr02	57993118	.	C	T	222.0	.	DP=51;VDB=0.0333;AF1=1;AC1=2;DP4=0,0,23,22;MQ=44;FQ=-162;EFF=INTRON(MODIFIER|||||Sobic.002G193600|||PAC:28382965|3)	GT:PL:GQ	1/1:255,135,0:99
Chr02	58055465	.	C	T	222.0	.	DP=18;VDB=0.0253;AF1=1;AC1=2;DP4=0,0,14,3;MQ=44;FQ=-78;EFF=DOWNSTREAM(MODIFIER|||||Sobic.002G193800|||PAC:28382995|),UTR_3_PRIME(MODIFIER|||||Sobic.002G193900|||PAC:28378854|11),UTR_3_PRIME(MODIFIER|||||Sobic.002G193900|||PAC:28378855|11),UTR_3_PRIME(MODIFIER|||||Sobic.002G193900|||PAC:28378856|8),UTR_3_PRIME(MODIFIER|||||Sobic.002G193900|||PAC:28378857|11),UTR_3_PRIME(MODIFIER|||||Sobic.002G1939…	GT:PL:GQ	1/1:255,51,0:99
Chr02	58117163	.	C	T	125.0	.	DP=18;VDB=0.0103;AF1=1;AC1=2;DP4=0,0,13,2;MQ=26;FQ=-72;EFF=INTERGENIC(MODIFIER|||||||||)	GT:PL:GQ	1/1:158,45,0:87
Chr02	58125770	.	C	T	222.0	.	DP=24;VDB=0.0281;AF1=1;AC1=2;DP4=0,0,8,15;MQ=35;FQ=-96;EFF=INTERGENIC(MODIFIER|||||||||)	GT:PL:GQ	1/1:255,69,0:99
Chr02	58127448	.	C	T	170.0	.	DP=20;VDB=0.0044;AF1=1;AC1=2;DP4=0,0,13,1;MQ=36;FQ=-69;EFF=INTERGENIC(MODIFIER|||||||||)	GT:PL:GQ	1/1:203,42,0:81
Chr02	58154560	.	C	T	222.0	.	DP=28;VDB=0.0225;AF1=1;AC1=2;DP4=0,0,13,15;MQ=45;FQ=-111;EFF=INTERGENIC(MODIFIER|||||||||)	GT:PL:GQ	1/1:255,84,0:99
Chr02	58232148	.	C	T	222.0	.	DP=24;VDB=0.0333;AF1=1;AC1=2;DP4=0,0,10,8;MQ=31;FQ=-81;EFF=INTERGENIC(MODIFIER|||||||||)	GT:PL:GQ	1/1:255,54,0:99
Chr02	58235090	.	C	T	222.0	.	DP=27;VDB=0.0356;AF1=1;AC1=2;DP4=0,0,8,6;MQ=38;FQ=-69;EFF=INTERGENIC(MODIFIER|||||||||)	GT:PL:GQ	1/1:255,42,0:81
Chr02	58278520	.	C	T	222.0	.	DP=21;VDB=0.0401;AF1=1;AC1=2;DP4=0,0,4,15;MQ=46;FQ=-84;EFF=INTERGENIC(MODIFIER|||||||||),UPSTREAM(MODIFIER|||||Sobic.002G195000|||PAC:28380812|)	GT:PL:GQ	1/1:255,57,0:99
Chr02	58294014	.	G	A	222.0	.	DP=22;VDB=0.0355;AF1=1;AC1=2;DP4=0,0,12,9;MQ=43;FQ=-90;EFF=INTERGENIC(MODIFIER|||||||||)	GT:PL:GQ	1/1:255,63,0:99
Chr02	58322241	.	C	T	222.0	.	DP=38;VDB=0.0384;AF1=1;AC1=2;DP4=0,0,16,16;MQ=46;FQ=-123;EFF=INTERGENIC(MODIFIER|||||||||),UPSTREAM(MODIFIER|||||Sobic.002G195300|||PAC:28378936|)	GT:PL:GQ	1/1:255,96,0:99
Chr02	58384444	.	C	T	222.0	.	DP=27;VDB=0.0404;AF1=1;AC1=2;DP4=0,0,5,22;MQ=44;FQ=-108;EFF=DOWNSTREAM(MODIFIER|||||Sobic.002G195800|||PAC:28380484|),DOWNSTREAM(MODIFIER|||||Sobic.002G195800|||PAC:28380485|),INTERGENIC(MODIFIER|||||||||),UPSTREAM(MODIFIER|||||Sobic.002G195700|||PAC:28379014|)	GT:PL:GQ	1/1:255,81,0:99
Chr02	58397761	.	C	T	222.0	.	DP=19;VDB=0.0384;AF1=1;AC1=2;DP4=0,0,5,11;MQ=45;FQ=-75;EFF=INTERGENIC(MODIFIER|||||||||),UPSTREAM(MODIFIER|||||Sobic.002G195900|||PAC:28383347|)	GT:PL:GQ	1/1:255,48,0:93
Chr02	58505542	.	C	T	222.0	.	DP=16;VDB=0.0394;AF1=1;AC1=2;DP4=0,0,7,8;MQ=44;FQ=-72;EFF=INTERGENIC(MODIFIER|||||||||)	GT:PL:GQ	1/1:255,45,0:87
Chr02	58548678	.	C	T	222.0	.	DP=32;VDB=0.0198;AF1=1;AC1=2;DP4=0,0,18,11;MQ=44;FQ=-114;EFF=INTERGENIC(MODIFIER|||||||||)	GT:PL:GQ	1/1:255,87,0:99
Chr02	58594499	.	C	T	222.0	.	DP=27;VDB=0.0404;AF1=1;AC1=2;DP4=0,0,4,21;MQ=44;FQ=-102;EFF=INTERGENIC(MODIFIER|||||||||)	GT:PL:GQ	1/1:255,75,0:99
Chr02	58642389	.	C	T	222.0	.	DP=41;VDB=0.0404;AF1=1;AC1=2;DP4=0,0,23,18;MQ=45;FQ=-150;EFF=DOWNSTREAM(MODIFIER|||||Sobic.002G197500|||PAC:28382358|),INTRON(MODIFIER|||||Sobic.002G197300|||PAC:28382265|16),UPSTREAM(MODIFIER|||||Sobic.002G197400|||PAC:28383946|)	GT:PL:GQ	1/1:255,123,0:99
Chr02	58664496	.	C	T	222.0	.	DP=19;VDB=0.0308;AF1=1;AC1=2;DP4=0,0,9,10;MQ=45;FQ=-84;EFF=DOWNSTREAM(MODIFIER|||||Sobic.002G197700|||PAC:28382325|),INTERGENIC(MODIFIER|||||||||)	GT:PL:GQ	1/1:255,57,0:99
Chr02	58846828	.	C	T	222.0	.	DP=25;VDB=0.0404;AF1=1;AC1=2;DP4=0,0,14,11;MQ=43;FQ=-102;EFF=INTRON(MODIFIER|||||Sobic.002G199100|||PAC:28383748|2),UPSTREAM(MODIFIER|||||Sobic.002G199000|||PAC:28381480|),UPSTREAM(MODIFIER|||||Sobic.002G199000|||PAC:28381481|)	GT:PL:GQ	1/1:255,75,0:99
Chr02	58878138	.	C	T	222.0	.	DP=50;VDB=0.0401;AF1=1;AC1=2;DP4=0,0,21,24;MQ=44;FQ=-162;EFF=INTERGENIC(MODIFIER|||||||||),UPSTREAM(MODIFIER|||||Sobic.002G199400|||PAC:28383730|),UPSTREAM(MODIFIER|||||Sobic.002G199500|||PAC:28380254|)	GT:PL:GQ	1/1:255,135,0:99
Chr02	59014679	.	C	T	222.0	.	DP=31;VDB=0.0308;AF1=1;AC1=2;DP4=0,0,5,17;MQ=46;FQ=-93;EFF=NON_SYNONYMOUS_CODING(MODERATE|MISSENSE|Ggc/Agc|G368S||Sobic.002G200700|||PAC:28383425|)	GT:PL:GQ	1/1:255,66,0:99
Chr02	59234662	.	C	T	222.0	.	DP=17;VDB=0.0404;AF1=1;AC1=2;DP4=0,0,4,9;MQ=45;FQ=-66;EFF=INTERGENIC(MODIFIER|||||||||),UPSTREAM(MODIFIER|||||Sobic.002G202700|||PAC:28383777|)	GT:PL:GQ	1/1:255,39,0:75
Chr02	59280729	.	C	T	222.0	.	DP=39;VDB=0.0355;AF1=1;AC1=2;DP4=0,0,16,18;MQ=45;FQ=-129;EFF=NON_SYNONYMOUS_CODING(MODERATE|MISSENSE|Gac/Aac|D28N||Sobic.002G202900|||PAC:28380171|)	GT:PL:GQ	1/1:255,102,0:99
Chr02	59341917	.	G	A	222.0	.	DP=31;VDB=0.0333;AF1=1;AC1=2;DP4=0,0,14,16;MQ=45;FQ=-117;EFF=DOWNSTREAM(MODIFIER|||||Sobic.002G203300|||PAC:28381586|),INTRON(MODIFIER|||||Sobic.002G203200|||PAC:28381223|1),INTRON(MODIFIER|||||Sobic.002G203200|||PAC:28381224|1)	GT:PL:GQ	1/1:255,90,0:99
Chr02	59443849	.	C	T	222.0	.	DP=35;VDB=0.0374;AF1=1;AC1=2;DP4=0,0,21,8;MQ=28;FQ=-114;EFF=INTERGENIC(MODIFIER|||||||||)	GT:PL:GQ	1/1:255,87,0:99
Chr02	59738370	.	C	T	222.0	.	DP=30;VDB=0.0253;AF1=1;AC1=2;DP4=0,0,7,16;MQ=46;FQ=-96;EFF=INTERGENIC(MODIFIER|||||||||),UPSTREAM(MODIFIER|||||Sobic.002G206200|||PAC:28381688|)	GT:PL:GQ	1/1:255,69,0:99
Chr02	59757003	.	C	T	222.0	.	DP=16;VDB=0.0404;AF1=1;AC1=2;DP4=0,0,10,5;MQ=45;FQ=-72;EFF=INTRON(MODIFIER|||||Sobic.002G206300|||PAC:28382290|1),INTRON(MODIFIER|||||Sobic.002G206300|||PAC:28382291|1)	GT:PL:GQ	1/1:255,45,0:87
Chr02	59784546	.	C	T	222.0	.	DP=44;VDB=0.0172;AF1=1;AC1=2;DP4=0,0,22,20;MQ=45;FQ=-153;EFF=DOWNSTREAM(MODIFIER|||||Sobic.002G206500|||PAC:28381175|),INTERGENIC(MODIFIER|||||||||)	GT:PL:GQ	1/1:255,126,0:99
Chr02	59799458	.	C	T	166.0	.	DP=9;VDB=0.0401;AF1=1;AC1=2;DP4=0,0,8,1;MQ=45;FQ=-54;EFF=INTRON(MODIFIER|||||Sobic.002G206700|||PAC:28380370|1)	GT:PL:GQ	1/1:199,27,0:51
Chr02	59842931	.	C	T	222.0	.	DP=20;VDB=0.0371;AF1=1;AC1=2;DP4=0,0,14,5;MQ=44;FQ=-84;EFF=DOWNSTREAM(MODIFIER|||||Sobic.002G207100|||PAC:28379009|),DOWNSTREAM(MODIFIER|||||Sobic.002G207100|||PAC:28379010|),NON_SYNONYMOUS_CODING(MODERATE|MISSENSE|Ggc/Agc|G242S||Sobic.002G207000|||PAC:28379131|),UPSTREAM(MODIFIER|||||Sobic.002G206900|||PAC:28382305|),UPSTREAM(MODIFIER|||||Sobic.002G206900|||PAC:28382306|)	GT:PL:GQ	1/1:255,57,0:99
Chr02	59898061	.	C	T	222.0	.	DP=32;VDB=0.0355;AF1=1;AC1=2;DP4=0,0,13,7;MQ=41;FQ=-87;EFF=UPSTREAM(MODIFIER|||||Sobic.002G207700|||PAC:28379124|),UTR_3_PRIME(MODIFIER|||||Sobic.002G207800|||PAC:28382848|1)	GT:PL:GQ	1/1:255,60,0:99
Chr02	59994610	.	C	T	222.0	.	DP=26;VDB=0.0388;AF1=1;AC1=2;DP4=0,0,14,11;MQ=42;FQ=-102;EFF=INTRON(MODIFIER|||||Sobic.002G208600|||PAC:28383845|1),UPSTREAM(MODIFIER|||||Sobic.002G208500|||PAC:28381344|)	GT:PL:GQ	1/1:255,75,0:99
Chr02	60016873	.	C	T	222.0	.	DP=22;VDB=0.0374;AF1=1;AC1=2;DP4=0,0,9,10;MQ=45;FQ=-84;EFF=INTRON(MODIFIER|||||Sobic.002G208800|||PAC:28382765|4)	GT:PL:GQ	1/1:255,57,0:99
Chr02	60020785	.	C	T	222.0	.	DP=18;VDB=0.0281;AF1=1;AC1=2;DP4=0,0,7,8;MQ=45;FQ=-72;EFF=INTRON(MODIFIER|||||Sobic.002G208800|||PAC:28382765|4)	GT:PL:GQ	1/1:255,45,0:87
Chr02	60053642	.	C	T	222.0	.	DP=40;VDB=0.0404;AF1=1;AC1=2;DP4=0,0,18,21;MQ=44;FQ=-144;EFF=INTRON(MODIFIER|||||Sobic.002G208900|||PAC:28378976|5)	GT:PL:GQ	1/1:255,117,0:99
Chr02	60133061	.	C	T	222.0	.	DP=28;VDB=0.0374;AF1=1;AC1=2;DP4=0,0,3,17;MQ=43;FQ=-87;EFF=DOWNSTREAM(MODIFIER|||||Sobic.002G209600|||PAC:28381518|),DOWNSTREAM(MODIFIER|||||Sobic.002G209600|||PAC:28381519|),NON_SYNONYMOUS_CODING(MODERATE|MISSENSE|Gct/Act|A203T||Sobic.002G209700|||PAC:28381733|)	GT:PL:GQ	1/1:255,60,0:99
Chr02	60183395	.	C	T	86.3	.	DP=7;VDB=0.0225;AF1=1;AC1=2;DP4=0,0,3,2;MQ=42;FQ=-42;EFF=INTERGENIC(MODIFIER|||||||||)	GT:PL:GQ	1/1:119,15,0:27
Chr02	60347693	.	C	T	222.0	.	DP=28;VDB=0.0281;AF1=1;AC1=2;DP4=0,0,17,8;MQ=44;FQ=-102;EFF=DOWNSTREAM(MODIFIER|||||Sobic.002G210900|||PAC:28382356|),INTERGENIC(MODIFIER|||||||||)	GT:PL:GQ	1/1:255,75,0:99
Chr02	60486427	.	C	T	222.0	.	DP=24;VDB=0.0374;AF1=1;AC1=2;DP4=0,0,12,11;MQ=43;FQ=-96;EFF=DOWNSTREAM(MODIFIER|||||Sobic.002G212800|||PAC:28379710|),INTERGENIC(MODIFIER|||||||||),UPSTREAM(MODIFIER|||||Sobic.002G213000|||PAC:28383290|)	GT:PL:GQ	1/1:255,69,0:99
Chr02	60506821	.	C	T	222.0	.	DP=30;VDB=0.0374;AF1=1;AC1=2;DP4=0,0,12,13;MQ=45;FQ=-102;EFF=DOWNSTREAM(MODIFIER|||||Sobic.002G213200|||PAC:28381660|),INTERGENIC(MODIFIER|||||||||),UPSTREAM(MODIFIER|||||Sobic.002G213300|||PAC:28380236|)	GT:PL:GQ	1/1:255,75,0:99
Chr02	60523839	.	C	T	222.0	.	DP=31;VDB=0.0404;AF1=1;AC1=2;DP4=0,0,11,12;MQ=43;FQ=-96;EFF=DOWNSTREAM(MODIFIER|||||Sobic.002G213300|||PAC:28380236|),INTRON(MODIFIER|||||Sobic.002G213400|||PAC:28382474|4)	GT:PL:GQ	1/1:255,69,0:99
Chr02	60593978	.	C	T	222.0	.	DP=23;VDB=0.0401;AF1=1;AC1=2;DP4=0,0,9,12;MQ=44;FQ=-90;EFF=INTRON(MODIFIER|||||Sobic.002G213900|||PAC:28381728|7),UPSTREAM(MODIFIER|||||Sobic.002G214000|||PAC:28382107|),UPSTREAM(MODIFIER|||||Sobic.002G214100|||PAC:28380826|)	GT:PL:GQ	1/1:255,63,0:99
Chr02	60631348	.	G	A	222.0	.	DP=35;VDB=0.0355;AF1=1;AC1=2;DP4=0,0,17,15;MQ=43;FQ=-123;EFF=INTERGENIC(MODIFIER|||||||||),UPSTREAM(MODIFIER|||||Sobic.002G214300|||PAC:28379892|)	GT:PL:GQ	1/1:255,96,0:99
Chr02	60633056	.	C	T	222.0	.	DP=26;VDB=0.0394;AF1=1;AC1=2;DP4=0,0,11,12;MQ=44;FQ=-96;EFF=INTERGENIC(MODIFIER|||||||||),UPSTREAM(MODIFIER|||||Sobic.002G214300|||PAC:28379892|),UPSTREAM(MODIFIER|||||Sobic.002G214400|||PAC:28382860|)	GT:PL:GQ	1/1:255,69,0:99
Chr02	60672603	.	C	T	222.0	.	DP=31;VDB=0.0333;AF1=1;AC1=2;DP4=0,0,8,22;MQ=42;FQ=-117;EFF=INTERGENIC(MODIFIER|||||||||),UPSTREAM(MODIFIER|||||Sobic.002G214900|||PAC:28383642|)	GT:PL:GQ	1/1:255,90,0:99
Chr02	60682011	.	C	T	219.0	.	DP=10;VDB=0.0333;AF1=1;AC1=2;DP4=0,0,4,6;MQ=41;FQ=-57;EFF=DOWNSTREAM(MODIFIER|||||Sobic.002G214900|||PAC:28383642|),DOWNSTREAM(MODIFIER|||||Sobic.002G215000|||PAC:28383981|),DOWNSTREAM(MODIFIER|||||Sobic.002G215000|||PAC:28383982|),INTERGENIC(MODIFIER|||||||||),UPSTREAM(MODIFIER|||||Sobic.002G215100|||PAC:28384007|)	GT:PL:GQ	1/1:252,30,0:57
Chr02	60892330	.	C	T	222.0	.	DP=20;VDB=0.0404;AF1=1;AC1=2;DP4=0,0,7,12;MQ=45;FQ=-84;EFF=INTRON(MODIFIER|||||Sobic.002G217100|||PAC:28382007|3)	GT:PL:GQ	1/1:255,57,0:99
Chr02	61052496	.	C	T	222.0	.	DP=18;VDB=0.0404;AF1=1;AC1=2;DP4=0,0,6,11;MQ=45;FQ=-78;EFF=INTERGENIC(MODIFIER|||||||||),UPSTREAM(MODIFIER|||||Sobic.002G219200|||PAC:28381955|)	GT:PL:GQ	1/1:255,51,0:99
Chr02	61253008	.	C	T	222.0	.	DP=24;VDB=0.0374;AF1=1;AC1=2;DP4=0,0,9,11;MQ=44;FQ=-87;EFF=DOWNSTREAM(MODIFIER|||||Sobic.002G221200|||PAC:28381286|),INTERGENIC(MODIFIER|||||||||),UPSTREAM(MODIFIER|||||Sobic.002G221300|||PAC:28379187|)	GT:PL:GQ	1/1:255,60,0:99
Chr02	61298757	.	C	T	222.0	.	DP=28;VDB=0.0399;AF1=1;AC1=2;DP4=0,0,16,9;MQ=40;FQ=-102;EFF=INTERGENIC(MODIFIER|||||||||),UPSTREAM(MODIFIER|||||Sobic.002G221400|||PAC:28379012|)	GT:PL:GQ	1/1:255,75,0:99
Chr02	61345227	.	C	T	222.0	.	DP=37;VDB=0.0404;AF1=1;AC1=2;DP4=0,0,16,16;MQ=44;FQ=-123;EFF=INTERGENIC(MODIFIER|||||||||),UPSTREAM(MODIFIER|||||Sobic.002G222000|||PAC:28379501|),UPSTREAM(MODIFIER|||||Sobic.002G222100|||PAC:28381843|)	GT:PL:GQ	1/1:255,96,0:99
Chr02	61537670	.	C	T	222.0	.	DP=41;VDB=0.0333;AF1=1;AC1=2;DP4=0,0,20,19;MQ=38;FQ=-144;EFF=INTERGENIC(MODIFIER|||||||||)	GT:PL:GQ	1/1:255,117,0:99
Chr02	61566280	.	C	T	222.0	.	DP=35;VDB=0.0399;AF1=1;AC1=2;DP4=0,0,18,10;MQ=43;FQ=-111;EFF=DOWNSTREAM(MODIFIER|||||Sobic.002G224300|||PAC:28383696|),NON_SYNONYMOUS_CODING(MODERATE|MISSENSE|aCg/aTg|T883M||Sobic.002G224400|||PAC:28381038|)	GT:PL:GQ	1/1:255,84,0:99
Chr02	61628217	.	C	T	222.0	.	DP=50;VDB=0.0404;AF1=1;AC1=2;DP4=0,0,30,12;MQ=42;FQ=-153;EFF=INTERGENIC(MODIFIER|||||||||),UPSTREAM(MODIFIER|||||Sobic.002G224900|||PAC:28379769|)	GT:PL:GQ	1/1:255,126,0:99
Chr02	61718893	.	C	T	222.0	.	DP=28;VDB=0.0399;AF1=1;AC1=2;DP4=0,0,15,7;MQ=46;FQ=-93;EFF=INTERGENIC(MODIFIER|||||||||)	GT:PL:GQ	1/1:255,66,0:99
Chr02	61731441	.	C	T	222.0	.	DP=35;VDB=0.0103;AF1=1;AC1=2;DP4=0,0,16,13;MQ=43;FQ=-114;EFF=NON_SYNONYMOUS_CODING(MODERATE|MISSENSE|gCc/gTc|A243V||Sobic.002G225500|||PAC:28380857|),UPSTREAM(MODIFIER|||||Sobic.002G225600|||PAC:28381340|),UPSTREAM(MODIFIER|||||Sobic.002G225600|||PAC:28381341|)	GT:PL:GQ	1/1:255,87,0:99
Chr02	61760327	.	G	A	222.0	.	DP=12;VDB=0.0085;AF1=1;AC1=2;DP4=0,0,8,3;MQ=45;FQ=-60;EFF=DOWNSTREAM(MODIFIER|||||Sobic.002G225800|||PAC:28381779|),INTERGENIC(MODIFIER|||||||||),UPSTREAM(MODIFIER|||||Sobic.002G225900|||PAC:28379082|),UPSTREAM(MODIFIER|||||Sobic.002G226000|||PAC:28378953|),UPSTREAM(MODIFIER|||||Sobic.002G226100|||PAC:28380904|)	GT:PL:GQ	1/1:255,33,0:63
Chr02	61854652	.	C	T	222.0	.	DP=53;VDB=0.0404;AF1=1;AC1=2;DP4=0,0,29,22;MQ=45;FQ=-181;EFF=INTRON(MODIFIER|||||Sobic.002G226900|||PAC:28379276|17),UPSTREAM(MODIFIER|||||Sobic.002G227000|||PAC:28379901|)	GT:PL:GQ	1/1:255,154,0:99
Chr02	61944322	.	C	T	222.0	.	DP=10;VDB=0.0147;AF1=1;AC1=2;DP4=0,0,6,4;MQ=45;FQ=-57;EFF=DOWNSTREAM(MODIFIER|||||Sobic.002G228300|||PAC:28382722|),INTRON(MODIFIER|||||Sobic.002G228400|||PAC:28382470|1),UPSTREAM(MODIFIER|||||Sobic.002G228200|||PAC:28380817|),UTR_3_PRIME(MODIFIER|||||Sobic.002G228400|||PAC:28382469|2)	GT:PL:GQ	1/1:255,30,0:57
Chr02	62050938	.	C	T	222.0	.	DP=35;VDB=0.0399;AF1=1;AC1=2;DP4=0,0,22,12;MQ=44;FQ=-129;EFF=INTERGENIC(MODIFIER|||||||||),UPSTREAM(MODIFIER|||||Sobic.002G229700|||PAC:28383759|),UPSTREAM(MODIFIER|||||Sobic.002G229700|||PAC:28383760|)	GT:PL:GQ	1/1:255,102,0:99
Chr02	62136251	.	C	T	222.0	.	DP=31;VDB=0.0308;AF1=1;AC1=2;DP4=0,0,20,8;MQ=44;FQ=-111;EFF=UTR_5_PRIME(MODIFIER|||||Sobic.002G230300|||PAC:28381575|1)	GT:PL:GQ	1/1:255,84,0:99
Chr02	62205621	.	C	T	222.0	.	DP=26;VDB=0.0355;AF1=1;AC1=2;DP4=0,0,5,20;MQ=44;FQ=-102;EFF=INTERGENIC(MODIFIER|||||||||)	GT:PL:GQ	1/1:255,75,0:99
Chr02	62234023	.	C	T	222.0	.	DP=35;VDB=0.0394;AF1=1;AC1=2;DP4=0,0,22,9;MQ=44;FQ=-120;EFF=DOWNSTREAM(MODIFIER|||||Sobic.002G231200|||PAC:28381496|),INTERGENIC(MODIFIER|||||||||)	GT:PL:GQ	1/1:255,93,0:99
Chr02	62239690	.	C	T	222.0	.	DP=37;VDB=0.0388;AF1=1;AC1=2;DP4=0,0,17,16;MQ=45;FQ=-126;EFF=DOWNSTREAM(MODIFIER|||||Sobic.002G231300|||PAC:28381262|),NON_SYNONYMOUS_CODING(MODERATE|MISSENSE|atG/atA|M239I||Sobic.002G231200|||PAC:28381496|)	GT:PL:GQ	1/1:255,99,0:99
Chr02	62316338	.	C	T	222.0	.	DP=12;VDB=0.0404;AF1=1;AC1=2;DP4=0,0,5,7;MQ=45;FQ=-63;EFF=DOWNSTREAM(MODIFIER|||||Sobic.002G232600|||PAC:28382111|),DOWNSTREAM(MODIFIER|||||Sobic.002G232700|||PAC:28381984|),INTERGENIC(MODIFIER|||||||||)	GT:PL:GQ	1/1:255,36,0:69
Chr02	62383652	.	C	T	222.0	.	DP=41;VDB=0.0374;AF1=1;AC1=2;DP4=0,0,13,25;MQ=45;FQ=-141;EFF=DOWNSTREAM(MODIFIER|||||Sobic.002G233400|||PAC:28379168|),UTR_3_PRIME(MODIFIER|||||Sobic.002G233500|||PAC:28382662|2)	GT:PL:GQ	1/1:255,114,0:99
Chr02	62410835	.	C	T	222.0	.	DP=38;VDB=0.0404;AF1=1;AC1=2;DP4=0,0,16,17;MQ=41;FQ=-126;EFF=INTERGENIC(MODIFIER|||||||||)	GT:PL:GQ	1/1:255,99,0:99
Chr02	62519805	.	C	T	222.0	.	DP=26;VDB=0.0333;AF1=1;AC1=2;DP4=0,0,11,11;MQ=44;FQ=-93;EFF=SYNONYMOUS_CODING(LOW|SILENT|gcC/gcT|A588||Sobic.002G234400|||PAC:28381474|),UPSTREAM(MODIFIER|||||Sobic.002G234500|||PAC:28381475|)	GT:PL:GQ	1/1:255,66,0:99
Chr02	62565966	.	C	T	222.0	.	DP=20;VDB=0.0388;AF1=1;AC1=2;DP4=0,0,5,10;MQ=45;FQ=-72;EFF=DOWNSTREAM(MODIFIER|||||Sobic.002G235000|||PAC:28380449|),DOWNSTREAM(MODIFIER|||||Sobic.002G235200|||PAC:28381393|),UTR_5_PRIME(MODIFIER|||||Sobic.002G235100|||PAC:28382518|1),UTR_5_PRIME(MODIFIER|||||Sobic.002G235100|||PAC:28382519|1)	GT:PL:GQ	1/1:255,45,0:87
Chr02	62680819	.	C	T	222.0	.	DP=45;VDB=0.0394;AF1=1;AC1=2;DP4=0,0,17,25;MQ=45;FQ=-153;EFF=DOWNSTREAM(MODIFIER|||||Sobic.002G236500|||PAC:28382122|),INTERGENIC(MODIFIER|||||||||),UPSTREAM(MODIFIER|||||Sobic.002G236400|||PAC:28379540|)	GT:PL:GQ	1/1:255,126,0:99
Chr02	62875841	.	C	T	222.0	.	DP=39;VDB=0.0281;AF1=1;AC1=2;DP4=0,0,16,22;MQ=44;FQ=-141;EFF=DOWNSTREAM(MODIFIER|||||Sobic.002G239000|||PAC:28382964|),INTERGENIC(MODIFIER|||||||||),UPSTREAM(MODIFIER|||||Sobic.002G238800|||PAC:28382980|),UPSTREAM(MODIFIER|||||Sobic.002G238900|||PAC:28380657|),UPSTREAM(MODIFIER|||||Sobic.002G239100|||PAC:28383549|)	GT:PL:GQ	1/1:255,114,0:99
Chr02	62885487	.	C	T	209.0	.	DP=15;VDB=0.0308;AF1=1;AC1=2;DP4=0,0,2,12;MQ=43;FQ=-69;EFF=DOWNSTREAM(MODIFIER|||||Sobic.002G239100|||PAC:28383549|),DOWNSTREAM(MODIFIER|||||Sobic.002G239200|||PAC:28380031|),INTERGENIC(MODIFIER|||||||||)	GT:PL:GQ	1/1:242,42,0:81
Chr02	62912812	.	C	T	222.0	.	DP=26;VDB=0.0333;AF1=1;AC1=2;DP4=0,0,14,9;MQ=45;FQ=-96;EFF=UTR_5_PRIME(MODIFIER|||||Sobic.002G239500|||PAC:28379938|2)	GT:PL:GQ	1/1:255,69,0:99
Chr02	62938051	.	C	T	210.0	.	DP=29;VDB=0.0308;AF1=1;AC1=2;DP4=0,0,7,15;MQ=26;FQ=-93;EFF=DOWNSTREAM(MODIFIER|||||Sobic.002G239700|||PAC:28379256|),DOWNSTREAM(MODIFIER|||||Sobic.002G239800|||PAC:28379237|),INTERGENIC(MODIFIER|||||||||)	GT:PL:GQ	1/1:243,66,0:99
Chr02	62979131	.	C	T	222.0	.	DP=14;VDB=0.0404;AF1=1;AC1=2;DP4=0,0,6,6;MQ=44;FQ=-63;EFF=DOWNSTREAM(MODIFIER|||||Sobic.002G240100|||PAC:28383005|),INTRON(MODIFIER|||||Sobic.002G240200|||PAC:28381332|2),UPSTREAM(MODIFIER|||||Sobic.002G240300|||PAC:28383257|)	GT:PL:GQ	1/1:255,36,0:69
Chr02	63053526	.	C	T	201.0	.	DP=16;VDB=0.0399;AF1=1;AC1=2;DP4=0,0,4,8;MQ=42;FQ=-63;EFF=DOWNSTREAM(MODIFIER|||||Sobic.002G241100|||PAC:28379248|),DOWNSTREAM(MODIFIER|||||Sobic.002G241200|||PAC:28378984|),UTR_5_PRIME(MODIFIER|||||Sobic.002G241300|||PAC:28381049|1)	GT:PL:GQ	1/1:234,36,0:69
Chr02	63083699	.	C	T	222.0	.	DP=17;VDB=0.0069;AF1=1;AC1=2;DP4=0,0,6,9;MQ=45;FQ=-72;EFF=INTERGENIC(MODIFIER|||||||||),UPSTREAM(MODIFIER|||||Sobic.002G241600|||PAC:28381960|)	GT:PL:GQ	1/1:255,45,0:87
Chr02	63122439	.	C	T	222.0	.	DP=34;VDB=0.0401;AF1=1;AC1=2;DP4=0,0,11,19;MQ=44;FQ=-117;EFF=DOWNSTREAM(MODIFIER|||||Sobic.002G242400|||PAC:28383280|),NON_SYNONYMOUS_CODING(MODERATE|MISSENSE|Gcg/Acg|A106T||Sobic.002G242500|||PAC:28381568|),UPSTREAM(MODIFIER|||||Sobic.002G242300|||PAC:28381235|)	GT:PL:GQ	1/1:255,90,0:99
Chr02	63125196	.	C	T	222.0	.	DP=41;VDB=0.0404;AF1=1;AC1=2;DP4=0,0,18,20;MQ=44;FQ=-141;EFF=INTERGENIC(MODIFIER|||||||||),UPSTREAM(MODIFIER|||||Sobic.002G242500|||PAC:28381568|)	GT:PL:GQ	1/1:255,114,0:99
Chr02	63241073	.	C	T	222.0	.	DP=22;VDB=0.0333;AF1=1;AC1=2;DP4=0,0,9,11;MQ=37;FQ=-87;EFF=INTRON(MODIFIER|||||Sobic.002G244100|||PAC:28380597|5),INTRON(MODIFIER|||||Sobic.002G244100|||PAC:28380598|4),UPSTREAM(MODIFIER|||||Sobic.002G244000|||PAC:28383173|),UPSTREAM(MODIFIER|||||Sobic.002G244000|||PAC:28383174|),UPSTREAM(MODIFIER|||||Sobic.002G244000|||PAC:28383175|),UPSTREAM(MODIFIER|||||Sobic.002G244000|||PAC:28383176|),UPSTRE…	GT:PL:GQ	1/1:255,60,0:99
Chr02	63267637	.	C	T	222.0	.	DP=34;VDB=0.0399;AF1=1;AC1=2;DP4=0,0,5,25;MQ=43;FQ=-117;EFF=INTERGENIC(MODIFIER|||||||||),UPSTREAM(MODIFIER|||||Sobic.002G244300|||PAC:28381455|)	GT:PL:GQ	1/1:255,90,0:99
Chr02	63419466	.	C	T	222.0	.	DP=27;VDB=0.0147;AF1=1;AC1=2;DP4=0,0,16,10;MQ=45;FQ=-105;EFF=DOWNSTREAM(MODIFIER|||||Sobic.002G246400|||PAC:28379407|),STOP_GAINED(HIGH|NONSENSE|tgG/tgA|W94*||Sobic.002G246300|||PAC:28381189|),UPSTREAM(MODIFIER|||||Sobic.002G246200|||PAC:28379077|)	GT:PL:GQ	1/1:255,78,0:99
Chr02	63453306	.	C	T	222.0	.	DP=33;VDB=0.0399;AF1=1;AC1=2;DP4=0,0,9,16;MQ=45;FQ=-102;EFF=INTERGENIC(MODIFIER|||||||||),UPSTREAM(MODIFIER|||||Sobic.002G246700|||PAC:28379485|)	GT:PL:GQ	1/1:255,75,0:99
Chr02	63482738	.	C	T	222.0	.	DP=40;VDB=0.0399;AF1=1;AC1=2;DP4=0,0,14,21;MQ=44;FQ=-132;EFF=DOWNSTREAM(MODIFIER|||||Sobic.002G247200|||PAC:28380231|),INTERGENIC(MODIFIER|||||||||),UPSTREAM(MODIFIER|||||Sobic.002G247100|||PAC:28381560|)	GT:PL:GQ	1/1:255,105,0:99
Chr02	63499821	.	C	T	222.0	.	DP=34;VDB=0.0384;AF1=1;AC1=2;DP4=0,0,16,16;MQ=43;FQ=-123;EFF=DOWNSTREAM(MODIFIER|||||Sobic.002G247400|||PAC:28379211|),INTRON(MODIFIER|||||Sobic.002G247300|||PAC:28383209|1),INTRON(MODIFIER|||||Sobic.002G247300|||PAC:28383210|1)	GT:PL:GQ	1/1:255,96,0:99
Chr02	63555058	.	C	T	222.0	.	DP=25;VDB=0.0355;AF1=1;AC1=2;DP4=0,0,10,14;MQ=45;FQ=-99;EFF=DOWNSTREAM(MODIFIER|||||Sobic.002G247900|||PAC:28382162|),UTR_3_PRIME(MODIFIER|||||Sobic.002G248000|||PAC:28383289|3)	GT:PL:GQ	1/1:255,72,0:99
Chr02	63564929	.	G	A	222.0	.	DP=23;VDB=0.0374;AF1=1;AC1=2;DP4=0,0,13,7;MQ=37;FQ=-87;EFF=DOWNSTREAM(MODIFIER|||||Sobic.002G248200|||PAC:28381885|),INTERGENIC(MODIFIER|||||||||),UPSTREAM(MODIFIER|||||Sobic.002G248100|||PAC:28381640|)	GT:PL:GQ	1/1:255,60,0:99
Chr02	63721481	.	C	T	222.0	.	DP=24;VDB=0.0356;AF1=1;AC1=2;DP4=0,0,13,7;MQ=40;FQ=-87;EFF=NON_SYNONYMOUS_CODING(MODERATE|MISSENSE|Cgg/Tgg|R65W||Sobic.002G250400|||PAC:28382818|)	GT:PL:GQ	1/1:255,60,0:99
Chr02	63777236	.	C	T	222.0	.	DP=19;VDB=0.0404;AF1=1;AC1=2;DP4=0,0,12,5;MQ=43;FQ=-78;EFF=NON_SYNONYMOUS_CODING(MODERATE|MISSENSE|Ggc/Agc|G167S||Sobic.002G251400|||PAC:28380473|),UPSTREAM(MODIFIER|||||Sobic.002G251200|||PAC:28382341|),UPSTREAM(MODIFIER|||||Sobic.002G251300|||PAC:28382252|)	GT:PL:GQ	1/1:255,51,0:99
Chr02	63878695	.	C	T	222.0	.	DP=21;VDB=0.0339;AF1=1;AC1=2;DP4=0,0,8,10;MQ=42;FQ=-81;EFF=DOWNSTREAM(MODIFIER|||||Sobic.002G252600|||PAC:28383891|),DOWNSTREAM(MODIFIER|||||Sobic.002G252600|||PAC:28383892|),NON_SYNONYMOUS_CODING(MODERATE|MISSENSE|aGa/aAa|R140K||Sobic.002G252800|||PAC:28381134|),UPSTREAM(MODIFIER|||||Sobic.002G252700|||PAC:28381707|),UPSTREAM(MODIFIER|||||Sobic.002G252900|||PAC:28378971|)	GT:PL:GQ	1/1:255,54,0:99
Chr02	63979806	.	C	T	222.0	.	DP=31;VDB=0.0374;AF1=1;AC1=2;DP4=0,0,9,17;MQ=44;FQ=-105;EFF=DOWNSTREAM(MODIFIER|||||Sobic.002G254000|||PAC:28383084|),INTERGENIC(MODIFIER|||||||||)	GT:PL:GQ	1/1:255,78,0:99
Chr02	64068228	.	C	T	222.0	.	DP=43;VDB=0.0404;AF1=1;AC1=2;DP4=0,0,20,19;MQ=43;FQ=-144;EFF=INTRON(MODIFIER|||||Sobic.002G254700|||PAC:28383650|1)	GT:PL:GQ	1/1:255,117,0:99
Chr02	64219954	.	C	T	222.0	.	DP=49;VDB=0.0198;AF1=1;AC1=2;DP4=0,0,14,30;MQ=45;FQ=-159;EFF=SYNONYMOUS_CODING(LOW|SILENT|caG/caA|Q151||Sobic.002G256700|||PAC:28380536|)	GT:PL:GQ	1/1:255,132,0:99
Chr02	64229089	.	C	T	222.0	.	DP=28;VDB=0.0225;AF1=1;AC1=2;DP4=0,0,11,14;MQ=44;FQ=-102;EFF=DOWNSTREAM(MODIFIER|||||Sobic.002G256900|||PAC:28383380|),SYNONYMOUS_CODING(LOW|SILENT|ccG/ccA|P89||Sobic.002G256800|||PAC:28381164|)	GT:PL:GQ	1/1:255,75,0:99
Chr02	64231346	.	C	T	222.0	.	DP=29;VDB=0.0374;AF1=1;AC1=2;DP4=0,0,2,26;MQ=45;FQ=-111;EFF=DOWNSTREAM(MODIFIER|||||Sobic.002G256900|||PAC:28383380|),INTERGENIC(MODIFIER|||||||||),UPSTREAM(MODIFIER|||||Sobic.002G256800|||PAC:28381164|)	GT:PL:GQ	1/1:255,84,0:99
Chr02	64263067	.	C	T	222.0	.	DP=27;VDB=0.0404;AF1=1;AC1=2;DP4=0,0,15,10;MQ=43;FQ=-102;EFF=DOWNSTREAM(MODIFIER|||||Sobic.002G257400|||PAC:28382792|),INTRON(MODIFIER|||||Sobic.002G257300|||PAC:28379052|1),UPSTREAM(MODIFIER|||||Sobic.002G257200|||PAC:28379037|)	GT:PL:GQ	1/1:255,75,0:99
Chr02	64281137	.	C	T	72.0	.	DP=29;VDB=0.0172;AF1=1;AC1=2;DP4=0,0,12,14;MQ=13;FQ=-105;EFF=INTERGENIC(MODIFIER|||||||||)	GT:PL:GQ	1/1:105,78,0:99
Chr02	64385256	.	C	T	222.0	.	DP=36;VDB=0.0225;AF1=1;AC1=2;DP4=0,0,20,12;MQ=44;FQ=-123;EFF=DOWNSTREAM(MODIFIER|||||Sobic.002G258500|||PAC:28380057|),DOWNSTREAM(MODIFIER|||||Sobic.002G258800|||PAC:28380859|),INTRON(MODIFIER|||||Sobic.002G258700|||PAC:28383731|3),UPSTREAM(MODIFIER|||||Sobic.002G258600|||PAC:28383413|)	GT:PL:GQ	1/1:255,96,0:99
Chr02	64455520	.	C	T	207.0	.	DP=11;VDB=0.0225;AF1=1;AC1=2;DP4=0,0,6,4;MQ=45;FQ=-57;EFF=INTERGENIC(MODIFIER|||||||||)	GT:PL:GQ	1/1:240,30,0:57
Chr02	64543873	.	G	A	188.0	.	DP=14;VDB=0.0172;AF1=1;AC1=2;DP4=0,0,2,10;MQ=43;FQ=-63;EFF=INTERGENIC(MODIFIER|||||||||)	GT:PL:GQ	1/1:221,36,0:69
Chr02	64578490	.	C	T	222.0	.	DP=12;VDB=0.0394;AF1=1;AC1=2;DP4=0,0,4,8;MQ=45;FQ=-63;EFF=DOWNSTREAM(MODIFIER|||||Sobic.002G261100|||PAC:28381679|),UTR_3_PRIME(MODIFIER|||||Sobic.002G261200|||PAC:28383669|1)	GT:PL:GQ	1/1:255,36,0:69
Chr02	64595032	.	C	T	222.0	.	DP=17;VDB=0.0404;AF1=1;AC1=2;DP4=0,0,5,12;MQ=45;FQ=-78;EFF=INTERGENIC(MODIFIER|||||||||),UPSTREAM(MODIFIER|||||Sobic.002G261300|||PAC:28381426|)	GT:PL:GQ	1/1:255,51,0:99
Chr02	64715715	.	C	T	222.0	.	DP=33;VDB=0.0333;AF1=1;AC1=2;DP4=0,0,8,22;MQ=44;FQ=-117;EFF=INTERGENIC(MODIFIER|||||||||),UPSTREAM(MODIFIER|||||Sobic.002G262600|||PAC:28381317|),UPSTREAM(MODIFIER|||||Sobic.002G262600|||PAC:28381318|),UPSTREAM(MODIFIER|||||Sobic.002G262600|||PAC:28381319|),UPSTREAM(MODIFIER|||||Sobic.002G262600|||PAC:28381320|)	GT:PL:GQ	1/1:255,90,0:99
Chr02	64841862	.	C	T	222.0	.	DP=30;VDB=0.0225;AF1=1;AC1=2;DP4=0,0,13,16;MQ=45;FQ=-114;EFF=INTRON(MODIFIER|||||Sobic.002G263900|||PAC:28380149|1),INTRON(MODIFIER|||||Sobic.002G263900|||PAC:28380150|1),UPSTREAM(MODIFIER|||||Sobic.002G263800|||PAC:28383813|),UPSTREAM(MODIFIER|||||Sobic.002G264000|||PAC:28379195|)	GT:PL:GQ	1/1:255,87,0:99
Chr02	64972109	.	C	T	170.0	.	DP=9;VDB=0.0394;AF1=1;AC1=2;DP4=0,0,4,3;MQ=45;FQ=-48;EFF=INTERGENIC(MODIFIER|||||||||)	GT:PL:GQ	1/1:203,21,0:39
Chr02	64983903	.	C	T	222.0	.	DP=47;VDB=0.0374;AF1=1;AC1=2;DP4=0,0,15,23;MQ=44;FQ=-141;EFF=INTERGENIC(MODIFIER|||||||||)	GT:PL:GQ	1/1:255,114,0:99
Chr02	64986790	.	C	T	222.0	.	DP=39;VDB=0.0281;AF1=1;AC1=2;DP4=0,0,19,16;MQ=45;FQ=-132;EFF=INTERGENIC(MODIFIER|||||||||)	GT:PL:GQ	1/1:255,105,0:99
Chr02	65026426	.	C	T	222.0	.	DP=36;VDB=0.0198;AF1=1;AC1=2;DP4=0,0,22,13;MQ=45;FQ=-132;EFF=DOWNSTREAM(MODIFIER|||||Sobic.002G265400|||PAC:28383078|),DOWNSTREAM(MODIFIER|||||Sobic.002G265600|||PAC:28381179|),INTERGENIC(MODIFIER|||||||||),UPSTREAM(MODIFIER|||||Sobic.002G265500|||PAC:28379508|)	GT:PL:GQ	1/1:255,105,0:99
Chr02	65541312	.	C	T	222.0	.	DP=20;VDB=0.0388;AF1=1;AC1=2;DP4=0,0,7,12;MQ=44;FQ=-84;EFF=INTERGENIC(MODIFIER|||||||||),UPSTREAM(MODIFIER|||||Sobic.002G272600|||PAC:28382002|)	GT:PL:GQ	1/1:255,57,0:99
Chr02	65682703	.	C	T	204.0	.	DP=16;VDB=0.0225;AF1=1;AC1=2;DP4=0,0,8,4;MQ=44;FQ=-63;EFF=INTERGENIC(MODIFIER|||||||||),UPSTREAM(MODIFIER|||||Sobic.002G274400|||PAC:28382640|)	GT:PL:GQ	1/1:237,36,0:69
Chr02	65696568	.	C	T	222.0	.	DP=13;VDB=0.0124;AF1=1;AC1=2;DP4=0,0,9,3;MQ=45;FQ=-63;EFF=DOWNSTREAM(MODIFIER|||||Sobic.002G274500|||PAC:28383995|),INTERGENIC(MODIFIER|||||||||)	GT:PL:GQ	1/1:255,36,0:69
Chr02	65725790	.	C	T	222.0	.	DP=44;VDB=0.0147;AF1=1;AC1=2;DP4=0,0,15,17;MQ=45;FQ=-123;EFF=DOWNSTREAM(MODIFIER|||||Sobic.002G274700|||PAC:28382930|),INTERGENIC(MODIFIER|||||||||)	GT:PL:GQ	1/1:255,96,0:99
Chr02	65770999	.	C	T	222.0	.	DP=18;VDB=0.0404;AF1=1;AC1=2;DP4=0,0,15,3;MQ=44;FQ=-81;EFF=INTERGENIC(MODIFIER|||||||||),UPSTREAM(MODIFIER|||||Sobic.002G275100|||PAC:28379808|),UPSTREAM(MODIFIER|||||Sobic.002G275200|||PAC:28383656|),UPSTREAM(MODIFIER|||||Sobic.002G275300|||PAC:28379015|),UPSTREAM(MODIFIER|||||Sobic.002G275300|||PAC:28379016|),UPSTREAM(MODIFIER|||||Sobic.002G275300|||PAC:28379017|),UPSTREAM(MODIFIER|||||Sobic.00…	GT:PL:GQ	1/1:255,54,0:99
Chr02	65778718	.	C	T	222.0	.	DP=22;VDB=0.0404;AF1=1;AC1=2;DP4=0,0,7,14;MQ=44;FQ=-90;EFF=DOWNSTREAM(MODIFIER|||||Sobic.002G275200|||PAC:28383656|),DOWNSTREAM(MODIFIER|||||Sobic.002G275400|||PAC:28380684|),NON_SYNONYMOUS_CODING(MODERATE|MISSENSE|aCt/aTt|T349I||Sobic.002G275300|||PAC:28379018|),NON_SYNONYMOUS_CODING(MODERATE|MISSENSE|aCt/aTt|T474I||Sobic.002G275300|||PAC:28379015|),NON_SYNONYMOUS_CODING(MODERATE|MISSENSE|aCt/aT…	GT:PL:GQ	1/1:255,63,0:99
Chr02	65901834	.	C	T	182.0	.	DP=13;VDB=0.0399;AF1=1;AC1=2;DP4=0,0,1,11;MQ=43;FQ=-63;EFF=INTERGENIC(MODIFIER|||||||||),UPSTREAM(MODIFIER|||||Sobic.002G276600|||PAC:28382710|)	GT:PL:GQ	1/1:215,36,0:69
Chr02	66054198	.	C	T	107.0	.	DP=5;VDB=0.0147;AF1=1;AC1=2;DP4=0,0,2,3;MQ=43;FQ=-42;EFF=DOWNSTREAM(MODIFIER|||||Sobic.002G278900|||PAC:28382057|),INTERGENIC(MODIFIER|||||||||),UPSTREAM(MODIFIER|||||Sobic.002G278800|||PAC:28378991|)	GT:PL:GQ	1/1:140,15,0:27
Chr02	66078287	.	C	T	222.0	.	DP=47;VDB=0.0374;AF1=1;AC1=2;DP4=0,0,25,17;MQ=45;FQ=-153;EFF=INTERGENIC(MODIFIER|||||||||)	GT:PL:GQ	1/1:255,126,0:99
Chr02	66114530	.	C	T	199.0	.	DP=19;VDB=0.0253;AF1=1;AC1=2;DP4=0,0,4,9;MQ=46;FQ=-66;EFF=DOWNSTREAM(MODIFIER|||||Sobic.002G279700|||PAC:28380346|),INTERGENIC(MODIFIER|||||||||),UPSTREAM(MODIFIER|||||Sobic.002G279500|||PAC:28383480|),UPSTREAM(MODIFIER|||||Sobic.002G279500|||PAC:28383481|),UPSTREAM(MODIFIER|||||Sobic.002G279600|||PAC:28379945|)	GT:PL:GQ	1/1:232,39,0:75
Chr02	66163992	.	C	T	222.0	.	DP=40;VDB=0.0404;AF1=1;AC1=2;DP4=0,0,14,18;MQ=45;FQ=-123;EFF=NON_SYNONYMOUS_CODING(MODERATE|MISSENSE|Gcg/Acg|A365T||Sobic.002G280600|||PAC:28379887|),NON_SYNONYMOUS_CODING(MODERATE|MISSENSE|Gcg/Acg|A365T||Sobic.002G280600|||PAC:28379888|),UPSTREAM(MODIFIER|||||Sobic.002G280500|||PAC:28383064|),UPSTREAM(MODIFIER|||||Sobic.002G280700|||PAC:28382777|)	GT:PL:GQ	1/1:255,96,0:99
Chr02	66181538	.	C	T	222.0	.	DP=21;VDB=0.0308;AF1=1;AC1=2;DP4=0,0,12,8;MQ=45;FQ=-87;EFF=DOWNSTREAM(MODIFIER|||||Sobic.002G280800|||PAC:28378969|),INTERGENIC(MODIFIER|||||||||)	GT:PL:GQ	1/1:255,60,0:99
Chr02	66423424	.	C	T	222.0	.	DP=13;VDB=0.0388;AF1=1;AC1=2;DP4=0,0,8,4;MQ=43;FQ=-63;EFF=NON_SYNONYMOUS_CODING(MODERATE|MISSENSE|tCg/tTg|S31L||Sobic.002G283300|||PAC:28379992|)	GT:PL:GQ	1/1:255,36,0:69
Chr02	66526341	.	C	T	222.0	.	DP=33;VDB=0.0404;AF1=1;AC1=2;DP4=0,0,8,20;MQ=44;FQ=-111;EFF=DOWNSTREAM(MODIFIER|||||Sobic.002G285200|||PAC:28382963|),UPSTREAM(MODIFIER|||||Sobic.002G285400|||PAC:28381570|),UPSTREAM(MODIFIER|||||Sobic.002G285500|||PAC:28380685|),UPSTREAM(MODIFIER|||||Sobic.002G285600|||PAC:28379913|),UTR_3_PRIME(MODIFIER|||||Sobic.002G285300|||PAC:28380534|2)	GT:PL:GQ	1/1:255,84,0:99
Chr02	66603795	.	C	T	222.0	.	DP=20;VDB=0.0374;AF1=1;AC1=2;DP4=0,0,11,8;MQ=43;FQ=-84;EFF=INTERGENIC(MODIFIER|||||||||),UPSTREAM(MODIFIER|||||Sobic.002G286500|||PAC:28380240|)	GT:PL:GQ	1/1:255,57,0:99
Chr02	66667802	.	C	T	222.0	.	DP=15;VDB=0.0371;AF1=1;AC1=2;DP4=0,0,4,11;MQ=43;FQ=-72;EFF=DOWNSTREAM(MODIFIER|||||Sobic.002G287800|||PAC:28380944|),DOWNSTREAM(MODIFIER|||||Sobic.002G287900|||PAC:28381485|),DOWNSTREAM(MODIFIER|||||Sobic.002G288000|||PAC:28378884|),INTERGENIC(MODIFIER|||||||||)	GT:PL:GQ	1/1:255,45,0:87
Chr02	66814664	.	C	T	222.0	.	DP=30;VDB=0.0401;AF1=1;AC1=2;DP4=0,0,12,16;MQ=43;FQ=-111;EFF=INTRON(MODIFIER|||||Sobic.002G289800|||PAC:28380147|6),UPSTREAM(MODIFIER|||||Sobic.002G289900|||PAC:28382823|)	GT:PL:GQ	1/1:255,84,0:99
Chr02	67001437	.	C	T	222.0	.	DP=33;VDB=0.0281;AF1=1;AC1=2;DP4=0,0,10,18;MQ=42;FQ=-111;EFF=DOWNSTREAM(MODIFIER|||||Sobic.002G292400|||PAC:28381988|),INTRON(MODIFIER|||||Sobic.002G292500|||PAC:28379706|1),UPSTREAM(MODIFIER|||||Sobic.002G292300|||PAC:28380971|)	GT:PL:GQ	1/1:255,84,0:99
Chr02	67020715	.	C	T	222.0	.	DP=16;VDB=0.0399;AF1=1;AC1=2;DP4=0,0,7,8;MQ=44;FQ=-72;EFF=DOWNSTREAM(MODIFIER|||||Sobic.002G292900|||PAC:28381995|),INTRON(MODIFIER|||||Sobic.002G292800|||PAC:28380495|1)	GT:PL:GQ	1/1:255,45,0:87
Chr02	67167129	.	C	T	222.0	.	DP=25;VDB=0.0404;AF1=1;AC1=2;DP4=0,0,10,11;MQ=43;FQ=-90;EFF=DOWNSTREAM(MODIFIER|||||Sobic.002G294100|||PAC:28381922|),NON_SYNONYMOUS_CODING(MODERATE|MISSENSE|tGc/tAc|C268Y||Sobic.002G294000|||PAC:28382221|)	GT:PL:GQ	1/1:255,63,0:99
Chr02	67173539	.	C	T	222.0	.	DP=15;VDB=0.0404;AF1=1;AC1=2;DP4=0,0,6,7;MQ=42;FQ=-66;EFF=SYNONYMOUS_CODING(LOW|SILENT|gaG/gaA|E167||Sobic.002G294100|||PAC:28381922|),UPSTREAM(MODIFIER|||||Sobic.002G294000|||PAC:28382221|),UPSTREAM(MODIFIER|||||Sobic.002G294200|||PAC:28382687|)	GT:PL:GQ	1/1:255,39,0:75
Chr02	67420417	.	C	T	222.0	.	DP=36;VDB=0.0308;AF1=1;AC1=2;DP4=0,0,11,22;MQ=44;FQ=-126;EFF=DOWNSTREAM(MODIFIER|||||Sobic.002G298700|||PAC:28381052|),INTERGENIC(MODIFIER|||||||||)	GT:PL:GQ	1/1:255,99,0:99
Chr02	67611785	.	C	T	222.0	.	DP=38;VDB=0.0404;AF1=1;AC1=2;DP4=0,0,26,8;MQ=45;FQ=-129;EFF=INTERGENIC(MODIFIER|||||||||),UPSTREAM(MODIFIER|||||Sobic.002G300100|||PAC:28383947|)	GT:PL:GQ	1/1:255,102,0:99
Chr02	67642923	.	C	T	222.0	.	DP=29;VDB=0.0374;AF1=1;AC1=2;DP4=0,0,13,14;MQ=45;FQ=-108;EFF=INTERGENIC(MODIFIER|||||||||),UPSTREAM(MODIFIER|||||Sobic.002G300500|||PAC:28379524|)	GT:PL:GQ	1/1:255,81,0:99
Chr02	67667846	.	C	T	222.0	.	DP=25;VDB=0.0401;AF1=1;AC1=2;DP4=0,0,8,14;MQ=45;FQ=-93;EFF=INTERGENIC(MODIFIER|||||||||)	GT:PL:GQ	1/1:255,66,0:99
Chr02	67805862	.	C	T	222.0	.	DP=22;VDB=0.0404;AF1=1;AC1=2;DP4=0,0,11,11;MQ=45;FQ=-93;EFF=INTERGENIC(MODIFIER|||||||||),UPSTREAM(MODIFIER|||||Sobic.002G301800|||PAC:28379126|),UPSTREAM(MODIFIER|||||Sobic.002G301900|||PAC:28379595|)	GT:PL:GQ	1/1:255,66,0:99
Chr02	67860434	.	C	T	222.0	.	DP=40;VDB=0.0355;AF1=1;AC1=2;DP4=0,0,23,16;MQ=45;FQ=-144;EFF=DOWNSTREAM(MODIFIER|||||Sobic.002G302800|||PAC:28383937|),INTRON(MODIFIER|||||Sobic.002G302700|||PAC:28383296|3)	GT:PL:GQ	1/1:255,117,0:99
Chr02	68068308	.	C	T	222.0	.	DP=31;VDB=0.0333;AF1=1;AC1=2;DP4=0,0,14,13;MQ=41;FQ=-108;EFF=INTRON(MODIFIER|||||Sobic.002G306000|||PAC:28381844|1)	GT:PL:GQ	1/1:255,81,0:99
Chr02	68369971	.	C	T	222.0	.	DP=29;VDB=0.0399;AF1=1;AC1=2;DP4=0,0,14,10;MQ=39;FQ=-99;EFF=DOWNSTREAM(MODIFIER|||||Sobic.002G309800|||PAC:28381685|),DOWNSTREAM(MODIFIER|||||Sobic.002G309800|||PAC:28381686|),INTERGENIC(MODIFIER|||||||||)	GT:PL:GQ	1/1:255,72,0:99
Chr02	68822084	.	C	T	222.0	.	DP=52;VDB=0.0404;AF1=1;AC1=2;DP4=0,0,25,15;MQ=45;FQ=-147;EFF=DOWNSTREAM(MODIFIER|||||Sobic.002G314900|||PAC:28381553|),INTERGENIC(MODIFIER|||||||||),UPSTREAM(MODIFIER|||||Sobic.002G315000|||PAC:28381119|)	GT:PL:GQ	1/1:255,120,0:99
Chr02	68885822	.	C	T	222.0	.	DP=26;VDB=0.0399;AF1=1;AC1=2;DP4=0,0,16,3;MQ=46;FQ=-84;EFF=SYNONYMOUS_CODING(LOW|SILENT|cgC/cgT|R77||Sobic.002G315600|||PAC:28379155|)	GT:PL:GQ	1/1:255,57,0:99
Chr02	68933127	.	C	T	222.0	.	DP=28;VDB=0.0374;AF1=1;AC1=2;DP4=0,0,16,10;MQ=44;FQ=-105;EFF=DOWNSTREAM(MODIFIER|||||Sobic.002G316700|||PAC:28380363|),NON_SYNONYMOUS_CODING(MODERATE|MISSENSE|atG/atA|M661I||Sobic.002G316600|||PAC:28383190|),NON_SYNONYMOUS_CODING(MODERATE|MISSENSE|atG/atA|M661I||Sobic.002G316600|||PAC:28383191|),NON_SYNONYMOUS_CODING(MODERATE|MISSENSE|atG/atA|M661I||Sobic.002G316600|||PAC:28383192|),NON_SYNONYMOU…	GT:PL:GQ	1/1:255,78,0:99
Chr02	68979306	.	C	T	222.0	.	DP=30;VDB=0.0401;AF1=1;AC1=2;DP4=0,0,16,11;MQ=44;FQ=-108;EFF=DOWNSTREAM(MODIFIER|||||Sobic.002G317200|||PAC:28382213|),UTR_5_PRIME(MODIFIER|||||Sobic.002G317300|||PAC:28383977|1),UTR_5_PRIME(MODIFIER|||||Sobic.002G317300|||PAC:28383978|1)	GT:PL:GQ	1/1:255,81,0:99
Chr02	68997121	.	C	T	222.0	.	DP=27;VDB=0.0333;AF1=1;AC1=2;DP4=0,0,20,5;MQ=44;FQ=-102;EFF=DOWNSTREAM(MODIFIER|||||Sobic.002G317500|||PAC:28380035|),DOWNSTREAM(MODIFIER|||||Sobic.002G317500|||PAC:28380036|),INTERGENIC(MODIFIER|||||||||),UPSTREAM(MODIFIER|||||Sobic.002G317400|||PAC:28379627|),UPSTREAM(MODIFIER|||||Sobic.002G317400|||PAC:28379628|),UPSTREAM(MODIFIER|||||Sobic.002G317400|||PAC:28379629|),UPSTREAM(MODIFIER|||||Sob…	GT:PL:GQ	1/1:255,75,0:99
Chr02	69009846	.	C	T	208.0	.	DP=9;VDB=0.0281;AF1=1;AC1=2;DP4=0,0,5,4;MQ=44;FQ=-54;EFF=DOWNSTREAM(MODIFIER|||||Sobic.002G317800|||PAC:28380423|),DOWNSTREAM(MODIFIER|||||Sobic.002G317800|||PAC:28380424|),INTERGENIC(MODIFIER|||||||||)	GT:PL:GQ	1/1:241,27,0:51
Chr02	69021515	.	C	T	222.0	.	DP=34;VDB=0.0404;AF1=1;AC1=2;DP4=0,0,13,13;MQ=43;FQ=-105;EFF=DOWNSTREAM(MODIFIER|||||Sobic.002G317900|||PAC:28382254|),INTERGENIC(MODIFIER|||||||||),UPSTREAM(MODIFIER|||||Sobic.002G318000|||PAC:28378967|)	GT:PL:GQ	1/1:255,78,0:99
Chr02	69072374	.	C	T	222.0	.	DP=33;VDB=0.0399;AF1=1;AC1=2;DP4=0,0,13,17;MQ=45;FQ=-117;EFF=INTERGENIC(MODIFIER|||||||||),UPSTREAM(MODIFIER|||||Sobic.002G318800|||PAC:28382863|),UPSTREAM(MODIFIER|||||Sobic.002G318900|||PAC:28380170|),UPSTREAM(MODIFIER|||||Sobic.002G319000|||PAC:28383904|),UPSTREAM(MODIFIER|||||Sobic.002G319000|||PAC:28383905|)	GT:PL:GQ	1/1:255,90,0:99
Chr02	69157804	.	C	T	222.0	.	DP=37;VDB=0.0399;AF1=1;AC1=2;DP4=0,0,22,12;MQ=44;FQ=-129;EFF=DOWNSTREAM(MODIFIER|||||Sobic.002G320400|||PAC:28383445|),DOWNSTREAM(MODIFIER|||||Sobic.002G320500|||PAC:28382605|),NON_SYNONYMOUS_CODING(MODERATE|MISSENSE|tCt/tTt|S280F||Sobic.002G320300|||PAC:28380642|)	GT:PL:GQ	1/1:255,102,0:99
Chr02	69209899	.	C	T	222.0	.	DP=12;VDB=0.0384;AF1=1;AC1=2;DP4=0,0,9,3;MQ=45;FQ=-63;EFF=DOWNSTREAM(MODIFIER|||||Sobic.002G321000|||PAC:28382347|),DOWNSTREAM(MODIFIER|||||Sobic.002G321000|||PAC:28382348|),INTERGENIC(MODIFIER|||||||||),UPSTREAM(MODIFIER|||||Sobic.002G320900|||PAC:28380275|)	GT:PL:GQ	1/1:255,36,0:69
Chr02	69224064	.	C	T	222.0	.	DP=20;VDB=0.0401;AF1=1;AC1=2;DP4=0,0,6,8;MQ=45;FQ=-69;EFF=INTERGENIC(MODIFIER|||||||||)	GT:PL:GQ	1/1:255,42,0:81
Chr02	69258192	.	C	T	222.0	.	DP=18;VDB=0.0404;AF1=1;AC1=2;DP4=0,0,8,8;MQ=45;FQ=-75;EFF=UTR_3_PRIME(MODIFIER|||||Sobic.002G321200|||PAC:28382653|2)	GT:PL:GQ	1/1:255,48,0:93
Chr02	69262717	.	C	T	222.0	.	DP=28;VDB=0.0355;AF1=1;AC1=2;DP4=0,0,16,8;MQ=45;FQ=-99;EFF=DOWNSTREAM(MODIFIER|||||Sobic.002G321200|||PAC:28382653|),INTERGENIC(MODIFIER|||||||||),UPSTREAM(MODIFIER|||||Sobic.002G321300|||PAC:28383801|)	GT:PL:GQ	1/1:255,72,0:99
Chr02	69319622	.	C	T	222.0	.	DP=13;VDB=0.0399;AF1=1;AC1=2;DP4=0,0,5,7;MQ=45;FQ=-63;EFF=DOWNSTREAM(MODIFIER|||||Sobic.002G321700|||PAC:28383035|),DOWNSTREAM(MODIFIER|||||Sobic.002G321800|||PAC:28382349|),DOWNSTREAM(MODIFIER|||||Sobic.002G322000|||PAC:28379328|),INTRON(MODIFIER|||||Sobic.002G321900|||PAC:28380120|1)	GT:PL:GQ	1/1:255,36,0:69
Chr02	69430938	.	C	T	222.0	.	DP=35;VDB=0.0374;AF1=1;AC1=2;DP4=0,0,16,12;MQ=43;FQ=-111;EFF=DOWNSTREAM(MODIFIER|||||Sobic.002G323300|||PAC:28380631|),DOWNSTREAM(MODIFIER|||||Sobic.002G323300|||PAC:28380632|),INTERGENIC(MODIFIER|||||||||)	GT:PL:GQ	1/1:255,84,0:99
Chr02	69512637	.	C	T	222.0	.	DP=22;VDB=0.0384;AF1=1;AC1=2;DP4=0,0,11,9;MQ=45;FQ=-87;EFF=DOWNSTREAM(MODIFIER|||||Sobic.002G324800|||PAC:28379218|),SYNONYMOUS_CODING(LOW|SILENT|cgC/cgT|R73||Sobic.002G324700|||PAC:28381090|),UPSTREAM(MODIFIER|||||Sobic.002G324600|||PAC:28379464|)	GT:PL:GQ	1/1:255,60,0:99
Chr02	69523582	.	C	T	222.0	.	DP=27;VDB=0.0281;AF1=1;AC1=2;DP4=0,0,8,16;MQ=38;FQ=-99;EFF=DOWNSTREAM(MODIFIER|||||Sobic.002G324900|||PAC:28380468|),DOWNSTREAM(MODIFIER|||||Sobic.002G324900|||PAC:28380469|),INTERGENIC(MODIFIER|||||||||),UPSTREAM(MODIFIER|||||Sobic.002G324800|||PAC:28379218|)	GT:PL:GQ	1/1:255,72,0:99
Chr02	69876063	.	C	T	222.0	.	DP=25;VDB=0.0281;AF1=1;AC1=2;DP4=0,0,9,11;MQ=45;FQ=-87;EFF=INTERGENIC(MODIFIER|||||||||),UPSTREAM(MODIFIER|||||Sobic.002G330300|||PAC:28381206|)	GT:PL:GQ	1/1:255,60,0:99
Chr02	70062141	.	C	T	222.0	.	DP=13;VDB=0.0281;AF1=1;AC1=2;DP4=0,0,9,4;MQ=46;FQ=-66;EFF=INTERGENIC(MODIFIER|||||||||)	GT:PL:GQ	1/1:255,39,0:75
Chr02	70107899	.	C	T	222.0	.	DP=32;VDB=0.0404;AF1=1;AC1=2;DP4=0,0,18,11;MQ=45;FQ=-114;EFF=INTRON(MODIFIER|||||Sobic.002G332900|||PAC:28379318|1),UPSTREAM(MODIFIER|||||Sobic.002G333000|||PAC:28378999|)	GT:PL:GQ	1/1:255,87,0:99
Chr02	70146241	.	C	T	222.0	.	DP=35;VDB=0.0225;AF1=1;AC1=2;DP4=0,0,13,20;MQ=44;FQ=-126;EFF=NON_SYNONYMOUS_CODING(MODERATE|MISSENSE|Gat/Aat|D646N||Sobic.002G333400|||PAC:28383638|),UPSTREAM(MODIFIER|||||Sobic.002G333300|||PAC:28384010|)	GT:PL:GQ	1/1:255,99,0:99
Chr02	70225508	.	C	T	222.0	.	DP=24;VDB=0.0399;AF1=1;AC1=2;DP4=0,0,5,16;MQ=45;FQ=-90;EFF=INTRON(MODIFIER|||||Sobic.002G334200|||PAC:28383567|1)	GT:PL:GQ	1/1:255,63,0:99
Chr02	70289444	.	C	T	222.0	.	DP=14;VDB=0.0401;AF1=1;AC1=2;DP4=0,0,4,9;MQ=44;FQ=-66;EFF=INTRON(MODIFIER|||||Sobic.002G335000|||PAC:28381800|1),UPSTREAM(MODIFIER|||||Sobic.002G335100|||PAC:28381652|)	GT:PL:GQ	1/1:255,39,0:75
Chr02	70342464	.	C	T	222.0	.	DP=37;VDB=0.0355;AF1=1;AC1=2;DP4=0,0,14,15;MQ=43;FQ=-114;EFF=DOWNSTREAM(MODIFIER|||||Sobic.002G335800|||PAC:28382711|),INTERGENIC(MODIFIER|||||||||)	GT:PL:GQ	1/1:255,87,0:99
Chr02	70426296	.	C	T	186.0	.	DP=9;VDB=0.0281;AF1=1;AC1=2;DP4=0,0,4,5;MQ=46;FQ=-54;EFF=DOWNSTREAM(MODIFIER|||||Sobic.002G337100|||PAC:28382150|),DOWNSTREAM(MODIFIER|||||Sobic.002G337100|||PAC:28382151|),DOWNSTREAM(MODIFIER|||||Sobic.002G337100|||PAC:28382152|),INTERGENIC(MODIFIER|||||||||),UPSTREAM(MODIFIER|||||Sobic.002G336900|||PAC:28380640|),UPSTREAM(MODIFIER|||||Sobic.002G337000|||PAC:28379180|)	GT:PL:GQ	1/1:219,27,0:51
Chr02	70605105	.	C	T	222.0	.	DP=13;VDB=0.0374;AF1=1;AC1=2;DP4=0,0,3,9;MQ=45;FQ=-63;EFF=DOWNSTREAM(MODIFIER|||||Sobic.002G339100|||PAC:28380729|),INTERGENIC(MODIFIER|||||||||),UPSTREAM(MODIFIER|||||Sobic.002G339200|||PAC:28381128|)	GT:PL:GQ	1/1:255,36,0:69
Chr02	72588168	.	G	A	222.0	.	DP=35;VDB=0.0404;AF1=1;AC1=2;DP4=0,0,23,11;MQ=44;FQ=-129;EFF=UPSTREAM(MODIFIER|||||Sobic.002G366200|||PAC:28382970|),UTR_3_PRIME(MODIFIER|||||Sobic.002G366300|||PAC:28380319|11)	GT:PL:GQ	1/1:255,102,0:99
Chr02	72618790	.	G	A	222.0	.	DP=21;VDB=0.0147;AF1=1;AC1=2;DP4=0,0,5,12;MQ=45;FQ=-78;EFF=DOWNSTREAM(MODIFIER|||||Sobic.002G366800|||PAC:28382783|),DOWNSTREAM(MODIFIER|||||Sobic.002G366800|||PAC:28382784|),INTERGENIC(MODIFIER|||||||||)	GT:PL:GQ	1/1:255,51,0:99
Chr02	72709065	.	G	A	222.0	.	DP=32;VDB=0.0404;AF1=1;AC1=2;DP4=0,0,4,25;MQ=46;FQ=-114;EFF=DOWNSTREAM(MODIFIER|||||Sobic.002G367400|||PAC:28382404|),INTERGENIC(MODIFIER|||||||||),UPSTREAM(MODIFIER|||||Sobic.002G367500|||PAC:28380960|)	GT:PL:GQ	1/1:255,87,0:99
Chr02	72878680	.	G	A	222.0	.	DP=14;VDB=0.0371;AF1=1;AC1=2;DP4=0,0,4,9;MQ=45;FQ=-66;EFF=DOWNSTREAM(MODIFIER|||||Sobic.002G369900|||PAC:28383038|),INTERGENIC(MODIFIER|||||||||),UPSTREAM(MODIFIER|||||Sobic.002G370000|||PAC:28383559|)	GT:PL:GQ	1/1:255,39,0:75
Chr02	72923537	.	G	A	222.0	.	DP=24;VDB=0.0299;AF1=1;AC1=2;DP4=0,0,18,3;MQ=45;FQ=-90;EFF=INTERGENIC(MODIFIER|||||||||),UPSTREAM(MODIFIER|||||Sobic.002G370400|||PAC:28380425|),UPSTREAM(MODIFIER|||||Sobic.002G370500|||PAC:28379767|)	GT:PL:GQ	1/1:255,63,0:99
Chr02	73039275	.	C	T	222.0	.	DP=19;VDB=0.0404;AF1=1;AC1=2;DP4=0,0,9,9;MQ=45;FQ=-81;EFF=DOWNSTREAM(MODIFIER|||||Sobic.002G372400|||PAC:28378894|),INTERGENIC(MODIFIER|||||||||),UPSTREAM(MODIFIER|||||Sobic.002G372300|||PAC:28383268|)	GT:PL:GQ	1/1:255,54,0:99
Chr02	73260905	.	C	T	222.0	.	DP=56;VDB=0.0333;AF1=1;AC1=2;DP4=0,0,30,22;MQ=45;FQ=-184;EFF=DOWNSTREAM(MODIFIER|||||Sobic.002G375600|||PAC:28383394|),NON_SYNONYMOUS_CODING(MODERATE|MISSENSE|aGt/aAt|S440N||Sobic.002G375500|||PAC:28380151|),UPSTREAM(MODIFIER|||||Sobic.002G375400|||PAC:28381041|),UPSTREAM(MODIFIER|||||Sobic.002G375400|||PAC:28381042|),UPSTREAM(MODIFIER|||||Sobic.002G375400|||PAC:28381043|),UPSTREAM(MODIFIER|||||S…	GT:PL:GQ	1/1:255,157,0:99
Chr02	73314853	.	C	T	222.0	.	DP=38;VDB=0.0399;AF1=1;AC1=2;DP4=0,0,20,14;MQ=44;FQ=-129;EFF=INTERGENIC(MODIFIER|||||||||),UPSTREAM(MODIFIER|||||Sobic.002G376100|||PAC:28383155|)	GT:PL:GQ	1/1:255,102,0:99
Chr02	73362140	.	C	T	222.0	.	DP=36;VDB=0.0333;AF1=1;AC1=2;DP4=0,0,16,15;MQ=44;FQ=-120;EFF=DOWNSTREAM(MODIFIER|||||Sobic.002G376800|||PAC:28382672|),INTERGENIC(MODIFIER|||||||||),UPSTREAM(MODIFIER|||||Sobic.002G376900|||PAC:28383306|),UPSTREAM(MODIFIER|||||Sobic.002G377000|||PAC:28381980|)	GT:PL:GQ	1/1:255,93,0:99
Chr02	73633378	.	C	T	222.0	.	DP=38;VDB=0.0374;AF1=1;AC1=2;DP4=0,0,16,19;MQ=44;FQ=-132;EFF=INTERGENIC(MODIFIER|||||||||),UPSTREAM(MODIFIER|||||Sobic.002G380700|||PAC:28382529|)	GT:PL:GQ	1/1:255,105,0:99
Chr02	73829892	.	C	T	222.0	.	DP=14;VDB=0.0198;AF1=1;AC1=2;DP4=0,0,3,10;MQ=40;FQ=-66;EFF=DOWNSTREAM(MODIFIER|||||Sobic.002G382800|||PAC:28380810|),DOWNSTREAM(MODIFIER|||||Sobic.002G382900|||PAC:28380488|),INTERGENIC(MODIFIER|||||||||)	GT:PL:GQ	1/1:255,39,0:75
Chr02	73979938	.	C	T	222.0	.	DP=36;VDB=0.0308;AF1=1;AC1=2;DP4=0,0,21,13;MQ=43;FQ=-129;EFF=INTERGENIC(MODIFIER|||||||||)	GT:PL:GQ	1/1:255,102,0:99
Chr02	73986256	.	C	T	222.0	.	DP=16;VDB=0.0333;AF1=1;AC1=2;DP4=0,0,4,11;MQ=44;FQ=-72;EFF=INTERGENIC(MODIFIER|||||||||)	GT:PL:GQ	1/1:255,45,0:87
Chr02	74030923	.	C	T	219.0	.	DP=12;VDB=0.0320;AF1=1;AC1=2;DP4=0,0,3,8;MQ=46;FQ=-60;EFF=INTERGENIC(MODIFIER|||||||||),UPSTREAM(MODIFIER|||||Sobic.002G386100|||PAC:28381593|),UPSTREAM(MODIFIER|||||Sobic.002G386100|||PAC:28381594|)	GT:PL:GQ	1/1:252,33,0:63
Chr02	74506987	.	G	A	222.0	.	DP=15;VDB=0.0384;AF1=1;AC1=2;DP4=0,0,6,9;MQ=44;FQ=-72;EFF=INTERGENIC(MODIFIER|||||||||),UPSTREAM(MODIFIER|||||Sobic.002G392700|||PAC:28379346|),UPSTREAM(MODIFIER|||||Sobic.002G392800|||PAC:28382261|)	GT:PL:GQ	1/1:255,45,0:87
Chr02	74638945	.	G	A	222.0	.	DP=25;VDB=0.0374;AF1=1;AC1=2;DP4=0,0,6,18;MQ=43;FQ=-99;EFF=INTERGENIC(MODIFIER|||||||||)	GT:PL:GQ	1/1:255,72,0:99
Chr02	74663463	.	G	A	222.0	.	DP=32;VDB=0.0401;AF1=1;AC1=2;DP4=0,0,7,18;MQ=45;FQ=-102;EFF=DOWNSTREAM(MODIFIER|||||Sobic.002G394400|||PAC:28383138|),INTERGENIC(MODIFIER|||||||||),UPSTREAM(MODIFIER|||||Sobic.002G394300|||PAC:28379310|)	GT:PL:GQ	1/1:255,75,0:99
Chr02	74760179	.	G	A	222.0	.	DP=21;VDB=0.0198;AF1=1;AC1=2;DP4=0,0,13,5;MQ=41;FQ=-81;EFF=DOWNSTREAM(MODIFIER|||||Sobic.002G395900|||PAC:28382063|),SYNONYMOUS_CODING(LOW|SILENT|ctC/ctT|L58||Sobic.002G396000|||PAC:28382525|)	GT:PL:GQ	1/1:255,54,0:99
Chr02	74780751	.	G	A	222.0	.	DP=27;VDB=0.0404;AF1=1;AC1=2;DP4=0,0,18,7;MQ=45;FQ=-102;EFF=DOWNSTREAM(MODIFIER|||||Sobic.002G396100|||PAC:28380839|),DOWNSTREAM(MODIFIER|||||Sobic.002G396100|||PAC:28380840|),DOWNSTREAM(MODIFIER|||||Sobic.002G396200|||PAC:28382552|),DOWNSTREAM(MODIFIER|||||Sobic.002G396300|||PAC:28382888|),INTERGENIC(MODIFIER|||||||||)	GT:PL:GQ	1/1:255,75,0:99
Chr02	74849072	.	G	A	222.0	.	DP=14;VDB=0.0253;AF1=1;AC1=2;DP4=0,0,5,8;MQ=45;FQ=-66;EFF=INTERGENIC(MODIFIER|||||||||),UPSTREAM(MODIFIER|||||Sobic.002G397100|||PAC:28379835|)	GT:PL:GQ	1/1:255,39,0:75
Chr02	74852390	.	G	A	222.0	.	DP=49;VDB=0.0401;AF1=1;AC1=2;DP4=0,0,20,25;MQ=41;FQ=-162;EFF=NON_SYNONYMOUS_CODING(MODERATE|MISSENSE|aGc/aAc|S105N||Sobic.002G397100|||PAC:28379835|),UPSTREAM(MODIFIER|||||Sobic.002G397200|||PAC:28382260|)	GT:PL:GQ	1/1:255,135,0:99
Chr02	74939779	.	G	A	222.0	.	DP=34;VDB=0.0404;AF1=1;AC1=2;DP4=0,0,18,16;MQ=44;FQ=-129;EFF=DOWNSTREAM(MODIFIER|||||Sobic.002G398600|||PAC:28383127|),INTRON(MODIFIER|||||Sobic.002G398500|||PAC:28382190|8)	GT:PL:GQ	1/1:255,102,0:99
Chr02	74983791	.	G	A	210.0	.	DP=16;VDB=0.0356;AF1=1;AC1=2;DP4=0,0,7,4;MQ=46;FQ=-60;EFF=DOWNSTREAM(MODIFIER|||||Sobic.002G399200|||PAC:28379657|),SYNONYMOUS_CODING(LOW|SILENT|gcG/gcA|A107||Sobic.002G399300|||PAC:28382403|)	GT:PL:GQ	1/1:243,33,0:63
Chr02	75007734	.	G	A	222.0	.	DP=27;VDB=0.0333;AF1=1;AC1=2;DP4=0,0,10,15;MQ=45;FQ=-102;EFF=INTRON(MODIFIER|||||Sobic.002G399500|||PAC:28380514|8),UPSTREAM(MODIFIER|||||Sobic.002G399400|||PAC:28381739|)	GT:PL:GQ	1/1:255,75,0:99
Chr02	75016548	.	G	A	222.0	.	DP=28;VDB=0.0355;AF1=1;AC1=2;DP4=0,0,10,15;MQ=42;FQ=-102;EFF=DOWNSTREAM(MODIFIER|||||Sobic.002G399600|||PAC:28382509|),DOWNSTREAM(MODIFIER|||||Sobic.002G399700|||PAC:28381033|),DOWNSTREAM(MODIFIER|||||Sobic.002G399700|||PAC:28381034|),INTERGENIC(MODIFIER|||||||||),UPSTREAM(MODIFIER|||||Sobic.002G399500|||PAC:28380514|)	GT:PL:GQ	1/1:255,75,0:99
Chr02	75119781	.	G	A	222.0	.	DP=39;VDB=0.0333;AF1=1;AC1=2;DP4=0,0,17,14;MQ=46;FQ=-120;EFF=DOWNSTREAM(MODIFIER|||||Sobic.002G401000|||PAC:28380653|),DOWNSTREAM(MODIFIER|||||Sobic.002G401200|||PAC:28380950|),INTERGENIC(MODIFIER|||||||||),UPSTREAM(MODIFIER|||||Sobic.002G401100|||PAC:28378980|)	GT:PL:GQ	1/1:255,93,0:99
Chr02	75129976	.	G	A	138.0	.	DP=8;VDB=0.0103;AF1=1;AC1=2;DP4=0,0,2,4;MQ=43;FQ=-45;EFF=INTERGENIC(MODIFIER|||||||||),UPSTREAM(MODIFIER|||||Sobic.002G401200|||PAC:28380950|)	GT:PL:GQ	1/1:171,18,0:33
Chr02	75193972	.	G	A	222.0	.	DP=15;VDB=0.0225;AF1=1;AC1=2;DP4=0,0,7,7;MQ=42;FQ=-69;EFF=INTERGENIC(MODIFIER|||||||||),UPSTREAM(MODIFIER|||||Sobic.002G401800|||PAC:28381638|),UPSTREAM(MODIFIER|||||Sobic.002G401800|||PAC:28381639|)	GT:PL:GQ	1/1:255,42,0:81
Chr02	75299399	.	G	A	222.0	.	DP=34;VDB=0.0147;AF1=1;AC1=2;DP4=0,0,8,20;MQ=45;FQ=-111;EFF=INTERGENIC(MODIFIER|||||||||)	GT:PL:GQ	1/1:255,84,0:99
Chr02	75425655	.	G	A	222.0	.	DP=27;VDB=0.0388;AF1=1;AC1=2;DP4=0,0,8,14;MQ=44;FQ=-93;EFF=DOWNSTREAM(MODIFIER|||||Sobic.002G404800|||PAC:28382258|),DOWNSTREAM(MODIFIER|||||Sobic.002G405000|||PAC:28379333|),SYNONYMOUS_CODING(LOW|SILENT|gcC/gcT|A29||Sobic.002G404900|||PAC:28379815|),UPSTREAM(MODIFIER|||||Sobic.002G405100|||PAC:28383262|),UPSTREAM(MODIFIER|||||Sobic.002G405100|||PAC:28383263|)	GT:PL:GQ	1/1:255,66,0:99
Chr02	75540331	.	G	A	222.0	.	DP=40;VDB=0.0404;AF1=1;AC1=2;DP4=0,0,17,23;MQ=45;FQ=-147;EFF=DOWNSTREAM(MODIFIER|||||Sobic.002G406200|||PAC:28383965|),UPSTREAM(MODIFIER|||||Sobic.002G406300|||PAC:28379498|),UTR_3_PRIME(MODIFIER|||||Sobic.002G406100|||PAC:28380354|3),UTR_3_PRIME(MODIFIER|||||Sobic.002G406100|||PAC:28380355|3),UTR_3_PRIME(MODIFIER|||||Sobic.002G406100|||PAC:28380356|2)	GT:PL:GQ	1/1:255,120,0:99
Chr02	75627730	.	G	A	222.0	.	DP=16;VDB=0.0333;AF1=1;AC1=2;DP4=0,0,4,12;MQ=45;FQ=-75;EFF=DOWNSTREAM(MODIFIER|||||Sobic.002G407800|||PAC:28383746|),DOWNSTREAM(MODIFIER|||||Sobic.002G407800|||PAC:28383747|),DOWNSTREAM(MODIFIER|||||Sobic.002G407900|||PAC:28383718|),DOWNSTREAM(MODIFIER|||||Sobic.002G407900|||PAC:28383719|),DOWNSTREAM(MODIFIER|||||Sobic.002G407900|||PAC:28383720|),INTERGENIC(MODIFIER|||||||||),UPSTREAM(MODIFIER|||…	GT:PL:GQ	1/1:255,48,0:93
Chr02	75883833	.	G	A	222.0	.	DP=33;VDB=0.0355;AF1=1;AC1=2;DP4=0,0,15,14;MQ=28;FQ=-114;EFF=INTERGENIC(MODIFIER|||||||||)	GT:PL:GQ	1/1:255,87,0:99
Chr02	75893786	.	G	A	222.0	.	DP=26;VDB=0.0147;AF1=1;AC1=2;DP4=0,0,10,5;MQ=47;FQ=-72;EFF=INTERGENIC(MODIFIER|||||||||),UPSTREAM(MODIFIER|||||Sobic.002G410900|||PAC:28381915|)	GT:PL:GQ	1/1:255,45,0:87
Chr02	75948092	.	G	A	222.0	.	DP=23;VDB=0.0355;AF1=1;AC1=2;DP4=0,0,10,11;MQ=46;FQ=-90;EFF=INTERGENIC(MODIFIER|||||||||),UPSTREAM(MODIFIER|||||Sobic.002G411600|||PAC:28379314|)	GT:PL:GQ	1/1:255,63,0:99
Chr02	75956978	.	G	A	222.0	.	DP=39;VDB=0.0124;AF1=1;AC1=2;DP4=0,0,19,16;MQ=45;FQ=-132;EFF=DOWNSTREAM(MODIFIER|||||Sobic.002G411700|||PAC:28381306|),SYNONYMOUS_CODING(LOW|SILENT|gtG/gtA|V1270||Sobic.002G411600|||PAC:28379314|)	GT:PL:GQ	1/1:255,105,0:99
Chr02	75988638	.	G	A	222.0	.	DP=15;VDB=0.0356;AF1=1;AC1=2;DP4=0,0,4,10;MQ=43;FQ=-69;EFF=DOWNSTREAM(MODIFIER|||||Sobic.002G412200|||PAC:28381438|),INTERGENIC(MODIFIER|||||||||),UPSTREAM(MODIFIER|||||Sobic.002G412300|||PAC:28382835|)	GT:PL:GQ	1/1:255,42,0:81
Chr02	76004815	.	G	A	222.0	.	DP=24;VDB=0.0394;AF1=1;AC1=2;DP4=0,0,15,8;MQ=42;FQ=-96;EFF=DOWNSTREAM(MODIFIER|||||Sobic.002G412500|||PAC:28380698|),INTERGENIC(MODIFIER|||||||||),UPSTREAM(MODIFIER|||||Sobic.002G412600|||PAC:28383492|)	GT:PL:GQ	1/1:255,69,0:99
Chr02	76072955	.	G	A	222.0	.	DP=32;VDB=0.0394;AF1=1;AC1=2;DP4=0,0,13,16;MQ=45;FQ=-111;EFF=DOWNSTREAM(MODIFIER|||||Sobic.002G413700|||PAC:28379453|),UTR_3_PRIME(MODIFIER|||||Sobic.002G413600|||PAC:28379287|9)	GT:PL:GQ	1/1:255,84,0:99
Chr02	76138015	.	G	A	182.0	.	DP=11;VDB=0.0401;AF1=1;AC1=2;DP4=0,0,3,5;MQ=46;FQ=-51;EFF=UPSTREAM(MODIFIER|||||Sobic.002G414600|||PAC:28381822|),UTR_3_PRIME(MODIFIER|||||Sobic.002G414500|||PAC:28382651|5)	GT:PL:GQ	1/1:215,24,0:45
Chr02	76258053	.	G	A	222.0	.	DP=38;VDB=0.0308;AF1=1;AC1=2;DP4=0,0,21,15;MQ=45;FQ=-135;EFF=INTERGENIC(MODIFIER|||||||||),UPSTREAM(MODIFIER|||||Sobic.002G415800|||PAC:28383236|),UPSTREAM(MODIFIER|||||Sobic.002G415900|||PAC:28381135|)	GT:PL:GQ	1/1:255,108,0:99
Chr02	76310866	.	G	A	222.0	.	DP=20;VDB=0.0394;AF1=1;AC1=2;DP4=0,0,11,8;MQ=44;FQ=-84;EFF=INTERGENIC(MODIFIER|||||||||),UPSTREAM(MODIFIER|||||Sobic.002G416300|||PAC:28383374|),UPSTREAM(MODIFIER|||||Sobic.002G416400|||PAC:28381488|)	GT:PL:GQ	1/1:255,57,0:99
Chr02	76369035	.	G	A	222.0	.	DP=23;VDB=0.0371;AF1=1;AC1=2;DP4=0,0,7,8;MQ=44;FQ=-72;EFF=DOWNSTREAM(MODIFIER|||||Sobic.002G416800|||PAC:28383641|),NON_SYNONYMOUS_CODING(MODERATE|MISSENSE|gCg/gTg|A153V||Sobic.002G416900|||PAC:28382649|)	GT:PL:GQ	1/1:255,45,0:87
Chr02	76493996	.	C	T	222.0	.	DP=30;VDB=0.0333;AF1=1;AC1=2;DP4=0,0,19,10;MQ=45;FQ=-114;EFF=INTERGENIC(MODIFIER|||||||||)	GT:PL:GQ	1/1:255,87,0:99
Chr02	76510960	.	G	A	117.0	.	DP=10;VDB=0.0401;AF1=1;AC1=2;DP4=0,0,7,3;MQ=24;FQ=-57;EFF=INTERGENIC(MODIFIER|||||||||),UPSTREAM(MODIFIER|||||Sobic.002G418000|||PAC:28383488|)	GT:PL:GQ	1/1:150,30,0:57
Chr02	76548801	.	C	T	222.0	.	DP=36;VDB=0.0388;AF1=1;AC1=2;DP4=0,0,26,8;MQ=45;FQ=-129;EFF=INTRON(MODIFIER|||||Sobic.002G418200|||PAC:28379473|6),INTRON(MODIFIER|||||Sobic.002G418200|||PAC:28379474|6)	GT:PL:GQ	1/1:255,102,0:99
Chr02	76664035	.	C	T	222.0	.	DP=32;VDB=0.0401;AF1=1;AC1=2;DP4=0,0,16,12;MQ=44;FQ=-111;EFF=DOWNSTREAM(MODIFIER|||||Sobic.002G419700|||PAC:28381972|),INTRON(MODIFIER|||||Sobic.002G419800|||PAC:28378955|6),UPSTREAM(MODIFIER|||||Sobic.002G419900|||PAC:28379340|)	GT:PL:GQ	1/1:255,84,0:99
Chr02	76761312	.	C	T	222.0	.	DP=43;VDB=0.0355;AF1=1;AC1=2;DP4=0,0,15,18;MQ=45;FQ=-126;EFF=INTERGENIC(MODIFIER|||||||||)	GT:PL:GQ	1/1:255,99,0:99
Chr02	76790113	.	C	T	222.0	.	DP=33;VDB=0.0399;AF1=1;AC1=2;DP4=0,0,16,15;MQ=45;FQ=-120;EFF=DOWNSTREAM(MODIFIER|||||Sobic.002G420900|||PAC:28383800|),DOWNSTREAM(MODIFIER|||||Sobic.002G421000|||PAC:28380909|),DOWNSTREAM(MODIFIER|||||Sobic.002G421000|||PAC:28380910|),INTERGENIC(MODIFIER|||||||||)	GT:PL:GQ	1/1:255,93,0:99
Chr02	76834208	.	C	T	222.0	.	DP=22;VDB=0.0308;AF1=1;AC1=2;DP4=0,0,16,5;MQ=45;FQ=-90;EFF=INTERGENIC(MODIFIER|||||||||),UPSTREAM(MODIFIER|||||Sobic.002G421400|||PAC:28382861|)	GT:PL:GQ	1/1:255,63,0:99
Chr02	76916039	.	C	T	93.0	.	DP=9;VDB=0.0281;AF1=1;AC1=2;DP4=0,0,2,7;MQ=21;FQ=-54;EFF=INTERGENIC(MODIFIER|||||||||),UPSTREAM(MODIFIER|||||Sobic.002G422100|||PAC:28381765|)	GT:PL:GQ	1/1:126,27,0:51
Chr02	77162173	.	C	T	222.0	.	DP=41;VDB=0.0404;AF1=1;AC1=2;DP4=0,0,16,21;MQ=45;FQ=-138;EFF=INTERGENIC(MODIFIER|||||||||),UPSTREAM(MODIFIER|||||Sobic.002G425600|||PAC:28380576|)	GT:PL:GQ	1/1:255,111,0:99
Chr02	77223714	.	C	T	222.0	.	DP=43;VDB=0.0253;AF1=1;AC1=2;DP4=0,0,22,18;MQ=44;FQ=-147;EFF=INTERGENIC(MODIFIER|||||||||)	GT:PL:GQ	1/1:255,120,0:99
Chr02	77254084	.	C	T	222.0	.	DP=21;VDB=0.0394;AF1=1;AC1=2;DP4=0,0,7,13;MQ=45;FQ=-87;EFF=INTRON(MODIFIER|||||Sobic.002G426400|||PAC:28379964|9)	GT:PL:GQ	1/1:255,60,0:99
Chr02	77403403	.	C	T	222.0	.	DP=27;VDB=0.0401;AF1=1;AC1=2;DP4=0,0,15,11;MQ=45;FQ=-105;EFF=DOWNSTREAM(MODIFIER|||||Sobic.002G428000|||PAC:28382058|),DOWNSTREAM(MODIFIER|||||Sobic.002G428200|||PAC:28381365|),NON_SYNONYMOUS_CODING(MODERATE|MISSENSE|Gat/Aat|D209N||Sobic.002G428100|||PAC:28380608|),NON_SYNONYMOUS_CODING(MODERATE|MISSENSE|Gat/Aat|D216N||Sobic.002G428100|||PAC:28380607|)	GT:PL:GQ	1/1:255,78,0:99
Chr02	77404121	.	C	T	222.0	.	DP=22;VDB=0.0308;AF1=1;AC1=2;DP4=0,0,4,15;MQ=45;FQ=-84;EFF=DOWNSTREAM(MODIFIER|||||Sobic.002G428000|||PAC:28382058|),DOWNSTREAM(MODIFIER|||||Sobic.002G428200|||PAC:28381365|),NON_SYNONYMOUS_CODING(MODERATE|MISSENSE|Gag/Aag|E67K||Sobic.002G428100|||PAC:28380608|),NON_SYNONYMOUS_CODING(MODERATE|MISSENSE|Gag/Aag|E74K||Sobic.002G428100|||PAC:28380607|)	GT:PL:GQ	1/1:255,57,0:99
Chr02	77611926	.	C	T	222.0	.	DP=30;VDB=0.0401;AF1=1;AC1=2;DP4=0,0,17,5;MQ=45;FQ=-93;EFF=INTERGENIC(MODIFIER|||||||||),UPSTREAM(MODIFIER|||||Sobic.002G430800|||PAC:28380591|),UPSTREAM(MODIFIER|||||Sobic.002G430800|||PAC:28380592|),UPSTREAM(MODIFIER|||||Sobic.002G430900|||PAC:28382153|)	GT:PL:GQ	1/1:255,66,0:99
Chr02	77622659	.	G	A	40.5	.	DP=7;VDB=0.0198;AF1=1;AC1=2;DP4=0,0,3,1;MQ=21;FQ=-39;EFF=DOWNSTREAM(MODIFIER|||||Sobic.002G431100|||PAC:28382123|),INTERGENIC(MODIFIER|||||||||),UPSTREAM(MODIFIER|||||Sobic.002G431000|||PAC:28383433|)	GT:PL:GQ	1/1:73,12,0:21
Chr02	77628683	.	C	T	222.0	.	DP=30;VDB=0.0388;AF1=1;AC1=2;DP4=0,0,2,27;MQ=44;FQ=-114;EFF=DOWNSTREAM(MODIFIER|||||Sobic.002G431200|||PAC:28381272|),DOWNSTREAM(MODIFIER|||||Sobic.002G431300|||PAC:28382371|),INTERGENIC(MODIFIER|||||||||),UPSTREAM(MODIFIER|||||Sobic.002G431100|||PAC:28382123|)	GT:PL:GQ	1/1:255,87,0:99
Chr02	77694797	.	C	T	25.0	.	DP=3;VDB=0.0081;AF1=1;AC1=2;DP4=0,0,2,1;MQ=23;FQ=-36;EFF=INTERGENIC(MODIFIER|||||||||)	GT:PL:GQ	1/1:57,9,0:15
Chr03	1551942	.	C	T	222.0	.	DP=13;VDB=0.0355;AF1=1;AC1=2;DP4=0,0,7,4;MQ=45;FQ=-60;EFF=INTERGENIC(MODIFIER|||||||||),UPSTREAM(MODIFIER|||||Sobic.003G017500|||PAC:28385059|)	GT:PL:GQ	1/1:255,33,0:63
Chr03	1554781	.	C	T	222.0	.	DP=17;VDB=0.0374;AF1=1;AC1=2;DP4=0,0,3,13;MQ=44;FQ=-75;EFF=INTERGENIC(MODIFIER|||||||||),UPSTREAM(MODIFIER|||||Sobic.003G017500|||PAC:28385059|)	GT:PL:GQ	1/1:255,48,0:93
Chr03	1723431	.	G	A	222.0	.	DP=25;VDB=0.0374;AF1=1;AC1=2;DP4=0,0,11,10;MQ=44;FQ=-90;EFF=DOWNSTREAM(MODIFIER|||||Sobic.003G019200|||PAC:28385690|),INTERGENIC(MODIFIER|||||||||),UPSTREAM(MODIFIER|||||Sobic.003G019300|||PAC:28386784|)	GT:PL:GQ	1/1:255,63,0:99
Chr03	1823037	.	G	A	222.0	.	DP=29;VDB=0.0355;AF1=1;AC1=2;DP4=0,0,16,10;MQ=41;FQ=-105;EFF=NON_SYNONYMOUS_CODING(MODERATE|MISSENSE|Gac/Aac|D734N||Sobic.003G021300|||PAC:28384853|)	GT:PL:GQ	1/1:255,78,0:99
Chr03	1823193	.	G	A	222.0	.	DP=29;VDB=0.0404;AF1=1;AC1=2;DP4=0,0,16,8;MQ=46;FQ=-99;EFF=NON_SYNONYMOUS_CODING(MODERATE|MISSENSE|Gcc/Acc|A786T||Sobic.003G021300|||PAC:28384853|)	GT:PL:GQ	1/1:255,72,0:99
Chr03	2103916	.	C	T	222.0	.	DP=16;VDB=0.0388;AF1=1;AC1=2;DP4=0,0,6,9;MQ=42;FQ=-72;EFF=INTERGENIC(MODIFIER|||||||||)	GT:PL:GQ	1/1:255,45,0:87
Chr03	2149790	.	C	T	222.0	.	DP=45;VDB=0.0399;AF1=1;AC1=2;DP4=0,0,11,24;MQ=45;FQ=-132;EFF=INTERGENIC(MODIFIER|||||||||),UPSTREAM(MODIFIER|||||Sobic.003G025400|||PAC:28384768|),UPSTREAM(MODIFIER|||||Sobic.003G025500|||PAC:28386377|)	GT:PL:GQ	1/1:255,105,0:99
Chr03	2171795	.	C	T	222.0	.	DP=34;VDB=0.0394;AF1=1;AC1=2;DP4=0,0,10,17;MQ=45;FQ=-108;EFF=INTERGENIC(MODIFIER|||||||||)	GT:PL:GQ	1/1:255,81,0:99
Chr03	2212127	.	C	T	222.0	.	DP=28;VDB=0.0281;AF1=1;AC1=2;DP4=0,0,12,14;MQ=42;FQ=-105;EFF=DOWNSTREAM(MODIFIER|||||Sobic.003G026100|||PAC:28388451|),INTERGENIC(MODIFIER|||||||||)	GT:PL:GQ	1/1:255,78,0:99
Chr03	2296264	.	C	T	63.0	.	DP=11;VDB=0.0388;AF1=1;AC1=2;DP4=0,0,9,1;MQ=21;FQ=-57;EFF=INTERGENIC(MODIFIER|||||||||)	GT:PL:GQ	1/1:96,30,0:57
Chr03	2401901	.	C	T	222.0	.	DP=22;VDB=0.0404;AF1=1;AC1=2;DP4=0,0,10,10;MQ=45;FQ=-87;EFF=INTERGENIC(MODIFIER|||||||||)	GT:PL:GQ	1/1:255,60,0:99
Chr03	2446634	.	C	T	210.0	.	DP=19;VDB=0.0355;AF1=1;AC1=2;DP4=0,0,6,6;MQ=44;FQ=-63;EFF=DOWNSTREAM(MODIFIER|||||Sobic.003G027800|||PAC:28388914|),INTERGENIC(MODIFIER|||||||||),UPSTREAM(MODIFIER|||||Sobic.003G027700|||PAC:28387742|)	GT:PL:GQ	1/1:243,36,0:69
Chr03	2481241	.	C	T	222.0	.	DP=24;VDB=0.0388;AF1=1;AC1=2;DP4=0,0,16,6;MQ=44;FQ=-93;EFF=DOWNSTREAM(MODIFIER|||||Sobic.003G028000|||PAC:28389265|),DOWNSTREAM(MODIFIER|||||Sobic.003G028100|||PAC:28384268|),INTERGENIC(MODIFIER|||||||||)	GT:PL:GQ	1/1:255,66,0:99
Chr03	2607702	.	C	T	222.0	.	DP=42;VDB=0.0333;AF1=1;AC1=2;DP4=0,0,17,20;MQ=44;FQ=-135;EFF=SYNONYMOUS_CODING(LOW|SILENT|cgC/cgT|R1172||Sobic.003G029600|||PAC:28388765|),UPSTREAM(MODIFIER|||||Sobic.003G029700|||PAC:28387632|)	GT:PL:GQ	1/1:255,108,0:99
Chr03	2688794	.	C	T	222.0	.	DP=23;VDB=0.0355;AF1=1;AC1=2;DP4=0,0,8,11;MQ=40;FQ=-84;EFF=INTERGENIC(MODIFIER|||||||||),UPSTREAM(MODIFIER|||||Sobic.003G030000|||PAC:28386261|)	GT:PL:GQ	1/1:255,57,0:99
Chr03	2705552	.	C	T	184.0	.	DP=13;VDB=0.0281;AF1=1;AC1=2;DP4=0,0,8,2;MQ=40;FQ=-57;EFF=DOWNSTREAM(MODIFIER|||||Sobic.003G030400|||PAC:28387739|),DOWNSTREAM(MODIFIER|||||Sobic.003G030400|||PAC:28387740|),SYNONYMOUS_CODING(LOW|SILENT|ccG/ccA|P62||Sobic.003G030300|||PAC:28384437|),UPSTREAM(MODIFIER|||||Sobic.003G030500|||PAC:28386101|)	GT:PL:GQ	1/1:217,30,0:57
Chr03	2806199	.	C	T	222.0	.	DP=15;VDB=0.0374;AF1=1;AC1=2;DP4=0,0,5,10;MQ=44;FQ=-72;EFF=INTERGENIC(MODIFIER|||||||||)	GT:PL:GQ	1/1:255,45,0:87
Chr03	2947566	.	C	T	222.0	.	DP=35;VDB=0.0401;AF1=1;AC1=2;DP4=0,0,20,13;MQ=40;FQ=-126;EFF=DOWNSTREAM(MODIFIER|||||Sobic.003G031900|||PAC:28389105|),INTERGENIC(MODIFIER|||||||||)	GT:PL:GQ	1/1:255,99,0:99
Chr03	3100821	.	C	T	222.0	.	DP=29;VDB=0.0308;AF1=1;AC1=2;DP4=0,0,8,21;MQ=44;FQ=-111;EFF=INTERGENIC(MODIFIER|||||||||)	GT:PL:GQ	1/1:255,84,0:99
Chr03	3118664	.	C	T	222.0	.	DP=29;VDB=0.0404;AF1=1;AC1=2;DP4=0,0,10,16;MQ=40;FQ=-105;EFF=DOWNSTREAM(MODIFIER|||||Sobic.003G034200|||PAC:28387807|),INTERGENIC(MODIFIER|||||||||),UPSTREAM(MODIFIER|||||Sobic.003G034100|||PAC:28386593|)	GT:PL:GQ	1/1:255,78,0:99
Chr03	3213465	.	C	T	222.0	.	DP=31;VDB=0.0374;AF1=1;AC1=2;DP4=0,0,15,16;MQ=43;FQ=-120;EFF=DOWNSTREAM(MODIFIER|||||Sobic.003G035100|||PAC:28387714|),INTERGENIC(MODIFIER|||||||||)	GT:PL:GQ	1/1:255,93,0:99
Chr03	3302254	.	C	T	222.0	.	DP=42;VDB=0.0355;AF1=1;AC1=2;DP4=0,0,15,27;MQ=44;FQ=-153;EFF=INTRON(MODIFIER|||||Sobic.003G036000|||PAC:28384955|7)	GT:PL:GQ	1/1:255,126,0:99
Chr03	3316183	.	C	T	222.0	.	DP=20;VDB=0.0394;AF1=1;AC1=2;DP4=0,0,4,14;MQ=45;FQ=-81;EFF=INTERGENIC(MODIFIER|||||||||),UPSTREAM(MODIFIER|||||Sobic.003G036200|||PAC:28387061|)	GT:PL:GQ	1/1:255,54,0:99
Chr03	3391548	.	C	T	222.0	.	DP=34;VDB=0.0384;AF1=1;AC1=2;DP4=0,0,16,17;MQ=44;FQ=-126;EFF=UPSTREAM(MODIFIER|||||Sobic.003G036800|||PAC:28386774|),UTR_3_PRIME(MODIFIER|||||Sobic.003G036900|||PAC:28386931|22)	GT:PL:GQ	1/1:255,99,0:99
Chr03	3468487	.	C	T	222.0	.	DP=27;VDB=0.0374;AF1=1;AC1=2;DP4=0,0,10,11;MQ=43;FQ=-90;EFF=DOWNSTREAM(MODIFIER|||||Sobic.003G037000|||PAC:28389276|),SYNONYMOUS_CODING(LOW|SILENT|ccG/ccA|P152||Sobic.003G037100|||PAC:28385417|)	GT:PL:GQ	1/1:255,63,0:99
Chr03	3484738	.	C	T	222.0	.	DP=18;VDB=0.0333;AF1=1;AC1=2;DP4=0,0,5,11;MQ=45;FQ=-75;EFF=INTERGENIC(MODIFIER|||||||||),UPSTREAM(MODIFIER|||||Sobic.003G037200|||PAC:28384445|)	GT:PL:GQ	1/1:255,48,0:93
Chr03	3539821	.	C	T	222.0	.	DP=32;VDB=0.0225;AF1=1;AC1=2;DP4=0,0,16,10;MQ=44;FQ=-105;EFF=DOWNSTREAM(MODIFIER|||||Sobic.003G037600|||PAC:28388412|),DOWNSTREAM(MODIFIER|||||Sobic.003G037600|||PAC:28388413|),INTERGENIC(MODIFIER|||||||||)	GT:PL:GQ	1/1:255,78,0:99
Chr03	3571597	.	C	T	222.0	.	DP=27;VDB=0.0308;AF1=1;AC1=2;DP4=0,0,8,13;MQ=43;FQ=-90;EFF=NON_SYNONYMOUS_CODING(MODERATE|MISSENSE|cCg/cTg|P236L||Sobic.003G038000|||PAC:28388427|),UPSTREAM(MODIFIER|||||Sobic.003G038100|||PAC:28388339|)	GT:PL:GQ	1/1:255,63,0:99
Chr03	3718146	.	C	T	222.0	.	DP=23;VDB=0.0404;AF1=1;AC1=2;DP4=0,0,12,8;MQ=45;FQ=-87;EFF=INTRON(MODIFIER|||||Sobic.003G040000|||PAC:28384775|2)	GT:PL:GQ	1/1:255,60,0:99
Chr03	4023772	.	C	T	222.0	.	DP=28;VDB=0.0253;AF1=1;AC1=2;DP4=0,0,18,9;MQ=45;FQ=-108;EFF=DOWNSTREAM(MODIFIER|||||Sobic.003G043500|||PAC:28385236|),INTERGENIC(MODIFIER|||||||||),UPSTREAM(MODIFIER|||||Sobic.003G043600|||PAC:28384256|)	GT:PL:GQ	1/1:255,81,0:99
Chr03	4073553	.	C	T	222.0	.	DP=16;VDB=0.0374;AF1=1;AC1=2;DP4=0,0,4,9;MQ=42;FQ=-66;EFF=SYNONYMOUS_CODING(LOW|SILENT|ggC/ggT|G562||Sobic.003G044200|||PAC:28387530|),UPSTREAM(MODIFIER|||||Sobic.003G044300|||PAC:28386303|)	GT:PL:GQ	1/1:255,39,0:75
Chr03	4190709	.	C	T	222.0	.	DP=15;VDB=0.0308;AF1=1;AC1=2;DP4=0,0,3,9;MQ=45;FQ=-63;EFF=DOWNSTREAM(MODIFIER|||||Sobic.003G045700|||PAC:28386676|),INTERGENIC(MODIFIER|||||||||),UPSTREAM(MODIFIER|||||Sobic.003G045800|||PAC:28385142|)	GT:PL:GQ	1/1:255,36,0:69
Chr03	4222305	.	C	T	222.0	.	DP=29;VDB=0.0374;AF1=1;AC1=2;DP4=0,0,14,13;MQ=44;FQ=-108;EFF=DOWNSTREAM(MODIFIER|||||Sobic.003G046000|||PAC:28385248|),DOWNSTREAM(MODIFIER|||||Sobic.003G046100|||PAC:28387510|),DOWNSTREAM(MODIFIER|||||Sobic.003G046200|||PAC:28385488|),INTERGENIC(MODIFIER|||||||||)	GT:PL:GQ	1/1:255,81,0:99
Chr03	4298114	.	C	T	222.0	.	DP=57;VDB=0.0374;AF1=1;AC1=2;DP4=0,0,28,18;MQ=44;FQ=-165;EFF=DOWNSTREAM(MODIFIER|||||Sobic.003G046900|||PAC:28388000|),INTERGENIC(MODIFIER|||||||||),UPSTREAM(MODIFIER|||||Sobic.003G047000|||PAC:28388790|)	GT:PL:GQ	1/1:255,138,0:99
Chr03	4312081	.	C	T	222.0	.	DP=15;VDB=0.0404;AF1=1;AC1=2;DP4=0,0,6,9;MQ=43;FQ=-72;EFF=DOWNSTREAM(MODIFIER|||||Sobic.003G047100|||PAC:28387900|),DOWNSTREAM(MODIFIER|||||Sobic.003G047300|||PAC:28387263|),INTERGENIC(MODIFIER|||||||||),UPSTREAM(MODIFIER|||||Sobic.003G047200|||PAC:28388532|)	GT:PL:GQ	1/1:255,45,0:87
Chr03	4335796	.	C	T	222.0	.	DP=38;VDB=0.0355;AF1=1;AC1=2;DP4=0,0,17,16;MQ=45;FQ=-126;EFF=INTERGENIC(MODIFIER|||||||||),UPSTREAM(MODIFIER|||||Sobic.003G047600|||PAC:28385895|)	GT:PL:GQ	1/1:255,99,0:99
Chr03	4362699	.	C	T	222.0	.	DP=25;VDB=0.0355;AF1=1;AC1=2;DP4=0,0,15,9;MQ=41;FQ=-99;EFF=INTERGENIC(MODIFIER|||||||||)	GT:PL:GQ	1/1:255,72,0:99
Chr03	4425342	.	C	T	222.0	.	DP=33;VDB=0.0281;AF1=1;AC1=2;DP4=0,0,8,17;MQ=43;FQ=-102;EFF=INTERGENIC(MODIFIER|||||||||)	GT:PL:GQ	1/1:255,75,0:99
Chr03	4537553	.	C	T	222.0	.	DP=28;VDB=0.0404;AF1=1;AC1=2;DP4=0,0,7,17;MQ=37;FQ=-99;EFF=INTERGENIC(MODIFIER|||||||||),UPSTREAM(MODIFIER|||||Sobic.003G049600|||PAC:28386278|)	GT:PL:GQ	1/1:255,72,0:99
Chr03	4606961	.	C	T	222.0	.	DP=37;VDB=0.0374;AF1=1;AC1=2;DP4=0,0,12,22;MQ=43;FQ=-129;EFF=DOWNSTREAM(MODIFIER|||||Sobic.003G050600|||PAC:28385230|),DOWNSTREAM(MODIFIER|||||Sobic.003G050800|||PAC:28389116|),SYNONYMOUS_CODING(LOW|SILENT|agC/agT|S601||Sobic.003G050700|||PAC:28387586|)	GT:PL:GQ	1/1:255,102,0:99
Chr03	4653729	.	C	T	222.0	.	DP=20;VDB=0.0147;AF1=1;AC1=2;DP4=0,0,12,6;MQ=42;FQ=-81;EFF=DOWNSTREAM(MODIFIER|||||Sobic.003G051100|||PAC:28387963|),INTRON(MODIFIER|||||Sobic.003G051200|||PAC:28387314|5)	GT:PL:GQ	1/1:255,54,0:99
Chr03	4778780	.	C	T	222.0	.	DP=15;VDB=0.0384;AF1=1;AC1=2;DP4=0,0,11,3;MQ=44;FQ=-69;EFF=INTRON(MODIFIER|||||Sobic.003G052800|||PAC:28388460|20)	GT:PL:GQ	1/1:255,42,0:81
Chr03	5080904	.	C	T	222.0	.	DP=10;VDB=0.0401;AF1=1;AC1=2;DP4=0,0,5,5;MQ=45;FQ=-57;EFF=INTERGENIC(MODIFIER|||||||||),UPSTREAM(MODIFIER|||||Sobic.003G057100|||PAC:28384160|)	GT:PL:GQ	1/1:255,30,0:57
Chr03	5115717	.	C	T	222.0	.	DP=27;VDB=0.0404;AF1=1;AC1=2;DP4=0,0,10,15;MQ=45;FQ=-102;EFF=DOWNSTREAM(MODIFIER|||||Sobic.003G057700|||PAC:28386998|),INTRON(MODIFIER|||||Sobic.003G057800|||PAC:28384217|3),UPSTREAM(MODIFIER|||||Sobic.003G057900|||PAC:28384277|),UPSTREAM(MODIFIER|||||Sobic.003G058000|||PAC:28385808|)	GT:PL:GQ	1/1:255,75,0:99
Chr03	5274256	.	C	T	222.0	.	DP=26;VDB=0.0253;AF1=1;AC1=2;DP4=0,0,10,12;MQ=37;FQ=-93;EFF=DOWNSTREAM(MODIFIER|||||Sobic.003G059800|||PAC:28386351|),DOWNSTREAM(MODIFIER|||||Sobic.003G059800|||PAC:28386352|),INTERGENIC(MODIFIER|||||||||)	GT:PL:GQ	1/1:255,66,0:99
Chr03	5632084	.	C	T	222.0	.	DP=33;VDB=0.0333;AF1=1;AC1=2;DP4=0,0,14,12;MQ=45;FQ=-105;EFF=DOWNSTREAM(MODIFIER|||||Sobic.003G065800|||PAC:28389036|),DOWNSTREAM(MODIFIER|||||Sobic.003G065900|||PAC:28387828|),NON_SYNONYMOUS_CODING(MODERATE|MISSENSE|cCg/cTg|P99L||Sobic.003G066000|||PAC:28385249|)	GT:PL:GQ	1/1:255,78,0:99
Chr03	5778179	.	G	A	222.0	.	DP=29;VDB=0.0355;AF1=1;AC1=2;DP4=0,0,20,7;MQ=44;FQ=-108;EFF=DOWNSTREAM(MODIFIER|||||Sobic.003G068200|||PAC:28388240|),INTERGENIC(MODIFIER|||||||||),UPSTREAM(MODIFIER|||||Sobic.003G068100|||PAC:28387537|)	GT:PL:GQ	1/1:255,81,0:99
Chr03	5893883	.	C	T	222.0	.	DP=19;VDB=0.0281;AF1=1;AC1=2;DP4=0,0,8,10;MQ=40;FQ=-81;EFF=INTERGENIC(MODIFIER|||||||||)	GT:PL:GQ	1/1:255,54,0:99
Chr03	5896789	.	C	T	222.0	.	DP=33;VDB=0.0333;AF1=1;AC1=2;DP4=0,0,12,19;MQ=44;FQ=-120;EFF=DOWNSTREAM(MODIFIER|||||Sobic.003G069000|||PAC:28387098|),INTERGENIC(MODIFIER|||||||||)	GT:PL:GQ	1/1:255,93,0:99
Chr03	6007277	.	C	T	222.0	.	DP=35;VDB=0.0399;AF1=1;AC1=2;DP4=0,0,15,17;MQ=45;FQ=-123;EFF=UPSTREAM(MODIFIER|||||Sobic.003G070000|||PAC:28388331|),UPSTREAM(MODIFIER|||||Sobic.003G070200|||PAC:28387762|),UTR_5_PRIME(MODIFIER|||||Sobic.003G070100|||PAC:28384292|3)	GT:PL:GQ	1/1:255,96,0:99
Chr03	6173081	.	C	T	222.0	.	DP=17;VDB=0.0394;AF1=1;AC1=2;DP4=0,0,9,7;MQ=44;FQ=-75;EFF=DOWNSTREAM(MODIFIER|||||Sobic.003G072400|||PAC:28384877|),INTRON(MODIFIER|||||Sobic.003G072500|||PAC:28385920|2),UPSTREAM(MODIFIER|||||Sobic.003G072600|||PAC:28388398|)	GT:PL:GQ	1/1:255,48,0:93
Chr03	6182583	.	C	T	222.0	.	DP=32;VDB=0.0388;AF1=1;AC1=2;DP4=0,0,14,14;MQ=44;FQ=-111;EFF=INTERGENIC(MODIFIER|||||||||),UPSTREAM(MODIFIER|||||Sobic.003G072700|||PAC:28388393|)	GT:PL:GQ	1/1:255,84,0:99
Chr03	6247624	.	C	T	209.0	.	DP=15;VDB=0.0374;AF1=1;AC1=2;DP4=0,0,4,11;MQ=32;FQ=-72;EFF=DOWNSTREAM(MODIFIER|||||Sobic.003G073300|||PAC:28388370|),INTERGENIC(MODIFIER|||||||||),UPSTREAM(MODIFIER|||||Sobic.003G073400|||PAC:28385810|)	GT:PL:GQ	1/1:242,45,0:87
Chr03	6274614	.	C	T	222.0	.	DP=35;VDB=0.0399;AF1=1;AC1=2;DP4=0,0,18,13;MQ=44;FQ=-120;EFF=INTERGENIC(MODIFIER|||||||||)	GT:PL:GQ	1/1:255,93,0:99
Chr03	6424012	.	G	A	96.0	.	DP=13;VDB=0.0371;AF1=1;AC1=2;DP4=0,0,5,7;MQ=18;FQ=-63;EFF=INTERGENIC(MODIFIER|||||||||),UPSTREAM(MODIFIER|||||Sobic.003G075600|||PAC:28385404|)	GT:PL:GQ	1/1:129,36,0:69
Chr03	6660601	.	G	A	222.0	.	DP=30;VDB=0.0388;AF1=1;AC1=2;DP4=0,0,15,11;MQ=43;FQ=-105;EFF=DOWNSTREAM(MODIFIER|||||Sobic.003G078000|||PAC:28385421|),NON_SYNONYMOUS_CODING(MODERATE|MISSENSE|Gag/Aag|E326K||Sobic.003G077900|||PAC:28387982|)	GT:PL:GQ	1/1:255,78,0:99
Chr03	6746510	.	G	A	222.0	.	DP=29;VDB=0.0399;AF1=1;AC1=2;DP4=0,0,12,15;MQ=44;FQ=-108;EFF=DOWNSTREAM(MODIFIER|||||Sobic.003G078400|||PAC:28388711|),INTERGENIC(MODIFIER|||||||||)	GT:PL:GQ	1/1:255,81,0:99
Chr03	6981168	.	G	A	222.0	.	DP=32;VDB=0.0384;AF1=1;AC1=2;DP4=0,0,13,16;MQ=44;FQ=-114;EFF=INTERGENIC(MODIFIER|||||||||),UPSTREAM(MODIFIER|||||Sobic.003G081000|||PAC:28386708|),UPSTREAM(MODIFIER|||||Sobic.003G081100|||PAC:28388353|)	GT:PL:GQ	1/1:255,87,0:99
Chr03	7083925	.	G	A	222.0	.	DP=20;VDB=0.0404;AF1=1;AC1=2;DP4=0,0,9,8;MQ=45;FQ=-78;EFF=INTERGENIC(MODIFIER|||||||||),UPSTREAM(MODIFIER|||||Sobic.003G082400|||PAC:28384616|),UPSTREAM(MODIFIER|||||Sobic.003G082500|||PAC:28387203|),UPSTREAM(MODIFIER|||||Sobic.003G082600|||PAC:28385589|)	GT:PL:GQ	1/1:255,51,0:99
Chr03	7405424	.	G	A	206.0	.	DP=10;VDB=0.0172;AF1=1;AC1=2;DP4=0,0,2,8;MQ=44;FQ=-57;EFF=INTERGENIC(MODIFIER|||||||||)	GT:PL:GQ	1/1:239,30,0:57
Chr03	7508033	.	C	T	36.8	.	DP=2;VDB=0.0006;AF1=1;AC1=2;DP4=0,0,1,1;MQ=37;FQ=-33;EFF=INTERGENIC(MODIFIER|||||||||)	GT:PL:GQ	1/1:68,6,0:10
Chr03	7543743	.	G	A	222.0	.	DP=33;VDB=0.0333;AF1=1;AC1=2;DP4=0,0,8,23;MQ=45;FQ=-120;EFF=INTERGENIC(MODIFIER|||||||||),UPSTREAM(MODIFIER|||||Sobic.003G086900|||PAC:28386112|),UPSTREAM(MODIFIER|||||Sobic.003G086900|||PAC:28386113|),UPSTREAM(MODIFIER|||||Sobic.003G087000|||PAC:28389359|)	GT:PL:GQ	1/1:255,93,0:99
Chr03	7558993	.	G	A	222.0	.	DP=19;VDB=0.0394;AF1=1;AC1=2;DP4=0,0,6,12;MQ=45;FQ=-81;EFF=DOWNSTREAM(MODIFIER|||||Sobic.003G087100|||PAC:28387766|),DOWNSTREAM(MODIFIER|||||Sobic.003G087100|||PAC:28387767|),START_GAINED(LOW|||||Sobic.003G087200|||PAC:28386159|1),START_GAINED(LOW|||||Sobic.003G087200|||PAC:28386160|1),START_GAINED(LOW|||||Sobic.003G087200|||PAC:28386161|1),UPSTREAM(MODIFIER|||||Sobic.003G087300|||PAC:28387487|)	GT:PL:GQ	1/1:255,54,0:99
Chr03	7568520	.	G	A	204.0	.	DP=13;VDB=0.0333;AF1=1;AC1=2;DP4=0,0,8,2;MQ=45;FQ=-57;EFF=DOWNSTREAM(MODIFIER|||||Sobic.003G087300|||PAC:28387487|),UTR_5_PRIME(MODIFIER|||||Sobic.003G087400|||PAC:28389370|1)	GT:PL:GQ	1/1:237,30,0:57
Chr03	7607885	.	G	A	222.0	.	DP=20;VDB=0.0355;AF1=1;AC1=2;DP4=0,0,9,8;MQ=44;FQ=-78;EFF=NON_SYNONYMOUS_CODING(MODERATE|MISSENSE|aGc/aAc|S214N||Sobic.003G087600|||PAC:28385531|)	GT:PL:GQ	1/1:255,51,0:99
Chr03	7696111	.	G	A	222.0	.	DP=21;VDB=0.0355;AF1=1;AC1=2;DP4=0,0,12,8;MQ=44;FQ=-87;EFF=INTERGENIC(MODIFIER|||||||||),UPSTREAM(MODIFIER|||||Sobic.003G088400|||PAC:28384962|)	GT:PL:GQ	1/1:255,60,0:99
Chr03	7724165	.	G	A	222.0	.	DP=15;VDB=0.0225;AF1=1;AC1=2;DP4=0,0,6,7;MQ=43;FQ=-66;EFF=INTERGENIC(MODIFIER|||||||||),UPSTREAM(MODIFIER|||||Sobic.003G088600|||PAC:28386508|),UPSTREAM(MODIFIER|||||Sobic.003G088600|||PAC:28386509|),UPSTREAM(MODIFIER|||||Sobic.003G088700|||PAC:28387433|),UPSTREAM(MODIFIER|||||Sobic.003G088700|||PAC:28387434|),UPSTREAM(MODIFIER|||||Sobic.003G088700|||PAC:28387435|)	GT:PL:GQ	1/1:255,39,0:75
Chr03	7825968	.	G	A	222.0	.	DP=31;VDB=0.0399;AF1=1;AC1=2;DP4=0,0,15,10;MQ=46;FQ=-102;EFF=DOWNSTREAM(MODIFIER|||||Sobic.003G089500|||PAC:28385474|),DOWNSTREAM(MODIFIER|||||Sobic.003G089600|||PAC:28389230|),INTERGENIC(MODIFIER|||||||||)	GT:PL:GQ	1/1:255,75,0:99
Chr03	7878031	.	G	A	222.0	.	DP=21;VDB=0.0394;AF1=1;AC1=2;DP4=0,0,5,15;MQ=45;FQ=-87;EFF=INTERGENIC(MODIFIER|||||||||),UPSTREAM(MODIFIER|||||Sobic.003G090400|||PAC:28387898|)	GT:PL:GQ	1/1:255,60,0:99
Chr03	8293103	.	G	A	50.0	.	DP=29;VDB=0.0333;AF1=1;AC1=2;DP4=0,0,23,5;MQ=11;FQ=-111;EFF=INTERGENIC(MODIFIER|||||||||)	GT:PL:GQ	1/1:83,84,0:99
Chr03	8323348	.	G	A	222.0	.	DP=22;VDB=0.0371;AF1=1;AC1=2;DP4=0,0,7,12;MQ=44;FQ=-84;EFF=INTRON(MODIFIER|||||Sobic.003G095300|||PAC:28385637|1),INTRON(MODIFIER|||||Sobic.003G095300|||PAC:28385638|1),INTRON(MODIFIER|||||Sobic.003G095300|||PAC:28385639|1),INTRON(MODIFIER|||||Sobic.003G095300|||PAC:28385640|1),INTRON(MODIFIER|||||Sobic.003G095300|||PAC:28385641|1),INTRON(MODIFIER|||||Sobic.003G095300|||PAC:28385642|1),INTRON(MOD…	GT:PL:GQ	1/1:255,57,0:99
Chr03	8423510	.	G	A	222.0	.	DP=22;VDB=0.0401;AF1=1;AC1=2;DP4=0,0,8,13;MQ=45;FQ=-90;EFF=INTRON(MODIFIER|||||Sobic.003G095800|||PAC:28384048|5)	GT:PL:GQ	1/1:255,63,0:99
Chr03	8543758	.	G	A	222.0	.	DP=42;VDB=0.0388;AF1=1;AC1=2;DP4=0,0,12,27;MQ=44;FQ=-144;EFF=SYNONYMOUS_CODING(LOW|SILENT|agG/agA|R433||Sobic.003G096500|||PAC:28384282|),SYNONYMOUS_CODING(LOW|SILENT|agG/agA|R433||Sobic.003G096500|||PAC:28384283|),SYNONYMOUS_CODING(LOW|SILENT|agG/agA|R433||Sobic.003G096500|||PAC:28384284|),UPSTREAM(MODIFIER|||||Sobic.003G096400|||PAC:28384999|)	GT:PL:GQ	1/1:255,117,0:99
Chr03	8552050	.	G	A	222.0	.	DP=43;VDB=0.0394;AF1=1;AC1=2;DP4=0,0,21,14;MQ=43;FQ=-132;EFF=INTERGENIC(MODIFIER|||||||||)	GT:PL:GQ	1/1:255,105,0:99
Chr03	8625759	.	G	A	222.0	.	DP=23;VDB=0.0399;AF1=1;AC1=2;DP4=0,0,11,11;MQ=45;FQ=-93;EFF=DOWNSTREAM(MODIFIER|||||Sobic.003G097900|||PAC:28386996|),DOWNSTREAM(MODIFIER|||||Sobic.003G097900|||PAC:28386997|),INTERGENIC(MODIFIER|||||||||),UPSTREAM(MODIFIER|||||Sobic.003G097800|||PAC:28386796|)	GT:PL:GQ	1/1:255,66,0:99
Chr03	8632237	.	G	A	222.0	.	DP=48;VDB=0.0333;AF1=1;AC1=2;DP4=0,0,18,28;MQ=45;FQ=-165;EFF=INTERGENIC(MODIFIER|||||||||),UPSTREAM(MODIFIER|||||Sobic.003G097900|||PAC:28386996|),UPSTREAM(MODIFIER|||||Sobic.003G097900|||PAC:28386997|)	GT:PL:GQ	1/1:255,138,0:99
Chr03	8657663	.	G	A	222.0	.	DP=19;VDB=0.0384;AF1=1;AC1=2;DP4=0,0,6,9;MQ=45;FQ=-72;EFF=INTERGENIC(MODIFIER|||||||||)	GT:PL:GQ	1/1:255,45,0:87
Chr03	8658568	.	G	A	217.0	.	DP=22;VDB=0.0399;AF1=1;AC1=2;DP4=0,0,18,2;MQ=39;FQ=-87;EFF=INTERGENIC(MODIFIER|||||||||)	GT:PL:GQ	1/1:250,60,0:99
Chr03	8764567	.	G	A	222.0	.	DP=42;VDB=0.0333;AF1=1;AC1=2;DP4=0,0,24,16;MQ=44;FQ=-147;EFF=DOWNSTREAM(MODIFIER|||||Sobic.003G099800|||PAC:28385718|),INTERGENIC(MODIFIER|||||||||),UPSTREAM(MODIFIER|||||Sobic.003G099600|||PAC:28388874|),UPSTREAM(MODIFIER|||||Sobic.003G099700|||PAC:28387108|)	GT:PL:GQ	1/1:255,120,0:99
Chr03	9274021	.	G	A	222.0	.	DP=29;VDB=0.0253;AF1=1;AC1=2;DP4=0,0,11,12;MQ=44;FQ=-96;EFF=INTERGENIC(MODIFIER|||||||||)	GT:PL:GQ	1/1:255,69,0:99
Chr03	9307714	.	G	A	222.0	.	DP=26;VDB=0.0198;AF1=1;AC1=2;DP4=0,0,11,8;MQ=44;FQ=-84;EFF=INTERGENIC(MODIFIER|||||||||),UPSTREAM(MODIFIER|||||Sobic.003G103800|||PAC:28388847|)	GT:PL:GQ	1/1:255,57,0:99
Chr03	9340913	.	G	A	222.0	.	DP=16;VDB=0.0399;AF1=1;AC1=2;DP4=0,0,2,13;MQ=45;FQ=-72;EFF=DOWNSTREAM(MODIFIER|||||Sobic.003G104200|||PAC:28384047|),INTERGENIC(MODIFIER|||||||||),UPSTREAM(MODIFIER|||||Sobic.003G104300|||PAC:28388253|),UPSTREAM(MODIFIER|||||Sobic.003G104400|||PAC:28386375|)	GT:PL:GQ	1/1:255,45,0:87
Chr03	9489907	.	G	A	222.0	.	DP=29;VDB=0.0355;AF1=1;AC1=2;DP4=0,0,6,17;MQ=42;FQ=-96;EFF=INTERGENIC(MODIFIER|||||||||)	GT:PL:GQ	1/1:255,69,0:99
Chr03	9491381	.	G	A	215.0	.	DP=19;VDB=0.0355;AF1=1;AC1=2;DP4=0,0,7,10;MQ=29;FQ=-78;EFF=INTERGENIC(MODIFIER|||||||||),UPSTREAM(MODIFIER|||||Sobic.003G105000|||PAC:28385412|)	GT:PL:GQ	1/1:248,51,0:99
Chr03	9628167	.	G	A	222.0	.	DP=36;VDB=0.0355;AF1=1;AC1=2;DP4=0,0,13,21;MQ=45;FQ=-129;EFF=DOWNSTREAM(MODIFIER|||||Sobic.003G106100|||PAC:28385505|),NON_SYNONYMOUS_CODING(MODERATE|MISSENSE|Ggg/Agg|G65R||Sobic.003G106000|||PAC:28385595|),UPSTREAM(MODIFIER|||||Sobic.003G105900|||PAC:28388363|),UPSTREAM(MODIFIER|||||Sobic.003G105900|||PAC:28388364|)	GT:PL:GQ	1/1:255,102,0:99
Chr03	9682045	.	G	A	222.0	.	DP=56;VDB=0.0355;AF1=1;AC1=2;DP4=0,0,31,19;MQ=45;FQ=-178;EFF=DOWNSTREAM(MODIFIER|||||Sobic.003G106700|||PAC:28385383|),INTERGENIC(MODIFIER|||||||||)	GT:PL:GQ	1/1:255,151,0:99
Chr03	9822182	.	G	A	222.0	.	DP=16;VDB=0.0281;AF1=1;AC1=2;DP4=0,0,7,5;MQ=45;FQ=-63;EFF=DOWNSTREAM(MODIFIER|||||Sobic.003G108500|||PAC:28384337|),INTERGENIC(MODIFIER|||||||||),UPSTREAM(MODIFIER|||||Sobic.003G108300|||PAC:28388734|),UPSTREAM(MODIFIER|||||Sobic.003G108400|||PAC:28385487|)	GT:PL:GQ	1/1:255,36,0:69
Chr03	9970024	.	G	A	222.0	.	DP=24;VDB=0.0147;AF1=1;AC1=2;DP4=0,0,17,5;MQ=44;FQ=-93;EFF=DOWNSTREAM(MODIFIER|||||Sobic.003G110600|||PAC:28387261|),SYNONYMOUS_CODING(LOW|SILENT|ttG/ttA|L195||Sobic.003G110400|||PAC:28384663|),UPSTREAM(MODIFIER|||||Sobic.003G110500|||PAC:28386620|)	GT:PL:GQ	1/1:255,66,0:99
Chr03	10047553	.	G	A	222.0	.	DP=16;VDB=0.0333;AF1=1;AC1=2;DP4=0,0,5,10;MQ=44;FQ=-72;EFF=DOWNSTREAM(MODIFIER|||||Sobic.003G111300|||PAC:28388037|),INTRON(MODIFIER|||||Sobic.003G111400|||PAC:28388397|1),UPSTREAM(MODIFIER|||||Sobic.003G111500|||PAC:28388545|),UPSTREAM(MODIFIER|||||Sobic.003G111600|||PAC:28389211|)	GT:PL:GQ	1/1:255,45,0:87
Chr03	10059657	.	G	A	222.0	.	DP=34;VDB=0.0198;AF1=1;AC1=2;DP4=0,0,14,17;MQ=45;FQ=-120;EFF=DOWNSTREAM(MODIFIER|||||Sobic.003G111700|||PAC:28387414|),INTERGENIC(MODIFIER|||||||||),UPSTREAM(MODIFIER|||||Sobic.003G111800|||PAC:28387914|)	GT:PL:GQ	1/1:255,93,0:99
Chr03	10089351	.	G	A	222.0	.	DP=17;VDB=0.0333;AF1=1;AC1=2;DP4=0,0,6,9;MQ=44;FQ=-72;EFF=INTERGENIC(MODIFIER|||||||||),UPSTREAM(MODIFIER|||||Sobic.003G111900|||PAC:28389053|)	GT:PL:GQ	1/1:255,45,0:87
Chr03	10172463	.	G	A	222.0	.	DP=31;VDB=0.0399;AF1=1;AC1=2;DP4=0,0,19,11;MQ=44;FQ=-117;EFF=INTERGENIC(MODIFIER|||||||||)	GT:PL:GQ	1/1:255,90,0:99
Chr03	10273725	.	G	A	222.0	.	DP=44;VDB=0.0388;AF1=1;AC1=2;DP4=0,0,21,20;MQ=44;FQ=-150;EFF=INTERGENIC(MODIFIER|||||||||),UPSTREAM(MODIFIER|||||Sobic.003G113800|||PAC:28385228|)	GT:PL:GQ	1/1:255,123,0:99
Chr03	10478245	.	G	A	203.0	.	DP=9;VDB=0.0339;AF1=1;AC1=2;DP4=0,0,4,5;MQ=43;FQ=-54;EFF=INTERGENIC(MODIFIER|||||||||)	GT:PL:GQ	1/1:236,27,0:51
Chr03	10509117	.	G	A	222.0	.	DP=47;VDB=0.0404;AF1=1;AC1=2;DP4=0,0,21,19;MQ=44;FQ=-147;EFF=DOWNSTREAM(MODIFIER|||||Sobic.003G116300|||PAC:28387379|),INTERGENIC(MODIFIER|||||||||),UPSTREAM(MODIFIER|||||Sobic.003G116200|||PAC:28384072|)	GT:PL:GQ	1/1:255,120,0:99
Chr03	10590798	.	G	A	202.0	.	DP=10;VDB=0.0020;AF1=1;AC1=2;DP4=0,0,3,7;MQ=40;FQ=-57;EFF=DOWNSTREAM(MODIFIER|||||Sobic.003G117400|||PAC:28388458|),INTRON(MODIFIER|||||Sobic.003G117300|||PAC:28386147|4),INTRON(MODIFIER|||||Sobic.003G117300|||PAC:28386148|4)	GT:PL:GQ	1/1:235,30,0:57
Chr03	10665564	.	C	T	149.0	.	DP=10;VDB=0.0124;AF1=1;AC1=2;DP4=0,0,3,6;MQ=33;FQ=-54;EFF=INTERGENIC(MODIFIER|||||||||)	GT:PL:GQ	1/1:182,27,0:51
Chr03	10689256	.	G	A	222.0	.	DP=36;VDB=0.0404;AF1=1;AC1=2;DP4=0,0,16,13;MQ=43;FQ=-114;EFF=DOWNSTREAM(MODIFIER|||||Sobic.003G117900|||PAC:28387532|),DOWNSTREAM(MODIFIER|||||Sobic.003G118000|||PAC:28385326|),INTRON(MODIFIER|||||Sobic.003G118100|||PAC:28384137|10)	GT:PL:GQ	1/1:255,87,0:99
Chr03	10721771	.	G	A	222.0	.	DP=26;VDB=0.0399;AF1=1;AC1=2;DP4=0,0,9,12;MQ=46;FQ=-90;EFF=INTERGENIC(MODIFIER|||||||||)	GT:PL:GQ	1/1:255,63,0:99
Chr03	10827513	.	G	A	222.0	.	DP=24;VDB=0.0401;AF1=1;AC1=2;DP4=0,0,12,8;MQ=42;FQ=-87;EFF=DOWNSTREAM(MODIFIER|||||Sobic.003G119400|||PAC:28384934|),INTERGENIC(MODIFIER|||||||||),UPSTREAM(MODIFIER|||||Sobic.003G119500|||PAC:28384846|)	GT:PL:GQ	1/1:255,60,0:99
Chr03	10833747	.	C	T	132.0	.	DP=10;VDB=0.0006;AF1=1;AC1=2;DP4=0,0,1,9;MQ=28;FQ=-57;EFF=UTR_3_PRIME(MODIFIER|||||Sobic.003G119500|||PAC:28384846|3)	GT:PL:GQ	1/1:165,30,0:57
Chr03	10833765	.	C	T	61.5	.	DP=4;VDB=0.0003;AF1=1;AC1=2;DP4=0,0,1,3;MQ=27;FQ=-39;EFF=UTR_3_PRIME(MODIFIER|||||Sobic.003G119500|||PAC:28384846|3)	GT:PL:GQ	1/1:94,12,0:21
Chr03	10877970	.	G	A	222.0	.	DP=20;VDB=0.0333;AF1=1;AC1=2;DP4=0,0,8,10;MQ=44;FQ=-81;EFF=INTRON(MODIFIER|||||Sobic.003G119700|||PAC:28386458|1)	GT:PL:GQ	1/1:255,54,0:99
Chr03	10947433	.	G	A	222.0	.	DP=28;VDB=0.0371;AF1=1;AC1=2;DP4=0,0,10,15;MQ=43;FQ=-102;EFF=INTRON(MODIFIER|||||Sobic.003G120300|||PAC:28387917|8),UPSTREAM(MODIFIER|||||Sobic.003G120400|||PAC:28387698|)	GT:PL:GQ	1/1:255,75,0:99
Chr03	10980014	.	G	A	222.0	.	DP=47;VDB=0.0281;AF1=1;AC1=2;DP4=0,0,15,27;MQ=45;FQ=-153;EFF=DOWNSTREAM(MODIFIER|||||Sobic.003G120600|||PAC:28385169|),SYNONYMOUS_CODING(LOW|SILENT|cgC/cgT|R226||Sobic.003G120700|||PAC:28385856|),SYNONYMOUS_CODING(LOW|SILENT|cgC/cgT|R226||Sobic.003G120700|||PAC:28385857|),SYNONYMOUS_CODING(LOW|SILENT|cgC/cgT|R226||Sobic.003G120700|||PAC:28385858|)	GT:PL:GQ	1/1:255,126,0:99
Chr03	11072351	.	G	A	222.0	.	DP=22;VDB=0.0394;AF1=1;AC1=2;DP4=0,0,8,13;MQ=45;FQ=-90;EFF=INTRON(MODIFIER|||||Sobic.003G121300|||PAC:28386588|1),UPSTREAM(MODIFIER|||||Sobic.003G121200|||PAC:28387913|)	GT:PL:GQ	1/1:255,63,0:99
Chr03	11116773	.	G	A	222.0	.	DP=22;VDB=0.0374;AF1=1;AC1=2;DP4=0,0,4,13;MQ=44;FQ=-78;EFF=DOWNSTREAM(MODIFIER|||||Sobic.003G121700|||PAC:28385543|),DOWNSTREAM(MODIFIER|||||Sobic.003G121800|||PAC:28387641|),INTERGENIC(MODIFIER|||||||||)	GT:PL:GQ	1/1:255,51,0:99
Chr03	11116881	.	G	A	174.0	.	DP=14;VDB=0.0374;AF1=1;AC1=2;DP4=0,0,10,1;MQ=44;FQ=-60;EFF=DOWNSTREAM(MODIFIER|||||Sobic.003G121700|||PAC:28385543|),DOWNSTREAM(MODIFIER|||||Sobic.003G121800|||PAC:28387641|),INTERGENIC(MODIFIER|||||||||)	GT:PL:GQ	1/1:207,33,0:63
Chr03	11186248	.	G	A	222.0	.	DP=30;VDB=0.0355;AF1=1;AC1=2;DP4=0,0,20,10;MQ=45;FQ=-117;EFF=INTRON(MODIFIER|||||Sobic.003G122800|||PAC:28388134|3),INTRON(MODIFIER|||||Sobic.003G122800|||PAC:28388135|3),UPSTREAM(MODIFIER|||||Sobic.003G122900|||PAC:28384481|)	GT:PL:GQ	1/1:255,90,0:99
Chr03	11340571	.	G	A	222.0	.	DP=18;VDB=0.0356;AF1=1;AC1=2;DP4=0,0,10,8;MQ=36;FQ=-81;EFF=INTERGENIC(MODIFIER|||||||||)	GT:PL:GQ	1/1:255,54,0:99
Chr03	11436105	.	G	A	222.0	.	DP=32;VDB=0.0253;AF1=1;AC1=2;DP4=0,0,14,16;MQ=33;FQ=-117;EFF=INTERGENIC(MODIFIER|||||||||)	GT:PL:GQ	1/1:255,90,0:99
Chr03	11448887	.	G	A	222.0	.	DP=26;VDB=0.0147;AF1=1;AC1=2;DP4=0,0,10,14;MQ=44;FQ=-99;EFF=INTERGENIC(MODIFIER|||||||||)	GT:PL:GQ	1/1:255,72,0:99
Chr03	11459232	.	G	A	222.0	.	DP=19;VDB=0.0225;AF1=1;AC1=2;DP4=0,0,9,9;MQ=35;FQ=-81;EFF=INTERGENIC(MODIFIER|||||||||)	GT:PL:GQ	1/1:255,54,0:99
Chr03	11535584	.	G	A	222.0	.	DP=14;VDB=0.0404;AF1=1;AC1=2;DP4=0,0,5,7;MQ=44;FQ=-63;EFF=INTERGENIC(MODIFIER|||||||||)	GT:PL:GQ	1/1:255,36,0:69
Chr03	11544735	.	G	A	222.0	.	DP=27;VDB=0.0384;AF1=1;AC1=2;DP4=0,0,8,9;MQ=44;FQ=-78;EFF=INTRON(MODIFIER|||||Sobic.003G125900|||PAC:28388399|4)	GT:PL:GQ	1/1:255,51,0:99
Chr03	11665165	.	G	A	205.0	.	DP=11;VDB=0.0371;AF1=1;AC1=2;DP4=0,0,7,3;MQ=43;FQ=-57;EFF=DOWNSTREAM(MODIFIER|||||Sobic.003G127100|||PAC:28386800|),INTERGENIC(MODIFIER|||||||||)	GT:PL:GQ	1/1:238,30,0:57
Chr03	11685442	.	G	A	222.0	.	DP=25;VDB=0.0374;AF1=1;AC1=2;DP4=0,0,15,8;MQ=34;FQ=-96;EFF=INTERGENIC(MODIFIER|||||||||)	GT:PL:GQ	1/1:255,69,0:99
Chr03	11734103	.	G	A	222.0	.	DP=50;VDB=0.0253;AF1=1;AC1=2;DP4=0,0,23,25;MQ=45;FQ=-171;EFF=UPSTREAM(MODIFIER|||||Sobic.003G127600|||PAC:28387473|),UPSTREAM(MODIFIER|||||Sobic.003G127800|||PAC:28386179|),UTR_3_PRIME(MODIFIER|||||Sobic.003G127700|||PAC:28384939|3)	GT:PL:GQ	1/1:255,144,0:99
Chr03	11764865	.	G	A	222.0	.	DP=16;VDB=0.0198;AF1=1;AC1=2;DP4=0,0,5,9;MQ=44;FQ=-69;EFF=INTRON(MODIFIER|||||Sobic.003G128300|||PAC:28387399|7),UPSTREAM(MODIFIER|||||Sobic.003G128200|||PAC:28388057|)	GT:PL:GQ	1/1:255,42,0:81
Chr03	11767534	.	G	A	222.0	.	DP=20;VDB=0.0404;AF1=1;AC1=2;DP4=0,0,14,6;MQ=44;FQ=-87;EFF=INTRON(MODIFIER|||||Sobic.003G128300|||PAC:28387399|6)	GT:PL:GQ	1/1:255,60,0:99
Chr03	11849718	.	G	A	222.0	.	DP=23;VDB=0.0399;AF1=1;AC1=2;DP4=0,0,10,12;MQ=45;FQ=-93;EFF=INTERGENIC(MODIFIER|||||||||)	GT:PL:GQ	1/1:255,66,0:99
Chr03	11857388	.	G	A	222.0	.	DP=36;VDB=0.0374;AF1=1;AC1=2;DP4=0,0,22,14;MQ=45;FQ=-135;EFF=INTRON(MODIFIER|||||Sobic.003G128600|||PAC:28386240|1)	GT:PL:GQ	1/1:255,108,0:99
Chr03	11893731	.	G	A	122.0	.	DP=6;VDB=0.0253;AF1=1;AC1=2;DP4=0,0,1,4;MQ=44;FQ=-42;EFF=DOWNSTREAM(MODIFIER|||||Sobic.003G128800|||PAC:28385985|),INTERGENIC(MODIFIER|||||||||)	GT:PL:GQ	1/1:155,15,0:27
Chr03	11949878	.	G	A	222.0	.	DP=19;VDB=0.0308;AF1=1;AC1=2;DP4=0,0,6,13;MQ=42;FQ=-84;EFF=INTERGENIC(MODIFIER|||||||||)	GT:PL:GQ	1/1:255,57,0:99
Chr03	11979817	.	G	A	222.0	.	DP=15;VDB=0.0355;AF1=1;AC1=2;DP4=0,0,10,4;MQ=46;FQ=-69;EFF=INTERGENIC(MODIFIER|||||||||),UPSTREAM(MODIFIER|||||Sobic.003G128900|||PAC:28389246|)	GT:PL:GQ	1/1:255,42,0:81
Chr03	12410843	.	G	A	222.0	.	DP=33;VDB=0.0355;AF1=1;AC1=2;DP4=0,0,27,4;MQ=41;FQ=-120;EFF=INTERGENIC(MODIFIER|||||||||),UPSTREAM(MODIFIER|||||Sobic.003G132000|||PAC:28386245|)	GT:PL:GQ	1/1:255,93,0:99
Chr03	12438858	.	G	A	222.0	.	DP=26;VDB=0.0253;AF1=1;AC1=2;DP4=0,0,7,18;MQ=45;FQ=-102;EFF=DOWNSTREAM(MODIFIER|||||Sobic.003G132100|||PAC:28385246|),INTERGENIC(MODIFIER|||||||||)	GT:PL:GQ	1/1:255,75,0:99
Chr03	12448191	.	G	A	222.0	.	DP=15;VDB=0.0103;AF1=1;AC1=2;DP4=0,0,7,7;MQ=44;FQ=-69;EFF=UPSTREAM(MODIFIER|||||Sobic.003G132100|||PAC:28385246|),UTR_5_PRIME(MODIFIER|||||Sobic.003G132200|||PAC:28386711|1)	GT:PL:GQ	1/1:255,42,0:81
Chr03	12492527	.	G	A	222.0	.	DP=33;VDB=0.0399;AF1=1;AC1=2;DP4=0,0,9,21;MQ=45;FQ=-117;EFF=NON_SYNONYMOUS_CODING(MODERATE|MISSENSE|cCt/cTt|P91L||Sobic.003G132700|||PAC:28387092|),UPSTREAM(MODIFIER|||||Sobic.003G132800|||PAC:28385907|)	GT:PL:GQ	1/1:255,90,0:99
Chr03	12665704	.	G	A	222.0	.	DP=35;VDB=0.0404;AF1=1;AC1=2;DP4=0,0,17,11;MQ=38;FQ=-111;EFF=INTERGENIC(MODIFIER|||||||||)	GT:PL:GQ	1/1:255,84,0:99
Chr03	12800351	.	G	A	222.0	.	DP=37;VDB=0.0308;AF1=1;AC1=2;DP4=0,0,15,18;MQ=45;FQ=-126;EFF=INTERGENIC(MODIFIER|||||||||),UPSTREAM(MODIFIER|||||Sobic.003G135000|||PAC:28387294|)	GT:PL:GQ	1/1:255,99,0:99
Chr03	12827881	.	G	A	222.0	.	DP=20;VDB=0.0388;AF1=1;AC1=2;DP4=0,0,9,10;MQ=45;FQ=-84;EFF=INTERGENIC(MODIFIER|||||||||)	GT:PL:GQ	1/1:255,57,0:99
Chr03	12881102	.	G	A	222.0	.	DP=22;VDB=0.0404;AF1=1;AC1=2;DP4=0,0,7,12;MQ=44;FQ=-84;EFF=DOWNSTREAM(MODIFIER|||||Sobic.003G135500|||PAC:28385190|),INTERGENIC(MODIFIER|||||||||)	GT:PL:GQ	1/1:255,57,0:99
Chr03	12990613	.	G	A	222.0	.	DP=35;VDB=0.0172;AF1=1;AC1=2;DP4=0,0,21,10;MQ=44;FQ=-120;EFF=INTERGENIC(MODIFIER|||||||||)	GT:PL:GQ	1/1:255,93,0:99
Chr03	13002126	.	G	A	222.0	.	DP=23;VDB=0.0355;AF1=1;AC1=2;DP4=0,0,13,8;MQ=39;FQ=-90;EFF=DOWNSTREAM(MODIFIER|||||Sobic.003G136300|||PAC:28388091|),DOWNSTREAM(MODIFIER|||||Sobic.003G136300|||PAC:28388092|),INTERGENIC(MODIFIER|||||||||),UPSTREAM(MODIFIER|||||Sobic.003G136400|||PAC:28388275|)	GT:PL:GQ	1/1:255,63,0:99
Chr03	13011810	.	G	A	222.0	.	DP=34;VDB=0.0308;AF1=1;AC1=2;DP4=0,0,14,16;MQ=45;FQ=-117;EFF=DOWNSTREAM(MODIFIER|||||Sobic.003G136400|||PAC:28388275|),INTRON(MODIFIER|||||Sobic.003G136500|||PAC:28386374|1)	GT:PL:GQ	1/1:255,90,0:99
Chr03	13055735	.	G	A	192.0	.	DP=9;VDB=0.0404;AF1=1;AC1=2;DP4=0,0,4,5;MQ=45;FQ=-54;EFF=DOWNSTREAM(MODIFIER|||||Sobic.003G136700|||PAC:28388681|),INTERGENIC(MODIFIER|||||||||)	GT:PL:GQ	1/1:225,27,0:51
Chr03	13096951	.	G	A	222.0	.	DP=19;VDB=0.0404;AF1=1;AC1=2;DP4=0,0,3,13;MQ=43;FQ=-75;EFF=INTERGENIC(MODIFIER|||||||||)	GT:PL:GQ	1/1:255,48,0:93
Chr03	13340725	.	G	A	137.0	.	DP=16;VDB=0.0401;AF1=1;AC1=2;DP4=0,0,6,7;MQ=23;FQ=-66;EFF=INTERGENIC(MODIFIER|||||||||)	GT:PL:GQ	1/1:170,39,0:75
Chr03	13405809	.	G	A	222.0	.	DP=19;VDB=0.0404;AF1=1;AC1=2;DP4=0,0,16,3;MQ=45;FQ=-84;EFF=INTERGENIC(MODIFIER|||||||||)	GT:PL:GQ	1/1:255,57,0:99
Chr03	13426418	.	G	A	222.0	.	DP=31;VDB=0.0404;AF1=1;AC1=2;DP4=0,0,16,10;MQ=46;FQ=-105;EFF=DOWNSTREAM(MODIFIER|||||Sobic.003G138400|||PAC:28389165|),DOWNSTREAM(MODIFIER|||||Sobic.003G138500|||PAC:28386866|),DOWNSTREAM(MODIFIER|||||Sobic.003G138500|||PAC:28386867|),DOWNSTREAM(MODIFIER|||||Sobic.003G138500|||PAC:28386868|),INTERGENIC(MODIFIER|||||||||)	GT:PL:GQ	1/1:255,78,0:99
Chr03	13439710	.	G	A	222.0	.	DP=27;VDB=0.0388;AF1=1;AC1=2;DP4=0,0,12,14;MQ=45;FQ=-105;EFF=DOWNSTREAM(MODIFIER|||||Sobic.003G138600|||PAC:28387788|),INTERGENIC(MODIFIER|||||||||),UPSTREAM(MODIFIER|||||Sobic.003G138500|||PAC:28386866|),UPSTREAM(MODIFIER|||||Sobic.003G138500|||PAC:28386867|),UPSTREAM(MODIFIER|||||Sobic.003G138500|||PAC:28386868|)	GT:PL:GQ	1/1:255,78,0:99
Chr03	13462810	.	G	A	222.0	.	DP=27;VDB=0.0333;AF1=1;AC1=2;DP4=0,0,14,10;MQ=46;FQ=-99;EFF=NON_SYNONYMOUS_CODING(MODERATE|MISSENSE|Gtt/Att|V308I||Sobic.003G139000|||PAC:28387401|)	GT:PL:GQ	1/1:255,72,0:99
Chr03	13538386	.	G	A	222.0	.	DP=13;VDB=0.0399;AF1=1;AC1=2;DP4=0,0,8,5;MQ=46;FQ=-66;EFF=INTERGENIC(MODIFIER|||||||||)	GT:PL:GQ	1/1:255,39,0:75
Chr03	13550789	.	G	A	222.0	.	DP=23;VDB=0.0374;AF1=1;AC1=2;DP4=0,0,14,6;MQ=44;FQ=-87;EFF=INTERGENIC(MODIFIER|||||||||)	GT:PL:GQ	1/1:255,60,0:99
Chr03	13582845	.	G	A	222.0	.	DP=27;VDB=0.0374;AF1=1;AC1=2;DP4=0,0,15,9;MQ=43;FQ=-96;EFF=DOWNSTREAM(MODIFIER|||||Sobic.003G139600|||PAC:28384338|),NON_SYNONYMOUS_CODING(MODERATE|MISSENSE|aGa/aAa|R270K||Sobic.003G139500|||PAC:28386821|)	GT:PL:GQ	1/1:255,69,0:99
Chr03	13636836	.	G	A	222.0	.	DP=15;VDB=0.0374;AF1=1;AC1=2;DP4=0,0,7,8;MQ=44;FQ=-72;EFF=DOWNSTREAM(MODIFIER|||||Sobic.003G140100|||PAC:28385903|),DOWNSTREAM(MODIFIER|||||Sobic.003G140100|||PAC:28385904|),DOWNSTREAM(MODIFIER|||||Sobic.003G140100|||PAC:28385905|),INTERGENIC(MODIFIER|||||||||),UPSTREAM(MODIFIER|||||Sobic.003G140000|||PAC:28387717|)	GT:PL:GQ	1/1:255,45,0:87
Chr03	13801687	.	G	A	222.0	.	DP=31;VDB=0.0388;AF1=1;AC1=2;DP4=0,0,11,17;MQ=45;FQ=-111;EFF=INTRON(MODIFIER|||||Sobic.003G141300|||PAC:28386259|2)	GT:PL:GQ	1/1:255,84,0:99
Chr03	13839064	.	G	A	222.0	.	DP=23;VDB=0.0333;AF1=1;AC1=2;DP4=0,0,12,9;MQ=43;FQ=-90;EFF=INTRON(MODIFIER|||||Sobic.003G141500|||PAC:28386196|9),INTRON(MODIFIER|||||Sobic.003G141500|||PAC:28386197|9),UPSTREAM(MODIFIER|||||Sobic.003G141400|||PAC:28388425|)	GT:PL:GQ	1/1:255,63,0:99
Chr03	13921725	.	G	A	222.0	.	DP=19;VDB=0.0308;AF1=1;AC1=2;DP4=0,0,8,10;MQ=44;FQ=-81;EFF=INTERGENIC(MODIFIER|||||||||)	GT:PL:GQ	1/1:255,54,0:99
Chr03	13924093	.	G	A	222.0	.	DP=30;VDB=0.0404;AF1=1;AC1=2;DP4=0,0,12,12;MQ=45;FQ=-99;EFF=INTERGENIC(MODIFIER|||||||||)	GT:PL:GQ	1/1:255,72,0:99
Chr03	13961804	.	G	A	222.0	.	DP=31;VDB=0.0404;AF1=1;AC1=2;DP4=0,0,12,7;MQ=41;FQ=-84;EFF=INTERGENIC(MODIFIER|||||||||)	GT:PL:GQ	1/1:255,57,0:99
Chr03	14145434	.	G	A	222.0	.	DP=35;VDB=0.0355;AF1=1;AC1=2;DP4=0,0,19,15;MQ=43;FQ=-129;EFF=INTERGENIC(MODIFIER|||||||||),UPSTREAM(MODIFIER|||||Sobic.003G142200|||PAC:28388709|)	GT:PL:GQ	1/1:255,102,0:99
Chr03	14181430	.	G	A	222.0	.	DP=27;VDB=0.0404;AF1=1;AC1=2;DP4=0,0,19,7;MQ=40;FQ=-105;EFF=DOWNSTREAM(MODIFIER|||||Sobic.003G142600|||PAC:28385291|),INTERGENIC(MODIFIER|||||||||),UPSTREAM(MODIFIER|||||Sobic.003G142500|||PAC:28386100|)	GT:PL:GQ	1/1:255,78,0:99
Chr03	14417575	.	G	A	222.0	.	DP=37;VDB=0.0399;AF1=1;AC1=2;DP4=0,0,21,13;MQ=45;FQ=-129;EFF=INTERGENIC(MODIFIER|||||||||)	GT:PL:GQ	1/1:255,102,0:99
Chr03	14449522	.	G	A	222.0	.	DP=42;VDB=0.0401;AF1=1;AC1=2;DP4=0,0,27,13;MQ=44;FQ=-147;EFF=INTERGENIC(MODIFIER|||||||||)	GT:PL:GQ	1/1:255,120,0:99
Chr03	14596217	.	G	A	222.0	.	DP=38;VDB=0.0103;AF1=1;AC1=2;DP4=0,0,17,19;MQ=44;FQ=-135;EFF=UTR_5_PRIME(MODIFIER|||||Sobic.003G144100|||PAC:28388170|1)	GT:PL:GQ	1/1:255,108,0:99
Chr03	14730895	.	G	A	175.0	.	DP=15;VDB=0.0225;AF1=1;AC1=2;DP4=0,0,6,3;MQ=45;FQ=-54;EFF=INTERGENIC(MODIFIER|||||||||)	GT:PL:GQ	1/1:208,27,0:51
Chr03	14880981	.	G	A	222.0	.	DP=36;VDB=0.0401;AF1=1;AC1=2;DP4=0,0,12,14;MQ=44;FQ=-105;EFF=INTERGENIC(MODIFIER|||||||||)	GT:PL:GQ	1/1:255,78,0:99
Chr03	14945479	.	G	A	222.0	.	DP=47;VDB=0.0333;AF1=1;AC1=2;DP4=0,0,23,23;MQ=45;FQ=-165;EFF=INTERGENIC(MODIFIER|||||||||)	GT:PL:GQ	1/1:255,138,0:99
Chr03	15121222	.	G	A	222.0	.	DP=18;VDB=0.0404;AF1=1;AC1=2;DP4=0,0,11,6;MQ=43;FQ=-78;EFF=DOWNSTREAM(MODIFIER|||||Sobic.003G146500|||PAC:28384054|),INTERGENIC(MODIFIER|||||||||)	GT:PL:GQ	1/1:255,51,0:99
Chr03	15159238	.	G	A	222.0	.	DP=17;VDB=0.0320;AF1=1;AC1=2;DP4=0,0,9,7;MQ=44;FQ=-75;EFF=INTRON(MODIFIER|||||Sobic.003G146600|||PAC:28389166|4),INTRON(MODIFIER|||||Sobic.003G146600|||PAC:28389167|4)	GT:PL:GQ	1/1:255,48,0:93
Chr03	15170174	.	G	A	222.0	.	DP=37;VDB=0.0401;AF1=1;AC1=2;DP4=0,0,13,20;MQ=44;FQ=-126;EFF=INTERGENIC(MODIFIER|||||||||)	GT:PL:GQ	1/1:255,99,0:99
Chr03	15220775	.	G	A	222.0	.	DP=13;VDB=0.0374;AF1=1;AC1=2;DP4=0,0,8,5;MQ=41;FQ=-66;EFF=INTRON(MODIFIER|||||Sobic.003G147000|||PAC:28385081|1),INTRON(MODIFIER|||||Sobic.003G147000|||PAC:28385082|1)	GT:PL:GQ	1/1:255,39,0:75
Chr03	15238046	.	G	A	222.0	.	DP=19;VDB=0.0355;AF1=1;AC1=2;DP4=0,0,5,11;MQ=44;FQ=-75;EFF=INTERGENIC(MODIFIER|||||||||)	GT:PL:GQ	1/1:255,48,0:93
Chr03	15278298	.	C	T	222.0	.	DP=16;VDB=0.0147;AF1=1;AC1=2;DP4=0,0,11,4;MQ=43;FQ=-72;EFF=INTERGENIC(MODIFIER|||||||||)	GT:PL:GQ	1/1:255,45,0:87
Chr03	15442412	.	G	A	222.0	.	DP=23;VDB=0.0384;AF1=1;AC1=2;DP4=0,0,6,16;MQ=43;FQ=-93;EFF=INTRON(MODIFIER|||||Sobic.003G148400|||PAC:28387279|1)	GT:PL:GQ	1/1:255,66,0:99
Chr03	15664384	.	G	A	222.0	.	DP=29;VDB=0.0374;AF1=1;AC1=2;DP4=0,0,20,8;MQ=44;FQ=-111;EFF=INTERGENIC(MODIFIER|||||||||)	GT:PL:GQ	1/1:255,84,0:99
Chr03	15700478	.	G	A	222.0	.	DP=30;VDB=0.0333;AF1=1;AC1=2;DP4=0,0,15,11;MQ=43;FQ=-105;EFF=INTERGENIC(MODIFIER|||||||||)	GT:PL:GQ	1/1:255,78,0:99
Chr03	15701009	.	G	A	222.0	.	DP=44;VDB=0.0374;AF1=1;AC1=2;DP4=0,0,15,19;MQ=45;FQ=-129;EFF=INTERGENIC(MODIFIER|||||||||)	GT:PL:GQ	1/1:255,102,0:99
Chr03	15740313	.	G	A	222.0	.	DP=27;VDB=0.0388;AF1=1;AC1=2;DP4=0,0,7,19;MQ=44;FQ=-105;EFF=INTERGENIC(MODIFIER|||||||||)	GT:PL:GQ	1/1:255,78,0:99
Chr03	15742835	.	G	A	222.0	.	DP=45;VDB=0.0404;AF1=1;AC1=2;DP4=0,0,18,23;MQ=45;FQ=-150;EFF=DOWNSTREAM(MODIFIER|||||Sobic.003G149200|||PAC:28385174|),INTERGENIC(MODIFIER|||||||||)	GT:PL:GQ	1/1:255,123,0:99
Chr03	15777729	.	G	A	222.0	.	DP=27;VDB=0.0374;AF1=1;AC1=2;DP4=0,0,16,6;MQ=44;FQ=-93;EFF=SYNONYMOUS_CODING(LOW|SILENT|cgC/cgT|R312||Sobic.003G149600|||PAC:28386273|),UPSTREAM(MODIFIER|||||Sobic.003G149500|||PAC:28385033|)	GT:PL:GQ	1/1:255,66,0:99
Chr03	15919082	.	G	A	222.0	.	DP=31;VDB=0.0374;AF1=1;AC1=2;DP4=0,0,11,16;MQ=45;FQ=-108;EFF=INTERGENIC(MODIFIER|||||||||),UPSTREAM(MODIFIER|||||Sobic.003G151200|||PAC:28386299|),UPSTREAM(MODIFIER|||||Sobic.003G151200|||PAC:28386300|)	GT:PL:GQ	1/1:255,81,0:99
Chr03	15965607	.	G	A	222.0	.	DP=39;VDB=0.0281;AF1=1;AC1=2;DP4=0,0,14,23;MQ=45;FQ=-138;EFF=INTERGENIC(MODIFIER|||||||||)	GT:PL:GQ	1/1:255,111,0:99
Chr03	16069997	.	G	A	222.0	.	DP=13;VDB=0.0388;AF1=1;AC1=2;DP4=0,0,10,3;MQ=46;FQ=-66;EFF=DOWNSTREAM(MODIFIER|||||Sobic.003G151900|||PAC:28384347|),INTERGENIC(MODIFIER|||||||||)	GT:PL:GQ	1/1:255,39,0:75
Chr03	16210403	.	G	A	222.0	.	DP=36;VDB=0.0388;AF1=1;AC1=2;DP4=0,0,12,17;MQ=44;FQ=-114;EFF=INTERGENIC(MODIFIER|||||||||),UPSTREAM(MODIFIER|||||Sobic.003G152500|||PAC:28384760|)	GT:PL:GQ	1/1:255,87,0:99
Chr03	16350541	.	G	A	222.0	.	DP=40;VDB=0.0388;AF1=1;AC1=2;DP4=0,0,27,11;MQ=35;FQ=-141;EFF=INTERGENIC(MODIFIER|||||||||)	GT:PL:GQ	1/1:255,114,0:99
Chr03	16433916	.	G	A	210.0	.	DP=31;VDB=0.0355;AF1=1;AC1=2;DP4=0,0,23,1;MQ=45;FQ=-99;EFF=INTERGENIC(MODIFIER|||||||||)	GT:PL:GQ	1/1:243,72,0:99
Chr03	16462503	.	G	A	222.0	.	DP=19;VDB=0.0388;AF1=1;AC1=2;DP4=0,0,15,4;MQ=45;FQ=-84;EFF=INTERGENIC(MODIFIER|||||||||)	GT:PL:GQ	1/1:255,57,0:99
Chr03	16508111	.	G	A	98.0	.	DP=19;VDB=0.0308;AF1=1;AC1=2;DP4=0,0,9,9;MQ=17;FQ=-81;EFF=INTERGENIC(MODIFIER|||||||||)	GT:PL:GQ	1/1:131,54,0:99
Chr03	16520079	.	C	T	222.0	.	DP=20;VDB=0.0384;AF1=1;AC1=2;DP4=0,0,7,12;MQ=44;FQ=-84;EFF=INTERGENIC(MODIFIER|||||||||)	GT:PL:GQ	1/1:255,57,0:99
Chr03	16532099	.	G	A	222.0	.	DP=27;VDB=0.0333;AF1=1;AC1=2;DP4=0,0,10,14;MQ=46;FQ=-99;EFF=INTERGENIC(MODIFIER|||||||||)	GT:PL:GQ	1/1:255,72,0:99
Chr03	16550013	.	G	A	222.0	.	DP=18;VDB=0.0308;AF1=1;AC1=2;DP4=0,0,6,11;MQ=45;FQ=-78;EFF=INTERGENIC(MODIFIER|||||||||),UPSTREAM(MODIFIER|||||Sobic.003G153600|||PAC:28387701|),UPSTREAM(MODIFIER|||||Sobic.003G153600|||PAC:28387702|)	GT:PL:GQ	1/1:255,51,0:99
Chr03	16553164	.	G	A	222.0	.	DP=38;VDB=0.0333;AF1=1;AC1=2;DP4=0,0,21,16;MQ=44;FQ=-138;EFF=INTRON(MODIFIER|||||Sobic.003G153600|||PAC:28387701|1),UPSTREAM(MODIFIER|||||Sobic.003G153600|||PAC:28387702|)	GT:PL:GQ	1/1:255,111,0:99
Chr03	16599959	.	G	A	222.0	.	DP=44;VDB=0.0374;AF1=1;AC1=2;DP4=0,0,12,26;MQ=44;FQ=-141;EFF=INTERGENIC(MODIFIER|||||||||)	GT:PL:GQ	1/1:255,114,0:99
Chr03	16847767	.	G	A	222.0	.	DP=33;VDB=0.0333;AF1=1;AC1=2;DP4=0,0,21,9;MQ=45;FQ=-117;EFF=INTERGENIC(MODIFIER|||||||||),UPSTREAM(MODIFIER|||||Sobic.003G154600|||PAC:28388158|)	GT:PL:GQ	1/1:255,90,0:99
Chr03	16853257	.	G	A	222.0	.	DP=14;VDB=0.0401;AF1=1;AC1=2;DP4=0,0,5,9;MQ=44;FQ=-69;EFF=DOWNSTREAM(MODIFIER|||||Sobic.003G154700|||PAC:28385991|),INTERGENIC(MODIFIER|||||||||)	GT:PL:GQ	1/1:255,42,0:81
Chr03	16920632	.	G	A	222.0	.	DP=36;VDB=0.0308;AF1=1;AC1=2;DP4=0,0,17,11;MQ=45;FQ=-111;EFF=INTERGENIC(MODIFIER|||||||||)	GT:PL:GQ	1/1:255,84,0:99
Chr03	16957862	.	G	A	222.0	.	DP=28;VDB=0.0388;AF1=1;AC1=2;DP4=0,0,16,10;MQ=40;FQ=-105;EFF=INTERGENIC(MODIFIER|||||||||)	GT:PL:GQ	1/1:255,78,0:99
Chr03	16966823	.	G	A	222.0	.	DP=41;VDB=0.0388;AF1=1;AC1=2;DP4=0,0,27,11;MQ=45;FQ=-141;EFF=INTERGENIC(MODIFIER|||||||||),UPSTREAM(MODIFIER|||||Sobic.003G155200|||PAC:28386342|)	GT:PL:GQ	1/1:255,114,0:99
Chr03	17092273	.	G	A	222.0	.	DP=28;VDB=0.0355;AF1=1;AC1=2;DP4=0,0,16,10;MQ=42;FQ=-105;EFF=INTERGENIC(MODIFIER|||||||||)	GT:PL:GQ	1/1:255,78,0:99
Chr03	17141726	.	G	A	222.0	.	DP=18;VDB=0.0384;AF1=1;AC1=2;DP4=0,0,9,9;MQ=44;FQ=-81;EFF=DOWNSTREAM(MODIFIER|||||Sobic.003G155900|||PAC:28388724|),INTRON(MODIFIER|||||Sobic.003G156000|||PAC:28386585|1)	GT:PL:GQ	1/1:255,54,0:99
Chr03	17244169	.	G	A	119.0	.	DP=5;VDB=0.0034;AF1=1;AC1=2;DP4=0,0,3,2;MQ=43;FQ=-42;EFF=INTERGENIC(MODIFIER|||||||||)	GT:PL:GQ	1/1:152,15,0:27
Chr03	17248042	.	G	A	222.0	.	DP=37;VDB=0.0147;AF1=1;AC1=2;DP4=0,0,18,17;MQ=39;FQ=-132;EFF=INTERGENIC(MODIFIER|||||||||)	GT:PL:GQ	1/1:255,105,0:99
Chr03	17340697	.	G	A	222.0	.	DP=39;VDB=0.0355;AF1=1;AC1=2;DP4=0,0,22,14;MQ=44;FQ=-135;EFF=INTERGENIC(MODIFIER|||||||||)	GT:PL:GQ	1/1:255,108,0:99
Chr03	17383416	.	G	A	222.0	.	DP=19;VDB=0.0371;AF1=1;AC1=2;DP4=0,0,8,8;MQ=44;FQ=-75;EFF=INTERGENIC(MODIFIER|||||||||)	GT:PL:GQ	1/1:255,48,0:93
Chr03	17391386	.	G	A	222.0	.	DP=33;VDB=0.0394;AF1=1;AC1=2;DP4=0,0,16,17;MQ=37;FQ=-126;EFF=INTERGENIC(MODIFIER|||||||||)	GT:PL:GQ	1/1:255,99,0:99
Chr03	17475197	.	G	A	222.0	.	DP=30;VDB=0.0225;AF1=1;AC1=2;DP4=0,0,9,11;MQ=46;FQ=-87;EFF=INTERGENIC(MODIFIER|||||||||)	GT:PL:GQ	1/1:255,60,0:99
Chr03	17508418	.	G	A	222.0	.	DP=14;VDB=0.0281;AF1=1;AC1=2;DP4=0,0,3,10;MQ=45;FQ=-66;EFF=INTERGENIC(MODIFIER|||||||||)	GT:PL:GQ	1/1:255,39,0:75
Chr03	17539625	.	G	A	222.0	.	DP=17;VDB=0.0394;AF1=1;AC1=2;DP4=0,0,4,12;MQ=44;FQ=-75;EFF=UTR_3_PRIME(MODIFIER|||||Sobic.003G157100|||PAC:28386827|3)	GT:PL:GQ	1/1:255,48,0:93
Chr03	17552453	.	G	A	222.0	.	DP=23;VDB=0.0253;AF1=1;AC1=2;DP4=0,0,8,12;MQ=44;FQ=-87;EFF=INTERGENIC(MODIFIER|||||||||)	GT:PL:GQ	1/1:255,60,0:99
Chr03	17653550	.	G	A	222.0	.	DP=23;VDB=0.0355;AF1=1;AC1=2;DP4=0,0,8,11;MQ=44;FQ=-84;EFF=INTERGENIC(MODIFIER|||||||||)	GT:PL:GQ	1/1:255,57,0:99
Chr03	17734081	.	G	A	222.0	.	DP=62;VDB=0.0399;AF1=1;AC1=2;DP4=0,0,30,23;MQ=45;FQ=-187;EFF=INTERGENIC(MODIFIER|||||||||)	GT:PL:GQ	1/1:255,160,0:99
Chr03	17965562	.	G	A	222.0	.	DP=32;VDB=0.0281;AF1=1;AC1=2;DP4=0,0,16,16;MQ=45;FQ=-123;EFF=INTERGENIC(MODIFIER|||||||||)	GT:PL:GQ	1/1:255,96,0:99
Chr03	17967771	.	G	A	222.0	.	DP=40;VDB=0.0374;AF1=1;AC1=2;DP4=0,0,17,21;MQ=45;FQ=-141;EFF=INTERGENIC(MODIFIER|||||||||)	GT:PL:GQ	1/1:255,114,0:99
Chr03	17968069	.	G	A	222.0	.	DP=26;VDB=0.0394;AF1=1;AC1=2;DP4=0,0,14,9;MQ=43;FQ=-96;EFF=INTERGENIC(MODIFIER|||||||||)	GT:PL:GQ	1/1:255,69,0:99
Chr03	18048133	.	G	A	222.0	.	DP=42;VDB=0.0374;AF1=1;AC1=2;DP4=0,0,19,21;MQ=44;FQ=-147;EFF=INTERGENIC(MODIFIER|||||||||)	GT:PL:GQ	1/1:255,120,0:99
Chr03	18151574	.	G	A	222.0	.	DP=18;VDB=0.0355;AF1=1;AC1=2;DP4=0,0,7,10;MQ=46;FQ=-78;EFF=INTERGENIC(MODIFIER|||||||||)	GT:PL:GQ	1/1:255,51,0:99
Chr03	18221552	.	C	T	222.0	.	DP=23;VDB=0.0355;AF1=1;AC1=2;DP4=0,0,10,10;MQ=29;FQ=-87;EFF=INTERGENIC(MODIFIER|||||||||)	GT:PL:GQ	1/1:255,60,0:99
Chr03	18224951	.	G	A	222.0	.	DP=41;VDB=0.0333;AF1=1;AC1=2;DP4=0,0,28,13;MQ=44;FQ=-150;EFF=INTERGENIC(MODIFIER|||||||||)	GT:PL:GQ	1/1:255,123,0:99
Chr03	18294088	.	G	A	222.0	.	DP=29;VDB=0.0388;AF1=1;AC1=2;DP4=0,0,6,17;MQ=42;FQ=-96;EFF=INTERGENIC(MODIFIER|||||||||)	GT:PL:GQ	1/1:255,69,0:99
Chr03	18311471	.	G	A	222.0	.	DP=30;VDB=0.0333;AF1=1;AC1=2;DP4=0,0,11,10;MQ=36;FQ=-90;EFF=INTERGENIC(MODIFIER|||||||||)	GT:PL:GQ	1/1:255,63,0:99
Chr03	18476704	.	C	T	108.0	.	DP=8;VDB=0.0003;AF1=1;AC1=2;DP4=0,0,2,6;MQ=25;FQ=-51;EFF=INTRON(MODIFIER|||||Sobic.003G159700|||PAC:28385319|9)	GT:PL:GQ	1/1:141,24,0:45
Chr03	18518470	.	G	A	222.0	.	DP=33;VDB=0.0401;AF1=1;AC1=2;DP4=0,0,13,20;MQ=43;FQ=-126;EFF=INTERGENIC(MODIFIER|||||||||)	GT:PL:GQ	1/1:255,99,0:99
Chr03	18549315	.	G	A	222.0	.	DP=23;VDB=0.0253;AF1=1;AC1=2;DP4=0,0,8,15;MQ=44;FQ=-96;EFF=INTERGENIC(MODIFIER|||||||||)	GT:PL:GQ	1/1:255,69,0:99
Chr03	18552526	.	G	A	222.0	.	DP=27;VDB=0.0399;AF1=1;AC1=2;DP4=0,0,11,15;MQ=34;FQ=-105;EFF=INTERGENIC(MODIFIER|||||||||)	GT:PL:GQ	1/1:255,78,0:99
Chr03	18552886	.	G	A	222.0	.	DP=18;VDB=0.0404;AF1=1;AC1=2;DP4=0,0,13,5;MQ=44;FQ=-81;EFF=INTERGENIC(MODIFIER|||||||||)	GT:PL:GQ	1/1:255,54,0:99
Chr03	18594351	.	G	A	222.0	.	DP=25;VDB=0.0404;AF1=1;AC1=2;DP4=0,0,7,15;MQ=43;FQ=-93;EFF=INTERGENIC(MODIFIER|||||||||)	GT:PL:GQ	1/1:255,66,0:99
Chr03	18741577	.	G	A	222.0	.	DP=28;VDB=0.0388;AF1=1;AC1=2;DP4=0,0,6,22;MQ=45;FQ=-111;EFF=INTERGENIC(MODIFIER|||||||||)	GT:PL:GQ	1/1:255,84,0:99
Chr03	18942259	.	G	A	222.0	.	DP=25;VDB=0.0404;AF1=1;AC1=2;DP4=0,0,17,8;MQ=42;FQ=-102;EFF=INTERGENIC(MODIFIER|||||||||)	GT:PL:GQ	1/1:255,75,0:99
Chr03	18982540	.	G	A	222.0	.	DP=27;VDB=0.0333;AF1=1;AC1=2;DP4=0,0,16,6;MQ=45;FQ=-93;EFF=INTERGENIC(MODIFIER|||||||||)	GT:PL:GQ	1/1:255,66,0:99
Chr03	19024638	.	G	A	222.0	.	DP=47;VDB=0.0394;AF1=1;AC1=2;DP4=0,0,19,20;MQ=42;FQ=-144;EFF=INTERGENIC(MODIFIER|||||||||)	GT:PL:GQ	1/1:255,117,0:99
Chr03	19437217	.	G	A	222.0	.	DP=22;VDB=0.0388;AF1=1;AC1=2;DP4=0,0,13,7;MQ=45;FQ=-87;EFF=INTERGENIC(MODIFIER|||||||||)	GT:PL:GQ	1/1:255,60,0:99
Chr03	19565923	.	G	A	222.0	.	DP=44;VDB=0.0399;AF1=1;AC1=2;DP4=0,0,21,16;MQ=45;FQ=-138;EFF=INTERGENIC(MODIFIER|||||||||)	GT:PL:GQ	1/1:255,111,0:99
Chr03	19618944	.	G	A	222.0	.	DP=26;VDB=0.0388;AF1=1;AC1=2;DP4=0,0,5,18;MQ=44;FQ=-96;EFF=INTERGENIC(MODIFIER|||||||||)	GT:PL:GQ	1/1:255,69,0:99
Chr03	19739802	.	C	T	111.0	.	DP=26;VDB=0.0404;AF1=1;AC1=2;DP4=0,0,4,16;MQ=18;FQ=-87;EFF=INTERGENIC(MODIFIER|||||||||)	GT:PL:GQ	1/1:144,60,0:99
Chr03	19739820	.	C	T	168.0	.	DP=26;VDB=0.0253;AF1=1;AC1=2;DP4=0,0,6,16;MQ=22;FQ=-93;EFF=INTERGENIC(MODIFIER|||||||||)	GT:PL:GQ	1/1:201,66,0:99
Chr03	19763325	.	G	A	222.0	.	DP=35;VDB=0.0374;AF1=1;AC1=2;DP4=0,0,9,13;MQ=42;FQ=-93;EFF=INTERGENIC(MODIFIER|||||||||)	GT:PL:GQ	1/1:255,66,0:99
Chr03	19830383	.	G	A	222.0	.	DP=25;VDB=0.0384;AF1=1;AC1=2;DP4=0,0,10,14;MQ=42;FQ=-99;EFF=INTERGENIC(MODIFIER|||||||||)	GT:PL:GQ	1/1:255,72,0:99
Chr03	19844209	.	G	A	222.0	.	DP=23;VDB=0.0384;AF1=1;AC1=2;DP4=0,0,8,11;MQ=41;FQ=-84;EFF=INTERGENIC(MODIFIER|||||||||)	GT:PL:GQ	1/1:255,57,0:99
Chr03	19855113	.	G	A	222.0	.	DP=55;VDB=0.0404;AF1=1;AC1=2;DP4=0,0,23,29;MQ=33;FQ=-184;EFF=INTERGENIC(MODIFIER|||||||||)	GT:PL:GQ	1/1:255,157,0:99
Chr03	20023330	.	G	A	222.0	.	DP=38;VDB=0.0404;AF1=1;AC1=2;DP4=0,0,23,13;MQ=38;FQ=-135;EFF=INTERGENIC(MODIFIER|||||||||)	GT:PL:GQ	1/1:255,108,0:99
Chr03	20064185	.	G	A	222.0	.	DP=38;VDB=0.0308;AF1=1;AC1=2;DP4=0,0,18,16;MQ=41;FQ=-129;EFF=INTRON(MODIFIER|||||Sobic.003G162900|||PAC:28386833|3),UPSTREAM(MODIFIER|||||Sobic.003G163000|||PAC:28388582|)	GT:PL:GQ	1/1:255,102,0:99
Chr03	20100004	.	G	A	222.0	.	DP=40;VDB=0.0401;AF1=1;AC1=2;DP4=0,0,20,15;MQ=45;FQ=-132;EFF=INTERGENIC(MODIFIER|||||||||)	GT:PL:GQ	1/1:255,105,0:99
Chr03	20146182	.	G	A	222.0	.	DP=18;VDB=0.0399;AF1=1;AC1=2;DP4=0,0,12,5;MQ=43;FQ=-78;EFF=INTERGENIC(MODIFIER|||||||||)	GT:PL:GQ	1/1:255,51,0:99
Chr03	20224647	.	G	A	222.0	.	DP=31;VDB=0.0401;AF1=1;AC1=2;DP4=0,0,12,15;MQ=45;FQ=-108;EFF=INTERGENIC(MODIFIER|||||||||)	GT:PL:GQ	1/1:255,81,0:99
Chr03	20242657	.	G	A	222.0	.	DP=24;VDB=0.0384;AF1=1;AC1=2;DP4=0,0,6,15;MQ=42;FQ=-90;EFF=INTERGENIC(MODIFIER|||||||||)	GT:PL:GQ	1/1:255,63,0:99
Chr03	20377488	.	G	A	222.0	.	DP=27;VDB=0.0404;AF1=1;AC1=2;DP4=0,0,10,14;MQ=41;FQ=-99;EFF=INTERGENIC(MODIFIER|||||||||),UPSTREAM(MODIFIER|||||Sobic.003G163200|||PAC:28385003|)	GT:PL:GQ	1/1:255,72,0:99
Chr03	20406421	.	G	A	222.0	.	DP=24;VDB=0.0374;AF1=1;AC1=2;DP4=0,0,12,6;MQ=45;FQ=-81;EFF=INTERGENIC(MODIFIER|||||||||)	GT:PL:GQ	1/1:255,54,0:99
Chr03	20457251	.	G	A	222.0	.	DP=37;VDB=0.0388;AF1=1;AC1=2;DP4=0,0,10,22;MQ=32;FQ=-123;EFF=INTERGENIC(MODIFIER|||||||||)	GT:PL:GQ	1/1:255,96,0:99
Chr03	20585606	.	G	A	222.0	.	DP=17;VDB=0.0394;AF1=1;AC1=2;DP4=0,0,9,7;MQ=45;FQ=-75;EFF=INTERGENIC(MODIFIER|||||||||)	GT:PL:GQ	1/1:255,48,0:93
Chr03	20602627	.	G	A	222.0	.	DP=23;VDB=0.0333;AF1=1;AC1=2;DP4=0,0,8,13;MQ=43;FQ=-90;EFF=INTERGENIC(MODIFIER|||||||||)	GT:PL:GQ	1/1:255,63,0:99
Chr03	20603254	.	G	A	222.0	.	DP=46;VDB=0.0394;AF1=1;AC1=2;DP4=0,0,21,19;MQ=44;FQ=-147;EFF=INTERGENIC(MODIFIER|||||||||)	GT:PL:GQ	1/1:255,120,0:99
Chr03	20804769	.	G	A	222.0	.	DP=37;VDB=0.0225;AF1=1;AC1=2;DP4=0,0,15,21;MQ=43;FQ=-135;EFF=DOWNSTREAM(MODIFIER|||||Sobic.003G164200|||PAC:28388227|),INTERGENIC(MODIFIER|||||||||)	GT:PL:GQ	1/1:255,108,0:99
Chr03	20939822	.	G	A	222.0	.	DP=29;VDB=0.0356;AF1=1;AC1=2;DP4=0,0,18,10;MQ=45;FQ=-111;EFF=INTERGENIC(MODIFIER|||||||||)	GT:PL:GQ	1/1:255,84,0:99
Chr03	21016714	.	G	A	222.0	.	DP=43;VDB=0.0399;AF1=1;AC1=2;DP4=0,0,21,19;MQ=45;FQ=-147;EFF=INTERGENIC(MODIFIER|||||||||)	GT:PL:GQ	1/1:255,120,0:99
Chr03	21093007	.	G	A	222.0	.	DP=31;VDB=0.0384;AF1=1;AC1=2;DP4=0,0,11,14;MQ=44;FQ=-102;EFF=INTERGENIC(MODIFIER|||||||||)	GT:PL:GQ	1/1:255,75,0:99
Chr03	21113295	.	G	A	222.0	.	DP=41;VDB=0.0308;AF1=1;AC1=2;DP4=0,0,18,20;MQ=32;FQ=-141;EFF=INTERGENIC(MODIFIER|||||||||)	GT:PL:GQ	1/1:255,114,0:99
Chr03	21117835	.	G	A	222.0	.	DP=37;VDB=0.0394;AF1=1;AC1=2;DP4=0,0,15,20;MQ=39;FQ=-132;EFF=INTERGENIC(MODIFIER|||||||||)	GT:PL:GQ	1/1:255,105,0:99
Chr03	21270418	.	G	A	190.0	.	DP=29;VDB=0.0384;AF1=1;AC1=2;DP4=0,0,9,17;MQ=21;FQ=-105;EFF=INTERGENIC(MODIFIER|||||||||)	GT:PL:GQ	1/1:223,78,0:99
Chr03	21381851	.	C	T	215.0	.	DP=19;VDB=0.0020;AF1=1;AC1=2;DP4=0,0,6,8;MQ=34;FQ=-69;EFF=INTERGENIC(MODIFIER|||||||||)	GT:PL:GQ	1/1:248,42,0:81
Chr03	21466139	.	G	A	122.0	.	DP=13;VDB=0.0277;AF1=1;AC1=2;DP4=0,0,8,4;MQ=23;FQ=-63;EFF=INTERGENIC(MODIFIER|||||||||)	GT:PL:GQ	1/1:155,36,0:69
Chr03	21477708	.	C	T	222.0	.	DP=20;VDB=0.0355;AF1=1;AC1=2;DP4=0,0,6,11;MQ=37;FQ=-78;EFF=INTERGENIC(MODIFIER|||||||||)	GT:PL:GQ	1/1:255,51,0:99
Chr03	21500350	.	G	A	222.0	.	DP=24;VDB=0.0384;AF1=1;AC1=2;DP4=0,0,9,13;MQ=44;FQ=-93;EFF=INTERGENIC(MODIFIER|||||||||)	GT:PL:GQ	1/1:255,66,0:99
Chr03	21599721	.	G	A	222.0	.	DP=17;VDB=0.0394;AF1=1;AC1=2;DP4=0,0,10,7;MQ=43;FQ=-78;EFF=INTERGENIC(MODIFIER|||||||||)	GT:PL:GQ	1/1:255,51,0:99
Chr03	21609875	.	G	A	222.0	.	DP=37;VDB=0.0388;AF1=1;AC1=2;DP4=0,0,11,18;MQ=45;FQ=-114;EFF=INTERGENIC(MODIFIER|||||||||)	GT:PL:GQ	1/1:255,87,0:99
Chr03	21696638	.	G	A	222.0	.	DP=29;VDB=0.0399;AF1=1;AC1=2;DP4=0,0,15,9;MQ=40;FQ=-99;EFF=INTERGENIC(MODIFIER|||||||||)	GT:PL:GQ	1/1:255,72,0:99
Chr03	21848018	.	G	A	222.0	.	DP=39;VDB=0.0308;AF1=1;AC1=2;DP4=0,0,22,16;MQ=44;FQ=-141;EFF=INTERGENIC(MODIFIER|||||||||)	GT:PL:GQ	1/1:255,114,0:99
Chr03	21921462	.	G	A	222.0	.	DP=33;VDB=0.0355;AF1=1;AC1=2;DP4=0,0,17,14;MQ=43;FQ=-117;EFF=INTERGENIC(MODIFIER|||||||||)	GT:PL:GQ	1/1:255,90,0:99
Chr03	21988524	.	G	A	222.0	.	DP=46;VDB=0.0374;AF1=1;AC1=2;DP4=0,0,24,19;MQ=44;FQ=-156;EFF=INTERGENIC(MODIFIER|||||||||)	GT:PL:GQ	1/1:255,129,0:99
Chr03	21994273	.	G	A	222.0	.	DP=22;VDB=0.0355;AF1=1;AC1=2;DP4=0,0,8,10;MQ=43;FQ=-81;EFF=INTERGENIC(MODIFIER|||||||||)	GT:PL:GQ	1/1:255,54,0:99
Chr03	22037214	.	G	A	222.0	.	DP=18;VDB=0.0103;AF1=1;AC1=2;DP4=0,0,4,12;MQ=43;FQ=-75;EFF=INTERGENIC(MODIFIER|||||||||)	GT:PL:GQ	1/1:255,48,0:93
Chr03	22041850	.	G	A	222.0	.	DP=37;VDB=0.0404;AF1=1;AC1=2;DP4=0,0,10,21;MQ=45;FQ=-120;EFF=INTERGENIC(MODIFIER|||||||||)	GT:PL:GQ	1/1:255,93,0:99
Chr03	22109402	.	C	T	114.0	.	DP=14;VDB=0.0308;AF1=1;AC1=2;DP4=0,0,11,1;MQ=28;FQ=-63;EFF=INTERGENIC(MODIFIER|||||||||)	GT:PL:GQ	1/1:147,36,0:69
Chr03	22237528	.	G	A	222.0	.	DP=41;VDB=0.0374;AF1=1;AC1=2;DP4=0,0,13,22;MQ=44;FQ=-132;EFF=INTERGENIC(MODIFIER|||||||||)	GT:PL:GQ	1/1:255,105,0:99
Chr03	22284343	.	G	A	166.0	.	DP=26;VDB=0.0399;AF1=1;AC1=2;DP4=0,0,7,14;MQ=24;FQ=-90;EFF=INTERGENIC(MODIFIER|||||||||)	GT:PL:GQ	1/1:199,63,0:99
Chr03	22518245	.	G	A	222.0	.	DP=39;VDB=0.0333;AF1=1;AC1=2;DP4=0,0,16,21;MQ=43;FQ=-138;EFF=INTERGENIC(MODIFIER|||||||||)	GT:PL:GQ	1/1:255,111,0:99
Chr03	22527942	.	G	A	222.0	.	DP=34;VDB=0.0308;AF1=1;AC1=2;DP4=0,0,6,25;MQ=42;FQ=-120;EFF=INTERGENIC(MODIFIER|||||||||)	GT:PL:GQ	1/1:255,93,0:99
Chr03	22533813	.	G	A	222.0	.	DP=33;VDB=0.0394;AF1=1;AC1=2;DP4=0,0,22,8;MQ=44;FQ=-117;EFF=INTERGENIC(MODIFIER|||||||||)	GT:PL:GQ	1/1:255,90,0:99
Chr03	22603894	.	G	A	222.0	.	DP=37;VDB=0.0333;AF1=1;AC1=2;DP4=0,0,22,13;MQ=44;FQ=-132;EFF=INTERGENIC(MODIFIER|||||||||)	GT:PL:GQ	1/1:255,105,0:99
Chr03	22656438	.	G	A	222.0	.	DP=20;VDB=0.0401;AF1=1;AC1=2;DP4=0,0,11,8;MQ=38;FQ=-84;EFF=INTERGENIC(MODIFIER|||||||||)	GT:PL:GQ	1/1:255,57,0:99
Chr03	22683084	.	G	A	222.0	.	DP=33;VDB=0.0333;AF1=1;AC1=2;DP4=0,0,16,12;MQ=45;FQ=-111;EFF=INTERGENIC(MODIFIER|||||||||)	GT:PL:GQ	1/1:255,84,0:99
Chr03	22763129	.	G	A	222.0	.	DP=28;VDB=0.0371;AF1=1;AC1=2;DP4=0,0,11,6;MQ=42;FQ=-78;EFF=INTERGENIC(MODIFIER|||||||||)	GT:PL:GQ	1/1:255,51,0:99
Chr03	22779457	.	G	A	222.0	.	DP=21;VDB=0.0355;AF1=1;AC1=2;DP4=0,0,4,16;MQ=34;FQ=-87;EFF=INTERGENIC(MODIFIER|||||||||)	GT:PL:GQ	1/1:255,60,0:99
Chr03	22792710	.	G	A	222.0	.	DP=42;VDB=0.0399;AF1=1;AC1=2;DP4=0,0,15,22;MQ=27;FQ=-138;EFF=INTERGENIC(MODIFIER|||||||||)	GT:PL:GQ	1/1:255,111,0:99
Chr03	22858009	.	G	A	222.0	.	DP=52;VDB=0.0401;AF1=1;AC1=2;DP4=0,0,16,31;MQ=44;FQ=-168;EFF=INTERGENIC(MODIFIER|||||||||)	GT:PL:GQ	1/1:255,141,0:99
Chr03	23008284	.	G	A	222.0	.	DP=26;VDB=0.0355;AF1=1;AC1=2;DP4=0,0,12,8;MQ=35;FQ=-87;EFF=INTERGENIC(MODIFIER|||||||||)	GT:PL:GQ	1/1:255,60,0:99
Chr03	23159890	.	G	A	222.0	.	DP=35;VDB=0.0404;AF1=1;AC1=2;DP4=0,0,17,12;MQ=46;FQ=-114;EFF=INTERGENIC(MODIFIER|||||||||)	GT:PL:GQ	1/1:255,87,0:99
Chr03	23201708	.	G	A	222.0	.	DP=31;VDB=0.0225;AF1=1;AC1=2;DP4=0,0,18,9;MQ=33;FQ=-108;EFF=INTERGENIC(MODIFIER|||||||||)	GT:PL:GQ	1/1:255,81,0:99
Chr03	23429866	.	G	A	222.0	.	DP=46;VDB=0.0374;AF1=1;AC1=2;DP4=0,0,20,20;MQ=44;FQ=-147;EFF=INTERGENIC(MODIFIER|||||||||)	GT:PL:GQ	1/1:255,120,0:99
Chr03	23453690	.	G	A	120.0	.	DP=20;VDB=0.0355;AF1=1;AC1=2;DP4=0,0,4,11;MQ=22;FQ=-72;EFF=INTERGENIC(MODIFIER|||||||||)	GT:PL:GQ	1/1:153,45,0:87
Chr03	23509369	.	G	A	222.0	.	DP=24;VDB=0.0399;AF1=1;AC1=2;DP4=0,0,11,9;MQ=44;FQ=-87;EFF=INTERGENIC(MODIFIER|||||||||)	GT:PL:GQ	1/1:255,60,0:99
Chr03	23551609	.	G	A	222.0	.	DP=34;VDB=0.0374;AF1=1;AC1=2;DP4=0,0,13,15;MQ=28;FQ=-111;EFF=INTERGENIC(MODIFIER|||||||||)	GT:PL:GQ	1/1:255,84,0:99
Chr03	23585239	.	G	A	94.0	.	DP=11;VDB=0.0085;AF1=1;AC1=2;DP4=0,0,2,9;MQ=22;FQ=-60;EFF=INTERGENIC(MODIFIER|||||||||)	GT:PL:GQ	1/1:127,33,0:63
Chr03	23585285	.	C	T	115.0	.	DP=12;VDB=0.0355;AF1=1;AC1=2;DP4=0,0,1,11;MQ=25;FQ=-63;EFF=INTERGENIC(MODIFIER|||||||||)	GT:PL:GQ	1/1:148,36,0:69
Chr03	23607715	.	G	A	222.0	.	DP=35;VDB=0.0404;AF1=1;AC1=2;DP4=0,0,10,23;MQ=26;FQ=-126;EFF=INTERGENIC(MODIFIER|||||||||)	GT:PL:GQ	1/1:255,99,0:99
Chr03	23670321	.	G	A	222.0	.	DP=35;VDB=0.0333;AF1=1;AC1=2;DP4=0,0,22,11;MQ=45;FQ=-126;EFF=INTERGENIC(MODIFIER|||||||||),UPSTREAM(MODIFIER|||||Sobic.003G165800|||PAC:28389316|)	GT:PL:GQ	1/1:255,99,0:99
Chr03	23864064	.	G	A	222.0	.	DP=43;VDB=0.0388;AF1=1;AC1=2;DP4=0,0,19,20;MQ=44;FQ=-144;EFF=INTERGENIC(MODIFIER|||||||||)	GT:PL:GQ	1/1:255,117,0:99
Chr03	23910329	.	G	A	211.0	.	DP=15;VDB=0.0388;AF1=1;AC1=2;DP4=0,0,2,11;MQ=45;FQ=-66;EFF=DOWNSTREAM(MODIFIER|||||Sobic.003G165900|||PAC:28386643|),DOWNSTREAM(MODIFIER|||||Sobic.003G165900|||PAC:28386644|),INTERGENIC(MODIFIER|||||||||)	GT:PL:GQ	1/1:244,39,0:75
Chr03	24064897	.	G	A	222.0	.	DP=19;VDB=0.0404;AF1=1;AC1=2;DP4=0,0,6,10;MQ=43;FQ=-75;EFF=INTERGENIC(MODIFIER|||||||||)	GT:PL:GQ	1/1:255,48,0:93
Chr03	24162349	.	G	A	222.0	.	DP=21;VDB=0.0172;AF1=1;AC1=2;DP4=0,0,8,8;MQ=41;FQ=-75;EFF=INTERGENIC(MODIFIER|||||||||)	GT:PL:GQ	1/1:255,48,0:93
Chr03	24164710	.	G	A	222.0	.	DP=30;VDB=0.0308;AF1=1;AC1=2;DP4=0,0,4,12;MQ=46;FQ=-75;EFF=INTERGENIC(MODIFIER|||||||||)	GT:PL:GQ	1/1:255,48,0:93
Chr03	24378788	.	G	A	78.1	.	DP=8;VDB=0.0044;AF1=1;AC1=2;DP4=0,0,2,5;MQ=21;FQ=-48;EFF=INTERGENIC(MODIFIER|||||||||)	GT:PL:GQ	1/1:111,21,0:39
Chr03	24683766	.	G	A	222.0	.	DP=32;VDB=0.0404;AF1=1;AC1=2;DP4=0,0,19,10;MQ=33;FQ=-114;EFF=INTERGENIC(MODIFIER|||||||||)	GT:PL:GQ	1/1:255,87,0:99
Chr03	24728148	.	G	A	222.0	.	DP=33;VDB=0.0404;AF1=1;AC1=2;DP4=0,0,23,9;MQ=44;FQ=-123;EFF=INTERGENIC(MODIFIER|||||||||)	GT:PL:GQ	1/1:255,96,0:99
Chr03	24790681	.	G	A	193.0	.	DP=31;VDB=0.0394;AF1=1;AC1=2;DP4=0,0,17,14;MQ=22;FQ=-120;EFF=INTERGENIC(MODIFIER|||||||||)	GT:PL:GQ	1/1:226,93,0:99
Chr03	24810946	.	G	A	222.0	.	DP=45;VDB=0.0399;AF1=1;AC1=2;DP4=0,0,23,16;MQ=42;FQ=-144;EFF=INTERGENIC(MODIFIER|||||||||)	GT:PL:GQ	1/1:255,117,0:99
Chr03	24831054	.	G	A	222.0	.	DP=32;VDB=0.0404;AF1=1;AC1=2;DP4=0,0,13,15;MQ=44;FQ=-111;EFF=INTERGENIC(MODIFIER|||||||||),UPSTREAM(MODIFIER|||||Sobic.003G166200|||PAC:28386842|),UPSTREAM(MODIFIER|||||Sobic.003G166200|||PAC:28386843|),UPSTREAM(MODIFIER|||||Sobic.003G166200|||PAC:28386844|),UPSTREAM(MODIFIER|||||Sobic.003G166200|||PAC:28386845|)	GT:PL:GQ	1/1:255,84,0:99
Chr03	24886818	.	G	A	222.0	.	DP=36;VDB=0.0333;AF1=1;AC1=2;DP4=0,0,19,15;MQ=43;FQ=-129;EFF=INTERGENIC(MODIFIER|||||||||)	GT:PL:GQ	1/1:255,102,0:99
Chr03	25017056	.	G	A	222.0	.	DP=44;VDB=0.0355;AF1=1;AC1=2;DP4=0,0,16,24;MQ=44;FQ=-147;EFF=INTERGENIC(MODIFIER|||||||||)	GT:PL:GQ	1/1:255,120,0:99
Chr03	25024845	.	G	A	222.0	.	DP=39;VDB=0.0333;AF1=1;AC1=2;DP4=0,0,21,12;MQ=31;FQ=-126;EFF=INTERGENIC(MODIFIER|||||||||)	GT:PL:GQ	1/1:255,99,0:99
Chr03	25039542	.	G	A	222.0	.	DP=36;VDB=0.0198;AF1=1;AC1=2;DP4=0,0,20,15;MQ=44;FQ=-132;EFF=INTERGENIC(MODIFIER|||||||||)	GT:PL:GQ	1/1:255,105,0:99
Chr03	25090741	.	G	A	222.0	.	DP=30;VDB=0.0394;AF1=1;AC1=2;DP4=0,0,12,17;MQ=44;FQ=-114;EFF=INTERGENIC(MODIFIER|||||||||)	GT:PL:GQ	1/1:255,87,0:99
Chr03	25379344	.	G	A	222.0	.	DP=18;VDB=0.0356;AF1=1;AC1=2;DP4=0,0,13,5;MQ=43;FQ=-81;EFF=INTERGENIC(MODIFIER|||||||||)	GT:PL:GQ	1/1:255,54,0:99
Chr03	25515917	.	G	A	222.0	.	DP=34;VDB=0.0333;AF1=1;AC1=2;DP4=0,0,15,17;MQ=42;FQ=-123;EFF=INTERGENIC(MODIFIER|||||||||)	GT:PL:GQ	1/1:255,96,0:99
Chr03	25542425	.	G	A	222.0	.	DP=38;VDB=0.0374;AF1=1;AC1=2;DP4=0,0,13,24;MQ=45;FQ=-138;EFF=INTERGENIC(MODIFIER|||||||||)	GT:PL:GQ	1/1:255,111,0:99
Chr03	25589488	.	G	A	222.0	.	DP=27;VDB=0.0388;AF1=1;AC1=2;DP4=0,0,15,7;MQ=45;FQ=-93;EFF=INTERGENIC(MODIFIER|||||||||)	GT:PL:GQ	1/1:255,66,0:99
Chr03	25631464	.	G	A	222.0	.	DP=41;VDB=0.0356;AF1=1;AC1=2;DP4=0,0,17,13;MQ=44;FQ=-117;EFF=INTERGENIC(MODIFIER|||||||||)	GT:PL:GQ	1/1:255,90,0:99
Chr03	25668265	.	G	A	222.0	.	DP=44;VDB=0.0355;AF1=1;AC1=2;DP4=0,0,20,15;MQ=45;FQ=-132;EFF=INTERGENIC(MODIFIER|||||||||)	GT:PL:GQ	1/1:255,105,0:99
Chr03	25712843	.	G	A	222.0	.	DP=34;VDB=0.0401;AF1=1;AC1=2;DP4=0,0,14,15;MQ=46;FQ=-114;EFF=INTRON(MODIFIER|||||Sobic.003G166500|||PAC:28388552|10),INTRON(MODIFIER|||||Sobic.003G166500|||PAC:28388553|9)	GT:PL:GQ	1/1:255,87,0:99
Chr03	25788280	.	G	A	222.0	.	DP=53;VDB=0.0388;AF1=1;AC1=2;DP4=0,0,17,29;MQ=42;FQ=-165;EFF=INTERGENIC(MODIFIER|||||||||)	GT:PL:GQ	1/1:255,138,0:99
Chr03	25796582	.	G	A	222.0	.	DP=26;VDB=0.0404;AF1=1;AC1=2;DP4=0,0,12,12;MQ=45;FQ=-99;EFF=INTERGENIC(MODIFIER|||||||||)	GT:PL:GQ	1/1:255,72,0:99
Chr03	25826930	.	G	A	222.0	.	DP=17;VDB=0.0388;AF1=1;AC1=2;DP4=0,0,4,13;MQ=43;FQ=-78;EFF=INTERGENIC(MODIFIER|||||||||)	GT:PL:GQ	1/1:255,51,0:99
Chr03	25841736	.	G	A	222.0	.	DP=31;VDB=0.0308;AF1=1;AC1=2;DP4=0,0,21,9;MQ=45;FQ=-117;EFF=INTERGENIC(MODIFIER|||||||||)	GT:PL:GQ	1/1:255,90,0:99
Chr03	26032066	.	G	A	222.0	.	DP=34;VDB=0.0253;AF1=1;AC1=2;DP4=0,0,13,19;MQ=43;FQ=-123;EFF=INTERGENIC(MODIFIER|||||||||)	GT:PL:GQ	1/1:255,96,0:99
Chr03	26073376	.	G	A	222.0	.	DP=20;VDB=0.0333;AF1=1;AC1=2;DP4=0,0,15,5;MQ=44;FQ=-87;EFF=INTERGENIC(MODIFIER|||||||||)	GT:PL:GQ	1/1:255,60,0:99
Chr03	26159111	.	G	A	222.0	.	DP=33;VDB=0.0388;AF1=1;AC1=2;DP4=0,0,14,15;MQ=44;FQ=-114;EFF=INTERGENIC(MODIFIER|||||||||)	GT:PL:GQ	1/1:255,87,0:99
Chr03	26176411	.	G	A	222.0	.	DP=18;VDB=0.0399;AF1=1;AC1=2;DP4=0,0,8,6;MQ=46;FQ=-69;EFF=INTERGENIC(MODIFIER|||||||||)	GT:PL:GQ	1/1:255,42,0:81
Chr03	26185586	.	G	A	222.0	.	DP=36;VDB=0.0308;AF1=1;AC1=2;DP4=0,0,19,8;MQ=41;FQ=-108;EFF=INTERGENIC(MODIFIER|||||||||)	GT:PL:GQ	1/1:255,81,0:99
Chr03	26211426	.	G	A	222.0	.	DP=48;VDB=0.0404;AF1=1;AC1=2;DP4=0,0,15,32;MQ=38;FQ=-168;EFF=INTERGENIC(MODIFIER|||||||||)	GT:PL:GQ	1/1:255,141,0:99
Chr03	26472884	.	G	A	222.0	.	DP=35;VDB=0.0355;AF1=1;AC1=2;DP4=0,0,17,15;MQ=45;FQ=-123;EFF=INTERGENIC(MODIFIER|||||||||)	GT:PL:GQ	1/1:255,96,0:99
Chr03	26523243	.	G	A	222.0	.	DP=32;VDB=0.0371;AF1=1;AC1=2;DP4=0,0,18,11;MQ=45;FQ=-114;EFF=INTERGENIC(MODIFIER|||||||||)	GT:PL:GQ	1/1:255,87,0:99
Chr03	26729616	.	G	A	222.0	.	DP=31;VDB=0.0374;AF1=1;AC1=2;DP4=0,0,8,18;MQ=44;FQ=-105;EFF=INTERGENIC(MODIFIER|||||||||)	GT:PL:GQ	1/1:255,78,0:99
Chr03	26853318	.	G	A	222.0	.	DP=31;VDB=0.0404;AF1=1;AC1=2;DP4=0,0,15,14;MQ=44;FQ=-114;EFF=INTERGENIC(MODIFIER|||||||||)	GT:PL:GQ	1/1:255,87,0:99
Chr03	27006381	.	G	A	222.0	.	DP=29;VDB=0.0404;AF1=1;AC1=2;DP4=0,0,16,11;MQ=43;FQ=-108;EFF=INTERGENIC(MODIFIER|||||||||)	GT:PL:GQ	1/1:255,81,0:99
Chr03	27012495	.	G	A	222.0	.	DP=40;VDB=0.0374;AF1=1;AC1=2;DP4=0,0,21,14;MQ=45;FQ=-132;EFF=INTERGENIC(MODIFIER|||||||||)	GT:PL:GQ	1/1:255,105,0:99
Chr03	27084880	.	G	A	222.0	.	DP=24;VDB=0.0225;AF1=1;AC1=2;DP4=0,0,5,19;MQ=36;FQ=-99;EFF=INTERGENIC(MODIFIER|||||||||)	GT:PL:GQ	1/1:255,72,0:99
Chr03	27152494	.	G	A	222.0	.	DP=33;VDB=0.0399;AF1=1;AC1=2;DP4=0,0,23,5;MQ=44;FQ=-111;EFF=INTERGENIC(MODIFIER|||||||||)	GT:PL:GQ	1/1:255,84,0:99
Chr03	27237211	.	G	A	222.0	.	DP=20;VDB=0.0172;AF1=1;AC1=2;DP4=0,0,7,12;MQ=44;FQ=-84;EFF=INTERGENIC(MODIFIER|||||||||)	GT:PL:GQ	1/1:255,57,0:99
Chr03	27272020	.	G	A	222.0	.	DP=21;VDB=0.0384;AF1=1;AC1=2;DP4=0,0,8,10;MQ=44;FQ=-81;EFF=INTERGENIC(MODIFIER|||||||||),UPSTREAM(MODIFIER|||||Sobic.003G167500|||PAC:28386946|)	GT:PL:GQ	1/1:255,54,0:99
Chr03	27311293	.	G	A	222.0	.	DP=19;VDB=0.0388;AF1=1;AC1=2;DP4=0,0,10,9;MQ=40;FQ=-84;EFF=INTERGENIC(MODIFIER|||||||||)	GT:PL:GQ	1/1:255,57,0:99
Chr03	27315129	.	G	A	222.0	.	DP=31;VDB=0.0404;AF1=1;AC1=2;DP4=0,0,12,16;MQ=45;FQ=-111;EFF=INTERGENIC(MODIFIER|||||||||)	GT:PL:GQ	1/1:255,84,0:99
Chr03	27408344	.	G	A	174.0	.	DP=33;VDB=0.0394;AF1=1;AC1=2;DP4=0,0,5,24;MQ=23;FQ=-114;EFF=INTERGENIC(MODIFIER|||||||||)	GT:PL:GQ	1/1:207,87,0:99
Chr03	27416987	.	G	A	222.0	.	DP=46;VDB=0.0399;AF1=1;AC1=2;DP4=0,0,16,25;MQ=32;FQ=-150;EFF=INTERGENIC(MODIFIER|||||||||)	GT:PL:GQ	1/1:255,123,0:99
Chr03	27456580	.	G	A	222.0	.	DP=46;VDB=0.0384;AF1=1;AC1=2;DP4=0,0,12,30;MQ=43;FQ=-153;EFF=INTERGENIC(MODIFIER|||||||||)	GT:PL:GQ	1/1:255,126,0:99
Chr03	27551555	.	G	A	222.0	.	DP=28;VDB=0.0355;AF1=1;AC1=2;DP4=0,0,11,13;MQ=34;FQ=-99;EFF=INTERGENIC(MODIFIER|||||||||)	GT:PL:GQ	1/1:255,72,0:99
Chr03	27707265	.	G	A	222.0	.	DP=25;VDB=0.0374;AF1=1;AC1=2;DP4=0,0,11,14;MQ=42;FQ=-102;EFF=INTERGENIC(MODIFIER|||||||||)	GT:PL:GQ	1/1:255,75,0:99
Chr03	27887227	.	C	T	112.0	.	DP=7;VDB=0.0103;AF1=1;AC1=2;DP4=0,0,2,5;MQ=27;FQ=-48;EFF=INTERGENIC(MODIFIER|||||||||)	GT:PL:GQ	1/1:145,21,0:39
Chr03	27933239	.	G	A	222.0	.	DP=50;VDB=0.0281;AF1=1;AC1=2;DP4=0,0,31,13;MQ=44;FQ=-159;EFF=INTERGENIC(MODIFIER|||||||||)	GT:PL:GQ	1/1:255,132,0:99
Chr03	27937445	.	G	A	222.0	.	DP=29;VDB=0.0401;AF1=1;AC1=2;DP4=0,0,17,11;MQ=43;FQ=-111;EFF=INTERGENIC(MODIFIER|||||||||)	GT:PL:GQ	1/1:255,84,0:99
Chr03	27941916	.	G	A	222.0	.	DP=18;VDB=0.0404;AF1=1;AC1=2;DP4=0,0,4,13;MQ=44;FQ=-78;EFF=INTERGENIC(MODIFIER|||||||||)	GT:PL:GQ	1/1:255,51,0:99
Chr03	27997804	.	G	A	222.0	.	DP=13;VDB=0.0401;AF1=1;AC1=2;DP4=0,0,7,5;MQ=44;FQ=-63;EFF=INTERGENIC(MODIFIER|||||||||)	GT:PL:GQ	1/1:255,36,0:69
Chr03	28004329	.	G	A	222.0	.	DP=36;VDB=0.0404;AF1=1;AC1=2;DP4=0,0,14,20;MQ=45;FQ=-129;EFF=INTERGENIC(MODIFIER|||||||||)	GT:PL:GQ	1/1:255,102,0:99
Chr03	28051450	.	G	A	222.0	.	DP=54;VDB=0.0404;AF1=1;AC1=2;DP4=0,0,24,27;MQ=43;FQ=-181;EFF=INTERGENIC(MODIFIER|||||||||)	GT:PL:GQ	1/1:255,154,0:99
Chr03	28068284	.	G	A	222.0	.	DP=29;VDB=0.0281;AF1=1;AC1=2;DP4=0,0,14,15;MQ=27;FQ=-114;EFF=INTERGENIC(MODIFIER|||||||||)	GT:PL:GQ	1/1:255,87,0:99
Chr03	28108647	.	G	A	222.0	.	DP=38;VDB=0.0401;AF1=1;AC1=2;DP4=0,0,18,17;MQ=43;FQ=-132;EFF=INTERGENIC(MODIFIER|||||||||)	GT:PL:GQ	1/1:255,105,0:99
Chr03	28208517	.	G	A	222.0	.	DP=34;VDB=0.0384;AF1=1;AC1=2;DP4=0,0,18,15;MQ=34;FQ=-126;EFF=INTERGENIC(MODIFIER|||||||||)	GT:PL:GQ	1/1:255,99,0:99
Chr03	28258466	.	G	A	222.0	.	DP=47;VDB=0.0374;AF1=1;AC1=2;DP4=0,0,33,9;MQ=45;FQ=-153;EFF=INTERGENIC(MODIFIER|||||||||)	GT:PL:GQ	1/1:255,126,0:99
Chr03	28310648	.	G	A	222.0	.	DP=44;VDB=0.0399;AF1=1;AC1=2;DP4=0,0,15,24;MQ=44;FQ=-144;EFF=INTERGENIC(MODIFIER|||||||||)	GT:PL:GQ	1/1:255,117,0:99
Chr03	28366180	.	G	A	222.0	.	DP=29;VDB=0.0399;AF1=1;AC1=2;DP4=0,0,8,11;MQ=43;FQ=-84;EFF=INTERGENIC(MODIFIER|||||||||)	GT:PL:GQ	1/1:255,57,0:99
Chr03	28386877	.	G	A	222.0	.	DP=23;VDB=0.0355;AF1=1;AC1=2;DP4=0,0,13,8;MQ=42;FQ=-90;EFF=INTERGENIC(MODIFIER|||||||||)	GT:PL:GQ	1/1:255,63,0:99
Chr03	28387318	.	G	A	222.0	.	DP=29;VDB=0.0394;AF1=1;AC1=2;DP4=0,0,6,13;MQ=40;FQ=-84;EFF=INTERGENIC(MODIFIER|||||||||)	GT:PL:GQ	1/1:255,57,0:99
Chr03	28387408	.	G	A	183.0	.	DP=14;VDB=0.0147;AF1=1;AC1=2;DP4=0,0,1,12;MQ=45;FQ=-66;EFF=INTERGENIC(MODIFIER|||||||||)	GT:PL:GQ	1/1:216,39,0:75
Chr03	28439896	.	G	A	222.0	.	DP=27;VDB=0.0404;AF1=1;AC1=2;DP4=0,0,12,12;MQ=44;FQ=-99;EFF=INTERGENIC(MODIFIER|||||||||)	GT:PL:GQ	1/1:255,72,0:99
Chr03	28469981	.	G	A	222.0	.	DP=31;VDB=0.0388;AF1=1;AC1=2;DP4=0,0,13,10;MQ=41;FQ=-96;EFF=INTRON(MODIFIER|||||Sobic.003G168100|||PAC:28385677|2)	GT:PL:GQ	1/1:255,69,0:99
Chr03	28569373	.	G	A	222.0	.	DP=22;VDB=0.0404;AF1=1;AC1=2;DP4=0,0,12,8;MQ=42;FQ=-87;EFF=INTERGENIC(MODIFIER|||||||||)	GT:PL:GQ	1/1:255,60,0:99
Chr03	28594641	.	G	A	222.0	.	DP=45;VDB=0.0253;AF1=1;AC1=2;DP4=0,0,22,20;MQ=44;FQ=-153;EFF=INTERGENIC(MODIFIER|||||||||)	GT:PL:GQ	1/1:255,126,0:99
Chr03	28639514	.	G	A	222.0	.	DP=31;VDB=0.0281;AF1=1;AC1=2;DP4=0,0,17,9;MQ=45;FQ=-105;EFF=INTERGENIC(MODIFIER|||||||||)	GT:PL:GQ	1/1:255,78,0:99
Chr03	28673986	.	G	A	222.0	.	DP=32;VDB=0.0404;AF1=1;AC1=2;DP4=0,0,9,15;MQ=45;FQ=-99;EFF=INTERGENIC(MODIFIER|||||||||)	GT:PL:GQ	1/1:255,72,0:99
Chr03	28681573	.	G	A	222.0	.	DP=32;VDB=0.0374;AF1=1;AC1=2;DP4=0,0,15,14;MQ=45;FQ=-114;EFF=INTERGENIC(MODIFIER|||||||||)	GT:PL:GQ	1/1:255,87,0:99
Chr03	28743964	.	G	A	222.0	.	DP=32;VDB=0.0399;AF1=1;AC1=2;DP4=0,0,11,18;MQ=26;FQ=-114;EFF=INTERGENIC(MODIFIER|||||||||)	GT:PL:GQ	1/1:255,87,0:99
Chr03	28803764	.	G	A	222.0	.	DP=22;VDB=0.0281;AF1=1;AC1=2;DP4=0,0,8,12;MQ=45;FQ=-87;EFF=INTERGENIC(MODIFIER|||||||||)	GT:PL:GQ	1/1:255,60,0:99
Chr03	29145376	.	G	A	222.0	.	DP=30;VDB=0.0374;AF1=1;AC1=2;DP4=0,0,12,15;MQ=44;FQ=-108;EFF=INTRON(MODIFIER|||||Sobic.003G169600|||PAC:28386494|4),INTRON(MODIFIER|||||Sobic.003G169600|||PAC:28386495|4),INTRON(MODIFIER|||||Sobic.003G169600|||PAC:28386496|4),INTRON(MODIFIER|||||Sobic.003G169600|||PAC:28386497|4)	GT:PL:GQ	1/1:255,81,0:99
Chr03	29150074	.	G	A	222.0	.	DP=32;VDB=0.0399;AF1=1;AC1=2;DP4=0,0,15,13;MQ=44;FQ=-111;EFF=INTRON(MODIFIER|||||Sobic.003G169600|||PAC:28386494|4),INTRON(MODIFIER|||||Sobic.003G169600|||PAC:28386495|4),INTRON(MODIFIER|||||Sobic.003G169600|||PAC:28386496|4),INTRON(MODIFIER|||||Sobic.003G169600|||PAC:28386497|4),UPSTREAM(MODIFIER|||||Sobic.003G169700|||PAC:28384911|)	GT:PL:GQ	1/1:255,84,0:99
Chr03	29178167	.	G	A	222.0	.	DP=19;VDB=0.0394;AF1=1;AC1=2;DP4=0,0,8,7;MQ=46;FQ=-72;EFF=INTERGENIC(MODIFIER|||||||||),UPSTREAM(MODIFIER|||||Sobic.003G169600|||PAC:28386494|),UPSTREAM(MODIFIER|||||Sobic.003G169600|||PAC:28386495|),UPSTREAM(MODIFIER|||||Sobic.003G169600|||PAC:28386496|),UPSTREAM(MODIFIER|||||Sobic.003G169600|||PAC:28386497|)	GT:PL:GQ	1/1:255,45,0:87
Chr03	29184149	.	G	A	222.0	.	DP=22;VDB=0.0281;AF1=1;AC1=2;DP4=0,0,6,15;MQ=45;FQ=-90;EFF=INTERGENIC(MODIFIER|||||||||)	GT:PL:GQ	1/1:255,63,0:99
Chr03	29234980	.	G	A	191.0	.	DP=21;VDB=0.0388;AF1=1;AC1=2;DP4=0,0,11,3;MQ=38;FQ=-69;EFF=INTERGENIC(MODIFIER|||||||||)	GT:PL:GQ	1/1:224,42,0:81
Chr03	29244920	.	G	A	222.0	.	DP=14;VDB=0.0374;AF1=1;AC1=2;DP4=0,0,3,11;MQ=44;FQ=-69;EFF=INTERGENIC(MODIFIER|||||||||)	GT:PL:GQ	1/1:255,42,0:81
Chr03	29249175	.	G	A	222.0	.	DP=31;VDB=0.0404;AF1=1;AC1=2;DP4=0,0,13,16;MQ=42;FQ=-111;EFF=INTERGENIC(MODIFIER|||||||||)	GT:PL:GQ	1/1:255,84,0:99
Chr03	29639780	.	G	A	222.0	.	DP=33;VDB=0.0308;AF1=1;AC1=2;DP4=0,0,14,17;MQ=44;FQ=-120;EFF=INTERGENIC(MODIFIER|||||||||)	GT:PL:GQ	1/1:255,93,0:99
Chr03	29661503	.	G	A	222.0	.	DP=41;VDB=0.0355;AF1=1;AC1=2;DP4=0,0,13,16;MQ=46;FQ=-114;EFF=INTERGENIC(MODIFIER|||||||||)	GT:PL:GQ	1/1:255,87,0:99
Chr03	29686891	.	G	A	222.0	.	DP=16;VDB=0.0388;AF1=1;AC1=2;DP4=0,0,4,10;MQ=43;FQ=-69;EFF=INTERGENIC(MODIFIER|||||||||)	GT:PL:GQ	1/1:255,42,0:81
[truncated: 5,624 more rows]
