# Supplementary material for: Forward Genetics by Sequencing EMS Variation-Induced Inbred Lines
Source: G3 (Bethesda). 2016 Dec 29;7(2):413–25. doi: 10.1534/g3.116.029660 (PMC5295590; doi:10.1534/g3.116.029660)
Supplement: Supplementary file 7 [file 413FileS6.txt]

Chrom	Posn	dbSNPID	Ref	Allele	Qual	Info	Gene	Effect	Impact	Tag	Genotype Information	Phytozome PACID	Impact Type	Codon Change	Amino Acid Change	Sorghum Annotation	Maize Annotation	Maize BLAST E-value	Arabidopsis Annotation	Arabidopsis BLAST E-value
Chr01	567309	.	C	T	222.00	DP=34;VDB=0.0308;AF1=1;AC1=2;DP4=0,0,12,17;MQ=41;FQ=-114	Sobic.001G006000.1	NON_SYNONYMOUS_CODING	MODERATE	GT:PL:GQ	1/1:255,87,0:99	PAC:28397316	MISSENSE	Gcc/Acc	A245T	PF01535|PTHR10483|AT5G46580.1|pentatricopeptide (PPR) repeat-containing protein|LOC_Os03g63910.1|PPR repeat domain containing protein, putative, expressed|	GRMZM2G438524|GRMZM2G438524_T01|GRMZM2G438524_T01|PF01535|PTHR24015|AT5G46580.1|pentatricopeptide (PPR) repeat-containing protein|	0.0e+00	AT5G46580|AT5G46580.1|AT5G46580.1|PF01535|PTHR24015|GO:0009507,GO:0008150|LOC_Os03g63910.1|PPR repeat domain containing protein, putative, expressed|	0.0e+00
Chr01	876172	.	G	A	222.00	DP=46;VDB=0.0388;AF1=1;AC1=2;DP4=0,0,22,21;MQ=45;FQ=-156	Sobic.001G009600.1	NON_SYNONYMOUS_CODING	MODERATE	GT:PL:GQ	1/1:255,129,0:99	PAC:28399528	MISSENSE	Gat/Aat	D172N	PF03969|PTHR12169|KOG2383|GO:0005524|AT2G25530.1|AFG1-like ATPase family protein|LOC_Os03g63500.1|ATPase, AFG1 family domain containing protein, expressed|	GRMZM2G115372|GRMZM2G115372_T01|GRMZM2G115372_T01|PF03969|PTHR12169|KOG2383|GO:0005524|AT2G25530.1|AFG1-like ATPase family protein|	0.0e+00	AT2G25530|AT2G25530.1|AT2G25530.1|PF03969|PTHR12169|KOG2383|GO:0005575,GO:0008150,GO:0005524,GO:0016887|LOC_Os03g63500.1|ATPase, AFG1 family domain containing protein, expressed|	0.0e+00
Chr01	1521832	.	G	A	222.00	DP=41;VDB=0.0388;AF1=1;AC1=2;DP4=0,0,19,18;MQ=44;FQ=-138	Sobic.001G018100.1	NON_SYNONYMOUS_CODING	MODERATE	GT:PL:GQ	1/1:255,111,0:99	PAC:28397974	MISSENSE	Gat/Aat	D58N	PF00069,PF07714|PTHR11295|KOG0658|2.7.11.26|K03083|GO:0004672,GO:0005524,GO:0006468|AT1G09840.1|ATSK41,SK41|shaggy-like protein kinase 41|LOC_Os03g62500.1|CGMC_GSK.5 - CGMC includes CDA, MAPK, GSK3, and CLKC kinases, expressed|	GRMZM2G138676|GRMZM2G138676_T05|GRMZM2G138676_T05|PF00069|PTHR24057|KOG0658|2.7.11.26|K03083|GO:0004672,GO:0005524,GO:0006468|AT1G09840.1|ATSK41,SK41|shaggy-like protein kinase 41|	0.0e+00	AT1G09840|AT1G09840.6|AT1G09840.6|PF00069|PTHR24057|KOG0658|GO:0005886,GO:0006468,GO:0004672,GO:0004674,GO:0005524|LOC_Os03g62500.1|CGMC_GSK.5 - CGMC includes CDA, MAPK, GSK3, and CLKC kinases, expressed|	0.0e+00
Chr01	1555219	.	G	A	222.00	DP=44;VDB=0.0404;AF1=1;AC1=2;DP4=0,0,27,12;MQ=43;FQ=-144	Sobic.001G018600.1	NON_SYNONYMOUS_CODING	MODERATE	GT:PL:GQ	1/1:255,117,0:99	PAC:28398082	MISSENSE	tCt/tTt	S13F	PF00067|PTHR19383|KOG0156|1.14.-.-|K00517|GO:0005506,GO:0009055,GO:0016705,GO:0020037,GO:0055114|AT3G26300.1|CYP71B34|cytochrome P450, family 71, subfamily B, polypeptide 34|LOC_Os03g63310.1|cytochrome P450 71E1, putative, expressed|	GRMZM2G159353|GRMZM2G159353_T01|GRMZM2G159353_T01|PF00067|PTHR24298:SF44,PTHR24298|KOG0156|1.14.-.-|K00517|GO:0005506,GO:0009055,GO:0016705,GO:0020037,GO:0055114|AT3G26300.1|CYP71B34|cytochrome P450, family 71, subfamily B, polypeptide 34|	0.0e+00	AT3G26300|AT3G26300.1|AT3G26300.1|PF00067|PTHR24298:SF44,PTHR24298|KOG0156|1.14.-.-|K00517|GO:0012505,GO:0055114,GO:0004497,GO:0005506,GO:0009055,GO:0019825,GO:0020037,GO:0016705|LOC_Os03g63310.1|cytochrome P450 71E1, putative, expressed|	5.0e-137
Chr01	2238174	.	G	A	222.00	DP=38;VDB=0.0355;AF1=1;AC1=2;DP4=0,0,24,9;MQ=44;FQ=-126	Sobic.001G028500.1	NON_SYNONYMOUS_CODING	MODERATE	GT:PL:GQ	1/1:255,99,0:99	PAC:28398480	MISSENSE	Ccg/Tcg	P332S	PF03105|PTHR10783|KOG1161|AT5G15330.1|ATSPX4,SPX4|SPX domain gene 4|LOC_Os03g61200.1|expressed protein|	GRMZM2G122108|GRMZM2G122108_T01|GRMZM2G122108_T01|PF03105|PTHR10783,PTHR10783:SF5|KOG1161|AT5G15330.1|ATSPX4,SPX4|SPX domain gene 4|	0.0e+00	AT5G15330|AT5G15330.1|AT5G15330.1|PF03105|PTHR10783,PTHR10783:SF5|KOG1161|GO:0005575,GO:0016036,GO:0003674|LOC_Os03g61200.1|expressed protein|	2.0e-95
Chr01	12355949	.	G	A	222.00	DP=48;VDB=0.0404;AF1=1;AC1=2;DP4=0,0,22,23;MQ=44;FQ=-162	Sobic.001G154200.2	NON_SYNONYMOUS_CODING	MODERATE	GT:PL:GQ	1/1:255,135,0:99	PAC:28395957	MISSENSE	atG/atA	M214I	PF00612|PTHR13140:SF37|GO:0005515|AT3G22190.1|IQD5|IQ-domain 5|LOC_Os03g44610.1|IQ calmodulin-binding motif domain containing protein, expressed|	GRMZM2G038988|GRMZM2G038988_T02|GRMZM2G038988_T02|PF00612|PTHR13140,PTHR13140:SF84|GO:0005515|AT3G22190.1|IQD5|IQ-domain 5|	0.0e+00	AT3G22190|AT3G22190.2|AT3G22190.2|PF00612|PTHR13140,PTHR13140:SF84|GO:0005886,GO:0008150,GO:0005516,GO:0005515|LOC_Os12g42430.1|IQ calmodulin-binding motif domain containing protein, expressed|	7.0e-41
Chr01	12355949	.	G	A	222.00	DP=48;VDB=0.0404;AF1=1;AC1=2;DP4=0,0,22,23;MQ=44;FQ=-162	Sobic.001G154200.3	NON_SYNONYMOUS_CODING	MODERATE	GT:PL:GQ	1/1:255,135,0:99	PAC:28395958	MISSENSE	atG/atA	M214I	PF00612|PTHR13140:SF37|GO:0005515|AT3G22190.1|IQD5|IQ-domain 5|LOC_Os03g44610.1|IQ calmodulin-binding motif domain containing protein, expressed|	GRMZM2G038988|GRMZM2G038988_T02|GRMZM2G038988_T02|PF00612|PTHR13140,PTHR13140:SF84|GO:0005515|AT3G22190.1|IQD5|IQ-domain 5|	0.0e+00	AT3G22190|AT3G22190.2|AT3G22190.2|PF00612|PTHR13140,PTHR13140:SF84|GO:0005886,GO:0008150,GO:0005516,GO:0005515|LOC_Os12g42430.1|IQ calmodulin-binding motif domain containing protein, expressed|	7.0e-41
Chr01	12355949	.	G	A	222.00	DP=48;VDB=0.0404;AF1=1;AC1=2;DP4=0,0,22,23;MQ=44;FQ=-162	Sobic.001G154200.1	NON_SYNONYMOUS_CODING	MODERATE	GT:PL:GQ	1/1:255,135,0:99	PAC:28395959	MISSENSE	atG/atA	M214I	PF00612|PTHR13140:SF37|GO:0005515|AT3G22190.1|IQD5|IQ-domain 5|LOC_Os03g44610.1|IQ calmodulin-binding motif domain containing protein, expressed|	GRMZM2G038988|GRMZM2G038988_T02|GRMZM2G038988_T02|PF00612|PTHR13140,PTHR13140:SF84|GO:0005515|AT3G22190.1|IQD5|IQ-domain 5|	0.0e+00	AT3G22190|AT3G22190.2|AT3G22190.2|PF00612|PTHR13140,PTHR13140:SF84|GO:0005886,GO:0008150,GO:0005516,GO:0005515|LOC_Os12g42430.1|IQ calmodulin-binding motif domain containing protein, expressed|	7.0e-41
Chr01	13527972	.	G	A	222.00	DP=45;VDB=0.0355;AF1=1;AC1=2;DP4=0,0,30,12;MQ=44;FQ=-153	Sobic.001G164100.1	NON_SYNONYMOUS_CODING	MODERATE	GT:PL:GQ	1/1:255,126,0:99	PAC:28396881	MISSENSE	atG/atA	M384I	PF00067|PTHR19383|KOG0157|GO:0005506,GO:0009055,GO:0016705,GO:0020037,GO:0055114|AT1G12740.1|CYP87A2|cytochrome P450, family 87, subfamily A, polypeptide 2|LOC_Os03g45619.1|cytochrome P450, putative, expressed|	GRMZM2G100412|GRMZM2G100412_T01|GRMZM2G100412_T01|PF00067|PTHR24286,PTHR24286:SF19|KOG0157|GO:0005506,GO:0009055,GO:0016705,GO:0020037,GO:0055114|AT1G12740.1|CYP87A2|cytochrome P450, family 87, subfamily A, polypeptide 2|	0.0e+00	AT1G12740|AT1G12740.1|AT1G12740.1|PF00067|PTHR24286,PTHR24286:SF19|KOG0157|GO:0055114,GO:0004497,GO:0005506,GO:0009055,GO:0019825,GO:0020037,GO:0016705|LOC_Os04g48170.1|cytochrome P450, putative, expressed|	2.0e-145
Chr01	13805281	.	G	A	222.00	DP=42;VDB=0.0401;AF1=1;AC1=2;DP4=0,0,18,14;MQ=42;FQ=-123	Sobic.001G166300.1	NON_SYNONYMOUS_CODING	MODERATE	GT:PL:GQ	1/1:255,96,0:99	PAC:28399181	MISSENSE	Gag/Aag	E269K	PF03171|PTHR10209|KOG0143|K06892|GO:0016491,GO:0016706,GO:0055114|AT3G19000.1|2-oxoglutarate (2OG) and Fe(II)-dependent oxygenase superfamily protein|LOC_Os03g42130.1|gibberellin 20 oxidase 2, putative, expressed|	GRMZM2G060940|GRMZM2G060940_T02|GRMZM2G060940_T02|PF03171|PTHR10209|KOG0143|K06892|GO:0016491,GO:0016706,GO:0055114|AT3G19000.1|2-oxoglutarate (2OG) and Fe(II)-dependent oxygenase superfamily protein|	1.0e-154	AT3G19000|AT3G19000.1|AT3G19000.1|PF03171|PTHR10209,PTHR10209:SF55|KOG0143|GO:0005575,GO:0055114,GO:0005506,GO:0016491,GO:0016706|LOC_Os03g42130.1|gibberellin 20 oxidase 2, putative, expressed|	3.0e-85
Chr01	14805909	.	G	A	222.00	DP=48;VDB=0.0388;AF1=1;AC1=2;DP4=0,0,29,19;MQ=43;FQ=-171	Sobic.001G176500.1	NON_SYNONYMOUS_CODING	MODERATE	GT:PL:GQ	1/1:255,144,0:99	PAC:28398867	MISSENSE	tCg/tTg	S84L	***MISSING-DESCRIPTION***	Unknown	-	Unknown	-
Chr01	15484630	.	G	A	222.00	DP=40;VDB=0.0404;AF1=1;AC1=2;DP4=0,0,3,21;MQ=44;FQ=-99	Sobic.001G183100.1	NON_SYNONYMOUS_CODING	MODERATE	GT:PL:GQ	1/1:255,72,0:99	PAC:28399801	MISSENSE	gCc/gTc	A274V	PF00249|PTHR10641|KOG0048|K09422|GO:0003677|AT2G32460.1|ATM1,ATMYB101,MYB101|myb domain protein 101|LOC_Os03g38210.1|MYB family transcription factor, putative, expressed|	***MISSING-DESCRIPTION***	1.0e-160	AT2G32460|AT2G32460.2|AT2G32460.2|PF00249|PTHR10641|KOG0048|K09422|GO:0005634,GO:0006355,GO:0009740,GO:0009789,GO:0043068,GO:0045893,GO:0003677,GO:0003700|LOC_Os01g59660.1|MYB family transcription factor, putative, expressed|	4.0e-63
Chr01	18891054	.	G	A	222.00	DP=50;VDB=0.0388;AF1=1;AC1=2;DP4=0,0,31,16;MQ=44;FQ=-168	Sobic.001G207300.1	NON_SYNONYMOUS_CODING	MODERATE	GT:PL:GQ	1/1:255,141,0:99	PAC:28396453	MISSENSE	Gga/Aga	G33R	***MISSING-DESCRIPTION***	Unknown	-	Unknown	-
Chr01	20820238	.	G	A	222.00	DP=63;VDB=0.0401;AF1=1;AC1=2;DP4=0,0,26,24;MQ=44;FQ=-178	Sobic.001G221300.1	NON_SYNONYMOUS_CODING	MODERATE	GT:PL:GQ	1/1:255,151,0:99	PAC:28397329	MISSENSE	cGc/cAc	R563H	PF01494,PF00732,PF00890,PF05199|PTHR10668|KOG1238|GO:0016614,GO:0050660,GO:0055114,GO:0009055,GO:0016491|AT3G23410.1|ATFAO3,FAO3|fatty alcohol oxidase 3|LOC_Os10g33460.1|alcohol oxidase, putative, expressed|	GRMZM2G143883|GRMZM2G143883_T06|GRMZM2G143883_T06|PF05199,PF00732|PTHR10668,PTHR10668:SF14|KOG1238|GO:0016614,GO:0050660,GO:0055114,GO:0009055,GO:0016491|AT3G23410.1|ATFAO3,FAO3|fatty alcohol oxidase 3|	0.0e+00	AT3G23410|AT3G23410.1|AT3G23410.1|PF05199,PF00732|PTHR10668,PTHR10668:SF14|KOG1238|GO:0005792,GO:0009055,GO:0046577,GO:0016614,GO:0050660,GO:0055114|LOC_Os02g40840.1|alcohol oxidase, putative, expressed|	0.0e+00
Chr01	21679046	.	G	A	222.00	DP=35;VDB=0.0399;AF1=1;AC1=2;DP4=0,0,18,7;MQ=44;FQ=-102	Sobic.001G226900.1	NON_SYNONYMOUS_CODING	MODERATE	GT:PL:GQ	1/1:255,75,0:99	PAC:28396459	MISSENSE	Gcc/Acc	A462T	PF00097,PF05762,PF00092|PTHR10166|GO:0005515|AT5G60710.1|Zinc finger (C3HC4-type RING finger) family protein|LOC_Os10g32750.1|zinc finger family protein, putative, expressed|	GRMZM2G398198|GRMZM2G398198_T01|GRMZM2G398198_T01|PF00092|PTHR10579:SF5,PTHR10579|GO:0005515|AT5G60710.1|Zinc finger (C3HC4-type RING finger) family protein|	5.0e-136	AT5G60710|AT5G60710.1|AT5G60710.1|PF00092,PF00097|PTHR10579:SF5,PTHR10579|GO:0005886,GO:0006499,GO:0004842,GO:0008270,GO:0005515|LOC_Os02g56280.1|zinc finger family protein, putative, expressed|	2.0e-116
Chr01	22249369	.	G	A	222.00	DP=31;VDB=0.0399;AF1=1;AC1=2;DP4=0,0,12,17;MQ=45;FQ=-114	Sobic.001G231000.1	NON_SYNONYMOUS_CODING	MODERATE	GT:PL:GQ	1/1:255,87,0:99	PAC:28396510	MISSENSE	cCt/cTt	P499L	PF01026,PF04909,PF00120|PTHR20852|KOG0683|GO:0004356,GO:0006807,GO:0016888,GO:0003824,GO:0008152|AT3G53180.1|glutamate-ammonia ligases;catalytics;glutamate-ammonia ligases|LOC_Os10g31820.1|fluG, putative, expressed|	GRMZM2G115646|GRMZM2G115646_T01|GRMZM2G115646_T01|PF04909,PF00120|PTHR20852,PTHR20852:SF8|KOG0683|GO:0004356,GO:0006807,GO:0003824,GO:0008152|AT3G53180.1|glutamate-ammonia ligases;catalytics;glutamate-ammonia ligases|	0.0e+00	AT3G53180|AT3G53180.1|AT3G53180.1|PF04909,PF00120|PTHR20852,PTHR20852:SF8|KOG0683|GO:0006499,GO:0009399,GO:0009737,GO:0003824,GO:0004356,GO:0008152,GO:0006807|LOC_Os10g31820.1|fluG, putative, expressed|	0.0e+00
Chr01	27151250	.	G	A	222.00	DP=29;VDB=0.0388;AF1=1;AC1=2;DP4=0,0,13,14;MQ=45;FQ=-108	Sobic.001G251200.1	NON_SYNONYMOUS_CODING	MODERATE	GT:PL:GQ	1/1:255,81,0:99	PAC:28396835	MISSENSE	Gct/Act	A479T	PF00122,PF00702|PTHR11939|KOG0206|3.6.3.1|K01530|GO:0000166,GO:0046872,GO:0003824,GO:0008152|AT1G59820.1|ALA3|aminophospholipid ATPase 3|LOC_Os05g01030.1|phospholipid-transporting ATPase, putative, expressed|	GRMZM2G324462|GRMZM2G324462_T01|GRMZM2G324462_T01|PF00122|PTHR24092:SF18,PTHR24092|KOG0206|3.6.3.1|K01530|GO:0000166,GO:0046872|AT1G68710.1|ATPase E1-E2 type family protein / haloacid dehalogenase-like hydrolase family protein|	0.0e+00	AT1G59820|AT1G59820.1|AT1G59820.1|PF00122|PTHR24092:SF18,PTHR24092|KOG0206|3.6.3.1|K01530|GO:0005794,GO:0005886,GO:0048194,GO:0048364,GO:0048367,GO:0005548,GO:0015662,GO:0000166,GO:0046872,GO:0003824,GO:0008152|LOC_Os05g01030.1|phospholipid-transporting ATPase, putative, expressed|	0.0e+00
Chr01	27445538	.	G	A	222.00	DP=41;VDB=0.0225;AF1=1;AC1=2;DP4=0,0,23,11;MQ=44;FQ=-129	Sobic.001G252800.1	STOP_GAINED	HIGH	GT:PL:GQ	1/1:255,102,0:99	PAC:28397769	NONSENSE	tgG/tgA	W326*	PF02701|GO:0003677,GO:0008270,GO:0006355|AT5G62430.1|CDF1|cycling DOF factor 1|LOC_Os03g07360.1|expressed protein|	GRMZM2G138455|GRMZM2G138455_T01|GRMZM2G138455_T01|PF02701|GO:0003677,GO:0008270,GO:0006355|AT5G62430.1|CDF1|cycling DOF factor 1|	2.0e-153	AT5G62430|AT5G62430.1|AT5G62430.1|PF02701|GO:0005634,GO:0016481,GO:0045449,GO:0048510,GO:0003677,GO:0003700,GO:0005515,GO:0008270,GO:0006355|LOC_Os01g15900.1|expressed protein|	2.0e-39
Chr01	29786681	.	G	A	222.00	DP=32;VDB=0.0388;AF1=1;AC1=2;DP4=0,0,18,12;MQ=45;FQ=-117	Sobic.001G256400.1	NON_SYNONYMOUS_CODING	MODERATE	GT:PL:GQ	1/1:255,90,0:99	PAC:28396942	MISSENSE	Gtt/Att	V173I	PF01535|PTHR10483|AT2G22410.1|SLO1|SLOW GROWTH 1|LOC_Os10g26070.1|pentatricopeptide, putative, expressed|	GRMZM2G094999|GRMZM2G094999_T01|GRMZM2G094999_T01|PF01535|PTHR24015|AT2G22410.1|SLO1|SLOW GROWTH 1|	0.0e+00	AT2G22410|AT2G22410.1|AT2G22410.1|PF01535|PTHR24015,PTHR24015:SF127|GO:0008150|LOC_Os10g26070.1|pentatricopeptide, putative, expressed|	0.0e+00
Chr01	29786681	.	G	A	222.00	DP=32;VDB=0.0388;AF1=1;AC1=2;DP4=0,0,18,12;MQ=45;FQ=-117	Sobic.001G256400.2	NON_SYNONYMOUS_CODING	MODERATE	GT:PL:GQ	1/1:255,90,0:99	PAC:28396943	MISSENSE	Gtt/Att	V173I	PF01535|PTHR10483|AT2G22410.1|SLO1|SLOW GROWTH 1|LOC_Os10g26070.1|pentatricopeptide, putative, expressed|	GRMZM2G094999|GRMZM2G094999_T01|GRMZM2G094999_T01|PF01535|PTHR24015|AT2G22410.1|SLO1|SLOW GROWTH 1|	0.0e+00	AT2G22410|AT2G22410.1|AT2G22410.1|PF01535|PTHR24015,PTHR24015:SF127|GO:0008150|LOC_Os10g26070.1|pentatricopeptide, putative, expressed|	0.0e+00
Chr01	43907889	.	G	A	222.00	DP=39;VDB=0.0401;AF1=1;AC1=2;DP4=0,0,11,16;MQ=45;FQ=-108	Sobic.001G267700.1	NON_SYNONYMOUS_CODING	MODERATE	GT:PL:GQ	1/1:255,81,0:99	PAC:28395644	MISSENSE	aGc/aAc	S121N	***MISSING-DESCRIPTION***	Unknown	-	Unknown	-
Chr01	45671693	.	G	A	222.00	DP=53;VDB=0.0399;AF1=1;AC1=2;DP4=0,0,23,22;MQ=44;FQ=-162	Sobic.001G273200.1	STOP_GAINED	HIGH	GT:PL:GQ	1/1:255,135,0:99	PAC:28399417	NONSENSE	tgG/tgA	W394*	PF02458|GO:0016747|AT5G17540.1|HXXXD-type acyl-transferase family protein|LOC_Os10g11980.1|transferase family protein, putative, expressed|	GRMZM2G107851|GRMZM2G107851_T01|GRMZM2G107851_T01|PF02458|GO:0016747|AT5G17540.1|HXXXD-type acyl-transferase family protein|	0.0e+00	AT5G17540|AT5G17540.1|AT5G17540.1|PF02458|GO:0005575,GO:0008150,GO:0016747|LOC_Os10g35950.1|transferase family protein, putative, expressed|	5.0e-95
Chr01	46001531	.	G	A	222.00	DP=46;VDB=0.0308;AF1=1;AC1=2;DP4=0,0,22,9;MQ=44;FQ=-120	Sobic.001G274600.1	NON_SYNONYMOUS_CODING	MODERATE	GT:PL:GQ	1/1:255,93,0:99	PAC:28398297	MISSENSE	Ggc/Agc	G36S	PF00248|PTHR11732|KOG1577|AT1G59960.1|NAD(P)-linked oxidoreductase superfamily protein|LOC_Os10g02480.1|oxidoreductase, aldo/keto reductase family protein, putative, expressed|	GRMZM2G048121|GRMZM2G048121_T01|GRMZM2G048121_T01|PF00248|PTHR11732:SF34,PTHR11732|KOG1577|GO:0055114,GO:0016491|AT1G59960.1|NAD(P)-linked oxidoreductase superfamily protein|	0.0e+00	AT1G59960|AT1G59960.1|AT1G59960.1|PF00248|PTHR11732:SF34,PTHR11732|KOG1577|GO:0009651,GO:0016491,GO:0055114|LOC_Os03g13390.2|oxidoreductase, aldo/keto reductase family protein, putative, expressed|	3.0e-106
Chr01	50001485	.	G	A	222.00	DP=27;VDB=0.0281;AF1=1;AC1=2;DP4=0,0,9,14;MQ=45;FQ=-96	Sobic.001G293700.2	NON_SYNONYMOUS_CODING	MODERATE	GT:PL:GQ	1/1:255,69,0:99	PAC:28400626	MISSENSE	Ggg/Agg	G324R	PF06101,PF06650|PTHR17204|GO:0008104|AT4G17140.3|pleckstrin homology (PH) domain-containing protein|LOC_Os10g41560.1|expressed protein|	GRMZM2G095219|GRMZM2G095219_T01|GRMZM2G095219_T01|PF06101,PF06650|PTHR16166,PTHR16166:SF70|GO:0008104|AT4G17140.3|pleckstrin homology (PH) domain-containing protein|	0.0e+00	AT4G17140|AT4G17140.3|AT4G17140.3|PF00169,PF06101|PTHR16166,PTHR16166:SF70|KOG1809|GO:0005773,GO:0008150,GO:0003674,GO:0005515,GO:0005543|LOC_Os02g27110.1|expressed protein|	0.0e+00
Chr01	50001485	.	G	A	222.00	DP=27;VDB=0.0281;AF1=1;AC1=2;DP4=0,0,9,14;MQ=45;FQ=-96	Sobic.001G293700.1	NON_SYNONYMOUS_CODING	MODERATE	GT:PL:GQ	1/1:255,69,0:99	PAC:28400625	MISSENSE	Ggg/Agg	G936R	PF06101,PF06650|PTHR17204|GO:0008104|AT4G17140.3|pleckstrin homology (PH) domain-containing protein|LOC_Os10g41560.1|expressed protein|	GRMZM2G331105|GRMZM2G331105_T01|GRMZM2G331105_T01|PF06101|PTHR16166,PTHR16166:SF70|AT4G17140.2|pleckstrin homology (PH) domain-containing protein|	0.0e+00	AT4G17140|AT4G17140.3|AT4G17140.3|PF00169,PF06101|PTHR16166,PTHR16166:SF70|KOG1809|GO:0005773,GO:0008150,GO:0003674,GO:0005515,GO:0005543|LOC_Os02g27110.1|expressed protein|	0.0e+00
Chr01	55254393	.	G	A	222.00	DP=31;VDB=0.0388;AF1=1;AC1=2;DP4=0,0,14,13;MQ=45;FQ=-108	Sobic.001G335900.1	NON_SYNONYMOUS_CODING	MODERATE	GT:PL:GQ	1/1:255,81,0:99	PAC:28400167	MISSENSE	cGc/cAc	R102H	PF09763,PF04129|PTHR14190|KOG1961|AT1G71270.1|ATVPS52,POK,TTD8|Vps52 / Sac2 family |LOC_Os03g30460.1|vacuolar protein sorting-associated protein 52, putative, expressed|	GRMZM2G124239|GRMZM2G124239_T01|GRMZM2G124239_T01|PF04129|PTHR14190:SF6,PTHR14190|KOG1961|AT1G71270.1|ATVPS52,POK,TTD8|Vps52 / Sac2 family |	0.0e+00	AT1G71270|AT1G71270.1|AT1G71270.1|PF04129|PTHR14190,PTHR14190:SF6|KOG1961|GO:0000139,GO:0005794,GO:0012505,GO:0009860,GO:0019953,GO:0003674|LOC_Os03g30460.1|vacuolar protein sorting-associated protein 52, putative, expressed|	0.0e+00
Chr01	57269596	.	G	A	222.00	DP=47;VDB=0.0374;AF1=1;AC1=2;DP4=0,0,9,23;MQ=46;FQ=-123	Sobic.001G354700.1	NON_SYNONYMOUS_CODING	MODERATE	GT:PL:GQ	1/1:255,96,0:99	PAC:28400477	MISSENSE	Cgc/Tgc	R27C	PF08392,PF00195,PF08545,PF08541,PF02797|GO:0016746,GO:0009058,GO:0016747,GO:0006633,GO:0016020,GO:0008610,GO:0004315|AT2G28630.1|KCS12|3-ketoacyl-CoA synthase 12|LOC_Os03g26530.1|3-ketoacyl-CoA synthase, putative, expressed|	GRMZM5G854500|GRMZM5G854500_T01|GRMZM5G854500_T01|PF08392,PF08541|PTHR11877,PTHR11877:SF13|GO:0016746,GO:0009058,GO:0016747,GO:0006633,GO:0016020,GO:0008610,GO:0004315|AT2G28630.1|KCS12|3-ketoacyl-CoA synthase 12|	0.0e+00	AT2G28630|AT2G28630.1|AT2G28630.1|PF08392,PF08541|GO:0005783,GO:0006970,GO:0003824,GO:0008415,GO:0016747,GO:0006633,GO:0016020,GO:0008610|LOC_Os10g33370.1|3-ketoacyl-CoA synthase precursor, putative, expressed|	7.0e-160
Chr01	57289559	.	G	A	222.00	DP=38;VDB=0.0333;AF1=1;AC1=2;DP4=0,0,18,14;MQ=43;FQ=-123	Sobic.001G354800.1	NON_SYNONYMOUS_CODING	MODERATE	GT:PL:GQ	1/1:255,96,0:99	PAC:28395357	MISSENSE	gGg/gAg	G139E	AT1G16850.1|LOC_Os03g26490.1|expressed protein|	GRMZM2G017670|GRMZM2G017670_T01|GRMZM2G017670_T01|	9.0e-24	Unknown	-
Chr01	59601931	.	G	A	222.00	DP=53;VDB=0.0399;AF1=1;AC1=2;DP4=0,0,13,23;MQ=45;FQ=-135	Sobic.001G379500.1	NON_SYNONYMOUS_CODING	MODERATE	GT:PL:GQ	1/1:255,108,0:99	PAC:28397773	MISSENSE	gGc/gAc	G42D	PF05701|AT2G38370.1|Plant protein of unknown function (DUF827)|LOC_Os03g22040.1|expressed protein|	GRMZM2G012970|GRMZM2G012970_T01|GRMZM2G012970_T01|PF05701|AT2G38370.1|Plant protein of unknown function (DUF827)|	0.0e+00	AT2G38370|AT2G38370.1|AT2G38370.1|PF05701|GO:0005575,GO:0008150,GO:0003674|LOC_Os03g22040.1|expressed protein|	1.0e-40
Chr01	60639398	.	G	A	222.00	DP=54;VDB=0.0404;AF1=1;AC1=2;DP4=0,0,21,27;MQ=45;FQ=-171	Sobic.001G391800.1	NON_SYNONYMOUS_CODING	MODERATE	GT:PL:GQ	1/1:255,144,0:99	PAC:28395557	MISSENSE	gGt/gAt	G7D	***MISSING-DESCRIPTION***	Unknown	-	Unknown	-
Chr01	60823856	.	G	A	222.00	DP=46;VDB=0.0404;AF1=1;AC1=2;DP4=0,0,10,35;MQ=44;FQ=-162	Sobic.001G393900.2	NON_SYNONYMOUS_CODING	MODERATE	GT:PL:GQ	1/1:255,135,0:99	PAC:28399668	MISSENSE	Gtt/Att	V247I	PF01494|PTHR13789|KOG3855|AT1G24340.1|EMB2421,EMB260|FAD/NAD(P)-binding oxidoreductase family protein|LOC_Os01g67550.1|FAD binding domain containing protein, expressed|	GRMZM2G394212|GRMZM2G394212_T02|GRMZM2G394212_T02|PF01494|PTHR13789,PTHR13789:SF42|GO:0055114,GO:0004497|AT1G24340.1|EMB2421,EMB260|FAD/NAD(P)-binding oxidoreductase family protein|	0.0e+00	AT1G24340|AT1G24340.1|AT1G24340.1|PF01494|PTHR13789,PTHR13789:SF42|KOG3855|GO:0009793,GO:0004497,GO:0055114|LOC_Os01g67550.1|FAD binding domain containing protein, expressed|	0.0e+00
Chr01	60823856	.	G	A	222.00	DP=46;VDB=0.0404;AF1=1;AC1=2;DP4=0,0,10,35;MQ=44;FQ=-162	Sobic.001G393900.1	NON_SYNONYMOUS_CODING	MODERATE	GT:PL:GQ	1/1:255,135,0:99	PAC:28399667	MISSENSE	Gtt/Att	V293I	PF01494|PTHR13789|KOG3855|AT1G24340.1|EMB2421,EMB260|FAD/NAD(P)-binding oxidoreductase family protein|LOC_Os01g67550.1|FAD binding domain containing protein, expressed|	GRMZM2G394212|GRMZM2G394212_T02|GRMZM2G394212_T02|PF01494|PTHR13789,PTHR13789:SF42|GO:0055114,GO:0004497|AT1G24340.1|EMB2421,EMB260|FAD/NAD(P)-binding oxidoreductase family protein|	0.0e+00	AT1G24340|AT1G24340.1|AT1G24340.1|PF01494|PTHR13789,PTHR13789:SF42|KOG3855|GO:0009793,GO:0004497,GO:0055114|LOC_Os01g67550.1|FAD binding domain containing protein, expressed|	0.0e+00
Chr01	61020797	.	G	A	222.00	DP=28;VDB=0.0404;AF1=1;AC1=2;DP4=0,0,14,14;MQ=45;FQ=-111	Sobic.001G396500.1	NON_SYNONYMOUS_CODING	MODERATE	GT:PL:GQ	1/1:255,84,0:99	PAC:28400437	MISSENSE	Gga/Aga	G491R	PF02190,PF00004,PF07728,PF07724,PF05362|PTHR10046|KOG2004|3.4.21.-|K08675|GO:0005524,GO:0004176,GO:0006508,GO:0004252,GO:0016887|AT5G26860.1|LON1,LON_ARA_ARA|lon protease 1|LOC_Os07g48960.1|OsLonP3 - Putative Lon protease homologue, expressed|	GRMZM2G003984|GRMZM2G003984_T01|GRMZM2G003984_T01|PF00004,PF02190,PF05362|PTHR10046,PTHR10046:SF23|KOG2004|GO:0005524,GO:0004176,GO:0006508,GO:0004252,GO:0016887|AT5G26860.1|LON1,LON_ARA_ARA|lon protease 1|	0.0e+00	AT5G26860|AT5G26860.1|AT5G26860.1|PF00004,PF02190,PF05362|PTHR10046,PTHR10046:SF23|KOG2004|3.4.21.-|K08675|GO:0005739,GO:0005829,GO:0006508,GO:0004176,GO:0005515,GO:0005524,GO:0008236,GO:0004252,GO:0016887|LOC_Os07g48960.1|OsLonP3 - Putative Lon protease homologue, expressed|	0.0e+00
Chr01	61181830	.	G	A	222.00	DP=29;VDB=0.0253;AF1=1;AC1=2;DP4=0,0,9,17;MQ=45;FQ=-105	Sobic.001G398000.1	NON_SYNONYMOUS_CODING	MODERATE	GT:PL:GQ	1/1:255,78,0:99	PAC:28398214	MISSENSE	Ggc/Agc	G169S	AT1G56320.1|LOC_Os03g19170.1|GCRP7 - Glycine and cysteine rich family protein precursor, expressed|	GRMZM2G021433|GRMZM2G021433_T02|GRMZM2G021433_T02|AT5G49350.1|Glycine-rich protein family|	5.0e-84	AT1G56320|AT1G56320.1|AT1G56320.1|GO:0031225,GO:0008150,GO:0003674|LOC_Os01g14990.1|GCRP6 - Glycine and cysteine rich family protein precursor, putative, expressed|	2.0e-20
Chr01	63630990	.	G	A	222.00	DP=34;VDB=0.0404;AF1=1;AC1=2;DP4=0,0,10,13;MQ=45;FQ=-96	Sobic.001G429200.1	NON_SYNONYMOUS_CODING	MODERATE	GT:PL:GQ	1/1:255,69,0:99	PAC:28395772	MISSENSE	gGg/gAg	G26E	PF03215,PF00004|PTHR12172|GO:0005524|AT1G77620.1|P-loop containing nucleoside triphosphate hydrolases superfamily protein|LOC_Os03g15580.1|AT hook motif family protein, expressed|	GRMZM2G481069|GRMZM2G481069_T01|GRMZM2G481069_T01|PF03215|PTHR12172|GO:0005524,GO:0007049,GO:0006281,GO:0005634|AT1G77620.1|P-loop containing nucleoside triphosphate hydrolases superfamily protein|	0.0e+00	AT1G77620|AT1G77620.1|AT1G77620.1|PF03215|PTHR12172|KOG1968|GO:0005634,GO:0006281,GO:0007049,GO:0000166,GO:0017111|LOC_Os03g15580.1|AT hook motif family protein, expressed|	2.0e-87
Chr01	63630990	.	G	A	222.00	DP=34;VDB=0.0404;AF1=1;AC1=2;DP4=0,0,10,13;MQ=45;FQ=-96	Sobic.001G429200.2	NON_SYNONYMOUS_CODING	MODERATE	GT:PL:GQ	1/1:255,69,0:99	PAC:28395773	MISSENSE	gGg/gAg	G26E	PF03215,PF00004|PTHR12172|GO:0005524|AT1G77620.1|P-loop containing nucleoside triphosphate hydrolases superfamily protein|LOC_Os03g15580.1|AT hook motif family protein, expressed|	GRMZM2G481069|GRMZM2G481069_T01|GRMZM2G481069_T01|PF03215|PTHR12172|GO:0005524,GO:0007049,GO:0006281,GO:0005634|AT1G77620.1|P-loop containing nucleoside triphosphate hydrolases superfamily protein|	0.0e+00	AT1G77620|AT1G77620.1|AT1G77620.1|PF03215|PTHR12172|KOG1968|GO:0005634,GO:0006281,GO:0007049,GO:0000166,GO:0017111|LOC_Os03g15580.1|AT hook motif family protein, expressed|	2.0e-80
Chr01	63843864	.	G	A	222.00	DP=43;VDB=0.0399;AF1=1;AC1=2;DP4=0,0,24,14;MQ=42;FQ=-141	Sobic.001G431200.1	NON_SYNONYMOUS_CODING	MODERATE	GT:PL:GQ	1/1:255,114,0:99	PAC:28394803	MISSENSE	Ccc/Tcc	P230S	PF07250,PF09118|AT1G75620.1|glyoxal oxidase-related protein|LOC_Os03g15320.1|glyoxal oxidase-related, putative, expressed|	GRMZM2G063733|GRMZM2G063733_T01|GRMZM2G063733_T01|PF09118,PF07250|AT1G75620.1|glyoxal oxidase-related protein|	0.0e+00	AT1G75620|AT1G75620.1|AT1G75620.1|PF09118,PF07250|GO:0012505,GO:0008150,GO:0003674|LOC_Os03g15320.1|glyoxal oxidase-related, putative, expressed|	0.0e+00
Chr01	65429271	.	G	A	222.00	DP=44;VDB=0.0374;AF1=1;AC1=2;DP4=0,0,26,13;MQ=43;FQ=-144	Sobic.001G448900.1	NON_SYNONYMOUS_CODING	MODERATE	GT:PL:GQ	1/1:255,117,0:99	PAC:28400233	MISSENSE	Cgt/Tgt	R331C	LOC_Os07g02930.1|OsFBX210 - F-box domain containing protein, expressed|	GRMZM2G157132|GRMZM2G157132_T01|GRMZM2G157132_T01|PF00646|GO:0005515|AT5G03970.1|F-box associated ubiquitination effector family protein|	2.0e-74	Unknown	-
Chr01	65581846	.	G	A	222.00	DP=29;VDB=0.0333;AF1=1;AC1=2;DP4=0,0,10,10;MQ=45;FQ=-87	Sobic.001G450800.1	NON_SYNONYMOUS_CODING	MODERATE	GT:PL:GQ	1/1:255,60,0:99	PAC:28397372	MISSENSE	cGc/cAc	R35H	PF00982,PF02358|PTHR10788|KOG1050|GO:0003824,GO:0005992|AT1G68020.2|ATTPS6,TPS6|UDP-Glycosyltransferase / trehalose-phosphatase family protein|LOC_Os03g12360.1|trehalose-6-phosphate synthase, putative, expressed|	GRMZM2G099860|GRMZM2G099860_T01|GRMZM2G099860_T01|PF02358,PF00982|PTHR10788|KOG1050|GO:0003824,GO:0005992|AT1G68020.2|ATTPS6,TPS6|UDP-Glycosyltransferase / trehalose-phosphatase family protein|	0.0e+00	AT1G68020|AT1G68020.2|AT1G68020.2|PF02358,PF00982|PTHR10788|KOG1050|2.4.1.15|K00697|GO:0005992,GO:0003825,GO:0004805,GO:0016757,GO:0003824|LOC_Os09g23350.1|trehalose synthase, putative, expressed|	0.0e+00
Chr01	65616561	.	G	A	222.00	DP=36;VDB=0.0388;AF1=1;AC1=2;DP4=0,0,22,10;MQ=45;FQ=-123	Sobic.001G451200.2	NON_SYNONYMOUS_CODING	MODERATE	GT:PL:GQ	1/1:255,96,0:99	PAC:28400958	MISSENSE	Gca/Aca	A565T	PF01535|PTHR10483|AT5G08310.1|Tetratricopeptide repeat (TPR)-like superfamily protein|LOC_Os05g24930.1|PPR repeat containing protein, expressed|	GRMZM2G024435|GRMZM2G024435_T01|GRMZM2G024435_T01|PF01535|PTHR24015|AT5G08310.1|Tetratricopeptide repeat (TPR)-like superfamily protein|	0.0e+00	AT5G08310|AT5G08310.1|AT5G08310.1|PF01535|PTHR24015,PTHR24015:SF157|GO:0005739,GO:0008150|LOC_Os05g24930.1|PPR repeat containing protein, expressed|	9.0e-116
Chr01	65616561	.	G	A	222.00	DP=36;VDB=0.0388;AF1=1;AC1=2;DP4=0,0,22,10;MQ=45;FQ=-123	Sobic.001G451200.1	NON_SYNONYMOUS_CODING	MODERATE	GT:PL:GQ	1/1:255,96,0:99	PAC:28400957	MISSENSE	Gca/Aca	A798T	PF01535|PTHR10483|AT5G08310.1|Tetratricopeptide repeat (TPR)-like superfamily protein|LOC_Os05g24930.1|PPR repeat containing protein, expressed|	GRMZM2G024435|GRMZM2G024435_T01|GRMZM2G024435_T01|PF01535|PTHR24015|AT5G08310.1|Tetratricopeptide repeat (TPR)-like superfamily protein|	0.0e+00	AT5G08310|AT5G08310.1|AT5G08310.1|PF01535|PTHR24015,PTHR24015:SF157|GO:0005739,GO:0008150|LOC_Os05g24930.1|PPR repeat containing protein, expressed|	5.0e-156
Chr01	66239101	.	G	A	222.00	DP=61;VDB=0.0388;AF1=1;AC1=2;DP4=0,0,29,29;MQ=45;FQ=-202	Sobic.001G457800.1	NON_SYNONYMOUS_CODING	MODERATE	GT:PL:GQ	1/1:255,175,0:99	PAC:28397144	MISSENSE	Gag/Aag	E1753K	PF04851,PF00270,PF00271,PF02889|PTHR11752|KOG0952|3.6.1.-|K01529|GO:0003676,GO:0005524,GO:0008026,GO:0004386,GO:0003677,GO:0016787|AT5G61140.2|U5 small nuclear ribonucleoprotein helicase|LOC_Os02g01880.1|U5 small nuclear ribonucleoprotein 200 kDa helicase, putative, expressed|	GRMZM2G026991|GRMZM2G026991_T01|GRMZM2G026991_T01|PF00271,PF02889,PF00270|PTHR11752,PTHR11752:SF7|KOG0951|3.6.4.13|K12854|GO:0003676,GO:0005524,GO:0008026,GO:0004386,GO:0003677,GO:0016787|AT1G20960.1|emb1507|U5 small nuclear ribonucleoprotein helicase, putative|	0.0e+00	AT5G61140|AT5G61140.2|AT5G61140.2|PF00271,PF02889,PF00270|PTHR11752:SF8,PTHR11752|KOG0952|3.6.1.-|K01529|GO:0000166,GO:0003676,GO:0004386,GO:0005524,GO:0008026,GO:0017111|LOC_Os02g01880.1|U5 small nuclear ribonucleoprotein 200 kDa helicase, putative, expressed|	0.0e+00
Chr01	67409793	.	G	A	222.00	DP=52;VDB=0.0374;AF1=1;AC1=2;DP4=0,0,17,28;MQ=44;FQ=-162	Sobic.001G473700.1	NON_SYNONYMOUS_CODING	MODERATE	GT:PL:GQ	1/1:255,135,0:99	PAC:28400522	MISSENSE	Ctc/Ttc	L342F	PF00450|PTHR11802|KOG1282|GO:0004185,GO:0006508|AT3G63470.1|scpl40|serine carboxypeptidase-like 40|LOC_Os03g09190.1|OsSCP11 - Putative Serine Carboxypeptidase homologue, expressed|	GRMZM2G028247|GRMZM2G028247_T01|GRMZM2G028247_T01|PF00450|PTHR11802:SF8,PTHR11802|KOG1282|GO:0004185,GO:0006508|AT3G63470.1|scpl40|serine carboxypeptidase-like 40|	0.0e+00	AT3G63470|AT3G63470.1|AT3G63470.1|PF00450|PTHR11802,PTHR11802:SF8|KOG1282|GO:0012505,GO:0006508,GO:0004185|LOC_Os07g46350.1|OsSCP40 - Putative Serine Carboxypeptidase homologue, expressed|	9.0e-133
Chr01	68213765	.	G	A	222.00	DP=48;VDB=0.0388;AF1=1;AC1=2;DP4=0,0,25,18;MQ=45;FQ=-156	Sobic.001G482300.1	NON_SYNONYMOUS_CODING	MODERATE	GT:PL:GQ	1/1:255,129,0:99	PAC:28399852	MISSENSE	cCg/cTg	P28L	PF08392,PF08545,PF08541,PF02797|GO:0016746,GO:0016747,GO:0006633,GO:0016020,GO:0008610,GO:0004315|AT2G26250.1|FDH,KCS10|3-ketoacyl-CoA synthase 10|LOC_Os03g08360.1|3-ketoacyl-CoA synthase 10, putative, expressed|	GRMZM2G445602|GRMZM2G445602_T01|GRMZM2G445602_T01|PF08392,PF08541|GO:0016746,GO:0016747,GO:0006633,GO:0016020,GO:0008610,GO:0004315|AT2G26250.1|FDH,KCS10|3-ketoacyl-CoA synthase 10|	0.0e+00	AT2G26250|AT2G26250.1|AT2G26250.1|PF08392,PF08541|GO:0005783,GO:0016020,GO:0000038,GO:0006970,GO:0008610,GO:0009409,GO:0009416,GO:0009913,GO:0042335,GO:0080167,GO:0003824,GO:0008415,GO:0016747,GO:0006633|LOC_Os03g08360.1|3-ketoacyl-CoA synthase 10, putative, expressed|	0.0e+00
Chr01	68341912	.	G	A	222.00	DP=42;VDB=0.0401;AF1=1;AC1=2;DP4=0,0,15,21;MQ=44;FQ=-135	Sobic.001G484200.1	NON_SYNONYMOUS_CODING	MODERATE	GT:PL:GQ	1/1:255,108,0:99	PAC:28395997	MISSENSE	aGc/aAc	S350N	PF00503,PF00025|PTHR10218|KOG0082|K04640|GO:0005525,GO:0004871,GO:0019001,GO:0007186|AT2G26300.1|ATGPA1,GP ALPHA 1,GPA1|G protein alpha subunit 1|LOC_Os05g26890.1|G-protein alpha subunit, putative, expressed|	GRMZM2G064732|GRMZM2G064732_T02|GRMZM2G064732_T02|PF00503|PTHR10218,PTHR10218:SF25|KOG0082|K04640|GO:0005525,GO:0004871,GO:0019001,GO:0007186,GO:0006471|AT2G26300.1|ATGPA1,GP ALPHA 1,GPA1|G protein alpha subunit 1|	0.0e+00	AT2G26300|AT2G26300.1|AT2G26300.1|PF00503|PTHR10218,PTHR10218:SF25|KOG0082|K04640|GO:0005789,GO:0005834,GO:0005886,GO:0001789,GO:0006499,GO:0006571,GO:0006800,GO:0007186,GO:0008219,GO:0009094,GO:0009738,GO:0009740,GO:0009749,GO:0009789,GO:0009845,GO:0010027,GO:0010119,GO:0010244,GO:0042127,GO:0003924,GO:0004871,GO:0005095,GO:0005525,GO:0016247,GO:0051020,GO:0019001,GO:0006471|LOC_Os05g26890.1|G-p…	0.0e+00
Chr01	68518225	.	G	A	222.00	DP=53;VDB=0.0388;AF1=1;AC1=2;DP4=0,0,22,21;MQ=44;FQ=-156	Sobic.001G486500.1	NON_SYNONYMOUS_CODING	MODERATE	GT:PL:GQ	1/1:255,129,0:99	PAC:28399491	MISSENSE	Cgc/Tgc	R29C	PF00733,PF03054|PTHR11933|KOG2805|2.8.1.-|K00566|GO:0004066,GO:0006529,GO:0016740,GO:0008033,GO:0005737|AT1G51310.1|transferases;tRNA (5-methylaminomethyl-2-thiouridylate)-methyltransferases|LOC_Os03g07850.1|tRNA methyltransferase, putative, expressed|	GRMZM2G119933|GRMZM2G119933_T01|GRMZM2G119933_T01|PF03054|PTHR11933|KOG2805|2.8.1.-|K00566|GO:0016740,GO:0008033,GO:0005737,GO:0004066,GO:0006529|AT1G51310.1|transferases;tRNA (5-methylaminomethyl-2-thiouridylate)-methyltransferases|	0.0e+00	AT1G51310|AT1G51310.1|AT1G51310.1|PF03054|PTHR11933|KOG2805|2.8.1.-|K00566|GO:0005737,GO:0009507,GO:0006396,GO:0008033,GO:0004808,GO:0016740|LOC_Os03g07850.1|tRNA methyltransferase, putative, expressed|	0.0e+00
Chr01	68518225	.	G	A	222.00	DP=53;VDB=0.0388;AF1=1;AC1=2;DP4=0,0,22,21;MQ=44;FQ=-156	Sobic.001G486500.2	NON_SYNONYMOUS_CODING	MODERATE	GT:PL:GQ	1/1:255,129,0:99	PAC:28399492	MISSENSE	Cgc/Tgc	R29C	PF00733,PF03054|PTHR11933|KOG2805|GO:0004066,GO:0006529,GO:0016740,GO:0008033,GO:0005737|AT1G51310.1|transferases;tRNA (5-methylaminomethyl-2-thiouridylate)-methyltransferases|LOC_Os03g07850.1|tRNA methyltransferase, putative, expressed|	GRMZM2G119933|GRMZM2G119933_T01|GRMZM2G119933_T01|PF03054|PTHR11933|KOG2805|2.8.1.-|K00566|GO:0016740,GO:0008033,GO:0005737,GO:0004066,GO:0006529|AT1G51310.1|transferases;tRNA (5-methylaminomethyl-2-thiouridylate)-methyltransferases|	0.0e+00	AT1G51310|AT1G51310.1|AT1G51310.1|PF03054|PTHR11933|KOG2805|2.8.1.-|K00566|GO:0005737,GO:0009507,GO:0006396,GO:0008033,GO:0004808,GO:0016740|LOC_Os03g07850.1|tRNA methyltransferase, putative, expressed|	0.0e+00
Chr01	69572232	.	C	T	222.00	DP=35;VDB=0.0404;AF1=1;AC1=2;DP4=0,0,12,18;MQ=43;FQ=-117	Sobic.001G497800.1	NON_SYNONYMOUS_CODING	MODERATE	GT:PL:GQ	1/1:255,90,0:99	PAC:28398554	MISSENSE	tCg/tTg	S88L	PF04844|AT1G05420.1|ATOFP12,OFP12|ovate family protein 12|LOC_Os03g06350.1|DUF623 domain containing protein, expressed|	GRMZM2G096252|GRMZM2G096252_T01|GRMZM2G096252_T01|PF04844|AT1G05420.1|ATOFP12,OFP12|ovate family protein 12|	7.0e-47	Unknown	-
Chr01	69740019	.	C	T	222.00	DP=48;VDB=0.0388;AF1=1;AC1=2;DP4=0,0,22,2;MQ=44;FQ=-99	Sobic.001G499900.1	NON_SYNONYMOUS_CODING	MODERATE	GT:PL:GQ	1/1:255,72,0:99	PAC:28395903	MISSENSE	Gcc/Acc	A42T	PF03330,PF01357|AT1G20190.1|ATEXP11,ATEXPA11,ATHEXP ALPHA 1.14,EXP11,EXPA11|expansin 11|LOC_Os03g06000.1|expansin precursor, putative, expressed|	GRMZM2G173826|GRMZM2G173826_T01|GRMZM2G173826_T01|PF01357,PF03330|AT1G20190.1|ATEXP11,ATEXPA11,ATHEXP ALPHA 1.14,EXP11,EXPA11|expansin 11|	1.0e-136	AT1G20190|AT1G20190.1|AT1G20190.1|PF01357,PF03330|GO:0005618,GO:0009826,GO:0009828,GO:0009831|LOC_Os04g15840.1|expansin precursor, putative, expressed|	4.0e-91
Chr01	70886488	.	C	T	197.00	DP=28;VDB=0.0401;AF1=1;AC1=2;DP4=0,0,16,2;MQ=46;FQ=-81	Sobic.001G513200.1	NON_SYNONYMOUS_CODING	MODERATE	GT:PL:GQ	1/1:230,54,0:99	PAC:28398181	MISSENSE	gCg/gTg	A116V	PF00076|PTHR10432|KOG0114|GO:0003676|AT1G71800.1|CSTF64|cleavage stimulating factor 64|LOC_Os06g13999.1|RNA recognition motif containing protein, putative, expressed|	GRMZM2G096480|GRMZM2G096480_T01|GRMZM2G096480_T01|PF00076|PTHR23139,PTHR23139:SF13|KOG0108|K14407|GO:0003676|AT1G71800.1|CSTF64|cleavage stimulating factor 64|	8.0e-20	Unknown	-
Chr01	72578855	.	G	A	222.00	DP=56;VDB=0.0308;AF1=1;AC1=2;DP4=0,0,19,11;MQ=45;FQ=-117	Sobic.001G534300.1	NON_SYNONYMOUS_CODING	MODERATE	GT:PL:GQ	1/1:255,90,0:99	PAC:28395712	MISSENSE	gGt/gAt	G473D	KOG4282|AT1G33240.1|AT-GTL1,AT-GTL2,GTL1|GT-2-like 1|LOC_Os03g02240.1|AT-GTL1, putative, expressed|	GRMZM2G314660|GRMZM2G314660_T02|GRMZM2G314660_T02|PTHR21654|KOG4282|AT1G76890.2|AT-GT2,GT2|Duplicated homeodomain-like superfamily protein|	9.0e-86	AT1G76880|AT1G76880.1|AT1G76880.1|PTHR21654|KOG4282|GO:0045449,GO:0003700|LOC_Os10g37240.2|expressed protein|	3.0e-43
Chr01	73043119	.	G	A	222.00	DP=35;VDB=0.0404;AF1=1;AC1=2;DP4=0,0,17,15;MQ=39;FQ=-123	Sobic.001G539300.1	NON_SYNONYMOUS_CODING	MODERATE	GT:PL:GQ	1/1:255,96,0:99	PAC:28400495	MISSENSE	Cat/Tat	H94Y	LOC_Os10g22140.1|expressed protein|	Unknown	-	Unknown	-
Chr01	73376359	.	G	A	222.00	DP=52;VDB=0.0374;AF1=1;AC1=2;DP4=0,0,17,24;MQ=45;FQ=-150	Sobic.001G542100.1	NON_SYNONYMOUS_CODING	MODERATE	GT:PL:GQ	1/1:255,123,0:99	PAC:28398838	MISSENSE	tCc/tTc	S251F	PF03330,PF01357|AT1G65680.1|ATEXPB2,ATHEXP BETA 1.4,EXPB2|expansin B2|LOC_Os03g01270.1|expansin precursor, putative, expressed|	GRMZM2G474194|GRMZM2G474194_T01|GRMZM2G474194_T01|PF01357,PF03330|AT1G65680.1|ATEXPB2,ATHEXP BETA 1.4,EXPB2|expansin B2|	4.0e-167	AT1G65680|AT1G65680.1|AT1G65680.1|PF01357,PF03330|GO:0005576,GO:0012505,GO:0009826,GO:0009828,GO:0009831|LOC_Os04g46630.1|expansin precursor, putative, expressed|	1.0e-73
Chr02	589127	.	G	A	222.00	DP=45;VDB=0.0384;AF1=1;AC1=2;DP4=0,0,19,18;MQ=40;FQ=-138	Sobic.002G005900.1	NON_SYNONYMOUS_CODING	MODERATE	GT:PL:GQ	1/1:255,111,0:99	PAC:28379396	MISSENSE	Cat/Tat	H337Y	***MISSING-DESCRIPTION***	Unknown	-	Unknown	-
Chr02	600633	.	G	A	222.00	DP=34;VDB=0.0404;AF1=1;AC1=2;DP4=0,0,18,13;MQ=44;FQ=-120	Sobic.002G006100.1	NON_SYNONYMOUS_CODING	MODERATE	GT:PL:GQ	1/1:255,93,0:99	PAC:28383207	MISSENSE	Gat/Aat	D713N	PF08263,PF00560,PF00069,PF07714|PTHR23258|KOG1187|GO:0004672,GO:0005524,GO:0006468,GO:0005515|AT5G53890.1|AtPSKR2,PSKR2|phytosylfokine-alpha receptor 2|LOC_Os07g01710.1|phytosulfokine receptor precursor, putative, expressed|	GRMZM2G120574|GRMZM2G120574_T01|GRMZM2G120574_T01|PF00069,PF00560|PTHR24420:SF786,PTHR24420|KOG1187|GO:0004672,GO:0005524,GO:0006468,GO:0005515|AT5G53890.1|AtPSKR2,PSKR2|phytosylfokine-alpha receptor 2|	0.0e+00	AT5G53890|AT5G53890.1|AT5G53890.1|PF00069,PF00560,PF08263|PTHR24420:SF786,PTHR24420|KOG1187|GO:0005886,GO:0009507,GO:0006468,GO:0007169,GO:0009611,GO:0001653,GO:0004674,GO:0005524,GO:0004672,GO:0005515|LOC_Os07g01710.1|phytosulfokine receptor precursor, putative, expressed|	0.0e+00
Chr02	846034	.	G	A	222.00	DP=47;VDB=0.0404;AF1=1;AC1=2;DP4=0,0,20,16;MQ=44;FQ=-135	Sobic.002G009400.1	NON_SYNONYMOUS_CODING	MODERATE	GT:PL:GQ	1/1:255,108,0:99	PAC:28379370	MISSENSE	Cgc/Tgc	R102C	PF00646|GO:0005515|LOC_Os07g02890.1|OsFBX209 - F-box domain containing protein, expressed|	GRMZM2G026229|GRMZM2G026229_T01|GRMZM2G026229_T01|PF00646|GO:0005515|AT5G03970.2|F-box associated ubiquitination effector family protein|	1.0e-56	Unknown	-
Chr02	3104718	.	G	A	222.00	DP=54;VDB=0.0399;AF1=1;AC1=2;DP4=0,0,28,20;MQ=45;FQ=-171	Sobic.002G033700.1	NON_SYNONYMOUS_CODING	MODERATE	GT:PL:GQ	1/1:255,144,0:99	PAC:28382944	MISSENSE	Gct/Act	A585T	PTHR10588|AT2G34680.1|AIR9|Outer arm dynein light chain 1 protein|LOC_Os07g05470.1|AIR9 protein, putative, expressed|	GRMZM2G012031|GRMZM2G012031_T01|GRMZM2G012031_T01|PTHR10588,PTHR10588:SF23|AT2G34680.1|AIR9|Outer arm dynein light chain 1 protein|	0.0e+00	AT2G34680|AT2G34680.1|AT2G34680.1|PTHR10588,PTHR10588:SF23|GO:0005886,GO:0009733,GO:0010102,GO:0005515|LOC_Os07g05470.1|AIR9 protein, putative, expressed|	0.0e+00
Chr02	3436382	.	G	A	222.00	DP=34;VDB=0.0281;AF1=1;AC1=2;DP4=0,0,18,5;MQ=44;FQ=-96	Sobic.002G036300.1	NON_SYNONYMOUS_CODING	MODERATE	GT:PL:GQ	1/1:255,69,0:99	PAC:28381381	MISSENSE	Cgc/Tgc	R59C	PF07103|AT1G30130.1|LOC_Os07g05870.1|expressed protein|	GRMZM2G011314|GRMZM2G011314_T01|GRMZM2G011314_T01|PF07103|AT1G30130.1|	3.0e-124	AT1G30130|AT1G30130.2|AT1G30130.2|PF07103|GO:0012505,GO:0008150,GO:0003674|LOC_Os07g05870.1|expressed protein|	4.0e-98
Chr02	6076629	.	C	T	222.00	DP=57;VDB=0.0374;AF1=1;AC1=2;DP4=0,0,24,21;MQ=44;FQ=-162	Sobic.002G062700.1	NON_SYNONYMOUS_CODING	MODERATE	GT:PL:GQ	1/1:255,135,0:99	PAC:28381294	MISSENSE	Gcc/Acc	A85T	PF00931,PF00560|PTHR23155|KOG4658|GO:0005515,GO:0043531|AT1G58390.1|Disease resistance protein (CC-NBS-LRR class) family|LOC_Os11g46200.1|Leucine Rich Repeat family protein, expressed|	GRMZM5G898898|GRMZM5G898898_T01|GRMZM5G898898_T01|PF00931|PTHR23155,PTHR23155:SF229|KOG4658|GO:0043531,GO:0006915,GO:0005524|AT3G46730.1|NB-ARC domain-containing disease resistance protein|	2.0e-67	AT1G58390|AT1G58390.1|AT1G58390.1|PF00931|PTHR23155,PTHR23155:SF233|KOG4658|GO:0005575,GO:0006915,GO:0006952,GO:0005524,GO:0005515,GO:0043531|LOC_Os10g10360.1|NBS-LRR disease resistance protein, putative, expressed|	3.0e-38
Chr02	6076629	.	C	T	222.00	DP=57;VDB=0.0374;AF1=1;AC1=2;DP4=0,0,24,21;MQ=44;FQ=-162	Sobic.002G062700.2	NON_SYNONYMOUS_CODING	MODERATE	GT:PL:GQ	1/1:255,135,0:99	PAC:28381295	MISSENSE	Gcc/Acc	A85T	PF00931,PF00560|PTHR23155|KOG4658|GO:0005515,GO:0043531|AT1G58390.1|Disease resistance protein (CC-NBS-LRR class) family|LOC_Os11g46200.1|Leucine Rich Repeat family protein, expressed|	GRMZM5G898898|GRMZM5G898898_T01|GRMZM5G898898_T01|PF00931|PTHR23155,PTHR23155:SF229|KOG4658|GO:0043531,GO:0006915,GO:0005524|AT3G46730.1|NB-ARC domain-containing disease resistance protein|	2.0e-67	AT1G58390|AT1G58390.1|AT1G58390.1|PF00931|PTHR23155,PTHR23155:SF233|KOG4658|GO:0005575,GO:0006915,GO:0006952,GO:0005524,GO:0005515,GO:0043531|LOC_Os10g10360.1|NBS-LRR disease resistance protein, putative, expressed|	3.0e-38
Chr02	6470766	.	C	T	222.00	DP=37;VDB=0.0374;AF1=1;AC1=2;DP4=0,0,15,20;MQ=42;FQ=-132	Sobic.002G065300.1	NON_SYNONYMOUS_CODING	MODERATE	GT:PL:GQ	1/1:255,105,0:99	PAC:28382975	MISSENSE	Gag/Aag	E136K	PF05922,PF00082,PF02225|PTHR10795|GO:0004252,GO:0006508,GO:0042802,GO:0043086|AT5G59190.1|subtilase family protein|LOC_Os09g30250.1|OsSub58 - Putative Subtilisin homologue, expressed|	GRMZM5G836501|GRMZM5G836501_T01|GRMZM5G836501_T01|PF05922,PF00082,PF02225|PTHR10795:SF17,PTHR10795|GO:0004252,GO:0006508,GO:0042802,GO:0043086|AT5G58840.1|Subtilase family protein|	0.0e+00	AT5G58840|AT5G58840.1|AT5G58840.1|PF05922,PF00082|PTHR10795,PTHR10795:SF17|GO:0012505,GO:0006508,GO:0043086,GO:0004252,GO:0042802|LOC_Os04g48416.1|OsSub45 - Putative Subtilisin homologue, expressed|	0.0e+00
Chr02	6689469	.	C	T	222.00	DP=41;VDB=0.0404;AF1=1;AC1=2;DP4=0,0,10,21;MQ=44;FQ=-120	Sobic.002G067300.1	NON_SYNONYMOUS_CODING	MODERATE	GT:PL:GQ	1/1:255,93,0:99	PAC:28381578	MISSENSE	cGc/cAc	R66H	PF00004,PF05496|PTHR23070|KOG0743|GO:0005524,GO:0009378,GO:0006281,GO:0006310|AT3G28510.1|P-loop containing nucleoside triphosphate hydrolases superfamily protein|LOC_Os01g19260.1|ATPase, putative, expressed|	GRMZM2G444560|GRMZM2G444560_T01|GRMZM2G444560_T01|PF00004|PTHR23070,PTHR23070:SF1|KOG0743|GO:0005524,GO:0009378,GO:0006281,GO:0006310|AT3G28610.1|P-loop containing nucleoside triphosphate hydrolases superfamily protein|	0.0e+00	AT3G28610|AT3G28610.1|AT3G28610.1|PF00004|PTHR23070,PTHR23070:SF1|KOG0743|GO:0012505,GO:0000166,GO:0005524,GO:0016887,GO:0017111|LOC_Os12g24320.1|ATPase 3, putative, expressed|	7.0e-132
Chr02	6689469	.	C	T	222.00	DP=41;VDB=0.0404;AF1=1;AC1=2;DP4=0,0,10,21;MQ=44;FQ=-120	Sobic.002G067300.2	NON_SYNONYMOUS_CODING	MODERATE	GT:PL:GQ	1/1:255,93,0:99	PAC:28381579	MISSENSE	cGc/cAc	R66H	PF00004,PF05496|PTHR23070|KOG0743|GO:0005524,GO:0009378,GO:0006281,GO:0006310|AT3G28510.1|P-loop containing nucleoside triphosphate hydrolases superfamily protein|LOC_Os01g19260.1|ATPase, putative, expressed|	GRMZM2G444560|GRMZM2G444560_T01|GRMZM2G444560_T01|PF00004|PTHR23070,PTHR23070:SF1|KOG0743|GO:0005524,GO:0009378,GO:0006281,GO:0006310|AT3G28610.1|P-loop containing nucleoside triphosphate hydrolases superfamily protein|	0.0e+00	AT3G28610|AT3G28610.1|AT3G28610.1|PF00004|PTHR23070,PTHR23070:SF1|KOG0743|GO:0012505,GO:0000166,GO:0005524,GO:0016887,GO:0017111|LOC_Os12g24320.1|ATPase 3, putative, expressed|	4.0e-130
Chr02	7247724	.	C	T	222.00	DP=46;VDB=0.0399;AF1=1;AC1=2;DP4=0,0,24,20;MQ=45;FQ=-159	Sobic.002G071500.1	NON_SYNONYMOUS_CODING	MODERATE	GT:PL:GQ	1/1:255,132,0:99	PAC:28379118	MISSENSE	aGa/aAa	R446K	PF03178|PTHR10644|KOG1898|GO:0003676,GO:0005634|AT3G11960.1|Cleavage and polyadenylation specificity factor (CPSF) A subunit protein|LOC_Os07g10390.1|cleavage and polyadenylation specificity factor, putative, expressed|	GRMZM2G091449|GRMZM2G091449_T01|GRMZM2G091449_T01|PF03178|PTHR10644:SF1,PTHR10644|KOG1898|GO:0003676,GO:0005634|AT3G11960.1|Cleavage and polyadenylation specificity factor (CPSF) A subunit protein|	0.0e+00	AT3G11960|AT3G11960.1|AT3G11960.1|PF03178|PTHR10644:SF1,PTHR10644|KOG1898|GO:0005634,GO:0009507,GO:0008150,GO:0003676|LOC_Os07g10390.1|cleavage and polyadenylation specificity factor, putative, expressed|	0.0e+00
Chr02	7247724	.	C	T	222.00	DP=46;VDB=0.0399;AF1=1;AC1=2;DP4=0,0,24,20;MQ=45;FQ=-159	Sobic.002G071500.2	NON_SYNONYMOUS_CODING	MODERATE	GT:PL:GQ	1/1:255,132,0:99	PAC:28379119	MISSENSE	aGa/aAa	R446K	PF03178|PTHR10644|KOG1898|GO:0003676,GO:0005634|AT3G11960.1|Cleavage and polyadenylation specificity factor (CPSF) A subunit protein|LOC_Os07g10390.1|cleavage and polyadenylation specificity factor, putative, expressed|	GRMZM2G091449|GRMZM2G091449_T01|GRMZM2G091449_T01|PF03178|PTHR10644:SF1,PTHR10644|KOG1898|GO:0003676,GO:0005634|AT3G11960.1|Cleavage and polyadenylation specificity factor (CPSF) A subunit protein|	0.0e+00	AT3G11960|AT3G11960.1|AT3G11960.1|PF03178|PTHR10644:SF1,PTHR10644|KOG1898|GO:0005634,GO:0009507,GO:0008150,GO:0003676|LOC_Os07g10390.1|cleavage and polyadenylation specificity factor, putative, expressed|	0.0e+00
Chr02	12392898	.	C	T	222.00	DP=57;VDB=0.0401;AF1=1;AC1=2;DP4=0,0,25,30;MQ=45;FQ=-190	Sobic.002G104600.1	NON_SYNONYMOUS_CODING	MODERATE	GT:PL:GQ	1/1:255,163,0:99	PAC:28383388	MISSENSE	cGa/cAa	R131Q	PF00149|PTHR14795|GO:0016787|AT3G03305.1|Calcineurin-like metallo-phosphoesterase superfamily protein|LOC_Os07g17280.1|Ser/Thr protein phosphatase family protein, putative, expressed|	GRMZM2G064723|GRMZM2G064723_T01|GRMZM2G064723_T01|PF00149|PTHR14795|GO:0016787|AT3G03305.1|Calcineurin-like metallo-phosphoesterase superfamily protein|	0.0e+00	AT3G03305|AT3G03305.1|AT3G03305.1|PF00149|PTHR14795|GO:0005575,GO:0008150,GO:0004722,GO:0016787|LOC_Os01g66920.1|Ser/Thr protein phosphatase family protein, putative, expressed|	0.0e+00
Chr02	12392898	.	C	T	222.00	DP=57;VDB=0.0401;AF1=1;AC1=2;DP4=0,0,25,30;MQ=45;FQ=-190	Sobic.002G104600.2	NON_SYNONYMOUS_CODING	MODERATE	GT:PL:GQ	1/1:255,163,0:99	PAC:28383389	MISSENSE	cGa/cAa	R131Q	PF00149|PTHR14795|GO:0016787|AT3G03305.1|Calcineurin-like metallo-phosphoesterase superfamily protein|LOC_Os07g17280.1|Ser/Thr protein phosphatase family protein, putative, expressed|	GRMZM2G064723|GRMZM2G064723_T01|GRMZM2G064723_T01|PF00149|PTHR14795|GO:0016787|AT3G03305.1|Calcineurin-like metallo-phosphoesterase superfamily protein|	0.0e+00	AT3G03305|AT3G03305.1|AT3G03305.1|PF00149|PTHR14795|GO:0005575,GO:0008150,GO:0004722,GO:0016787|LOC_Os01g66920.1|Ser/Thr protein phosphatase family protein, putative, expressed|	0.0e+00
Chr02	13760952	.	C	T	222.00	DP=37;VDB=0.0401;AF1=1;AC1=2;DP4=0,0,15,20;MQ=44;FQ=-132	Sobic.002G112800.1	NON_SYNONYMOUS_CODING	MODERATE	GT:PL:GQ	1/1:255,105,0:99	PAC:28378887	MISSENSE	tCt/tTt	S565F	PF03101,PF04434|GO:0008270|AT4G15090.1|FAR1|FRS (FAR1 Related Sequences) transcription factor family|LOC_Os12g24870.1|SWIM zinc finger family protein, putative, expressed|	Unknown	-	Unknown	-
Chr02	14348869	.	C	T	222.00	DP=49;VDB=0.0404;AF1=1;AC1=2;DP4=0,0,26,18;MQ=45;FQ=-159	Sobic.002G116000.1	NON_SYNONYMOUS_CODING	MODERATE	GT:PL:GQ	1/1:255,132,0:99	PAC:28382105	MISSENSE	Gct/Act	A235T	PF08323,PF00534|PTHR12526|2.4.1.242|K13679|GO:0009058|AT1G32900.1|UDP-Glycosyltransferase superfamily protein|LOC_Os07g22930.2|starch synthase, putative, expressed|	GRMZM2G008263|GRMZM2G008263_T03|GRMZM2G008263_T03|PF00534,PF08323|PTHR12526,PTHR12526:SF17|2.4.1.242|K13679|GO:0009058|AT1G32900.1|UDP-Glycosyltransferase superfamily protein|	0.0e+00	AT1G32900|AT1G32900.1|AT1G32900.1|PF00534,PF08323|PTHR12526,PTHR12526:SF17|2.4.1.242|K13679|GO:0009507,GO:0009058,GO:0009250,GO:0005515,GO:0016757|LOC_Os07g22930.2|starch synthase, putative, expressed|	0.0e+00
Chr02	14400322	.	C	T	222.00	DP=34;VDB=0.0355;AF1=1;AC1=2;DP4=0,0,12,17;MQ=43;FQ=-114	Sobic.002G116400.1	NON_SYNONYMOUS_CODING	MODERATE	GT:PL:GQ	1/1:255,87,0:99	PAC:28382024	MISSENSE	Gga/Aga	G93R	***MISSING-DESCRIPTION***	Unknown	-	Unknown	-
Chr02	14793441	.	C	T	222.00	DP=38;VDB=0.0355;AF1=1;AC1=2;DP4=0,0,17,19;MQ=44;FQ=-135	Sobic.002G118600.1	NON_SYNONYMOUS_CODING	MODERATE	GT:PL:GQ	1/1:255,108,0:99	PAC:28383315	MISSENSE	Gag/Aag	E115K	PF05739|PTHR19305|KOG3065|K08509|GO:0005515|AT5G61210.1|ATSNAP33,ATSNAP33B,SNAP33,SNP33|soluble N-ethylmaleimide-sensitive factor adaptor protein 33|LOC_Os02g24080.4|SNARE domain containing protein, putative, expressed|	GRMZM2G153683|GRMZM2G153683_T01|GRMZM2G153683_T01|PF05739|PTHR19305|KOG3065|GO:0005515|AT5G61210.1|ATSNAP33,ATSNAP33B,SNAP33,SNP33|soluble N-ethylmaleimide-sensitive factor adaptor protein 33|	1.0e-168	AT5G61210|AT5G61210.1|AT5G61210.1|PF05739,PF00835|PTHR19305|KOG3065|K08509|GO:0000299,GO:0005886,GO:0009504,GO:0009507,GO:0000911,GO:0006944,GO:0009612,GO:0009737,GO:0016192,GO:0051707,GO:0005484,GO:0005515|LOC_Os02g24080.4|SNARE domain containing protein, putative, expressed|	2.0e-90
Chr02	14793441	.	C	T	222.00	DP=38;VDB=0.0355;AF1=1;AC1=2;DP4=0,0,17,19;MQ=44;FQ=-135	Sobic.002G118600.3	NON_SYNONYMOUS_CODING	MODERATE	GT:PL:GQ	1/1:255,108,0:99	PAC:28383316	MISSENSE	Gag/Aag	E115K	PF05739|PTHR19305|KOG3065|K08509|GO:0005515|AT5G61210.1|ATSNAP33,ATSNAP33B,SNAP33,SNP33|soluble N-ethylmaleimide-sensitive factor adaptor protein 33|LOC_Os02g24080.4|SNARE domain containing protein, putative, expressed|	GRMZM2G153683|GRMZM2G153683_T01|GRMZM2G153683_T01|PF05739|PTHR19305|KOG3065|GO:0005515|AT5G61210.1|ATSNAP33,ATSNAP33B,SNAP33,SNP33|soluble N-ethylmaleimide-sensitive factor adaptor protein 33|	1.0e-168	AT5G61210|AT5G61210.1|AT5G61210.1|PF05739,PF00835|PTHR19305|KOG3065|K08509|GO:0000299,GO:0005886,GO:0009504,GO:0009507,GO:0000911,GO:0006944,GO:0009612,GO:0009737,GO:0016192,GO:0051707,GO:0005484,GO:0005515|LOC_Os02g24080.4|SNARE domain containing protein, putative, expressed|	2.0e-90
Chr02	14793441	.	C	T	222.00	DP=38;VDB=0.0355;AF1=1;AC1=2;DP4=0,0,17,19;MQ=44;FQ=-135	Sobic.002G118600.2	NON_SYNONYMOUS_CODING	MODERATE	GT:PL:GQ	1/1:255,108,0:99	PAC:28383317	MISSENSE	Gag/Aag	E77K	PF05739|PTHR19305|KOG3065|GO:0005515|AT5G61210.1|ATSNAP33,ATSNAP33B,SNAP33,SNP33|soluble N-ethylmaleimide-sensitive factor adaptor protein 33|LOC_Os02g24080.4|SNARE domain containing protein, putative, expressed|	GRMZM2G153683|GRMZM2G153683_T01|GRMZM2G153683_T01|PF05739|PTHR19305|KOG3065|GO:0005515|AT5G61210.1|ATSNAP33,ATSNAP33B,SNAP33,SNP33|soluble N-ethylmaleimide-sensitive factor adaptor protein 33|	7.0e-137	AT5G61210|AT5G61210.1|AT5G61210.1|PF05739,PF00835|PTHR19305|KOG3065|K08509|GO:0000299,GO:0005886,GO:0009504,GO:0009507,GO:0000911,GO:0006944,GO:0009612,GO:0009737,GO:0016192,GO:0051707,GO:0005484,GO:0005515|LOC_Os02g24080.4|SNARE domain containing protein, putative, expressed|	2.0e-72
Chr02	14801655	.	C	T	222.00	DP=52;VDB=0.0355;AF1=1;AC1=2;DP4=0,0,29,19;MQ=44;FQ=-171	Sobic.002G118700.3	STOP_GAINED	HIGH	GT:PL:GQ	1/1:255,144,0:99	PAC:28382148	NONSENSE	tgG/tgA	W196*	PF03552|PTHR13301:SF1|2.4.1.12|K10999|GO:0016760,GO:0030244,GO:0016020|AT4G39350.1|ATCESA2,ATH-A,CESA2|cellulose synthase A2|LOC_Os07g24190.1|CESA3 - cellulose synthase, expressed|	GRMZM2G025231|GRMZM2G025231_T02|GRMZM2G025231_T02|PF03552|PTHR13301,PTHR13301:SF1|2.4.1.12|K10999|GO:0016760,GO:0030244,GO:0016020|AT5G64740.1|CESA6,E112,IXR2,PRC1|cellulose synthase 6|	0.0e+00	AT5G64740|AT5G64740.1|AT5G64740.1|PF03552|PTHR13301,PTHR13301:SF1|2.4.1.12|K10999|GO:0005794,GO:0005886,GO:0010005,GO:0010330,GO:0016020,GO:0009832,GO:0009833,GO:0010583,GO:0016049,GO:0030244,GO:0043622,GO:0016757,GO:0016759,GO:0005515,GO:0016760|LOC_Os03g62090.1|CESA5 - cellulose synthase, expressed|	0.0e+00
Chr02	14801655	.	C	T	222.00	DP=52;VDB=0.0355;AF1=1;AC1=2;DP4=0,0,29,19;MQ=44;FQ=-171	Sobic.002G118700.1	STOP_GAINED	HIGH	GT:PL:GQ	1/1:255,144,0:99	PAC:28382146	NONSENSE	tgG/tgA	W217*	PF03552|PTHR13301:SF1|2.4.1.12|K10999|GO:0016760,GO:0030244,GO:0016020|AT4G39350.1|ATCESA2,ATH-A,CESA2|cellulose synthase A2|LOC_Os07g24190.1|CESA3 - cellulose synthase, expressed|	GRMZM2G025231|GRMZM2G025231_T02|GRMZM2G025231_T02|PF03552|PTHR13301,PTHR13301:SF1|2.4.1.12|K10999|GO:0016760,GO:0030244,GO:0016020|AT5G64740.1|CESA6,E112,IXR2,PRC1|cellulose synthase 6|	0.0e+00	AT5G64740|AT5G64740.1|AT5G64740.1|PF03552|PTHR13301,PTHR13301:SF1|2.4.1.12|K10999|GO:0005794,GO:0005886,GO:0010005,GO:0010330,GO:0016020,GO:0009832,GO:0009833,GO:0010583,GO:0016049,GO:0030244,GO:0043622,GO:0016757,GO:0016759,GO:0005515,GO:0016760|LOC_Os03g62090.1|CESA5 - cellulose synthase, expressed|	0.0e+00
Chr02	14801655	.	C	T	222.00	DP=52;VDB=0.0355;AF1=1;AC1=2;DP4=0,0,29,19;MQ=44;FQ=-171	Sobic.002G118700.2	STOP_GAINED	HIGH	GT:PL:GQ	1/1:255,144,0:99	PAC:28382147	NONSENSE	tgG/tgA	W217*	PF03552|PTHR13301:SF1|2.4.1.12|K10999|GO:0016760,GO:0030244,GO:0016020|AT4G39350.1|ATCESA2,ATH-A,CESA2|cellulose synthase A2|LOC_Os07g24190.1|CESA3 - cellulose synthase, expressed|	GRMZM2G025231|GRMZM2G025231_T02|GRMZM2G025231_T02|PF03552|PTHR13301,PTHR13301:SF1|2.4.1.12|K10999|GO:0016760,GO:0030244,GO:0016020|AT5G64740.1|CESA6,E112,IXR2,PRC1|cellulose synthase 6|	0.0e+00	AT5G64740|AT5G64740.1|AT5G64740.1|PF03552|PTHR13301,PTHR13301:SF1|2.4.1.12|K10999|GO:0005794,GO:0005886,GO:0010005,GO:0010330,GO:0016020,GO:0009832,GO:0009833,GO:0010583,GO:0016049,GO:0030244,GO:0043622,GO:0016757,GO:0016759,GO:0005515,GO:0016760|LOC_Os03g62090.1|CESA5 - cellulose synthase, expressed|	0.0e+00
Chr02	17061773	.	C	T	222.00	DP=33;VDB=0.0333;AF1=1;AC1=2;DP4=0,0,11,16;MQ=40;FQ=-108	Sobic.002G126000.1	NON_SYNONYMOUS_CODING	MODERATE	GT:PL:GQ	1/1:255,81,0:99	PAC:28381160	MISSENSE	Ccc/Tcc	P187S	LOC_Os08g08230.1|kinesin-like protein, identical, putative, expressed|	GRMZM2G144415|GRMZM2G144415_T01|GRMZM2G144415_T01|	1.0e-74	Unknown	-
Chr02	17061773	.	C	T	222.00	DP=33;VDB=0.0333;AF1=1;AC1=2;DP4=0,0,11,16;MQ=40;FQ=-108	Sobic.002G126000.2	NON_SYNONYMOUS_CODING	MODERATE	GT:PL:GQ	1/1:255,81,0:99	PAC:28381161	MISSENSE	Ccc/Tcc	P187S	LOC_Os08g08230.1|kinesin-like protein, identical, putative, expressed|	GRMZM2G144415|GRMZM2G144415_T01|GRMZM2G144415_T01|	1.0e-77	Unknown	-
Chr02	23270038	.	C	T	222.00	DP=31;VDB=0.0356;AF1=1;AC1=2;DP4=0,0,9,20;MQ=44;FQ=-114	Sobic.002G142300.1	NON_SYNONYMOUS_CODING	MODERATE	GT:PL:GQ	1/1:255,87,0:99	PAC:28379386	MISSENSE	Gcg/Acg	A367T	PF00432|KOG0497|GO:0003824|AT2G07050.1|CAS1|cycloartenol synthase 1|LOC_Os11g18194.1|cycloartenol synthase, putative, expressed|	GRMZM2G137786|GRMZM2G137786_T01|GRMZM2G137786_T01|PF00432|PTHR11764,PTHR11764:SF3|KOG0497|GO:0003824|AT2G07050.1|CAS1|cycloartenol synthase 1|	0.0e+00	AT2G07050|AT2G07050.1|AT2G07050.1|PF00432|PTHR11764,PTHR11764:SF3|KOG0497|5.4.99.8|K01853|GO:0005773,GO:0009555,GO:0010027,GO:0019745,GO:0016871,GO:0003824|LOC_Os02g04710.1|cycloartenol synthase, putative, expressed|	0.0e+00
Chr02	50775061	.	C	T	222.00	DP=32;VDB=0.0333;AF1=1;AC1=2;DP4=0,0,22,6;MQ=43;FQ=-111	Sobic.002G164100.1	NON_SYNONYMOUS_CODING	MODERATE	GT:PL:GQ	1/1:255,84,0:99	PAC:28382051	MISSENSE	gGa/gAa	G224E	AT4G19990.1|FRS1|FAR1-related sequence 1|LOC_Os11g19030.1|FAR1 family protein, expressed|	Unknown	-	Unknown	-
Chr02	51568358	.	G	A	212.00	DP=15;VDB=0.0085;AF1=1;AC1=2;DP4=0,0,5,7;MQ=38;FQ=-63	Sobic.002G165400.1	NON_SYNONYMOUS_CODING	MODERATE	GT:PL:GQ	1/1:245,36,0:69	PAC:28379718	MISSENSE	Gtc/Atc	V66I	LOC_Os09g13920.1|expressed protein|	GRMZM2G131340|GRMZM2G131340_T01|GRMZM2G131340_T01|	1.0e-35	Unknown	-
Chr02	52025657	.	C	T	222.00	DP=45;VDB=0.0401;AF1=1;AC1=2;DP4=0,0,22,18;MQ=37;FQ=-147	Sobic.002G166600.1	STOP_GAINED	HIGH	GT:PL:GQ	1/1:255,120,0:99	PAC:28380958	NONSENSE	Cga/Tga	R21*	PF08613|KOG1674|GO:0019901,GO:0000079|AT3G05327.1|Cyclin family protein|LOC_Os07g12780.1|cyclin, putative, expressed|	GRMZM2G060410|GRMZM2G060410_T02|GRMZM2G060410_T02|	7.0e-88	Unknown	-
Chr02	52355095	.	C	T	222.00	DP=46;VDB=0.0253;AF1=1;AC1=2;DP4=0,0,12,30;MQ=45;FQ=-153	Sobic.002G167500.1	NON_SYNONYMOUS_CODING	MODERATE	GT:PL:GQ	1/1:255,126,0:99	PAC:28379998	MISSENSE	Gag/Aag	E143K	PTHR12472|AT3G14910.1|LOC_Os09g14680.1|expressed protein|	GRMZM2G137971|GRMZM2G137971_T03|GRMZM2G137971_T03|PTHR12472|AT3G14910.1|	0.0e+00	AT3G14910|AT3G14910.1|AT3G14910.1|PTHR12472|GO:0005575,GO:0008150,GO:0003674|LOC_Os09g14680.1|expressed protein|	2.0e-152
Chr02	55481296	.	C	T	222.00	DP=36;VDB=0.0399;AF1=1;AC1=2;DP4=0,0,10,20;MQ=44;FQ=-117	Sobic.002G175600.1	NON_SYNONYMOUS_CODING	MODERATE	GT:PL:GQ	1/1:255,90,0:99	PAC:28383836	MISSENSE	Ctc/Ttc	L265F	PF02458|GO:0016747|AT5G48930.1|HCT|hydroxycinnamoyl-CoA shikimate/quinate hydroxycinnamoyl transferase|LOC_Os08g43040.1|transferase family protein, putative, expressed|	GRMZM2G178769|GRMZM2G178769_T01|GRMZM2G178769_T01|PF02458|GO:0016747|AT5G48930.1|HCT|hydroxycinnamoyl-CoA shikimate/quinate hydroxycinnamoyl transferase|	0.0e+00	AT5G48930|AT5G48930.1|AT5G48930.1|PF02458|2.3.1.133|K13065|GO:0005575,GO:0009809,GO:0009963,GO:0010252,GO:0016740,GO:0047172,GO:0047205,GO:0016747|LOC_Os04g42250.2|transferase family protein, putative, expressed|	5.0e-62
Chr02	56194059	.	C	T	222.00	DP=42;VDB=0.0404;AF1=1;AC1=2;DP4=0,0,17,21;MQ=44;FQ=-141	Sobic.002G181000.1	NON_SYNONYMOUS_CODING	MODERATE	GT:PL:GQ	1/1:255,114,0:99	PAC:28383285	MISSENSE	tCg/tTg	S59L	PF01985|KOG1990|GO:0003723|AT4G29750.1|CRS1 / YhbY (CRM) domain-containing protein|LOC_Os09g19850.1|chloroplastic group IIA intron splicing facilitator CRS1, chloroplast precursor, putative, expressed|	GRMZM2G142740|GRMZM2G142740_T01|GRMZM2G142740_T01|PF01985|KOG1990|GO:0003723|AT4G29750.1|CRS1 / YhbY (CRM) domain-containing protein|	0.0e+00	AT4G29750|AT4G29750.1|AT4G29750.1|PF01985|KOG1990|GO:0009507,GO:0003723|LOC_Os09g19850.1|chloroplastic group IIA intron splicing facilitator CRS1, chloroplast precursor, putative, expressed|	0.0e+00
Chr02	57727888	.	C	T	222.00	DP=53;VDB=0.0355;AF1=1;AC1=2;DP4=0,0,19,24;MQ=44;FQ=-156	Sobic.002G191200.1	NON_SYNONYMOUS_CODING	MODERATE	GT:PL:GQ	1/1:255,129,0:99	PAC:28379491	MISSENSE	Ggt/Agt	G61S	LOC_Os02g38589.1|OsFBX55 - F-box domain containing protein, expressed|	Unknown	-	Unknown	-
Chr02	59014679	.	C	T	222.00	DP=43;VDB=0.0399;AF1=1;AC1=2;DP4=0,0,10,20;MQ=46;FQ=-117	Sobic.002G200700.1	NON_SYNONYMOUS_CODING	MODERATE	GT:PL:GQ	1/1:255,90,0:99	PAC:28383425	MISSENSE	Ggc/Agc	G368S	PF07891|PTHR10759|AT5G39785.1|Protein of unknown function (DUF1666)|LOC_Os09g24700.1|expressed protein|	GRMZM2G077340|GRMZM2G077340_T02|GRMZM2G077340_T02|PF07891|PTHR10759:SF1,PTHR10759|GO:0006412,GO:0005840,GO:0005622,GO:0003735|AT5G39785.1|Protein of unknown function (DUF1666)|	0.0e+00	AT5G39785|AT5G39785.1|AT5G39785.1|PF07891|GO:0005622,GO:0005840,GO:0006412,GO:0003735|LOC_Os09g24700.1|expressed protein|	1.0e-98
Chr02	59280729	.	C	T	222.00	DP=49;VDB=0.0399;AF1=1;AC1=2;DP4=0,0,21,24;MQ=45;FQ=-162	Sobic.002G202900.1	NON_SYNONYMOUS_CODING	MODERATE	GT:PL:GQ	1/1:255,135,0:99	PAC:28380171	MISSENSE	Gac/Aac	D28N	***MISSING-DESCRIPTION***	Unknown	-	Unknown	-
Chr02	59842931	.	C	T	222.00	DP=51;VDB=0.0399;AF1=1;AC1=2;DP4=0,0,22,28;MQ=41;FQ=-178	Sobic.002G207000.1	NON_SYNONYMOUS_CODING	MODERATE	GT:PL:GQ	1/1:255,151,0:99	PAC:28379131	MISSENSE	Ggc/Agc	G242S	***MISSING-DESCRIPTION***	Unknown	-	Unknown	-
Chr02	60133061	.	C	T	222.00	DP=45;VDB=0.0399;AF1=1;AC1=2;DP4=0,0,11,27;MQ=43;FQ=-141	Sobic.002G209700.1	NON_SYNONYMOUS_CODING	MODERATE	GT:PL:GQ	1/1:255,114,0:99	PAC:28381733	MISSENSE	Gct/Act	A203T	LOC_Os01g53910.1|dehydrogenase, putative, expressed|	Unknown	-	Unknown	-
Chr02	61566280	.	C	T	222.00	DP=52;VDB=0.0399;AF1=1;AC1=2;DP4=0,0,23,21;MQ=45;FQ=-159	Sobic.002G224400.1	NON_SYNONYMOUS_CODING	MODERATE	GT:PL:GQ	1/1:255,132,0:99	PAC:28381038	MISSENSE	aCg/aTg	T883M	PF01453,PF07714,PF00069|PTHR23258|KOG1187|GO:0004672,GO:0005524,GO:0006468,GO:0005529|AT5G35370.1|S-locus lectin protein kinase family protein|LOC_Os09g28180.1|D-mannose binding lectin family protein, expressed|	GRMZM2G009166|GRMZM2G009166_T01|GRMZM2G009166_T01|PF00069,PF01453|PTHR24420,PTHR24420:SF781|KOG1187|GO:0004672,GO:0005524,GO:0006468,GO:0005529|AT5G35370.1|S-locus lectin protein kinase family protein|	0.0e+00	AT5G35370|AT5G35370.1|AT5G35370.1|PF00069,PF01453|PTHR24420,PTHR24420:SF781|KOG1187|GO:0012505,GO:0006468,GO:0004672,GO:0004674,GO:0005524,GO:0005529,GO:0016301,GO:0030246|LOC_Os02g52850.1|receptor-like protein kinase like protein, putative, expressed|	0.0e+00
Chr02	61731441	.	C	T	222.00	DP=39;VDB=0.0388;AF1=1;AC1=2;DP4=0,0,20,18;MQ=45;FQ=-141	Sobic.002G225500.1	NON_SYNONYMOUS_CODING	MODERATE	GT:PL:GQ	1/1:255,114,0:99	PAC:28380857	MISSENSE	gCc/gTc	A243V	PF05699|PTHR11697:SF9|GO:0046983|AT1G19260.1|TTF-type zinc finger protein with HAT dimerisation domain|LOC_Os06g36530.1|hAT dimerisation domain-containing protein, putative, expressed|	Unknown	-	AT1G19260|AT1G19260.1|AT1G19260.1|PF05699|PTHR11697,PTHR11697:SF9|KOG1121|GO:0005575,GO:0008150,GO:0046983|LOC_Os01g08610.1|hAT dimerisation domain-containing protein, putative, expressed|	8.0e-29
Chr02	62239690	.	C	T	222.00	DP=49;VDB=0.0355;AF1=1;AC1=2;DP4=0,0,21,19;MQ=44;FQ=-147	Sobic.002G231200.1	NON_SYNONYMOUS_CODING	MODERATE	GT:PL:GQ	1/1:255,120,0:99	PAC:28381496	MISSENSE	atG/atA	M239I	PF01535|PTHR10483|AT5G21222.1|protein kinase family protein|LOC_Os06g05920.1|Rf1, mitochondrial precursor, putative, expressed|	GRMZM2G003869|GRMZM2G003869_T01|GRMZM2G003869_T01|PF01535|PTHR24015|AT5G21222.1|protein kinase family protein|	0.0e+00	AT5G25630|AT5G25630.1|AT5G25630.1|PF01535|PTHR24349:SF45,PTHR24349|GO:0005575,GO:0008150|LOC_Os10g35436.1|Rf1, mitochondrial precursor, putative, expressed|	2.0e-172
Chr02	63122439	.	C	T	222.00	DP=41;VDB=0.0374;AF1=1;AC1=2;DP4=0,0,12,26;MQ=45;FQ=-141	Sobic.002G242500.1	NON_SYNONYMOUS_CODING	MODERATE	GT:PL:GQ	1/1:255,114,0:99	PAC:28381568	MISSENSE	Gcg/Acg	A106T	PF03106|GO:0003700,GO:0043565,GO:0006355|AT5G56270.1|ATWRKY2,WRKY2|WRKY DNA-binding protein 2|LOC_Os09g30400.1|WRKY90, expressed|	GRMZM2G151407|GRMZM2G151407_T02|GRMZM2G151407_T02|PF03106|GO:0003700,GO:0043565,GO:0006355|AT5G56270.1|ATWRKY2,WRKY2|WRKY DNA-binding protein 2|	0.0e+00	AT5G56270|AT5G56270.1|AT5G56270.1|PF03106|GO:0006355,GO:0003700,GO:0043565|LOC_Os08g38990.1|WRKY30, expressed|	6.0e-57
Chr02	63419466	.	C	T	222.00	DP=36;VDB=0.0333;AF1=1;AC1=2;DP4=0,0,22,9;MQ=44;FQ=-120	Sobic.002G246300.1	STOP_GAINED	HIGH	GT:PL:GQ	1/1:255,93,0:99	PAC:28381189	NONSENSE	tgG/tgA	W94*	AT1G50200.1|ACD,ALATS|Alanyl-tRNA synthetase|LOC_Os10g10244.1|alanyl-tRNA synthetase, putative, expressed|	GRMZM2G082271|GRMZM2G082271_T01|GRMZM2G082271_T01|PF02272,PF07973,PF01411|PTHR11777,PTHR11777:SF6|KOG0188|6.1.1.7|K01872|GO:0000166,GO:0004813,GO:0005524,GO:0006419,GO:0005737,GO:0003676,GO:0016876,GO:0043039,GO:0006412|AT1G50200.1|ACD,ALATS|Alanyl-tRNA synthetase|	2.0e-44	Unknown	-
Chr02	63721481	.	C	T	222.00	DP=44;VDB=0.0399;AF1=1;AC1=2;DP4=0,0,16,21;MQ=43;FQ=-138	Sobic.002G250400.1	NON_SYNONYMOUS_CODING	MODERATE	GT:PL:GQ	1/1:255,111,0:99	PAC:28382818	MISSENSE	Cgg/Tgg	R65W	PF00368|PTHR10572|KOG2480|1.1.1.34|K00021|GO:0004420,GO:0050662,GO:0015936,GO:0055114|AT1G76490.1|HMG1,HMGR1|hydroxy methylglutaryl CoA reductase 1|LOC_Os09g31970.1|3-hydroxy-3-methylglutaryl-coenzyme A reductase, putative, expressed|	GRMZM2G001645|GRMZM2G001645_T01|GRMZM2G001645_T01|PF00368|PTHR10572|KOG2480|1.1.1.34|K00021|GO:0004420,GO:0050662,GO:0015936,GO:0055114|AT1G76490.1|HMG1,HMGR1|hydroxy methylglutaryl CoA reductase 1|	0.0e+00	AT1G76490|AT1G76490.1|AT1G76490.1|PF00368|PTHR10572|KOG2480|1.1.1.34|K00021|GO:0005783,GO:0016020,GO:0008299,GO:0016104,GO:0016126,GO:0042282,GO:0004420,GO:0050662,GO:0015936,GO:0055114|LOC_Os08g40180.1|3-hydroxy-3-methylglutaryl-coenzyme A reductase, putative, expressed|	0.0e+00
Chr02	63777236	.	C	T	222.00	DP=47;VDB=0.0374;AF1=1;AC1=2;DP4=0,0,28,17;MQ=44;FQ=-162	Sobic.002G251400.1	NON_SYNONYMOUS_CODING	MODERATE	GT:PL:GQ	1/1:255,135,0:99	PAC:28380473	MISSENSE	Ggc/Agc	G167S	PF02410|PTHR21043|AT3G12930.1|Lojap-related protein|LOC_Os09g32030.1|expressed protein|	GRMZM2G004583|GRMZM2G004583_T01|GRMZM2G004583_T01|PF02410|PTHR21043|AT3G12930.1|Lojap-related protein|	1.0e-124	AT3G12930|AT3G12930.1|AT3G12930.1|PF02410|PTHR21043|GO:0009507,GO:0008150|LOC_Os09g32030.1|expressed protein|	2.0e-64
Chr02	63878695	.	C	T	222.00	DP=34;VDB=0.0388;AF1=1;AC1=2;DP4=0,0,17,16;MQ=45;FQ=-126	Sobic.002G252800.1	NON_SYNONYMOUS_CODING	MODERATE	GT:PL:GQ	1/1:255,99,0:99	PAC:28381134	MISSENSE	aGa/aAa	R140K	PF00646|GO:0005515|AT3G20270.1|lipid-binding serum glycoprotein family protein|LOC_Os09g32240.1|OsFBX332 - F-box domain containing protein, expressed|	GRMZM2G305864|GRMZM2G305864_T01|GRMZM2G305864_T01|PF00646|PTHR10504:SF40,PTHR10504|GO:0005515|AT3G20270.1|lipid-binding serum glycoprotein family protein|	4.0e-161	AT3G20270|AT3G20270.3|AT3G20270.3|PF02886,PF01273|PTHR10504:SF15,PTHR10504|KOG4160|GO:0012505,GO:0008150,GO:0008289,GO:0005515|LOC_Os09g30474.1|BPI/LBP family protein At3g20270 precursor, putative, expressed|	4.0e-78
Chr02	65778718	.	C	T	222.00	DP=49;VDB=0.0399;AF1=1;AC1=2;DP4=0,0,28,15;MQ=44;FQ=-156	Sobic.002G275300.2	NON_SYNONYMOUS_CODING	MODERATE	GT:PL:GQ	1/1:255,129,0:99	PAC:28379018	MISSENSE	aCt/aTt	T349I	PF00561|PTHR10992|KOG1454|AT4G25290.1|DNA photolyases;DNA photolyases|LOC_Os09g36240.1|deoxyribodipyrimidine photolyase family protein, expressed|	GRMZM2G104608|GRMZM2G104608_T02|GRMZM2G104608_T02|PF00561,PF00875|PTHR10992,PTHR10992:SF6|KOG1454|GO:0003913,GO:0006281|AT4G25290.1|DNA photolyases;DNA photolyases|	0.0e+00	AT4G25290|AT4G25290.1|AT4G25290.1|PF00561,PF00875|PTHR10992,PTHR10992:SF6|KOG1454|GO:0006281,GO:0003913|LOC_Os09g36240.1|deoxyribodipyrimidine photolyase family protein, expressed|	4.0e-179
Chr02	65778718	.	C	T	222.00	DP=49;VDB=0.0399;AF1=1;AC1=2;DP4=0,0,28,15;MQ=44;FQ=-156	Sobic.002G275300.3	NON_SYNONYMOUS_CODING	MODERATE	GT:PL:GQ	1/1:255,129,0:99	PAC:28379015	MISSENSE	aCt/aTt	T474I	PF00875,PF00561|PTHR10992|KOG1454|GO:0003913,GO:0006281|AT4G25290.1|DNA photolyases;DNA photolyases|LOC_Os09g36240.1|deoxyribodipyrimidine photolyase family protein, expressed|	GRMZM2G104608|GRMZM2G104608_T02|GRMZM2G104608_T02|PF00561,PF00875|PTHR10992,PTHR10992:SF6|KOG1454|GO:0003913,GO:0006281|AT4G25290.1|DNA photolyases;DNA photolyases|	0.0e+00	AT4G25290|AT4G25290.1|AT4G25290.1|PF00561,PF00875|PTHR10992,PTHR10992:SF6|KOG1454|GO:0006281,GO:0003913|LOC_Os09g36240.1|deoxyribodipyrimidine photolyase family protein, expressed|	0.0e+00
Chr02	65778718	.	C	T	222.00	DP=49;VDB=0.0399;AF1=1;AC1=2;DP4=0,0,28,15;MQ=44;FQ=-156	Sobic.002G275300.4	NON_SYNONYMOUS_CODING	MODERATE	GT:PL:GQ	1/1:255,129,0:99	PAC:28379016	MISSENSE	aCt/aTt	T474I	PF00875,PF00561|PTHR10992|KOG1454|GO:0003913,GO:0006281|AT4G25290.1|DNA photolyases;DNA photolyases|LOC_Os09g36240.1|deoxyribodipyrimidine photolyase family protein, expressed|	GRMZM2G104608|GRMZM2G104608_T02|GRMZM2G104608_T02|PF00561,PF00875|PTHR10992,PTHR10992:SF6|KOG1454|GO:0003913,GO:0006281|AT4G25290.1|DNA photolyases;DNA photolyases|	0.0e+00	AT4G25290|AT4G25290.1|AT4G25290.1|PF00561,PF00875|PTHR10992,PTHR10992:SF6|KOG1454|GO:0006281,GO:0003913|LOC_Os09g36240.1|deoxyribodipyrimidine photolyase family protein, expressed|	0.0e+00
Chr02	65778718	.	C	T	222.00	DP=49;VDB=0.0399;AF1=1;AC1=2;DP4=0,0,28,15;MQ=44;FQ=-156	Sobic.002G275300.1	NON_SYNONYMOUS_CODING	MODERATE	GT:PL:GQ	1/1:255,129,0:99	PAC:28379017	MISSENSE	aCt/aTt	T474I	PF00875,PF00561|PTHR10992|KOG1454|GO:0003913,GO:0006281|AT4G25290.1|DNA photolyases;DNA photolyases|LOC_Os09g36240.1|deoxyribodipyrimidine photolyase family protein, expressed|	GRMZM2G104608|GRMZM2G104608_T02|GRMZM2G104608_T02|PF00561,PF00875|PTHR10992,PTHR10992:SF6|KOG1454|GO:0003913,GO:0006281|AT4G25290.1|DNA photolyases;DNA photolyases|	0.0e+00	AT4G25290|AT4G25290.1|AT4G25290.1|PF00561,PF00875|PTHR10992,PTHR10992:SF6|KOG1454|GO:0006281,GO:0003913|LOC_Os09g36240.1|deoxyribodipyrimidine photolyase family protein, expressed|	0.0e+00
Chr02	66163992	.	C	T	222.00	DP=42;VDB=0.0401;AF1=1;AC1=2;DP4=0,0,21,16;MQ=45;FQ=-138	Sobic.002G280600.1	NON_SYNONYMOUS_CODING	MODERATE	GT:PL:GQ	1/1:255,111,0:99	PAC:28379887	MISSENSE	Gcg/Acg	A365T	PF10018|GO:0001104,GO:0006357,GO:0016592|AT5G02850.1|hydroxyproline-rich glycoprotein family protein|LOC_Os09g36890.1|hydroxyproline-rich glycoprotein family protein, putative, expressed|	GRMZM5G892426|GRMZM5G892426_T02|GRMZM5G892426_T02|PF10018|GO:0001104,GO:0006357,GO:0016592,GO:0016455|AT5G02850.1|hydroxyproline-rich glycoprotein family protein|	4.0e-107	AT5G02850|AT5G02850.1|AT5G02850.1|PF10018|GO:0016592,GO:0006357,GO:0016455,GO:0001104|LOC_Os09g36890.1|hydroxyproline-rich glycoprotein family protein, putative, expressed|	5.0e-39
Chr02	66163992	.	C	T	222.00	DP=42;VDB=0.0401;AF1=1;AC1=2;DP4=0,0,21,16;MQ=45;FQ=-138	Sobic.002G280600.2	NON_SYNONYMOUS_CODING	MODERATE	GT:PL:GQ	1/1:255,111,0:99	PAC:28379888	MISSENSE	Gcg/Acg	A365T	PF10018|GO:0001104,GO:0006357,GO:0016592|AT5G02850.1|hydroxyproline-rich glycoprotein family protein|LOC_Os09g36890.1|hydroxyproline-rich glycoprotein family protein, putative, expressed|	GRMZM5G892426|GRMZM5G892426_T02|GRMZM5G892426_T02|PF10018|GO:0001104,GO:0006357,GO:0016592,GO:0016455|AT5G02850.1|hydroxyproline-rich glycoprotein family protein|	4.0e-107	AT5G02850|AT5G02850.1|AT5G02850.1|PF10018|GO:0016592,GO:0006357,GO:0016455,GO:0001104|LOC_Os09g36890.1|hydroxyproline-rich glycoprotein family protein, putative, expressed|	5.0e-39
Chr02	66423424	.	C	T	222.00	DP=16;VDB=0.0374;AF1=1;AC1=2;DP4=0,0,9,6;MQ=41;FQ=-72	Sobic.002G283300.1	NON_SYNONYMOUS_CODING	MODERATE	GT:PL:GQ	1/1:255,45,0:87	PAC:28379992	MISSENSE	tCg/tTg	S31L	PF01842,PF07714,PF00069|PTHR23257|KOG0192|GO:0004672,GO:0005524,GO:0006468,GO:0016597,GO:0008152|AT4G38470.1|ACT-like protein tyrosine kinase family protein|LOC_Os09g37230.1|protein kinase family protein, putative, expressed|	GRMZM5G814851|GRMZM5G814851_T01|GRMZM5G814851_T01|PF07714,PF01842|PTHR23257:SF82,PTHR23257|KOG0192|GO:0004672,GO:0005524,GO:0006468,GO:0016597,GO:0008152|AT4G35780.1|ACT-like protein tyrosine kinase family protein|	0.0e+00	AT4G35780|AT4G35780.1|AT4G35780.1|PF07714,PF01842|PTHR23257:SF82,PTHR23257|KOG0192|GO:0006468,GO:0008152,GO:0004672,GO:0004712,GO:0005524,GO:0016597|LOC_Os09g37230.1|protein kinase family protein, putative, expressed|	0.0e+00
Chr02	67167129	.	C	T	222.00	DP=51;VDB=0.0404;AF1=1;AC1=2;DP4=0,0,24,15;MQ=44;FQ=-144	Sobic.002G294000.1	NON_SYNONYMOUS_CODING	MODERATE	GT:PL:GQ	1/1:255,117,0:99	PAC:28382221	MISSENSE	tGc/tAc	C268Y	PF00892,PF08449,PF03151|GO:0016020,GO:0055085|AT2G24220.1|ATPUP5,PUP5|purine permease 5|LOC_Os09g38510.1|purine permease, putative, expressed|	GRMZM2G103840|GRMZM2G103840_T01|GRMZM2G103840_T01|PF03151,PF00892|KOG1443|GO:0016020,GO:0055085|AT2G24220.1|ATPUP5,PUP5|purine permease 5|	0.0e+00	AT2G24220|AT2G24220.2|AT2G24220.2|PF03151,PF00892|GO:0016020,GO:0006863,GO:0005345|LOC_Os09g38510.1|purine permease, putative, expressed|	4.0e-86
Chr02	68933127	.	C	T	222.00	DP=31;VDB=0.0404;AF1=1;AC1=2;DP4=0,0,20,11;MQ=44;FQ=-120	Sobic.002G316600.1	NON_SYNONYMOUS_CODING	MODERATE	GT:PL:GQ	1/1:255,93,0:99	PAC:28383190	MISSENSE	atG/atA	M661I	PF03101,PF10551,PF04434|GO:0008270|AT4G38180.1|FRS5|FAR1-related sequence 5|LOC_Os06g28250.1|expressed protein|	GRMZM2G048987|GRMZM2G048987_T03|GRMZM2G048987_T03|PF03101,PF04434,PF10551|GO:0008270|AT4G38180.1|FRS5|FAR1-related sequence 5|	0.0e+00	AT4G38180|AT4G38180.1|AT4G38180.1|PF03101,PF04434,PF10551|GO:0005575,GO:0009639,GO:0008270|LOC_Os06g28250.1|expressed protein|	4.0e-98
Chr02	68933127	.	C	T	222.00	DP=31;VDB=0.0404;AF1=1;AC1=2;DP4=0,0,20,11;MQ=44;FQ=-120	Sobic.002G316600.10	NON_SYNONYMOUS_CODING	MODERATE	GT:PL:GQ	1/1:255,93,0:99	PAC:28383191	MISSENSE	atG/atA	M661I	PF03101,PF10551,PF04434|GO:0008270|AT4G38180.1|FRS5|FAR1-related sequence 5|LOC_Os06g28250.1|expressed protein|	GRMZM2G048987|GRMZM2G048987_T03|GRMZM2G048987_T03|PF03101,PF04434,PF10551|GO:0008270|AT4G38180.1|FRS5|FAR1-related sequence 5|	0.0e+00	AT4G38180|AT4G38180.1|AT4G38180.1|PF03101,PF04434,PF10551|GO:0005575,GO:0009639,GO:0008270|LOC_Os06g28250.1|expressed protein|	4.0e-98
Chr02	68933127	.	C	T	222.00	DP=31;VDB=0.0404;AF1=1;AC1=2;DP4=0,0,20,11;MQ=44;FQ=-120	Sobic.002G316600.9	NON_SYNONYMOUS_CODING	MODERATE	GT:PL:GQ	1/1:255,93,0:99	PAC:28383192	MISSENSE	atG/atA	M661I	PF03101,PF10551,PF04434|GO:0008270|AT4G38180.1|FRS5|FAR1-related sequence 5|LOC_Os06g28250.1|expressed protein|	GRMZM2G048987|GRMZM2G048987_T03|GRMZM2G048987_T03|PF03101,PF04434,PF10551|GO:0008270|AT4G38180.1|FRS5|FAR1-related sequence 5|	0.0e+00	AT4G38180|AT4G38180.1|AT4G38180.1|PF03101,PF04434,PF10551|GO:0005575,GO:0009639,GO:0008270|LOC_Os06g28250.1|expressed protein|	4.0e-98
Chr02	68933127	.	C	T	222.00	DP=31;VDB=0.0404;AF1=1;AC1=2;DP4=0,0,20,11;MQ=44;FQ=-120	Sobic.002G316600.8	NON_SYNONYMOUS_CODING	MODERATE	GT:PL:GQ	1/1:255,93,0:99	PAC:28383193	MISSENSE	atG/atA	M661I	PF03101,PF10551,PF04434|GO:0008270|AT4G38180.1|FRS5|FAR1-related sequence 5|LOC_Os06g28250.1|expressed protein|	GRMZM2G048987|GRMZM2G048987_T03|GRMZM2G048987_T03|PF03101,PF04434,PF10551|GO:0008270|AT4G38180.1|FRS5|FAR1-related sequence 5|	0.0e+00	AT4G38180|AT4G38180.1|AT4G38180.1|PF03101,PF04434,PF10551|GO:0005575,GO:0009639,GO:0008270|LOC_Os06g28250.1|expressed protein|	4.0e-98
Chr02	68933127	.	C	T	222.00	DP=31;VDB=0.0404;AF1=1;AC1=2;DP4=0,0,20,11;MQ=44;FQ=-120	Sobic.002G316600.7	NON_SYNONYMOUS_CODING	MODERATE	GT:PL:GQ	1/1:255,93,0:99	PAC:28383194	MISSENSE	atG/atA	M661I	PF03101,PF10551,PF04434|GO:0008270|AT4G38180.1|FRS5|FAR1-related sequence 5|LOC_Os06g28250.1|expressed protein|	GRMZM2G048987|GRMZM2G048987_T03|GRMZM2G048987_T03|PF03101,PF04434,PF10551|GO:0008270|AT4G38180.1|FRS5|FAR1-related sequence 5|	0.0e+00	AT4G38180|AT4G38180.1|AT4G38180.1|PF03101,PF04434,PF10551|GO:0005575,GO:0009639,GO:0008270|LOC_Os06g28250.1|expressed protein|	5.0e-98
Chr02	68933127	.	C	T	222.00	DP=31;VDB=0.0404;AF1=1;AC1=2;DP4=0,0,20,11;MQ=44;FQ=-120	Sobic.002G316600.6	NON_SYNONYMOUS_CODING	MODERATE	GT:PL:GQ	1/1:255,93,0:99	PAC:28383195	MISSENSE	atG/atA	M661I	PF03101,PF10551,PF04434|GO:0008270|AT4G38180.1|FRS5|FAR1-related sequence 5|LOC_Os06g28250.1|expressed protein|	GRMZM2G048987|GRMZM2G048987_T03|GRMZM2G048987_T03|PF03101,PF04434,PF10551|GO:0008270|AT4G38180.1|FRS5|FAR1-related sequence 5|	0.0e+00	AT4G38180|AT4G38180.1|AT4G38180.1|PF03101,PF04434,PF10551|GO:0005575,GO:0009639,GO:0008270|LOC_Os06g28250.1|expressed protein|	5.0e-98
Chr02	68933127	.	C	T	222.00	DP=31;VDB=0.0404;AF1=1;AC1=2;DP4=0,0,20,11;MQ=44;FQ=-120	Sobic.002G316600.5	NON_SYNONYMOUS_CODING	MODERATE	GT:PL:GQ	1/1:255,93,0:99	PAC:28383196	MISSENSE	atG/atA	M661I	PF03101,PF10551,PF04434|GO:0008270|AT4G38180.1|FRS5|FAR1-related sequence 5|LOC_Os06g28250.1|expressed protein|	GRMZM2G048987|GRMZM2G048987_T03|GRMZM2G048987_T03|PF03101,PF04434,PF10551|GO:0008270|AT4G38180.1|FRS5|FAR1-related sequence 5|	0.0e+00	AT4G38180|AT4G38180.1|AT4G38180.1|PF03101,PF04434,PF10551|GO:0005575,GO:0009639,GO:0008270|LOC_Os06g28250.1|expressed protein|	5.0e-98
Chr02	68933127	.	C	T	222.00	DP=31;VDB=0.0404;AF1=1;AC1=2;DP4=0,0,20,11;MQ=44;FQ=-120	Sobic.002G316600.4	NON_SYNONYMOUS_CODING	MODERATE	GT:PL:GQ	1/1:255,93,0:99	PAC:28383197	MISSENSE	atG/atA	M661I	PF03101,PF10551,PF04434|GO:0008270|AT4G38180.1|FRS5|FAR1-related sequence 5|LOC_Os06g28250.1|expressed protein|	GRMZM2G048987|GRMZM2G048987_T03|GRMZM2G048987_T03|PF03101,PF04434,PF10551|GO:0008270|AT4G38180.1|FRS5|FAR1-related sequence 5|	0.0e+00	AT4G38180|AT4G38180.1|AT4G38180.1|PF03101,PF04434,PF10551|GO:0005575,GO:0009639,GO:0008270|LOC_Os06g28250.1|expressed protein|	5.0e-98
Chr02	68933127	.	C	T	222.00	DP=31;VDB=0.0404;AF1=1;AC1=2;DP4=0,0,20,11;MQ=44;FQ=-120	Sobic.002G316600.3	NON_SYNONYMOUS_CODING	MODERATE	GT:PL:GQ	1/1:255,93,0:99	PAC:28383198	MISSENSE	atG/atA	M661I	PF03101,PF10551,PF04434|GO:0008270|AT4G38180.1|FRS5|FAR1-related sequence 5|LOC_Os06g28250.1|expressed protein|	GRMZM2G048987|GRMZM2G048987_T03|GRMZM2G048987_T03|PF03101,PF04434,PF10551|GO:0008270|AT4G38180.1|FRS5|FAR1-related sequence 5|	0.0e+00	AT4G38180|AT4G38180.1|AT4G38180.1|PF03101,PF04434,PF10551|GO:0005575,GO:0009639,GO:0008270|LOC_Os06g28250.1|expressed protein|	5.0e-98
Chr02	68933127	.	C	T	222.00	DP=31;VDB=0.0404;AF1=1;AC1=2;DP4=0,0,20,11;MQ=44;FQ=-120	Sobic.002G316600.2	NON_SYNONYMOUS_CODING	MODERATE	GT:PL:GQ	1/1:255,93,0:99	PAC:28383199	MISSENSE	atG/atA	M661I	PF03101,PF10551,PF04434|GO:0008270|AT4G38180.1|FRS5|FAR1-related sequence 5|LOC_Os06g28250.1|expressed protein|	GRMZM2G048987|GRMZM2G048987_T03|GRMZM2G048987_T03|PF03101,PF04434,PF10551|GO:0008270|AT4G38180.1|FRS5|FAR1-related sequence 5|	0.0e+00	AT4G38180|AT4G38180.1|AT4G38180.1|PF03101,PF04434,PF10551|GO:0005575,GO:0009639,GO:0008270|LOC_Os06g28250.1|expressed protein|	5.0e-98
Chr02	69157804	.	C	T	222.00	DP=49;VDB=0.0388;AF1=1;AC1=2;DP4=0,0,18,25;MQ=45;FQ=-156	Sobic.002G320300.1	NON_SYNONYMOUS_CODING	MODERATE	GT:PL:GQ	1/1:255,129,0:99	PAC:28380642	MISSENSE	tCt/tTt	S280F	PF00249|PTHR12374|GO:0003677|AT2G38090.1|Duplicated homeodomain-like superfamily protein|LOC_Os01g63460.1|MYB family transcription factor, putative, expressed|	GRMZM2G402156|GRMZM2G402156_T01|GRMZM2G402156_T01|PF00249|PTHR25040:SF29,PTHR25040|GO:0003677|AT5G47390.1|myb-like transcription factor family protein|	3.0e-25	AT1G49010|AT1G49010.1|AT1G49010.1|PF00249|PTHR25040:SF29,PTHR25040|GO:0009651,GO:0009733,GO:0009739,GO:0009751,GO:0009753,GO:0046686,GO:0003677,GO:0003700|LOC_Os01g34060.1|MYB family transcription factor, putative, expressed|	5.0e-19
Chr02	70146241	.	C	T	222.00	DP=54;VDB=0.0404;AF1=1;AC1=2;DP4=0,0,24,28;MQ=44;FQ=-184	Sobic.002G333400.1	NON_SYNONYMOUS_CODING	MODERATE	GT:PL:GQ	1/1:255,157,0:99	PAC:28383638	MISSENSE	Gat/Aat	D646N	PF01453,PF00954,PF08276,PF07714,PF00069|PTHR23258|KOG1187|GO:0004672,GO:0005524,GO:0006468,GO:0048544,GO:0005529|AT4G21390.1|B120|S-locus lectin protein kinase family protein|LOC_Os07g36570.1|KI domain interacting kinase 1, putative, expressed|	GRMZM2G465987|GRMZM2G465987_T01|GRMZM2G465987_T01|PF00954,PF07714,PF08276,PF01453|PTHR24420,PTHR24420:SF760|KOG1187|GO:0004672,GO:0005524,GO:0006468,GO:0048544,GO:0005529|AT4G21390.1|B120|S-locus lectin protein kinase family protein|	0.0e+00	AT4G21390|AT4G21390.1|AT4G21390.1|PF00954,PF07714,PF08276,PF01453|PTHR24420,PTHR24420:SF771|KOG1187|GO:0005886,GO:0006468,GO:0048544,GO:0004672,GO:0004674,GO:0005524,GO:0005529|LOC_Os07g36590.1|serine/threonine-protein kinase receptor precursor, putative, expressed|	0.0e+00
Chr02	72039992	.	G	A	222.00	DP=39;VDB=0.0399;AF1=1;AC1=2;DP4=0,0,22,11;MQ=45;FQ=-126	Sobic.002G358300.1	NON_SYNONYMOUS_CODING	MODERATE	GT:PL:GQ	1/1:255,99,0:99	PAC:28381473	MISSENSE	gCg/gTg	A53V	LOC_Os07g39860.1|expressed protein|	Unknown	-	Unknown	-
Chr02	73260905	.	C	T	222.00	DP=60;VDB=0.0404;AF1=1;AC1=2;DP4=0,0,26,32;MQ=45;FQ=-202	Sobic.002G375500.1	NON_SYNONYMOUS_CODING	MODERATE	GT:PL:GQ	1/1:255,175,0:99	PAC:28380151	MISSENSE	aGt/aAt	S440N	PF00564,PF00069,PF07714|PTHR23257|KOG0192|GO:0004672,GO:0005524,GO:0006468,GO:0005515|AT2G35050.1|Protein kinase superfamily protein with octicosapeptide/Phox/Bem1p domain|LOC_Os03g28300.1|protein kinase domain containing protein, expressed|	GRMZM2G011070|GRMZM2G011070_T01|GRMZM2G011070_T01|PF07714,PF00564|PTHR23257:SF68,PTHR23257|KOG0192|GO:0004672,GO:0005524,GO:0006468,GO:0005515|AT1G79570.1|Protein kinase superfamily protein with octicosapeptide/Phox/Bem1p domain|	1.0e-134	AT1G79570|AT1G79570.1|AT1G79570.1|PF07714,PF00564|PTHR23257:SF68,PTHR23257|KOG0192|GO:0005829,GO:0006468,GO:0004672,GO:0004712,GO:0005524,GO:0005515|LOC_Os07g25680.1|protein kinase domain containing protein, expressed|	2.0e-128
Chr02	74852390	.	G	A	222.00	DP=54;VDB=0.0308;AF1=1;AC1=2;DP4=0,0,21,24;MQ=42;FQ=-162	Sobic.002G397100.1	NON_SYNONYMOUS_CODING	MODERATE	GT:PL:GQ	1/1:255,135,0:99	PAC:28379835	MISSENSE	aGc/aAc	S105N	PF08246,PF00112|PTHR12411|KOG1543|GO:0008234,GO:0006508|AT5G50260.1|Cysteine proteinases superfamily protein|LOC_Os09g39070.1|thiol protease SEN102 precursor, putative, expressed|	GRMZM2G077479|GRMZM2G077479_T01|GRMZM2G077479_T01|PF00112,PF08246|PTHR12411:SF44,PTHR12411|KOG1542|GO:0008234,GO:0006508,GO:0004197|AT5G50260.1|Cysteine proteinases superfamily protein|	2.0e-118	AT5G50260|AT5G50260.1|AT5G50260.1|PF00112,PF08246|PTHR12411:SF44,PTHR12411|KOG1543|3.4.22.-|K01376|GO:0012505,GO:0006508,GO:0004197,GO:0008234|LOC_Os08g44270.1|vignain precursor, putative, expressed|	1.0e-85
Chr02	75996117	.	G	A	48.50	DP=10;VDB=0.0299;AF1=1;AC1=2;DP4=0,0,1,3;MQ=24;FQ=-39	Sobic.002G412400.2	NON_SYNONYMOUS_CODING	MODERATE	GT:PL:GQ	1/1:81,12,0:21	PAC:28379483	MISSENSE	aGg/aAg	R113K	LOC_Os07g47480.2|heavy metal-associated domain containing protein, expressed|	GRMZM2G113863|GRMZM2G113863_T01|GRMZM2G113863_T01|PF00403|PTHR22814,PTHR22814:SF16|KOG1603|GO:0046872,GO:0030001|AT5G27690.1|Heavy metal transport/detoxification superfamily protein |	2.0e-19	Unknown	-
Chr02	75996117	.	G	A	48.50	DP=10;VDB=0.0299;AF1=1;AC1=2;DP4=0,0,1,3;MQ=24;FQ=-39	Sobic.002G412400.1	NON_SYNONYMOUS_CODING	MODERATE	GT:PL:GQ	1/1:81,12,0:21	PAC:28379482	MISSENSE	aGg/aAg	R203K	PF00403|PTHR22814|KOG1603|GO:0046872,GO:0030001|AT1G56210.1|Heavy metal transport/detoxification superfamily protein |LOC_Os07g47480.2|heavy metal-associated domain containing protein, expressed|	GRMZM2G113863|GRMZM2G113863_T01|GRMZM2G113863_T01|PF00403|PTHR22814,PTHR22814:SF16|KOG1603|GO:0046872,GO:0030001|AT5G27690.1|Heavy metal transport/detoxification superfamily protein |	2.0e-39	AT5G27690|AT5G27690.1|AT5G27690.1|PF00403|KOG1603|GO:0030001,GO:0046872|LOC_Os05g05820.1|pro-resilin precursor, putative, expressed|	1.0e-21
Chr02	76369035	.	G	A	222.00	DP=45;VDB=0.0374;AF1=1;AC1=2;DP4=0,0,20,16;MQ=44;FQ=-135	Sobic.002G416900.1	NON_SYNONYMOUS_CODING	MODERATE	GT:PL:GQ	1/1:255,108,0:99	PAC:28382649	MISSENSE	gCg/gTg	A153V	PF00141|GO:0004601,GO:0020037,GO:0006979,GO:0055114|AT5G05340.1|Peroxidase superfamily protein|LOC_Os07g48060.1|peroxidase precursor, putative, expressed|	GRMZM2G042347|GRMZM2G042347_T01|GRMZM2G042347_T01|PF00141|GO:0004601,GO:0020037,GO:0006979,GO:0055114|AT5G05340.1|Peroxidase superfamily protein|	0.0e+00	AT5G05340|AT5G05340.1|AT5G05340.1|PF00141|1.11.1.7|K00430|GO:0005618,GO:0048046,GO:0006979,GO:0055114,GO:0004601,GO:0005515,GO:0020037|LOC_Os11g02130.1|peroxidase precursor, putative, expressed|	4.0e-99
Chr02	77403403	.	C	T	222.00	DP=42;VDB=0.0388;AF1=1;AC1=2;DP4=0,0,22,18;MQ=45;FQ=-147	Sobic.002G428100.2	NON_SYNONYMOUS_CODING	MODERATE	GT:PL:GQ	1/1:255,120,0:99	PAC:28380608	MISSENSE	Gat/Aat	D209N	PF04280|PTHR10721|KOG2580|GO:0015450,GO:0006886,GO:0005744|AT2G36070.1|ATTIM44-2,TIM44-2|translocase inner membrane subunit 44-2|LOC_Os07g22700.1|tim44-like domain containing protein, expressed|	GRMZM2G095695|GRMZM2G095695_T02|GRMZM2G095695_T02|PF04280|PTHR10721|KOG2580|GO:0015450,GO:0006886,GO:0005744|AT2G36070.1|ATTIM44-2,TIM44-2|translocase inner membrane subunit 44-2|	0.0e+00	AT2G36070|AT2G36070.1|AT2G36070.1|PF04280|PTHR10721|KOG2580|GO:0005739,GO:0005743,GO:0005744,GO:0006626,GO:0015462,GO:0015450,GO:0006886|LOC_Os07g22700.1|tim44-like domain containing protein, expressed|	3.0e-167
Chr02	77403403	.	C	T	222.00	DP=42;VDB=0.0388;AF1=1;AC1=2;DP4=0,0,22,18;MQ=45;FQ=-147	Sobic.002G428100.1	NON_SYNONYMOUS_CODING	MODERATE	GT:PL:GQ	1/1:255,120,0:99	PAC:28380607	MISSENSE	Gat/Aat	D216N	PF04280|PTHR10721|KOG2580|GO:0015450,GO:0006886,GO:0005744|AT2G36070.1|ATTIM44-2,TIM44-2|translocase inner membrane subunit 44-2|LOC_Os07g22700.1|tim44-like domain containing protein, expressed|	GRMZM2G095695|GRMZM2G095695_T02|GRMZM2G095695_T02|PF04280|PTHR10721|KOG2580|GO:0015450,GO:0006886,GO:0005744|AT2G36070.1|ATTIM44-2,TIM44-2|translocase inner membrane subunit 44-2|	0.0e+00	AT2G36070|AT2G36070.1|AT2G36070.1|PF04280|PTHR10721|KOG2580|GO:0005739,GO:0005743,GO:0005744,GO:0006626,GO:0015462,GO:0015450,GO:0006886|LOC_Os07g22700.1|tim44-like domain containing protein, expressed|	3.0e-167
Chr02	77404121	.	C	T	222.00	DP=39;VDB=0.0374;AF1=1;AC1=2;DP4=0,0,18,19;MQ=44;FQ=-138	Sobic.002G428100.2	NON_SYNONYMOUS_CODING	MODERATE	GT:PL:GQ	1/1:255,111,0:99	PAC:28380608	MISSENSE	Gag/Aag	E67K	PF04280|PTHR10721|KOG2580|GO:0015450,GO:0006886,GO:0005744|AT2G36070.1|ATTIM44-2,TIM44-2|translocase inner membrane subunit 44-2|LOC_Os07g22700.1|tim44-like domain containing protein, expressed|	GRMZM2G095695|GRMZM2G095695_T02|GRMZM2G095695_T02|PF04280|PTHR10721|KOG2580|GO:0015450,GO:0006886,GO:0005744|AT2G36070.1|ATTIM44-2,TIM44-2|translocase inner membrane subunit 44-2|	0.0e+00	AT2G36070|AT2G36070.1|AT2G36070.1|PF04280|PTHR10721|KOG2580|GO:0005739,GO:0005743,GO:0005744,GO:0006626,GO:0015462,GO:0015450,GO:0006886|LOC_Os07g22700.1|tim44-like domain containing protein, expressed|	3.0e-167
Chr02	77404121	.	C	T	222.00	DP=39;VDB=0.0374;AF1=1;AC1=2;DP4=0,0,18,19;MQ=44;FQ=-138	Sobic.002G428100.1	NON_SYNONYMOUS_CODING	MODERATE	GT:PL:GQ	1/1:255,111,0:99	PAC:28380607	MISSENSE	Gag/Aag	E74K	PF04280|PTHR10721|KOG2580|GO:0015450,GO:0006886,GO:0005744|AT2G36070.1|ATTIM44-2,TIM44-2|translocase inner membrane subunit 44-2|LOC_Os07g22700.1|tim44-like domain containing protein, expressed|	GRMZM2G095695|GRMZM2G095695_T02|GRMZM2G095695_T02|PF04280|PTHR10721|KOG2580|GO:0015450,GO:0006886,GO:0005744|AT2G36070.1|ATTIM44-2,TIM44-2|translocase inner membrane subunit 44-2|	0.0e+00	AT2G36070|AT2G36070.1|AT2G36070.1|PF04280|PTHR10721|KOG2580|GO:0005739,GO:0005743,GO:0005744,GO:0006626,GO:0015462,GO:0015450,GO:0006886|LOC_Os07g22700.1|tim44-like domain containing protein, expressed|	3.0e-167
Chr03	1823037	.	G	A	222.00	DP=36;VDB=0.0308;AF1=1;AC1=2;DP4=0,0,14,16;MQ=46;FQ=-117	Sobic.003G021300.1	NON_SYNONYMOUS_CODING	MODERATE	GT:PL:GQ	1/1:255,90,0:99	PAC:28384853	MISSENSE	Gac/Aac	D734N	PTHR23002:SF12|LOC_Os05g40490.1|zinc knuckle domain containing protein, expressed|	Unknown	-	Unknown	-
Chr03	1823193	.	G	A	222.00	DP=36;VDB=0.0388;AF1=1;AC1=2;DP4=0,0,14,18;MQ=45;FQ=-123	Sobic.003G021300.1	NON_SYNONYMOUS_CODING	MODERATE	GT:PL:GQ	1/1:255,96,0:99	PAC:28384853	MISSENSE	Gcc/Acc	A786T	PTHR23002:SF12|LOC_Os05g40490.1|zinc knuckle domain containing protein, expressed|	Unknown	-	Unknown	-
Chr03	3571597	.	C	T	222.00	DP=32;VDB=0.0388;AF1=1;AC1=2;DP4=0,0,16,11;MQ=44;FQ=-108	Sobic.003G038000.1	NON_SYNONYMOUS_CODING	MODERATE	GT:PL:GQ	1/1:255,81,0:99	PAC:28388427	MISSENSE	cCg/cTg	P236L	PF01764|KOG4569|GO:0004806,GO:0006629|AT1G06800.1|PLA-I{gamma}1|alpha/beta-Hydrolases superfamily protein|LOC_Os05g32380.1|phospholipase, putative, expressed|	GRMZM2G353444|GRMZM2G353444_T02|GRMZM2G353444_T02|PF01764|PTHR21493:SF9,PTHR21493|KOG4569|GO:0004806,GO:0006629|AT1G06800.1|PLA-I{gamma}1|alpha/beta-Hydrolases superfamily protein|	0.0e+00	AT1G06800|AT1G06800.1|AT1G06800.1|PF01764|PTHR21493:SF9,PTHR21493|KOG4569|GO:0009507,GO:0006629,GO:0004806,GO:0008970,GO:0047714|LOC_Os05g32380.1|phospholipase, putative, expressed|	3.0e-155
Chr03	5632084	.	C	T	222.00	DP=27;VDB=0.0371;AF1=1;AC1=2;DP4=0,0,14,7;MQ=43;FQ=-90	Sobic.003G066000.1	NON_SYNONYMOUS_CODING	MODERATE	GT:PL:GQ	1/1:255,63,0:99	PAC:28385249	MISSENSE	cCg/cTg	P99L	PF05056|AT5G01150.1|Protein of unknown function (DUF674)|LOC_Os01g06040.1|expressed protein|	GRMZM2G387828|GRMZM2G387828_T01|GRMZM2G387828_T01|PF05056|AT5G01150.1|Protein of unknown function (DUF674)|	9.0e-36	Unknown	-
Chr03	6660601	.	G	A	222.00	DP=44;VDB=0.0404;AF1=1;AC1=2;DP4=0,0,25,17;MQ=44;FQ=-153	Sobic.003G077900.1	NON_SYNONYMOUS_CODING	MODERATE	GT:PL:GQ	1/1:255,126,0:99	PAC:28387982	MISSENSE	Gag/Aag	E326K	PF04212,PF05496,PF00004,PF09336|PTHR23074|KOG0739|K12196|GO:0005524,GO:0009378,GO:0006281,GO:0006310|AT2G27600.1|ATSKD1,SKD1,VPS4|AAA-type ATPase family protein|LOC_Os01g04814.1|vacuolar protein sorting-associating protein 4B, putative, expressed|	GRMZM2G088834|GRMZM2G088834_T03|GRMZM2G088834_T03|PF04212,PF09336,PF00004|PTHR23074,PTHR23074:SF4|KOG0739|K12196|GO:0005524,GO:0009378,GO:0006281,GO:0006310|AT2G27600.1|ATSKD1,SKD1,VPS4|AAA-type ATPase family protein|	0.0e+00	AT2G27600|AT2G27600.1|AT2G27600.1|PF04212,PF09336,PF00004|PTHR23074,PTHR23074:SF4|KOG0739|K12196|GO:0005737,GO:0005771,GO:0007032,GO:0016192,GO:0000166,GO:0005524,GO:0017111|LOC_Os01g04814.1|vacuolar protein sorting-associating protein 4B, putative, expressed|	0.0e+00
Chr03	7607885	.	G	A	222.00	DP=47;VDB=0.0355;AF1=1;AC1=2;DP4=0,0,26,13;MQ=45;FQ=-144	Sobic.003G087600.1	NON_SYNONYMOUS_CODING	MODERATE	GT:PL:GQ	1/1:255,117,0:99	PAC:28385531	MISSENSE	aGc/aAc	S214N	PF00249|PTHR10641|KOG0048|K09422|GO:0003677|AT1G68320.1|AtMYB62,BW62B,BW62C,MYB62|myb domain protein 62|LOC_Os01g03720.1|MYB family transcription factor, putative, expressed|	GRMZM2G096358|GRMZM2G096358_T01|GRMZM2G096358_T01|PF00249|PTHR10641|KOG0048|K09422|GO:0003677|AT1G68320.1|AtMYB62,BW62B,BW62C,MYB62|myb domain protein 62|	2.0e-137	AT1G68320|AT1G68320.1|AT1G68320.1|PF00249|PTHR10641|KOG0048|K09422|GO:0005634,GO:0006355,GO:0009686,GO:0009751,GO:0016036,GO:0003677,GO:0003700|LOC_Os01g03720.1|MYB family transcription factor, putative, expressed|	6.0e-78
Chr03	9628167	.	G	A	222.00	DP=37;VDB=0.0399;AF1=1;AC1=2;DP4=0,0,19,18;MQ=44;FQ=-138	Sobic.003G106000.1	NON_SYNONYMOUS_CODING	MODERATE	GT:PL:GQ	1/1:255,111,0:99	PAC:28385595	MISSENSE	Ggg/Agg	G65R	PF00059,PF00069,PF07714|PTHR23258|KOG1187|GO:0005488,GO:0004672,GO:0005524,GO:0006468|AT1G52310.1|protein kinase family protein / C-type lectin domain-containing protein|LOC_Os01g01410.1|TKL_IRAK_C-LEC.1 - TKL_IRAK_C-LEC has homology to C-type lectin receptors, expressed|	GRMZM2G049895|GRMZM2G049895_T02|GRMZM2G049895_T02|PF00059,PF07714|PTHR24420,PTHR24420:SF213|KOG1187|GO:0005488,GO:0004672,GO:0005524,GO:0006468|AT1G52310.1|protein kinase family protein / C-type lectin domain-containing protein|	0.0e+00	AT1G52310|AT1G52310.1|AT1G52310.1|PF07714,PF00059|PTHR24420,PTHR24420:SF700|KOG1187|GO:0012505,GO:0006468,GO:0016301,GO:0005488,GO:0004672,GO:0005524|LOC_Os01g01410.1|TKL_IRAK_C-LEC.1 - TKL_IRAK_C-LEC has homology to C-type lectin receptors, expressed|	0.0e+00
Chr03	12492527	.	G	A	222.00	DP=52;VDB=0.0401;AF1=1;AC1=2;DP4=0,0,21,26;MQ=44;FQ=-168	Sobic.003G132700.1	NON_SYNONYMOUS_CODING	MODERATE	GT:PL:GQ	1/1:255,141,0:99	PAC:28387092	MISSENSE	cCt/cTt	P91L	PF00646|GO:0005515|AT4G22430.1|F-box family protein|LOC_Os07g35050.1|OsFBX237 - F-box domain containing protein, expressed|	GRMZM2G152290|GRMZM2G152290_T01|GRMZM2G152290_T01|PF00646|PTHR22844,PTHR22844:SF91|GO:0005515|AT5G07610.1|F-box family protein|	2.0e-118	Unknown	-
Chr03	13462810	.	G	A	222.00	DP=43;VDB=0.0355;AF1=1;AC1=2;DP4=0,0,23,12;MQ=45;FQ=-132	Sobic.003G139000.1	NON_SYNONYMOUS_CODING	MODERATE	GT:PL:GQ	1/1:255,105,0:99	PAC:28387401	MISSENSE	Gtt/Att	V308I	PF00266|PTHR11601|KOG1549|GO:0008152|AT3G62130.1|Pyridoxal phosphate (PLP)-dependent transferases superfamily protein|LOC_Os01g18660.1|aminotransferase, putative, expressed|	GRMZM2G077212|GRMZM2G077212_T01|GRMZM2G077212_T01|PF00266|PTHR11601:SF13,PTHR11601|KOG1549|GO:0008152|AT3G62130.1|Pyridoxal phosphate (PLP)-dependent transferases superfamily protein|	0.0e+00	AT3G62130|AT3G62130.1|AT3G62130.1|PF00266|PTHR11601|KOG1549|GO:0005575,GO:0008152,GO:0003824,GO:0030170|LOC_Os01g18640.1|aminotransferase, putative, expressed|	3.0e-179
Chr03	13582845	.	G	A	222.00	DP=28;VDB=0.0404;AF1=1;AC1=2;DP4=0,0,12,15;MQ=44;FQ=-108	Sobic.003G139500.1	NON_SYNONYMOUS_CODING	MODERATE	GT:PL:GQ	1/1:255,81,0:99	PAC:28386821	MISSENSE	aGa/aAa	R270K	PF00069,PF07714,PF03822|PTHR22982|KOG0583|GO:0004672,GO:0005524,GO:0006468,GO:0007165|AT3G17510.1|CIPK1,SnRK3.16|CBL-interacting protein kinase 1|LOC_Os01g18800.1|CAMK_KIN1/SNF1/Nim1_like.9 - CAMK includes calcium/calmodulin depedent protein kinases, expressed|	GRMZM2G170120|GRMZM2G170120_T02|GRMZM2G170120_T02|PF03822,PF00069|PTHR24343,PTHR24343:SF128|KOG0583|GO:0004672,GO:0005524,GO:0006468,GO:0007165|AT3G17510.1|CIPK1,SnRK3.16|CBL-interacting protein kinase 1|	0.0e+00	AT3G17510|AT3G17510.1|AT3G17510.1|PF00069,PF03822|PTHR24343,PTHR24343:SF128|KOG0583|GO:0005886,GO:0006970,GO:0009651,GO:0009737,GO:0005515,GO:0016301,GO:0004672,GO:0005524,GO:0006468,GO:0007165|LOC_Os05g04550.1|CAMK_KIN1/SNF1/Nim1_like.3 - CAMK includes calcium/calmodulin depedent protein kinases, expressed|	0.0e+00
Chr03	49049190	.	G	A	222.00	DP=20;VDB=0.0281;AF1=1;AC1=2;DP4=0,0,10,7;MQ=45;FQ=-78	Sobic.003G184100.1	NON_SYNONYMOUS_CODING	MODERATE	GT:PL:GQ	1/1:255,51,0:99	PAC:28387910	MISSENSE	Ccg/Tcg	P62S	PF00892|GO:0016020|AT5G64700.1|nodulin MtN21 /EamA-like transporter family protein|LOC_Os01g36580.1|auxin-induced protein 5NG4, putative, expressed|	GRMZM2G154245|GRMZM2G154245_T02|GRMZM2G154245_T02|PF00892|GO:0016020|AT5G64700.1|nodulin MtN21 /EamA-like transporter family protein|	1.0e-178	AT5G64700|AT5G64700.1|AT5G64700.1|PF00892|GO:0016020,GO:0003674|LOC_Os05g01570.1|auxin-induced protein 5NG4, putative, expressed|	2.0e-66
Chr03	52305551	.	G	A	222.00	DP=41;VDB=0.0404;AF1=1;AC1=2;DP4=0,0,12,17;MQ=46;FQ=-114	Sobic.003G197500.1	NON_SYNONYMOUS_CODING	MODERATE	GT:PL:GQ	1/1:255,87,0:99	PAC:28387233	MISSENSE	cGc/cAc	R205H	PF00582,PF00069,PF07714|PTHR23258|KOG1187|GO:0004672,GO:0005524,GO:0006468,GO:0006950|AT5G12000.1|Protein kinase protein with adenine nucleotide alpha hydrolases-like domain|LOC_Os01g39970.1|protein kinase domain containing protein, putative, expressed|	GRMZM2G070961|GRMZM2G070961_T03|GRMZM2G070961_T03|PF00069,PF00582|PTHR24420:SF740,PTHR24420|KOG1187|GO:0004672,GO:0005524,GO:0006468,GO:0006950|AT5G12000.1|Protein kinase protein with adenine nucleotide alpha hydrolases-like domain|	0.0e+00	AT5G12000|AT5G12000.1|AT5G12000.1|PF00069,PF00582|PTHR24420:SF740,PTHR24420|KOG1187|GO:0006468,GO:0006950,GO:0016301,GO:0004672,GO:0005524|LOC_Os02g12660.1|protein kinase domain containing protein, putative, expressed|	0.0e+00
Chr03	53358662	.	G	A	222.00	DP=36;VDB=0.0374;AF1=1;AC1=2;DP4=0,0,12,20;MQ=45;FQ=-123	Sobic.003G203500.1	NON_SYNONYMOUS_CODING	MODERATE	GT:PL:GQ	1/1:255,96,0:99	PAC:28386725	MISSENSE	tGc/tAc	C374Y	PF00171|PTHR11699|KOG2450|1.2.1.68|K12355|GO:0016491,GO:0008152,GO:0055114|AT3G24503.1|ALDH1A,ALDH2C4,REF1|aldehyde dehydrogenase 2C4|LOC_Os01g40860.1|aldehyde dehydrogenase, putative, expressed|	GRMZM2G071021|GRMZM2G071021_T01|GRMZM2G071021_T01|PF00171|PTHR11699,PTHR11699:SF46|KOG2450|1.2.1.68|K12355|GO:0016491,GO:0008152,GO:0055114|AT3G24503.1|ALDH1A,ALDH2C4,REF1|aldehyde dehydrogenase 2C4|	0.0e+00	AT3G24503|AT3G24503.1|AT3G24503.1|PF00171|PTHR11699,PTHR11699:SF46|KOG2450|1.2.1.68|K12355|GO:0009699,GO:0004028,GO:0004029,GO:0050269,GO:0016491,GO:0008152,GO:0055114|LOC_Os01g40860.1|aldehyde dehydrogenase, putative, expressed|	0.0e+00
Chr03	53358662	.	G	A	222.00	DP=36;VDB=0.0374;AF1=1;AC1=2;DP4=0,0,12,20;MQ=45;FQ=-123	Sobic.003G203500.2	NON_SYNONYMOUS_CODING	MODERATE	GT:PL:GQ	1/1:255,96,0:99	PAC:28386726	MISSENSE	tGc/tAc	C374Y	PF00171|PTHR11699|KOG2450|GO:0016491,GO:0008152,GO:0055114|AT3G24503.1|ALDH1A,ALDH2C4,REF1|aldehyde dehydrogenase 2C4|LOC_Os01g40860.1|aldehyde dehydrogenase, putative, expressed|	GRMZM2G071021|GRMZM2G071021_T01|GRMZM2G071021_T01|PF00171|PTHR11699,PTHR11699:SF46|KOG2450|1.2.1.68|K12355|GO:0016491,GO:0008152,GO:0055114|AT3G24503.1|ALDH1A,ALDH2C4,REF1|aldehyde dehydrogenase 2C4|	0.0e+00	AT3G24503|AT3G24503.1|AT3G24503.1|PF00171|PTHR11699,PTHR11699:SF46|KOG2450|1.2.1.68|K12355|GO:0009699,GO:0004028,GO:0004029,GO:0050269,GO:0016491,GO:0008152,GO:0055114|LOC_Os01g40860.1|aldehyde dehydrogenase, putative, expressed|	0.0e+00
Chr03	59759739	.	G	A	222.00	DP=47;VDB=0.0404;AF1=1;AC1=2;DP4=0,0,21,22;MQ=44;FQ=-153	Sobic.003G259400.1	NON_SYNONYMOUS_CODING	MODERATE	GT:PL:GQ	1/1:255,126,0:99	PAC:28388051	MISSENSE	Gac/Aac	D199N	PF05496,PF00004,PF09336|PTHR23074|KOG0738|3.6.4.3|K07767|GO:0005524,GO:0009378,GO:0006281,GO:0006310|AT1G80350.1|AAA1,ATKTN1,BOT1,ERH3,FRA2,FRC2,FTR,KTN1,LUE1|P-loop containing nucleoside triphosphate hydrolases superfamily protein|LOC_Os01g49000.1|katanin p60 ATPase-containing subunit, putative, expressed|	GRMZM2G054715|GRMZM2G054715_T01|GRMZM2G054715_T01|PF09336,PF00004|PTHR23074,PTHR23074:SF19|KOG0738|GO:0005524,GO:0009378,GO:0006281,GO:0006310|AT1G80350.1|AAA1,ATKTN1,BOT1,ERH3,FRA2,FRC2,FTR,KTN1,LUE1|P-loop containing nucleoside triphosphate hydrolases superfamily protein|	0.0e+00	AT1G80350|AT1G80350.1|AT1G80350.1|PF09336,PF00004|PTHR23074,PTHR23074:SF19|KOG0738|3.6.4.3|K07767|GO:0008352,GO:0000226,GO:0009825,GO:0009832,GO:0010091,GO:0043622,GO:0000166,GO:0005524,GO:0017111|LOC_Os01g49000.1|katanin p60 ATPase-containing subunit, putative, expressed|	0.0e+00
Chr03	59935537	.	G	A	222.00	DP=45;VDB=0.0384;AF1=1;AC1=2;DP4=0,0,12,26;MQ=44;FQ=-141	Sobic.003G261300.1	NON_SYNONYMOUS_CODING	MODERATE	GT:PL:GQ	1/1:255,114,0:99	PAC:28388282	MISSENSE	Cgt/Tgt	R106C	AT3G48120.1|LOC_Os01g49340.1|arginine/serine-rich coiled-coil protein 1, putative, expressed|	GRMZM2G019738|GRMZM2G019738_T02|GRMZM2G019738_T02|AT3G48120.1|	5.0e-91	AT3G48120|AT3G48120.1|AT3G48120.1|GO:0005575,GO:0008150,GO:0003674|LOC_Os01g49340.1|arginine/serine-rich coiled-coil protein 1, putative, expressed|	1.0e-39
Chr03	62090446	.	G	A	222.00	DP=29;VDB=0.0394;AF1=1;AC1=2;DP4=0,0,17,11;MQ=45;FQ=-111	Sobic.003G287500.1	NON_SYNONYMOUS_CODING	MODERATE	GT:PL:GQ	1/1:255,84,0:99	PAC:28386773	MISSENSE	Gag/Aag	E204K	PF00201|PTHR11926|KOG1192|GO:0016758,GO:0008152|AT3G16520.3|UGT88A1|UDP-glucosyl transferase 88A1|LOC_Os01g53330.1|anthocyanidin 5,3-O-glucosyltransferase, putative, expressed|	GRMZM2G105991|GRMZM2G105991_T01|GRMZM2G105991_T01|PF00201|PTHR11926:SF15,PTHR11926|KOG1192|GO:0016758,GO:0008152|AT3G16520.3|UGT88A1|UDP-glucosyl transferase 88A1|	1.0e-168	AT3G16520|AT3G16520.3|AT3G16520.3|PF00201|PTHR11926,PTHR11926:SF15|KOG1192|GO:0005575,GO:0008152,GO:0008194,GO:0016757,GO:0080043,GO:0080044,GO:0080045,GO:0080046,GO:0016758|LOC_Os01g50200.1|UDP-glucoronosyl and UDP-glucosyl transferase domain containing protein, expressed|	1.0e-106
Chr03	62215194	.	G	A	222.00	DP=31;VDB=0.0308;AF1=1;AC1=2;DP4=0,0,14,14;MQ=44;FQ=-111	Sobic.003G289100.1	NON_SYNONYMOUS_CODING	MODERATE	GT:PL:GQ	1/1:255,84,0:99	PAC:28386295	MISSENSE	Gtg/Atg	V110M	PF01612|PTHR13620|GO:0003676,GO:0008408,GO:0006139,GO:0005622|AT4G13870.2|ATWEX,ATWRNEXO,WEX,WRNEXO|Werner syndrome-like exonuclease|LOC_Os01g53580.1|3-5 exonuclease domain-containing protein, putative, expressed|	GRMZM2G111436|GRMZM2G111436_T01|GRMZM2G111436_T01|PF01612|PTHR13620|GO:0003676,GO:0008408,GO:0006139,GO:0005622|AT4G13870.1|ATWEX,ATWRNEXO,WEX,WRNEXO|Werner syndrome-like exonuclease|	1.0e-75	AT4G13870|AT4G13870.1|AT4G13870.1|PF01612|PTHR13620|KOG4373|GO:0005622,GO:0006139,GO:0003676,GO:0005515,GO:0008408|LOC_Os01g47180.1|3-5 exonuclease domain-containing protein, putative, expressed|	3.0e-21
Chr03	62934363	.	G	A	222.00	DP=39;VDB=0.0388;AF1=1;AC1=2;DP4=0,0,21,13;MQ=44;FQ=-129	Sobic.003G297000.1	NON_SYNONYMOUS_CODING	MODERATE	GT:PL:GQ	1/1:255,102,0:99	PAC:28386479	MISSENSE	cGc/cAc	R38H	PTHR15371:SF4|AT1G72750.1|ATTIM23-2,TIM23-2|translocase inner membrane subunit 23-2|LOC_Os04g47900.1|ATTIM23-2, putative, expressed|	Unknown	-	Unknown	-
Chr03	63797613	.	G	A	222.00	DP=43;VDB=0.0404;AF1=1;AC1=2;DP4=0,0,19,19;MQ=44;FQ=-141	Sobic.003G309300.1	NON_SYNONYMOUS_CODING	MODERATE	GT:PL:GQ	1/1:255,114,0:99	PAC:28386005	MISSENSE	Gag/Aag	E104K	PF04055|PTHR10949|KOG2672|2.8.1.8|K03644|GO:0003824,GO:0051536|AT5G08415.1|Radical SAM superfamily protein|LOC_Os01g56310.1|radical SAM enzyme, putative, expressed|	GRMZM2G039982|GRMZM2G039982_T01|GRMZM2G039982_T01|PF04055|PTHR10949|KOG2672|2.8.1.8|K03644|GO:0003824,GO:0051536,GO:0051539,GO:0016992,GO:0009107|AT5G08415.1|Radical SAM superfamily protein|	0.0e+00	AT5G08415|AT5G08415.1|AT5G08415.1|PF04055|PTHR10949,PTHR10949:SF0|KOG2672|2.8.1.8|K03644|GO:0009507,GO:0008152,GO:0009105,GO:0009107,GO:0003824,GO:0016992,GO:0017140,GO:0051536,GO:0051539|LOC_Os05g43576.1|radical SAM enzyme, putative, expressed|	4.0e-169
Chr03	64492973	.	G	A	222.00	DP=50;VDB=0.0399;AF1=1;AC1=2;DP4=0,0,17,22;MQ=45;FQ=-144	Sobic.003G317000.1	NON_SYNONYMOUS_CODING	MODERATE	GT:PL:GQ	1/1:255,117,0:99	PAC:28388229	MISSENSE	tCg/tTg	S561L	PF00651,PF03000|GO:0005515,GO:0004871,GO:0009416|AT5G03250.1|Phototropic-responsive NPH3 family protein|LOC_Os04g54400.1|BTBN12 - Bric-a-Brac, Tramtrack, Broad Complex BTB domain with non-phototropic hypocotyl 3 NPH3 and coiled-coil domains, expressed|	GRMZM2G169782|GRMZM2G169782_T01|GRMZM2G169782_T01|PF00651,PF03000|PTHR13690:SF174,PTHR13690|GO:0005515,GO:0004871,GO:0009416|AT5G03250.1|Phototropic-responsive NPH3 family protein|	0.0e+00	AT5G03250|AT5G03250.1|AT5G03250.1|PF00651,PF03000|PTHR13690:SF174,PTHR13690|GO:0005575,GO:0009416,GO:0004871,GO:0005515|LOC_Os08g03650.1|BTBN17 - Bric-a-Brac, Tramtrack, Broad Complex BTB domain with non-phototropic hypocotyl 3 NPH3 and coiled-coil domains, expressed|	0.0e+00
Chr03	64728179	.	G	A	222.00	DP=51;VDB=0.0355;AF1=1;AC1=2;DP4=0,0,28,20;MQ=46;FQ=-171	Sobic.003G319500.1	NON_SYNONYMOUS_CODING	MODERATE	GT:PL:GQ	1/1:255,144,0:99	PAC:28386457	MISSENSE	Gcc/Acc	A840T	PF01453,PF00954,PF08276,PF07714,PF00069|PTHR23258|KOG1187|GO:0004672,GO:0005524,GO:0006468,GO:0048544,GO:0005529|AT4G21380.1|ARK3,RK3|receptor kinase 3|LOC_Os01g57510.1|receptor protein kinase, putative, expressed|	GRMZM2G322728|GRMZM2G322728_T02|GRMZM2G322728_T02|PF00954,PF07714,PF08276,PF01453|PTHR24420,PTHR24420:SF703|KOG1187|GO:0004672,GO:0005524,GO:0006468,GO:0048544,GO:0005529|AT4G21380.1|ARK3,RK3|receptor kinase 3|	0.0e+00	AT1G65800|AT1G65800.1|AT1G65800.1|PF12398,PF00954,PF07714,PF11883,PF08276,PF01453|PTHR24420,PTHR24420:SF432|KOG1187|GO:0005829,GO:0006468,GO:0034613,GO:0046777,GO:0004672,GO:0004675,GO:0016301,GO:0004674,GO:0005524,GO:0048544,GO:0005529|LOC_Os07g36544.2|serine/threonine-protein kinase receptor precursor, putative, expressed|	0.0e+00
Chr03	64776493	.	G	A	222.00	DP=43;VDB=0.0355;AF1=1;AC1=2;DP4=0,0,22,10;MQ=44;FQ=-123	Sobic.003G319800.1	NON_SYNONYMOUS_CODING	MODERATE	GT:PL:GQ	1/1:255,96,0:99	PAC:28385777	MISSENSE	cCg/cTg	P185L	AT1G61660.1|basic helix-loop-helix (bHLH) DNA-binding superfamily protein|LOC_Os01g57580.1|bHelix-loop-helix transcription factor, putative, expressed|	GRMZM2G440529|GRMZM2G440529_T01|GRMZM2G440529_T01|AT1G61660.1|basic helix-loop-helix (bHLH) DNA-binding superfamily protein|	0.0e+00	AT1G61660|AT1G61660.3|AT1G61660.3|PF00010|GO:0005634,GO:0045449,GO:0003677,GO:0003700,GO:0030528,GO:0006355|LOC_Os04g53990.1|ethylene-responsive protein related, putative, expressed|	1.0e-44
Chr03	64776493	.	G	A	222.00	DP=43;VDB=0.0355;AF1=1;AC1=2;DP4=0,0,22,10;MQ=44;FQ=-123	Sobic.003G319800.2	NON_SYNONYMOUS_CODING	MODERATE	GT:PL:GQ	1/1:255,96,0:99	PAC:28385778	MISSENSE	cCg/cTg	P185L	AT1G61660.1|basic helix-loop-helix (bHLH) DNA-binding superfamily protein|LOC_Os01g57580.1|bHelix-loop-helix transcription factor, putative, expressed|	GRMZM2G440529|GRMZM2G440529_T01|GRMZM2G440529_T01|AT1G61660.1|basic helix-loop-helix (bHLH) DNA-binding superfamily protein|	0.0e+00	AT1G61660|AT1G61660.1|AT1G61660.1|PF00010|GO:0005634,GO:0045449,GO:0003677,GO:0003700,GO:0030528,GO:0006355|LOC_Os04g53990.1|ethylene-responsive protein related, putative, expressed|	1.0e-44
Chr03	64776493	.	G	A	222.00	DP=43;VDB=0.0355;AF1=1;AC1=2;DP4=0,0,22,10;MQ=44;FQ=-123	Sobic.003G319800.3	NON_SYNONYMOUS_CODING	MODERATE	GT:PL:GQ	1/1:255,96,0:99	PAC:28385779	MISSENSE	cCg/cTg	P185L	AT1G61660.1|basic helix-loop-helix (bHLH) DNA-binding superfamily protein|LOC_Os01g57580.1|bHelix-loop-helix transcription factor, putative, expressed|	GRMZM2G440529|GRMZM2G440529_T01|GRMZM2G440529_T01|AT1G61660.1|basic helix-loop-helix (bHLH) DNA-binding superfamily protein|	0.0e+00	AT1G61660|AT1G61660.3|AT1G61660.3|PF00010|GO:0005634,GO:0045449,GO:0003677,GO:0003700,GO:0030528,GO:0006355|LOC_Os04g53990.1|ethylene-responsive protein related, putative, expressed|	7.0e-45
Chr03	65921475	.	G	A	222.00	DP=42;VDB=0.0374;AF1=1;AC1=2;DP4=0,0,17,23;MQ=45;FQ=-147	Sobic.003G335500.1	NON_SYNONYMOUS_CODING	MODERATE	GT:PL:GQ	1/1:255,120,0:99	PAC:28384870	MISSENSE	Gcg/Acg	A285T	***MISSING-DESCRIPTION***	Unknown	-	Unknown	-
Chr03	66449394	.	G	A	222.00	DP=44;VDB=0.0355;AF1=1;AC1=2;DP4=0,0,20,16;MQ=45;FQ=-135	Sobic.003G341700.1	NON_SYNONYMOUS_CODING	MODERATE	GT:PL:GQ	1/1:255,108,0:99	PAC:28384157	MISSENSE	aGc/aAc	S77N	PF03081|PTHR12542|KOG2344|GO:0006887,GO:0000145|AT5G58430.1|ATEXO70B1,EXO70B1|exocyst subunit exo70 family protein B1|LOC_Os01g61180.1|exo70 exocyst complex subunit domain containing protein, expressed|	***MISSING-DESCRIPTION***	0.0e+00	AT5G58430|AT5G58430.1|AT5G58430.1|PF03081|PTHR12542,PTHR12542:SF7|KOG2344|GO:0000145,GO:0005886,GO:0006887,GO:0006904|LOC_Os01g61180.1|exo70 exocyst complex subunit domain containing protein, expressed|	0.0e+00
Chr03	66450119	.	G	A	222.00	DP=41;VDB=0.0404;AF1=1;AC1=2;DP4=0,0,19,8;MQ=43;FQ=-108	Sobic.003G341700.1	NON_SYNONYMOUS_CODING	MODERATE	GT:PL:GQ	1/1:255,81,0:99	PAC:28384157	MISSENSE	Gag/Aag	E319K	PF03081|PTHR12542|KOG2344|GO:0006887,GO:0000145|AT5G58430.1|ATEXO70B1,EXO70B1|exocyst subunit exo70 family protein B1|LOC_Os01g61180.1|exo70 exocyst complex subunit domain containing protein, expressed|	***MISSING-DESCRIPTION***	0.0e+00	AT5G58430|AT5G58430.1|AT5G58430.1|PF03081|PTHR12542,PTHR12542:SF7|KOG2344|GO:0000145,GO:0005886,GO:0006887,GO:0006904|LOC_Os01g61180.1|exo70 exocyst complex subunit domain containing protein, expressed|	0.0e+00
Chr03	66681957	.	G	A	222.00	DP=41;VDB=0.0404;AF1=1;AC1=2;DP4=0,0,11,15;MQ=46;FQ=-105	Sobic.003G345300.1	NON_SYNONYMOUS_CODING	MODERATE	GT:PL:GQ	1/1:255,78,0:99	PAC:28385031	MISSENSE	cGc/cAc	R102H	PF01535|PTHR10483|AT5G39980.1|Tetratricopeptide repeat (TPR)-like superfamily protein|LOC_Os01g61630.1|expressed protein|	GRMZM2G475743|GRMZM2G475743_T01|GRMZM2G475743_T01|PF01535|PTHR24015|AT5G39980.1|Tetratricopeptide repeat (TPR)-like superfamily protein|	0.0e+00	AT5G39980|AT5G39980.1|AT5G39980.1|PF01535|GO:0009507,GO:0008150|LOC_Os01g61630.1|expressed protein|	0.0e+00
Chr03	66987458	.	G	A	222.00	DP=27;VDB=0.0401;AF1=1;AC1=2;DP4=0,0,14,6;MQ=45;FQ=-87	Sobic.003G349800.1	NON_SYNONYMOUS_CODING	MODERATE	GT:PL:GQ	1/1:255,60,0:99	PAC:28386225	MISSENSE	gCc/gTc	A344V	PF06136|AT5G59790.1|Domain of unknown function (DUF966)|LOC_Os01g62200.1|domain of unknown function DUF966 domain containing protein, expressed|	GRMZM5G871592|GRMZM5G871592_T01|GRMZM5G871592_T01|PF06136|AT5G59790.1|Domain of unknown function (DUF966)|	4.0e-164	AT5G59790|AT5G59790.1|AT5G59790.1|PF06136|GO:0005575,GO:0008150,GO:0003674|LOC_Os01g62200.1|domain of unknown function DUF966 domain containing protein, expressed|	1.0e-58
Chr03	69066493	.	C	T	45.00	DP=3;VDB=0.0004;AF1=1;AC1=2;DP4=0,0,2,1;MQ=38;FQ=-36	Sobic.003G375900.1	NON_SYNONYMOUS_CODING	MODERATE	GT:PL:GQ	1/1:77,9,0:16	PAC:28386883	MISSENSE	aGa/aAa	R427K	PF01490|PTHR22950|KOG1303|AT1G10010.1|AAP8,ATAAP8|amino acid permease 8|LOC_Os01g65660.1|amino acid transporter, putative, expressed|	GRMZM5G830545|GRMZM5G830545_T03|GRMZM5G830545_T03|PF01490|PTHR22950|KOG1303|AT1G10010.1|AAP8,ATAAP8|amino acid permease 8|	0.0e+00	AT1G10010|AT1G10010.1|AT1G10010.1|PF01490|PTHR22950|KOG1303|GO:0016020,GO:0006865,GO:0015171|LOC_Os07g04180.1|amino acid transporter, putative, expressed|	6.0e-155
Chr03	69905305	.	G	A	185.00	DP=15;VDB=0.0198;AF1=1;AC1=2;DP4=0,0,14,1;MQ=44;FQ=-72	Sobic.003G386900.1	NON_SYNONYMOUS_CODING	MODERATE	GT:PL:GQ	1/1:218,45,0:87	PAC:28384312	MISSENSE	Gtc/Atc	V107I	PF03514|AT3G49950.1|GRAS family transcription factor|LOC_Os05g42130.1|MONOCULM 1, putative, expressed|	GRMZM2G313078|GRMZM2G313078_T01|GRMZM2G313078_T01|PF03514|AT3G49950.1|GRAS family transcription factor|	6.0e-88	AT3G49950|AT3G49950.1|AT3G49950.1|PF03514|GO:0045449,GO:0003700|LOC_Os07g40020.1|GRAS family transcription factor domain containing protein, expressed|	1.0e-31
Chr03	70984712	.	G	A	222.00	DP=34;VDB=0.0388;AF1=1;AC1=2;DP4=0,0,13,15;MQ=45;FQ=-111	Sobic.003G401000.1	NON_SYNONYMOUS_CODING	MODERATE	GT:PL:GQ	1/1:255,84,0:99	PAC:28385225	MISSENSE	Cgg/Tgg	R183W	PF01602|PTHR22780|KOG1062|K12400|GO:0006886,GO:0016192,GO:0030117|AT1G31730.1|Adaptin family protein|LOC_Os01g68750.1|adaptin, putative, expressed|	GRMZM2G146697|GRMZM2G146697_T02|GRMZM2G146697_T02|PF01602|PTHR22780,PTHR22780:SF12|KOG1062|K12400|GO:0006886,GO:0016192,GO:0030117|AT1G31730.1|Adaptin family protein|	0.0e+00	AT1G31730|AT1G31730.1|AT1G31730.1|PF01602|KOG1062|K12400|GO:0030117,GO:0006886,GO:0016192,GO:0005488,GO:0030276,GO:0005515|LOC_Os01g68750.1|adaptin, putative, expressed|	0.0e+00
Chr03	72553918	.	G	A	50.00	DP=4;VDB=0.0319;AF1=1;AC1=2;DP4=0,0,1,2;MQ=29;FQ=-36	Sobic.003G420200.1	NON_SYNONYMOUS_CODING	MODERATE	GT:PL:GQ	1/1:82,9,0:16	PAC:28387931	MISSENSE	gGa/gAa	G75E	***MISSING-DESCRIPTION***	Unknown	-	Unknown	-
Chr03	73064065	.	G	A	222.00	DP=45;VDB=0.0388;AF1=1;AC1=2;DP4=0,0,14,17;MQ=44;FQ=-120	Sobic.003G426700.1	NON_SYNONYMOUS_CODING	MODERATE	GT:PL:GQ	1/1:255,93,0:99	PAC:28386991	MISSENSE	Gcg/Acg	A203T	PF07839|GO:0005516|AT2G38800.1|Plant calmodulin-binding protein-related|LOC_Os01g72190.1|expressed protein|	GRMZM2G101080|GRMZM2G101080_T03|GRMZM2G101080_T03|PF07839|GO:0005516|AT2G38800.1|Plant calmodulin-binding protein-related|	2.0e-136	AT2G38800|AT2G38800.1|AT2G38800.1|PF07839|GO:0005575,GO:0005516|LOC_Os05g31690.1|expressed protein|	4.0e-22
Chr03	73490756	.	G	A	222.00	DP=26;VDB=0.0404;AF1=1;AC1=2;DP4=0,0,6,10;MQ=44;FQ=-75	Sobic.003G432300.1	NON_SYNONYMOUS_CODING	MODERATE	GT:PL:GQ	1/1:255,48,0:93	PAC:28388974	MISSENSE	Gcg/Acg	A14T	PF08161|PTHR21576|KOG1248|AT4G23540.1|ARM repeat superfamily protein|LOC_Os01g72780.1|expressed protein|	GRMZM2G097977|GRMZM2G097977_T01|GRMZM2G097977_T01|PTHR21576,PTHR21576:SF2|AT2G34357.1|ARM repeat superfamily protein|	7.0e-30	AT4G23540|AT4G23540.1|AT4G23540.1|PF08161|PTHR21576,PTHR21576:SF5|KOG1248|GO:0005575,GO:0008150,GO:0005488,GO:0005515|LOC_Os01g72780.1|expressed protein|	3.0e-158
Chr03	73900569	.	G	A	222.00	DP=31;VDB=0.0355;AF1=1;AC1=2;DP4=0,0,11,12;MQ=46;FQ=-96	Sobic.003G439100.1	NON_SYNONYMOUS_CODING	MODERATE	GT:PL:GQ	1/1:255,69,0:99	PAC:28386506	MISSENSE	Gcc/Acc	A287T	PF00153|PTHR11896|KOG0768|AT5G42130.1|Mitochondrial substrate carrier family protein|LOC_Os01g73420.1|mitochondrial carrier protein, putative, expressed|	GRMZM2G047457|GRMZM2G047457_T01|GRMZM2G047457_T01|PF00153|PTHR24089:SF45,PTHR24089|KOG0768|AT5G42130.1|Mitochondrial substrate carrier family protein|	0.0e+00	AT5G42130|AT5G42130.1|AT5G42130.1|PF00153|KOG0768|GO:0005743,GO:0009507,GO:0006810,GO:0006839,GO:0055085,GO:0005488|LOC_Os01g73420.1|mitochondrial carrier protein, putative, expressed|	2.0e-105
Chr03	74125721	.	G	A	222.00	DP=47;VDB=0.0374;AF1=1;AC1=2;DP4=0,0,17,27;MQ=44;FQ=-159	Sobic.003G442700.2	NON_SYNONYMOUS_CODING	MODERATE	GT:PL:GQ	1/1:255,132,0:99	PAC:28385088	MISSENSE	Cct/Tct	P186S	PF00270,PF00271|PTHR10967|KOG0327|GO:0003676,GO:0005524,GO:0008026,GO:0004386|AT5G19210.2|P-loop containing nucleoside triphosphate hydrolases superfamily protein|	GRMZM2G415538|GRMZM2G415538_T01|GRMZM2G415538_T01|PF00271,PF00270|PTHR24031,PTHR24031:SF38|KOG0330|GO:0003676,GO:0005524,GO:0008026,GO:0004386|AT5G19210.2|P-loop containing nucleoside triphosphate hydrolases superfamily protein|	0.0e+00	AT5G19210|AT5G19210.1|AT5G19210.1|PF00271,PF00270|PTHR24031,PTHR24031:SF38|KOG0327|GO:0008150,GO:0003676,GO:0004386,GO:0005524,GO:0008026|	5.0e-152
Chr03	74125721	.	G	A	222.00	DP=47;VDB=0.0374;AF1=1;AC1=2;DP4=0,0,17,27;MQ=44;FQ=-159	Sobic.003G442700.1	NON_SYNONYMOUS_CODING	MODERATE	GT:PL:GQ	1/1:255,132,0:99	PAC:28385086	MISSENSE	Cct/Tct	P314S	PF00270,PF00271|PTHR10967|KOG0330|GO:0003676,GO:0005524,GO:0008026,GO:0004386|AT5G19210.2|P-loop containing nucleoside triphosphate hydrolases superfamily protein|	GRMZM2G415538|GRMZM2G415538_T01|GRMZM2G415538_T01|PF00271,PF00270|PTHR24031,PTHR24031:SF38|KOG0330|GO:0003676,GO:0005524,GO:0008026,GO:0004386|AT5G19210.2|P-loop containing nucleoside triphosphate hydrolases superfamily protein|	0.0e+00	AT5G19210|AT5G19210.2|AT5G19210.2|PF00271,PF00270|PTHR24031,PTHR24031:SF38|KOG0330|GO:0008150,GO:0003676,GO:0004386,GO:0005524,GO:0008026|	0.0e+00
Chr03	74125721	.	G	A	222.00	DP=47;VDB=0.0374;AF1=1;AC1=2;DP4=0,0,17,27;MQ=44;FQ=-159	Sobic.003G442700.3	NON_SYNONYMOUS_CODING	MODERATE	GT:PL:GQ	1/1:255,132,0:99	PAC:28385087	MISSENSE	Cct/Tct	P314S	PF00270|PTHR10967|GO:0003676,GO:0005524,GO:0008026|AT5G19210.2|P-loop containing nucleoside triphosphate hydrolases superfamily protein|	GRMZM2G415538|GRMZM2G415538_T01|GRMZM2G415538_T01|PF00271,PF00270|PTHR24031,PTHR24031:SF38|KOG0330|GO:0003676,GO:0005524,GO:0008026,GO:0004386|AT5G19210.2|P-loop containing nucleoside triphosphate hydrolases superfamily protein|	0.0e+00	AT5G19210|AT5G19210.2|AT5G19210.2|PF00271,PF00270|PTHR24031,PTHR24031:SF38|KOG0330|GO:0008150,GO:0003676,GO:0004386,GO:0005524,GO:0008026|	4.0e-148
Chr04	183042	.	C	T	222.00	DP=26;VDB=0.0355;AF1=1;AC1=2;DP4=0,0,11,10;MQ=44;FQ=-90	Sobic.004G002100.1	NON_SYNONYMOUS_CODING	MODERATE	GT:PL:GQ	1/1:255,63,0:99	PAC:28375848	MISSENSE	gCt/gTt	A562V	PF00503|PTHR10218|KOG0082|GO:0004871,GO:0019001,GO:0007186|AT1G31930.1|XLG3|extra-large GTP-binding protein 3|LOC_Os11g10050.1|G-protein alpha subunit, putative, expressed|	GRMZM2G016858|GRMZM2G016858_T02|GRMZM2G016858_T02|PF00503|PTHR10218:SF90,PTHR10218|KOG0082|GO:0004871,GO:0019001,GO:0007186|AT1G31930.1|XLG3|extra-large GTP-binding protein 3|	0.0e+00	AT1G31930|AT1G31930.3|AT1G31930.3|PF00503|PTHR10218,PTHR10218:SF90|KOG0082|GO:0005634,GO:0007186,GO:0009630,GO:0009652,GO:0009723,GO:0009737,GO:0009744,GO:0009749,GO:0009750,GO:0010555,GO:0048364,GO:2000067,GO:0004871,GO:0019001|LOC_Os11g10050.1|G-protein alpha subunit, putative, expressed|	0.0e+00
Chr04	834400	.	C	T	222.00	DP=31;VDB=0.0394;AF1=1;AC1=2;DP4=0,0,3,19;MQ=43;FQ=-93	Sobic.004G009500.1	NON_SYNONYMOUS_CODING	MODERATE	GT:PL:GQ	1/1:255,66,0:99	PAC:28375628	MISSENSE	Gtc/Atc	V404I	PF07690|PTHR10074|KOG2533|GO:0055085,GO:0016021|AT5G60770.1|ATNRT2.4,NRT2.4|nitrate transporter 2.4|LOC_Os02g02190.1|transporter, major facilitator family, putative, expressed|	GRMZM2G010280|GRMZM2G010280_T01|GRMZM2G010280_T01|PF07690|PTHR24003,PTHR24003:SF2|KOG2533|GO:0055085,GO:0016021|AT5G60770.1|ATNRT2.4,NRT2.4|nitrate transporter 2.4|	0.0e+00	AT5G60770|AT5G60770.1|AT5G60770.1|PF07690|PTHR24003,PTHR24003:SF2|KOG2533|GO:0055085,GO:0015112,GO:0016021|LOC_Os02g02190.1|transporter, major facilitator family, putative, expressed|	0.0e+00
Chr04	1648439	.	C	T	222.00	DP=46;VDB=0.0404;AF1=1;AC1=2;DP4=0,0,20,12;MQ=43;FQ=-123	Sobic.004G020900.1	NON_SYNONYMOUS_CODING	MODERATE	GT:PL:GQ	1/1:255,96,0:99	PAC:28372087	MISSENSE	cGc/cAc	R89H	PF02902|PTHR12606|KOG3246|GO:0008234,GO:0006508|AT1G10570.1|OTS2,ULP1C|Cysteine proteinases superfamily protein|LOC_Os12g41380.1|ulp1 protease family protein, putative, expressed|	GRMZM2G174667|GRMZM2G174667_T01|GRMZM2G174667_T01|PF02902|PTHR12606|GO:0008234,GO:0006508|AT1G10570.1|OTS2,ULP1C|Cysteine proteinases superfamily protein|	9.0e-166	AT1G10570|AT1G10570.1|AT1G10570.1|PF02902|PTHR12606|KOG0779|GO:0005634,GO:0006508,GO:0009651,GO:0010228,GO:0016926,GO:0008234,GO:0016929|LOC_Os06g29310.1|ulp1 protease family protein, putative, expressed|	5.0e-69
Chr04	2254304	.	C	T	222.00	DP=44;VDB=0.0355;AF1=1;AC1=2;DP4=0,0,25,11;MQ=45;FQ=-135	Sobic.004G027700.1	NON_SYNONYMOUS_CODING	MODERATE	GT:PL:GQ	1/1:255,108,0:99	PAC:28372362	MISSENSE	cGg/cAg	R62Q	PF01535|PTHR10483|AT4G02750.1|Tetratricopeptide repeat (TPR)-like superfamily protein|LOC_Os04g35305.1|tetratricopeptide-like helical, putative, expressed|	GRMZM2G049755|GRMZM2G049755_T01|GRMZM2G049755_T01|PF01535|PTHR24015|AT4G02750.1|Tetratricopeptide repeat (TPR)-like superfamily protein|	0.0e+00	AT4G02750|AT4G02750.1|AT4G02750.1|PF01535|PTHR24015,PTHR24015:SF42|GO:0005739|LOC_Os09g15800.1|tetratricopeptide-like helical, putative, expressed|	4.0e-170
Chr04	2650595	.	C	T	222.00	DP=39;VDB=0.0404;AF1=1;AC1=2;DP4=0,0,19,16;MQ=45;FQ=-132	Sobic.004G032800.2	NON_SYNONYMOUS_CODING	MODERATE	GT:PL:GQ	1/1:255,105,0:99	PAC:28373712	MISSENSE	aGg/aAg	R181K	PF00069,PF07714,PF06293|PTHR11295|KOG0660|GO:0004672,GO:0005524,GO:0006468,GO:0016773,GO:0009103,GO:0016020|AT3G18040.1|MPK9|MAP kinase 9|LOC_Os02g04230.1|CGMC_MAPKCMGC_2.7 - CGMC includes CDA, MAPK, GSK3, and CLKC kinases, expressed|	GRMZM2G374088|GRMZM2G374088_T04|GRMZM2G374088_T04|PF00069|PTHR24055,PTHR24055:SF69|KOG0660|GO:0004672,GO:0005524,GO:0006468,GO:0016773,GO:0009103,GO:0016020|AT3G18040.1|MPK9|MAP kinase 9|	0.0e+00	AT3G18040|AT3G18040.1|AT3G18040.1|PF00069|PTHR24055,PTHR24055:SF69|KOG0660|GO:0005634,GO:0005739,GO:0005829,GO:0007165,GO:0009738,GO:0004707,GO:0004672,GO:0005524,GO:0006468|LOC_Os06g49430.1|CGMC_MAPKCMGC_2.11 - CGMC includes CDA, MAPK, GSK3, and CLKC kinases, expressed|	0.0e+00
Chr04	2650595	.	C	T	222.00	DP=39;VDB=0.0404;AF1=1;AC1=2;DP4=0,0,19,16;MQ=45;FQ=-132	Sobic.004G032800.3	NON_SYNONYMOUS_CODING	MODERATE	GT:PL:GQ	1/1:255,105,0:99	PAC:28373713	MISSENSE	aGg/aAg	R181K	PF00069,PF07714,PF06293|PTHR11295|KOG0660|GO:0004672,GO:0005524,GO:0006468,GO:0016773,GO:0009103,GO:0016020|AT3G18040.1|MPK9|MAP kinase 9|LOC_Os02g04230.1|CGMC_MAPKCMGC_2.7 - CGMC includes CDA, MAPK, GSK3, and CLKC kinases, expressed|	GRMZM2G374088|GRMZM2G374088_T04|GRMZM2G374088_T04|PF00069|PTHR24055,PTHR24055:SF69|KOG0660|GO:0004672,GO:0005524,GO:0006468,GO:0016773,GO:0009103,GO:0016020|AT3G18040.1|MPK9|MAP kinase 9|	0.0e+00	AT3G18040|AT3G18040.1|AT3G18040.1|PF00069|PTHR24055,PTHR24055:SF69|KOG0660|GO:0005634,GO:0005739,GO:0005829,GO:0007165,GO:0009738,GO:0004707,GO:0004672,GO:0005524,GO:0006468|LOC_Os06g49430.1|CGMC_MAPKCMGC_2.11 - CGMC includes CDA, MAPK, GSK3, and CLKC kinases, expressed|	0.0e+00
Chr04	2650595	.	C	T	222.00	DP=39;VDB=0.0404;AF1=1;AC1=2;DP4=0,0,19,16;MQ=45;FQ=-132	Sobic.004G032800.1	NON_SYNONYMOUS_CODING	MODERATE	GT:PL:GQ	1/1:255,105,0:99	PAC:28373711	MISSENSE	aGg/aAg	R204K	PF00069,PF07714,PF06293|PTHR11295|KOG0660|GO:0004672,GO:0005524,GO:0006468,GO:0016773,GO:0009103,GO:0016020|AT3G18040.1|MPK9|MAP kinase 9|LOC_Os02g04230.1|CGMC_MAPKCMGC_2.7 - CGMC includes CDA, MAPK, GSK3, and CLKC kinases, expressed|	GRMZM2G374088|GRMZM2G374088_T04|GRMZM2G374088_T04|PF00069|PTHR24055,PTHR24055:SF69|KOG0660|GO:0004672,GO:0005524,GO:0006468,GO:0016773,GO:0009103,GO:0016020|AT3G18040.1|MPK9|MAP kinase 9|	0.0e+00	AT3G18040|AT3G18040.1|AT3G18040.1|PF00069|PTHR24055,PTHR24055:SF69|KOG0660|GO:0005634,GO:0005739,GO:0005829,GO:0007165,GO:0009738,GO:0004707,GO:0004672,GO:0005524,GO:0006468|LOC_Os06g49430.1|CGMC_MAPKCMGC_2.11 - CGMC includes CDA, MAPK, GSK3, and CLKC kinases, expressed|	0.0e+00
Chr04	6624309	.	C	T	222.00	DP=33;VDB=0.0399;AF1=1;AC1=2;DP4=0,0,11,13;MQ=44;FQ=-99	Sobic.004G080300.1	NON_SYNONYMOUS_CODING	MODERATE	GT:PL:GQ	1/1:255,72,0:99	PAC:28375618	MISSENSE	cGc/cAc	R151H	PF03514|AT1G55580.1|LAS,SCL18|GRAS family transcription factor|LOC_Os02g10360.1|MONOCULM 1, putative, expressed|	GRMZM2G143433|GRMZM2G143433_T01|GRMZM2G143433_T01|PF03514|AT1G55580.1|LAS,SCL18|GRAS family transcription factor|	0.0e+00	AT1G55580|AT1G55580.1|AT1G55580.1|PF03514|GO:0009507,GO:0010223,GO:0045449,GO:0003700|LOC_Os06g40780.1|MONOCULM 1, putative, expressed|	2.0e-74
Chr04	8131926	.	G	A	222.00	DP=42;VDB=0.0404;AF1=1;AC1=2;DP4=0,0,20,20;MQ=45;FQ=-147	Sobic.004G094200.1	NON_SYNONYMOUS_CODING	MODERATE	GT:PL:GQ	1/1:255,120,0:99	PAC:28373863	MISSENSE	Gag/Aag	E58K	PF02798,PF00043,PF00647|PTHR11260|KOG1627|K03233|GO:0003746,GO:0006414,GO:0005853,GO:0005515|AT1G57720.1|Translation elongation factor EF1B, gamma chain|LOC_Os02g12800.1|elongation factor 1-gamma, putative, expressed|	GRMZM2G059580|GRMZM2G059580_T02|GRMZM2G059580_T02|PF00647,PF02798,PF00043|PTHR11260,PTHR11260:SF7|KOG1627|K03233|GO:0003746,GO:0006414,GO:0005853,GO:0005515|AT1G09640.1|Translation elongation factor EF1B, gamma chain|	0.0e+00	AT1G57720|AT1G57720.2|AT1G57720.2|PF02798,PF00647,PF00043|PTHR11260,PTHR11260:SF7|KOG1627|K03233|GO:0005618,GO:0005773,GO:0005886,GO:0016020,GO:0010043,GO:0046686,GO:0003746,GO:0005507,GO:0006414,GO:0005853,GO:0005515|LOC_Os02g12800.1|elongation factor 1-gamma, putative, expressed|	1.0e-104
Chr04	8575434	.	G	A	222.00	DP=46;VDB=0.0404;AF1=1;AC1=2;DP4=0,0,15,27;MQ=44;FQ=-153	Sobic.004G096700.1	NON_SYNONYMOUS_CODING	MODERATE	GT:PL:GQ	1/1:255,126,0:99	PAC:28372733	MISSENSE	Gag/Aag	E167K	PF05195,PF00557|PTHR10804|KOG2737|3.4.13.9|K14213|GO:0009987,GO:0004177,GO:0030145|AT4G29490.1|Metallopeptidase M24 family protein|LOC_Os02g13140.1|xaa-Pro dipeptidase, putative, expressed|	GRMZM2G021110|GRMZM2G021110_T01|GRMZM2G021110_T01|PF00557,PF05195|PTHR10804,PTHR10804:SF17|KOG2737|3.4.13.9|K14213|GO:0004177,GO:0030145,GO:0009987|AT4G29490.1|Metallopeptidase M24 family protein|	0.0e+00	AT4G29490|AT4G29490.1|AT4G29490.1|PF00557,PF05195|PTHR10804,PTHR10804:SF17|KOG2737|3.4.13.9|K14213|GO:0009507,GO:0009987,GO:0004177,GO:0030145|LOC_Os02g13140.1|xaa-Pro dipeptidase, putative, expressed|	0.0e+00
Chr04	8981866	.	G	A	222.00	DP=31;VDB=0.0308;AF1=1;AC1=2;DP4=0,0,15,16;MQ=43;FQ=-120	Sobic.004G100200.1	NON_SYNONYMOUS_CODING	MODERATE	GT:PL:GQ	1/1:255,93,0:99	PAC:28372237	MISSENSE	Gag/Aag	E136K	PF00560|PTHR10588|GO:0005515|AT5G19680.1|Leucine-rich repeat (LRR) family protein|LOC_Os02g13640.1|protein phosphatase 1 regulatory subunit SDS22, putative, expressed|	GRMZM2G109731|GRMZM2G109731_T01|GRMZM2G109731_T01|PF00560|PTHR10588|KOG0531|GO:0005515|AT5G19680.1|Leucine-rich repeat (LRR) family protein|	0.0e+00	AT5G19680|AT5G19680.1|AT5G19680.1|PF00560|PTHR10588|KOG0531|GO:0005575,GO:0008150,GO:0005515|LOC_Os02g13640.1|protein phosphatase 1 regulatory subunit SDS22, putative, expressed|	4.0e-140
Chr04	9131421	.	G	A	222.00	DP=37;VDB=0.0394;AF1=1;AC1=2;DP4=0,0,19,10;MQ=44;FQ=-114	Sobic.004G100700.1	NON_SYNONYMOUS_CODING	MODERATE	GT:PL:GQ	1/1:255,87,0:99	PAC:28374622	MISSENSE	Ctc/Ttc	L108F	PF00847|GO:0003700,GO:0006355|AT3G16280.1|Integrase-type DNA-binding superfamily protein|LOC_Os02g13710.1|ethylene-responsive transcription factor TINY, putative, expressed|	GRMZM2G047918|GRMZM2G047918_T01|GRMZM2G047918_T01|PF00847|GO:0003700,GO:0006355|AT5G11590.1|TINY2|Integrase-type DNA-binding superfamily protein|	6.0e-28	AT5G11590|AT5G11590.1|AT5G11590.1|PF00847|K09286|GO:0005634,GO:0006355,GO:0003677,GO:0003700|LOC_Os02g13710.1|ethylene-responsive transcription factor TINY, putative, expressed|	5.0e-25
Chr04	13379215	.	C	T	222.00	DP=45;VDB=0.0333;AF1=1;AC1=2;DP4=0,0,16,22;MQ=44;FQ=-141	Sobic.004G121700.1	NON_SYNONYMOUS_CODING	MODERATE	GT:PL:GQ	1/1:255,114,0:99	PAC:28374607	MISSENSE	Cgg/Tgg	R66W	PF03330,PF01357|AT1G20190.1|ATEXP11,ATEXPA11,ATHEXP ALPHA 1.14,EXP11,EXPA11|expansin 11|LOC_Os02g16809.1|expansin precursor, putative, expressed|	GRMZM2G088791|GRMZM2G088791_T01|GRMZM2G088791_T01|PF01357,PF03330|AT1G20190.1|ATEXP11,ATEXPA11,ATHEXP ALPHA 1.14,EXP11,EXPA11|expansin 11|	2.0e-155	AT1G20190|AT1G20190.1|AT1G20190.1|PF01357,PF03330|GO:0005618,GO:0009826,GO:0009828,GO:0009831|LOC_Os04g15840.1|expansin precursor, putative, expressed|	2.0e-99
Chr04	41319037	.	G	A	158.00	DP=12;VDB=0.0085;AF1=1;AC1=2;DP4=0,0,7,2;MQ=38;FQ=-54	Sobic.004G142200.1	NON_SYNONYMOUS_CODING	MODERATE	GT:PL:GQ	1/1:191,27,0:51	PAC:28374788	MISSENSE	gCc/gTc	A108V	AT5G45170.1|Haloacid dehalogenase-like hydrolase (HAD) superfamily protein|LOC_Os12g43520.1|cbbY protein-related, putative, expressed|	GRMZM2G027331|GRMZM2G027331_T08|GRMZM2G027331_T08|PTHR18901|AT5G45170.1|Haloacid dehalogenase-like hydrolase (HAD) superfamily protein|	2.0e-30	Unknown	-
Chr04	41319037	.	G	A	158.00	DP=12;VDB=0.0085;AF1=1;AC1=2;DP4=0,0,7,2;MQ=38;FQ=-54	Sobic.004G142200.2	NON_SYNONYMOUS_CODING	MODERATE	GT:PL:GQ	1/1:191,27,0:51	PAC:28374789	MISSENSE	gCc/gTc	A108V	AT5G45170.1|Haloacid dehalogenase-like hydrolase (HAD) superfamily protein|LOC_Os12g43520.1|cbbY protein-related, putative, expressed|	GRMZM2G027331|GRMZM2G027331_T03|GRMZM2G027331_T03|PTHR18901|AT5G45170.1|Haloacid dehalogenase-like hydrolase (HAD) superfamily protein|	9.0e-30	Unknown	-
Chr04	42159684	.	G	A	222.00	DP=36;VDB=0.0404;AF1=1;AC1=2;DP4=0,0,17,13;MQ=45;FQ=-117	Sobic.004G143600.1	NON_SYNONYMOUS_CODING	MODERATE	GT:PL:GQ	1/1:255,90,0:99	PAC:28372217	MISSENSE	Ctt/Ttt	L276F	PF06101|PTHR16166|AT1G48090.1|calcium-dependent lipid-binding family protein|LOC_Os02g27110.1|expressed protein|	GRMZM2G057402|GRMZM2G057402_T02|GRMZM2G057402_T02|PF06101,PF06650|PTHR16166,PTHR16166:SF69|GO:0008104|AT1G48090.1|calcium-dependent lipid-binding family protein|	0.0e+00	AT1G48090|AT1G48090.1|AT1G48090.1|PF06101,PF06650|PTHR16166,PTHR16166:SF68|KOG1809|GO:0009507,GO:0007165,GO:0035091,GO:0008104|LOC_Os02g27110.1|expressed protein|	0.0e+00
Chr04	53058998	.	G	A	222.00	DP=39;VDB=0.0308;AF1=1;AC1=2;DP4=0,0,14,9;MQ=45;FQ=-96	Sobic.004G184800.1	NON_SYNONYMOUS_CODING	MODERATE	GT:PL:GQ	1/1:255,69,0:99	PAC:28372124	MISSENSE	gCg/gTg	A46V	***MISSING-DESCRIPTION***	Unknown	-	Unknown	-
Chr04	53065041	.	G	A	222.00	DP=42;VDB=0.0399;AF1=1;AC1=2;DP4=0,0,18,20;MQ=44;FQ=-141	Sobic.004G184900.1	NON_SYNONYMOUS_CODING	MODERATE	GT:PL:GQ	1/1:255,114,0:99	PAC:28374113	MISSENSE	cGt/cAt	R491H	PF01535|PTHR10483|AT1G09900.1|Pentatricopeptide repeat (PPR-like) superfamily protein|LOC_Os02g35750.1|pentatricopeptide repeat domain containing protein, putative, expressed|	GRMZM2G127963|GRMZM2G127963_T01|GRMZM2G127963_T01|PF01535|PTHR24015|AT1G09900.1|Pentatricopeptide repeat (PPR-like) superfamily protein|	0.0e+00	AT1G09900|AT1G09900.1|AT1G09900.1|PF01535|PTHR24015|GO:0016020,GO:0008150,GO:0003674|LOC_Os02g35750.1|pentatricopeptide repeat domain containing protein, putative, expressed|	0.0e+00
Chr04	53584224	.	G	A	222.00	DP=38;VDB=0.0281;AF1=1;AC1=2;DP4=0,0,12,23;MQ=44;FQ=-132	Sobic.004G191100.1	NON_SYNONYMOUS_CODING	MODERATE	GT:PL:GQ	1/1:255,105,0:99	PAC:28373809	MISSENSE	gGg/gAg	G305E	PF00201|PTHR11926|KOG1192|GO:0016758,GO:0008152|AT1G22400.1|ATUGT85A1,UGT85A1|UDP-Glycosyltransferase superfamily protein|LOC_Os02g36840.1|cytokinin-O-glucosyltransferase 2, putative, expressed|	GRMZM2G132706|GRMZM2G132706_T01|GRMZM2G132706_T01|PF00201|PTHR11926:SF15,PTHR11926|KOG1192|GO:0016758,GO:0008152|AT1G22400.1|ATUGT85A1,UGT85A1|UDP-Glycosyltransferase superfamily protein|	0.0e+00	AT1G22400|AT1G22400.1|AT1G22400.1|PF00201|PTHR11926,PTHR11926:SF15|KOG1192|GO:0005575,GO:0008152,GO:0008194,GO:0015020,GO:0016757,GO:0016758,GO:0050403,GO:0050502|LOC_Os02g51910.1|cytokinin-O-glucosyltransferase 2, putative, expressed|	1.0e-166
Chr04	53996109	.	G	A	222.00	DP=47;VDB=0.0333;AF1=1;AC1=2;DP4=0,0,21,19;MQ=45;FQ=-147	Sobic.004G196100.1	NON_SYNONYMOUS_CODING	MODERATE	GT:PL:GQ	1/1:255,120,0:99	PAC:28372642	MISSENSE	gCg/gTg	A180V	PF03404,PF00173,PF00970,PF00175|PTHR19370|KOG0534|GO:0020037,GO:0016491,GO:0055114,GO:0030151|AT1G77760.1|GNR1,NIA1,NR1|nitrate reductase 1|LOC_Os08g36480.1|nitrate reductase, putative, expressed|	GRMZM2G568636|GRMZM2G568636_T01|GRMZM2G568636_T01|PF03404,PF00175,PF00174,PF00173,PF00970|PTHR19370:SF5,PTHR19370|KOG0535|1.7.1.1|K00360|GO:0020037,GO:0009055,GO:0055114,GO:0016491,GO:0030151|AT1G77760.1|GNR1,NIA1,NR1|nitrate reductase 1|	0.0e+00	AT1G77760|AT1G77760.1|AT1G77760.1|PF03404,PF00175,PF00174,PF00173,PF00970|PTHR19370:SF5,PTHR19370|KOG0535|1.7.1.1|K00360|GO:0005829,GO:0006809,GO:0009416,GO:0042128,GO:0005515,GO:0008940,GO:0020037,GO:0009055,GO:0055114,GO:0016491,GO:0030151|LOC_Os08g36480.1|nitrate reductase, putative, expressed|	0.0e+00
Chr04	56688747	.	C	T	222.00	DP=43;VDB=0.0404;AF1=1;AC1=2;DP4=0,0,24,18;MQ=45;FQ=-153	Sobic.004G223300.1	NON_SYNONYMOUS_CODING	MODERATE	GT:PL:GQ	1/1:255,126,0:99	PAC:28375433	MISSENSE	tCt/tTt	S670F	PF03114,PF00169,PF01412,PF00023|PTHR23180|KOG0521|K12489|GO:0005515,GO:0005543,GO:0008060,GO:0008270,GO:0032312,GO:0005737|AT1G60860.1|AGD2|ARF-GAP domain 2|LOC_Os02g42134.2|ARF GTPase-activating domain-containing protein, putative, expressed|	GRMZM5G872204|GRMZM5G872204_T02|GRMZM5G872204_T02|PF00169,PF00023,PF03114,PF01412|PTHR23180,PTHR23180:SF22|KOG0521|GO:0005515,GO:0008060,GO:0008270,GO:0032312,GO:0005737,GO:0005543|AT5G13300.1|AGD3,SFC,VAN3|ARF GTPase-activating protein|	0.0e+00	AT1G60860|AT1G60860.1|AT1G60860.1|PF00169,PF00023,PF03114,PF01412|PTHR23180,PTHR23180:SF22|KOG0521|K12489|GO:0005737,GO:0032312,GO:0008060,GO:0008270,GO:0005515,GO:0005543|LOC_Os02g42134.2|ARF GTPase-activating domain-containing protein, putative, expressed|	0.0e+00
Chr04	57453567	.	C	T	222.00	DP=51;VDB=0.0388;AF1=1;AC1=2;DP4=0,0,20,15;MQ=39;FQ=-132	Sobic.004G232400.1	NON_SYNONYMOUS_CODING	MODERATE	GT:PL:GQ	1/1:255,105,0:99	PAC:28374469	MISSENSE	cGc/cAc	R70H	PF05678|AT4G39720.1|VQ motif-containing protein|LOC_Os02g51740.1|VQ domain containing protein, putative, expressed|	GRMZM2G322950|GRMZM2G322950_T01|GRMZM2G322950_T01|PF05678|AT4G39720.1|VQ motif-containing protein|	2.0e-37	Unknown	-
Chr04	58544763	.	C	T	222.00	DP=45;VDB=0.0374;AF1=1;AC1=2;DP4=0,0,20,20;MQ=44;FQ=-147	Sobic.004G244600.1	NON_SYNONYMOUS_CODING	MODERATE	GT:PL:GQ	1/1:255,120,0:99	PAC:28371783	MISSENSE	Gac/Aac	D298N	PF00759|PTHR22298|GO:0004553,GO:0005975|AT2G32990.1|AtGH9B8,GH9B8|glycosyl hydrolase 9B8|LOC_Os02g50490.1|endoglucanase, putative, expressed|	GRMZM2G151257|GRMZM2G151257_T01|GRMZM2G151257_T01|PF00759|PTHR22298|GO:0004553,GO:0005975|AT2G32990.1|AtGH9B8,GH9B8|glycosyl hydrolase 9B8|	0.0e+00	AT2G32990|AT2G32990.1|AT2G32990.1|PF00759|PTHR22298|GO:0012505,GO:0005975,GO:0003824,GO:0004553|LOC_Os02g50490.1|endoglucanase, putative, expressed|	0.0e+00
Chr04	59467952	.	G	A	222.00	DP=54;VDB=0.0399;AF1=1;AC1=2;DP4=0,0,26,21;MQ=45;FQ=-168	Sobic.004G255300.1	NON_SYNONYMOUS_CODING	MODERATE	GT:PL:GQ	1/1:255,141,0:99	PAC:28375691	MISSENSE	Gat/Aat	D172N	PF01535|PTHR10483|AT4G16835.1|Tetratricopeptide repeat (TPR)-like superfamily protein|LOC_Os08g05750.1|pentatricopeptide, putative, expressed|	GRMZM2G012213|GRMZM2G012213_T01|GRMZM2G012213_T01|PF01535|PTHR24015:SF175,PTHR24015|AT4G16835.1|Tetratricopeptide repeat (TPR)-like superfamily protein|	0.0e+00	AT4G16835|AT4G16835.1|AT4G16835.1|PF01535|PTHR24015:SF175,PTHR24015|GO:0005575,GO:0008150,GO:0005488|LOC_Os08g05750.1|pentatricopeptide, putative, expressed|	0.0e+00
Chr04	59587979	.	G	A	222.00	DP=15;VDB=0.0404;AF1=1;AC1=2;DP4=0,0,4,9;MQ=46;FQ=-66	Sobic.004G256800.1	NON_SYNONYMOUS_CODING	MODERATE	GT:PL:GQ	1/1:255,39,0:75	PAC:28374076	MISSENSE	gCc/gTc	A84V	PF01490|PTHR22950|KOG1303|AT5G23810.1|AAP7|amino acid permease 7|LOC_Os02g49060.1|amino acid transporter, putative, expressed|	GRMZM2G161641|GRMZM2G161641_T01|GRMZM2G161641_T01|PF01490|PTHR22950|KOG1303|AT5G09220.1|AAP2|amino acid permease 2|	0.0e+00	AT5G23810|AT5G23810.1|AT5G23810.1|PF01490|PTHR22950|KOG1303|GO:0016020,GO:0006865,GO:0015171|LOC_Os04g39489.1|amino acid transporter, putative, expressed|	1.0e-148
Chr04	60150996	.	G	A	222.00	DP=28;VDB=0.0374;AF1=1;AC1=2;DP4=0,0,13,13;MQ=44;FQ=-105	Sobic.004G263400.1	NON_SYNONYMOUS_CODING	MODERATE	GT:PL:GQ	1/1:255,78,0:99	PAC:28372743	MISSENSE	atG/atA	M301I	AT1G02960.2|LOC_Os02g48116.1|expressed protein|	GRMZM2G315127|GRMZM2G315127_T02|GRMZM2G315127_T02|AT1G02960.2|	0.0e+00	AT1G02960|AT1G02960.2|AT1G02960.2|GO:0005575|LOC_Os02g48116.1|expressed protein|	3.0e-27
Chr04	61000278	.	G	A	222.00	DP=33;VDB=0.0198;AF1=1;AC1=2;DP4=0,0,13,16;MQ=45;FQ=-114	Sobic.004G273100.1	NON_SYNONYMOUS_CODING	MODERATE	GT:PL:GQ	1/1:255,87,0:99	PAC:28375093	MISSENSE	Cat/Tat	H704Y	PF02375,PF02373,PF02928|PTHR10694|GO:0005515,GO:0005634|AT5G46910.1|Transcription factor jumonji (jmj) family protein / zinc finger (C5HC2 type) family protein|LOC_Os10g42690.1|jmjC domain containing protein, expressed|	GRMZM2G060919|GRMZM2G060919_T02|GRMZM2G060919_T02|PF02375,PF02373,PF02928|PTHR10694,PTHR10694:SF8|GO:0005634,GO:0005515|AT5G46910.1|Transcription factor jumonji (jmj) family protein / zinc finger (C5HC2 type) family protein|	0.0e+00	AT5G46910|AT5G46910.1|AT5G46910.1|PF02375,PF02373,PF02928|PTHR10694,PTHR10694:SF8|KOG1246|GO:0005634,GO:0010200,GO:0045449,GO:0003700,GO:0005515|LOC_Os10g42690.1|jmjC domain containing protein, expressed|	0.0e+00
Chr04	61138994	.	G	A	222.00	DP=66;VDB=0.0401;AF1=1;AC1=2;DP4=0,0,34,29;MQ=44;FQ=-217	Sobic.004G274800.1	NON_SYNONYMOUS_CODING	MODERATE	GT:PL:GQ	1/1:255,190,0:99	PAC:28372391	MISSENSE	Cca/Tca	P666S	PF05701|PTHR23160|KOG4593|AT5G16730.1|Plant protein of unknown function (DUF827)|LOC_Os04g50204.1|protein transport protein-related, putative, expressed|	GRMZM2G128057|GRMZM2G128057_T01|GRMZM2G128057_T01|PF05701|PTHR23160|AT5G16730.1|Plant protein of unknown function (DUF827)|	0.0e+00	AT5G16730|AT5G16730.1|AT5G16730.1|PF05701|PTHR23160|KOG4593|GO:0009507|LOC_Os05g02820.1|protein transport protein-related, putative, expressed|	4.0e-79
Chr04	62173158	.	G	A	222.00	DP=52;VDB=0.0404;AF1=1;AC1=2;DP4=0,0,23,24;MQ=44;FQ=-168	Sobic.004G286200.1	NON_SYNONYMOUS_CODING	MODERATE	GT:PL:GQ	1/1:255,141,0:99	PAC:28373178	MISSENSE	tCg/tTg	S271L	PF04783,PF04782|PTHR21450|AT2G17110.1|Protein of unknown function (DUF630 and DUF632)|LOC_Os04g47480.1|DUF630/DUF632 domains containing protein, putative, expressed|	GRMZM2G345991|GRMZM2G345991_T01|GRMZM2G345991_T01|PF04782,PF04783|PTHR21450|AT4G35240.1|Protein of unknown function (DUF630 and DUF632)|	0.0e+00	AT2G17110|AT2G17110.1|AT2G17110.1|PF04782,PF04783|PTHR21450|GO:0005575,GO:0006499|LOC_Os09g37520.1|DUF630/DUF632 domains containing protein, putative, expressed|	3.0e-79
Chr04	62783889	.	G	A	222.00	DP=36;VDB=0.0399;AF1=1;AC1=2;DP4=0,0,15,15;MQ=45;FQ=-117	Sobic.004G294600.1	NON_SYNONYMOUS_CODING	MODERATE	GT:PL:GQ	1/1:255,90,0:99	PAC:28373380	MISSENSE	Ccg/Tcg	P107S	PF07762|LOC_Os09g39310.1|expressed protein|	Unknown	-	Unknown	-
Chr04	64322832	.	G	A	222.00	DP=43;VDB=0.0355;AF1=1;AC1=2;DP4=0,0,15,24;MQ=44;FQ=-144	Sobic.004G313300.1	NON_SYNONYMOUS_CODING	MODERATE	GT:PL:GQ	1/1:255,117,0:99	PAC:28374574	MISSENSE	aCt/aTt	T391I	AT2G32970.2|LOC_Os02g53210.4|expressed protein|	GRMZM2G046407|GRMZM2G046407_T01|GRMZM2G046407_T01|AT2G32970.2|	0.0e+00	AT2G32970|AT2G32970.2|AT2G32970.2|GO:0005575,GO:0008150,GO:0003674|LOC_Os02g53210.1|expressed protein|	0.0e+00
Chr04	65710190	.	C	T	222.00	DP=46;VDB=0.0388;AF1=1;AC1=2;DP4=0,0,26,16;MQ=45;FQ=-153	Sobic.004G330500.1	NON_SYNONYMOUS_CODING	MODERATE	GT:PL:GQ	1/1:255,126,0:99	PAC:28375929	MISSENSE	Gag/Aag	E54K	PF07893|LOC_Os03g11270.1|expressed protein|	Unknown	-	Unknown	-
Chr04	67882452	.	C	T	222.00	DP=35;VDB=0.0404;AF1=1;AC1=2;DP4=0,0,9,16;MQ=45;FQ=-102	Sobic.004G359100.1	NON_SYNONYMOUS_CODING	MODERATE	GT:PL:GQ	1/1:255,75,0:99	PAC:28375537	MISSENSE	cGc/cAc	R75H	AT1G63610.1|LOC_Os02g58650.1|expressed protein|	GRMZM2G140809|GRMZM2G140809_T01|GRMZM2G140809_T01|AT1G63610.2|	0.0e+00	AT1G63610|AT1G63610.1|AT1G63610.1|GO:0009507,GO:0008150,GO:0003674|LOC_Os02g58650.1|expressed protein|	5.0e-140
Chr05	2364339	.	G	A	222.00	DP=40;VDB=0.0374;AF1=1;AC1=2;DP4=0,0,17,22;MQ=45;FQ=-144	Sobic.005G026200.1	NON_SYNONYMOUS_CODING	MODERATE	GT:PL:GQ	1/1:255,117,0:99	PAC:28391467	MISSENSE	cCa/cTa	P418L	PTHR23346|KOG0915|K11886|AT2G26780.1|ARM repeat superfamily protein|LOC_Os11g04220.1|HEAT repeat family protein, putative, expressed|	GRMZM2G095326|GRMZM2G095326_T01|GRMZM2G095326_T01|PTHR23346,PTHR23346:SF1|KOG0915|K11886|AT2G26780.1|ARM repeat superfamily protein|	0.0e+00	AT2G26780|AT2G26780.1|AT2G26780.1|PTHR23346,PTHR23346:SF1|KOG0915|K11886|GO:0016020,GO:0008150,GO:0005488,GO:0005515|LOC_Os11g04220.1|HEAT repeat family protein, putative, expressed|	0.0e+00
Chr05	2790267	.	G	A	222.00	DP=40;VDB=0.0355;AF1=1;AC1=2;DP4=0,0,11,18;MQ=46;FQ=-114	Sobic.005G031100.1	NON_SYNONYMOUS_CODING	MODERATE	GT:PL:GQ	1/1:255,87,0:99	PAC:28391921	MISSENSE	Gcg/Acg	A183T	AT4G11000.1|Ankyrin repeat family protein|LOC_Os11g04830.1|embryogenesis transmembrane protein, putative, expressed|	GRMZM2G313761|GRMZM2G313761_T01|GRMZM2G313761_T01|AT4G11000.1|Ankyrin repeat family protein|	9.0e-127	Unknown	-
Chr05	3004398	.	G	A	222.00	DP=40;VDB=0.0401;AF1=1;AC1=2;DP4=0,0,15,16;MQ=45;FQ=-120	Sobic.005G033400.1	NON_SYNONYMOUS_CODING	MODERATE	GT:PL:GQ	1/1:255,93,0:99	PAC:28390950	MISSENSE	Gcc/Acc	A198T	PF00403|PTHR22814|KOG1603|GO:0046872,GO:0030001|AT5G19090.1|Heavy metal transport/detoxification superfamily protein |LOC_Os12g05040.1|heavy-metal-associated domain-containing protein, putative, expressed|	GRMZM2G174673|GRMZM2G174673_T01|GRMZM2G174673_T01|PF00403|PTHR22814,PTHR22814:SF16|KOG1603|GO:0046872,GO:0030001|AT3G06130.1|Heavy metal transport/detoxification superfamily protein |	2.0e-31	AT5G19090|AT5G19090.3|AT5G19090.3|PF00403|PTHR22814,PTHR22814:SF16|KOG1603|GO:0005575,GO:0030001,GO:0046872|LOC_Os12g05040.1|heavy-metal-associated domain-containing protein, putative, expressed|	2.0e-21
Chr05	5609938	.	G	A	222.00	DP=49;VDB=0.0371;AF1=1;AC1=2;DP4=0,0,16,31;MQ=44;FQ=-168	Sobic.005G054700.1	NON_SYNONYMOUS_CODING	MODERATE	GT:PL:GQ	1/1:255,141,0:99	PAC:28389905	MISSENSE	Gaa/Aaa	E521K	PF00931|PTHR23155:SF33|KOG4658|GO:0043531|AT3G14470.1|NB-ARC domain-containing disease resistance protein|LOC_Os11g28950.1|pollen signalling protein with adenylyl cyclase activity, putative, expressed|	GRMZM2G032751|GRMZM2G032751_T01|GRMZM2G032751_T01|PF00931|PTHR23155,PTHR23155:SF184|KOG4658|GO:0043531,GO:0006915,GO:0005524|AT3G14470.1|NB-ARC domain-containing disease resistance protein|	0.0e+00	AT3G14470|AT3G14470.1|AT3G14470.1|PF00560,PF00931|PTHR23155,PTHR23155:SF236|KOG4658|GO:0012505,GO:0006915,GO:0006952,GO:0005515,GO:0043531,GO:0005524|LOC_Os05g41290.1|disease resistance RPP13-like protein 1, putative, expressed|	7.0e-76
Chr05	5720894	.	G	A	222.00	DP=41;VDB=0.0374;AF1=1;AC1=2;DP4=0,0,16,21;MQ=44;FQ=-138	Sobic.005G055900.1	NON_SYNONYMOUS_CODING	MODERATE	GT:PL:GQ	1/1:255,111,0:99	PAC:28391754	MISSENSE	Gag/Aag	E150K	PF08263,PF00560,PF07714,PF00069|PTHR23258|KOG0472|GO:0004672,GO:0005524,GO:0006468,GO:0005515|AT3G47110.1|Leucine-rich repeat protein kinase family protein|LOC_Os11g07260.1|expressed protein|	GRMZM2G026943|GRMZM2G026943_T02|GRMZM2G026943_T02|PF00069,PF00560,PF08263|PTHR24420,PTHR24420:SF474|KOG1187|GO:0004672,GO:0005524,GO:0006468,GO:0005515|AT3G47570.1|Leucine-rich repeat protein kinase family protein|	0.0e+00	AT3G47570|AT3G47570.1|AT3G47570.1|PF00069,PF00560,PF08263|PTHR24420,PTHR24420:SF474|KOG1187|GO:0005886,GO:0006468,GO:0007169,GO:0004674,GO:0005524,GO:0016301,GO:0004672,GO:0005515|LOC_Os12g42520.1|receptor kinase, putative, expressed|	2.0e-173
Chr05	5727887	.	G	A	222.00	DP=34;VDB=0.0388;AF1=1;AC1=2;DP4=0,0,11,22;MQ=43;FQ=-126	Sobic.005G056000.1	NON_SYNONYMOUS_CODING	MODERATE	GT:PL:GQ	1/1:255,99,0:99	PAC:28391781	MISSENSE	aCa/aTa	T298I	PF00571,PF00564|PTHR11911|GO:0005515|AT3G52950.1|CBS / octicosapeptide/Phox/Bemp1 (PB1) domains-containing protein|LOC_Os11g06930.1|CBS domain-containing protein, putative, expressed|	GRMZM2G031609|GRMZM2G031609_T01|GRMZM2G031609_T01|PF00571,PF00564|PTHR13780:SF15,PTHR13780|GO:0005515|AT3G52950.1|CBS / octicosapeptide/Phox/Bemp1 (PB1) domains-containing protein|	0.0e+00	AT3G52950|AT3G52950.2|AT3G52950.2|PF00571,PF00564|PTHR11911,PTHR11911:SF10|GO:0009507,GO:0005515|LOC_Os12g07190.1|CBS domain-containing protein, putative, expressed|	0.0e+00
Chr05	5740982	.	G	A	222.00	DP=34;VDB=0.0404;AF1=1;AC1=2;DP4=0,0,8,16;MQ=43;FQ=-99	Sobic.005G056100.1	NON_SYNONYMOUS_CODING	MODERATE	GT:PL:GQ	1/1:255,72,0:99	PAC:28390808	MISSENSE	cCc/cTc	P100L	***MISSING-DESCRIPTION***	Unknown	-	Unknown	-
Chr05	6138900	.	G	A	222.00	DP=48;VDB=0.0355;AF1=1;AC1=2;DP4=0,0,21,23;MQ=44;FQ=-159	Sobic.005G058900.1	NON_SYNONYMOUS_CODING	MODERATE	GT:PL:GQ	1/1:255,132,0:99	PAC:28389481	MISSENSE	Gaa/Aaa	E280K	PF00097|PTHR16079|AT1G47570.1|RING/U-box superfamily protein|LOC_Os11g07450.2|zinc finger, C3HC4 type domain containing protein, expressed|	GRMZM2G000014|GRMZM2G000014_T04|GRMZM2G000014_T04|PF00097|PTHR16079|AT1G47570.1|RING/U-box superfamily protein|	0.0e+00	AT1G47570|AT1G47570.1|AT1G47570.1|PF00097|PTHR16079|GO:0008270|LOC_Os11g07450.2|zinc finger, C3HC4 type domain containing protein, expressed|	2.0e-165
Chr05	6409466	.	G	A	222.00	DP=32;VDB=0.0384;AF1=1;AC1=2;DP4=0,0,15,13;MQ=44;FQ=-111	Sobic.005G060700.1	NON_SYNONYMOUS_CODING	MODERATE	GT:PL:GQ	1/1:255,84,0:99	PAC:28391884	MISSENSE	gGa/gAa	G590E	PF00069,PF07714|PTHR23258|KOG1187|GO:0004672,GO:0005524,GO:0006468|AT1G11300.1|protein serine/threonine kinases;protein kinases;ATP binding;sugar binding;kinases;carbohydrate binding|LOC_Os11g10640.1|protein kinase domain containing protein, expressed|	GRMZM2G321153|GRMZM2G321153_T03|GRMZM2G321153_T03|PF00069|PTHR24420,PTHR24420:SF748|KOG1187|GO:0004672,GO:0005524,GO:0006468|AT1G11300.1|protein serine/threonine kinases;protein kinases;ATP binding;sugar binding;kinases;carbohydrate binding|	1.0e-96	AT1G11330|AT1G11330.2|AT1G11330.2|PF00069,PF00954,PF08276,PF01453|PTHR24420,PTHR24420:SF703|KOG1187|GO:0005886,GO:0006468,GO:0048544,GO:0004672,GO:0004674,GO:0005524,GO:0005529,GO:0016301,GO:0030246|LOC_Os07g36570.1|KI domain interacting kinase 1, putative, expressed|	9.0e-41
Chr05	7251332	.	G	A	222.00	DP=44;VDB=0.0404;AF1=1;AC1=2;DP4=0,0,13,13;MQ=46;FQ=-105	Sobic.005G064600.1	NON_SYNONYMOUS_CODING	MODERATE	GT:PL:GQ	1/1:255,78,0:99	PAC:28391076	MISSENSE	Ccg/Tcg	P320S	PF02365|GO:0003677,GO:0006355|AT5G63790.1|ANAC102,NAC102|NAC domain containing protein 102|LOC_Os11g08210.1|no apical meristem protein, putative, expressed|	GRMZM2G123667|GRMZM2G123667_T02|GRMZM2G123667_T02|PF02365|GO:0003677,GO:0006355|AT5G08790.1|anac081,ATAF2|NAC (No Apical Meristem) domain transcriptional regulator superfamily protein|	1.0e-159	AT1G77450|AT1G77450.1|AT1G77450.1|PF02365|GO:0005575,GO:0007275,GO:0045449,GO:0003700,GO:0003677,GO:0006355|LOC_Os01g66120.1|No apical meristem protein, putative, expressed|	4.0e-90
Chr05	9023654	.	G	A	222.00	DP=50;VDB=0.0399;AF1=1;AC1=2;DP4=0,0,29,13;MQ=45;FQ=-153	Sobic.005G073800.1	NON_SYNONYMOUS_CODING	MODERATE	GT:PL:GQ	1/1:255,126,0:99	PAC:28389655	MISSENSE	aCc/aTc	T189I	PF00646|GO:0005515|AT4G10400.1|F-box/RNI-like/FBD-like domains-containing protein|LOC_Os11g09970.1|OsFBX411 - F-box domain containing protein, expressed|	GRMZM2G142043|GRMZM2G142043_T02|GRMZM2G142043_T02|PF00646|GO:0005515|AT2G42720.1|FBD, F-box, Skp2-like and Leucine Rich Repeat domains containing protein|	1.0e-21	Unknown	-
Chr05	9432841	.	G	A	222.00	DP=26;VDB=0.0374;AF1=1;AC1=2;DP4=0,0,12,7;MQ=45;FQ=-84	Sobic.005G075900.1	NON_SYNONYMOUS_CODING	MODERATE	GT:PL:GQ	1/1:255,57,0:99	PAC:28389917	MISSENSE	Gcc/Acc	A129T	PF07649,PF03107|GO:0047134,GO:0055114|AT2G16050.1|Cysteine/Histidine-rich C1 domain family protein|LOC_Os08g31250.1|C1-like domain containing protein, expressed|	GRMZM2G025109|GRMZM2G025109_T01|GRMZM2G025109_T01|PF07649|GO:0047134,GO:0055114|AT2G16050.1|Cysteine/Histidine-rich C1 domain family protein|	4.0e-125	AT2G16050|AT2G16050.1|AT2G16050.1|PF03107|PTHR13871:SF2,PTHR13871|GO:0005575,GO:0008150,GO:0003674,GO:0047134,GO:0055114|LOC_Os12g40470.1|DC1 domain-containing protein, putative, expressed|	2.0e-25
Chr05	10659127	.	G	A	222.00	DP=57;VDB=0.0374;AF1=1;AC1=2;DP4=0,0,29,18;MQ=44;FQ=-168	Sobic.005G080400.1	NON_SYNONYMOUS_CODING	MODERATE	GT:PL:GQ	1/1:255,141,0:99	PAC:28390889	MISSENSE	Ggc/Agc	G314S	PF03171|PTHR10209|KOG0143|GO:0016491,GO:0016706,GO:0055114|AT4G25310.1|2-oxoglutarate (2OG) and Fe(II)-dependent oxygenase superfamily protein|LOC_Os03g63900.1|1-aminocyclopropane-1-carboxylate oxidase 2, putative, expressed|	***MISSING-DESCRIPTION***	0.0e+00	AT4G25300|AT4G25300.1|AT4G25300.1|PF03171|PTHR10209,PTHR10209:SF55|KOG0143|GO:0005575,GO:0009813,GO:0016491,GO:0016706,GO:0055114|LOC_Os10g41020.1|flavonol synthase/flavanone 3-hydroxylase, putative, expressed|	8.0e-93
Chr05	16350325	.	G	A	222.00	DP=52;VDB=0.0388;AF1=1;AC1=2;DP4=0,0,19,28;MQ=45;FQ=-168	Sobic.005G099500.1	NON_SYNONYMOUS_CODING	MODERATE	GT:PL:GQ	1/1:255,141,0:99	PAC:28391786	MISSENSE	Gca/Aca	A313T	PF01150|PTHR11782|KOG1385|GO:0016787|AT3G04080.1|APY1,ATAPY1|apyrase 1|LOC_Os11g03290.1|nucleoside-triphosphatase, putative, expressed|	GRMZM2G349839|GRMZM2G349839_T01|GRMZM2G349839_T01|PF01150|PTHR11782:SF8,PTHR11782|KOG1385|GO:0016787|AT3G04080.1|APY1,ATAPY1|apyrase 1|	0.0e+00	AT3G04080|AT3G04080.1|AT3G04080.1|PF01150|PTHR11782,PTHR11782:SF8|KOG1385|3.6.1.5|K14641|GO:0009846,GO:0005516,GO:0016887,GO:0017110,GO:0016787|LOC_Os03g21120.1|nucleoside-triphosphatase, putative, expressed|	1.0e-153
Chr05	41738070	.	G	A	222.00	DP=25;VDB=0.0404;AF1=1;AC1=2;DP4=0,0,11,7;MQ=46;FQ=-81	Sobic.005G116600.1	NON_SYNONYMOUS_CODING	MODERATE	GT:PL:GQ	1/1:255,54,0:99	PAC:28391609	MISSENSE	Ggg/Agg	G60R	PF04669|AT1G67330.1|Protein of unknown function (DUF579)|LOC_Os11g29780.1|plant-specific domain TIGR01627 family protein, expressed|	GRMZM2G401511|GRMZM2G401511_T01|GRMZM2G401511_T01|PF04669|AT1G67330.1|Protein of unknown function (DUF579)|	9.0e-111	AT1G27930|AT1G27930.1|AT1G27930.1|PF04669|GO:0012505,GO:0008150,GO:0005515|LOC_Os11g29780.1|plant-specific domain TIGR01627 family protein, expressed|	6.0e-69
Chr05	45125200	.	G	A	222.00	DP=40;VDB=0.0404;AF1=1;AC1=2;DP4=0,0,16,18;MQ=45;FQ=-129	Sobic.005G125000.1	NON_SYNONYMOUS_CODING	MODERATE	GT:PL:GQ	1/1:255,102,0:99	PAC:28391129	MISSENSE	aCa/aTa	T337I	AT3G48770.1|DNA binding;ATP binding|LOC_Os11g31480.1|ATP binding protein, putative, expressed|	GRMZM2G405804|GRMZM2G405804_T02|GRMZM2G405804_T02|PTHR15600,PTHR15600:SF3|AT3G48770.1|DNA binding;ATP binding|	0.0e+00	AT3G48770|AT3G48770.1|AT3G48770.1|PTHR15600,PTHR15600:SF3|GO:0009507,GO:0008150,GO:0003677,GO:0005524|LOC_Os11g31480.1|ATP binding protein, putative, expressed|	0.0e+00
Chr05	48948850	.	G	A	172.00	DP=15;VDB=0.0308;AF1=1;AC1=2;DP4=0,0,12,1;MQ=43;FQ=-66	Sobic.005G135600.1	NON_SYNONYMOUS_CODING	MODERATE	GT:PL:GQ	1/1:205,39,0:75	PAC:28390012	MISSENSE	Ggc/Agc	G125S	PF00195,PF08392,PF08545|GO:0016746,GO:0009058,GO:0016747,GO:0006633,GO:0016020,GO:0004315|AT5G13930.1|ATCHS,CHS,TT4|Chalcone and stilbene synthase family protein|LOC_Os11g32610.1|chalcone and stilbene synthases, putative, expressed|	GRMZM2G009510|GRMZM2G009510_T01|GRMZM2G009510_T01|PF02797,PF00195|PTHR11877,PTHR11877:SF9|GO:0016746,GO:0009058,GO:0016747,GO:0006633,GO:0016020,GO:0008610,GO:0004315,GO:0008415|AT5G13930.1|ATCHS,CHS,TT4|Chalcone and stilbene synthase family protein|	2.0e-79	AT5G13930|AT5G13930.1|AT5G13930.1|PF02797,PF00195|PTHR11877,PTHR11877:SF9|2.3.1.74|K00660|GO:0005634,GO:0005783,GO:0009705,GO:0006979,GO:0009611,GO:0009629,GO:0009715,GO:0009723,GO:0009744,GO:0009753,GO:0009813,GO:0009926,GO:0010224,GO:0031540,GO:0016210,GO:0008415,GO:0009058,GO:0016746|LOC_Os11g32650.1|chalcone synthase, putative, expressed|	1.0e-55
Chr05	51298089	.	C	T	222.00	DP=14;VDB=0.0124;AF1=1;AC1=2;DP4=0,0,5,8;MQ=38;FQ=-66	Sobic.005G144100.1	NON_SYNONYMOUS_CODING	MODERATE	GT:PL:GQ	1/1:255,39,0:75	PAC:28389488	MISSENSE	cCg/cTg	P13L	AT2G22900.1|Galactosyl transferase GMA12/MNN10 family protein|LOC_Os11g34390.1|glycosyltransferase, putative, expressed|	GRMZM2G423930|GRMZM2G423930_T01|GRMZM2G423930_T01|PF05637|KOG4748|GO:0016758,GO:0016021|AT4G37690.1|Galactosyl transferase GMA12/MNN10 family protein|	3.0e-50	AT2G22900|AT2G22900.1|AT2G22900.1|PF05637|KOG4748|GO:0005794,GO:0008150,GO:0016740,GO:0016757,GO:0016758,GO:0016021|LOC_Os02g49140.1|glycosyltransferase, putative, expressed|	1.0e-23
Chr05	54631704	.	G	A	222.00	DP=41;VDB=0.0399;AF1=1;AC1=2;DP4=0,0,20,13;MQ=44;FQ=-126	Sobic.005G165700.1	NON_SYNONYMOUS_CODING	MODERATE	GT:PL:GQ	1/1:255,99,0:99	PAC:28391014	MISSENSE	Gcg/Acg	A330T	LOC_Os11g37270.1|AMBP1 - Antimicrobial peptide MBP-1 family protein precursor, expressed|	GRMZM2G325118|GRMZM2G325118_T01|GRMZM2G325118_T01|	3.0e-58	Unknown	-
Chr05	56772621	.	G	A	222.00	DP=44;VDB=0.0333;AF1=1;AC1=2;DP4=0,0,18,20;MQ=45;FQ=-141	Sobic.005G180600.1	NON_SYNONYMOUS_CODING	MODERATE	GT:PL:GQ	1/1:255,114,0:99	PAC:28390047	MISSENSE	Ctt/Ttt	L23F	PF03478|AT2G17690.1|SDC|F-box family protein with a domain of unknown function (DUF295)|LOC_Os08g31690.1|OsFBX291 - F-box domain containing protein, expressed|	Unknown	-	Unknown	-
Chr05	57840651	.	G	A	222.00	DP=50;VDB=0.0404;AF1=1;AC1=2;DP4=0,0,19,27;MQ=44;FQ=-165	Sobic.005G190000.1	NON_SYNONYMOUS_CODING	MODERATE	GT:PL:GQ	1/1:255,138,0:99	PAC:28390429	MISSENSE	Gac/Aac	D74N	PF00917,PF00651|PTHR23230|GO:0005515|AT3G06190.1|ATBPM2,BPM2|BTB-POZ and MATH domain 2|LOC_Os02g20720.1|MBTB2 - Bric-a-Brac, Tramtrack, Broad Complex BTB domain with Meprin and TRAF Homology MATH domain, expressed|	GRMZM2G319215|GRMZM2G319215_T01|GRMZM2G319215_T01|PF00917,PF00651|PTHR24413|GO:0005515|AT3G06190.1|ATBPM2,BPM2|BTB-POZ and MATH domain 2|	2.0e-118	AT3G06190|AT3G06190.1|AT3G06190.1|PF00917,PF00651|PTHR24411:SF177,PTHR24411|KOG1987|GO:0005634,GO:0006970,GO:0042631,GO:0071472,GO:0005515|LOC_Os07g46160.1|MBTB14 - Bric-a-Brac, Tramtrack, Broad Complex BTB domain with Meprin and TRAF Homology MATH domain, expressed|	2.0e-91
Chr05	58590595	.	G	A	222.00	DP=49;VDB=0.0308;AF1=1;AC1=2;DP4=0,0,11,27;MQ=43;FQ=-141	Sobic.005G196700.1	STOP_GAINED	HIGH	GT:PL:GQ	1/1:255,114,0:99	PAC:28392120	NONSENSE	Cag/Tag	Q242*	PF00083,PF07690|PTHR11600|KOG0254|GO:0022857,GO:0055085,GO:0016021|AT3G18830.1|ATPLT5,ATPMT5,PMT5|polyol/monosaccharide transporter 5|LOC_Os11g41850.1|transporter family protein, putative, expressed|	GRMZM2G039580|GRMZM2G039580_T01|GRMZM2G039580_T01|PF00083|PTHR24063,PTHR24063:SF85|KOG0254|GO:0022857,GO:0055085,GO:0016021|AT3G18830.1|ATPLT5,ATPMT5,PMT5|polyol/monosaccharide transporter 5|	0.0e+00	AT3G18830|AT3G18830.1|AT3G18830.1|PF00083|PTHR24063,PTHR24063:SF85|KOG0254|GO:0005886,GO:0016020,GO:0006810,GO:0055085,GO:0005351,GO:0005354,GO:0005355,GO:0005365,GO:0015144,GO:0015145,GO:0015148,GO:0015168,GO:0015575,GO:0015576,GO:0015591,GO:0022857,GO:0016021|LOC_Os07g39350.1|transporter family protein, putative, expressed|	8.0e-135
Chr05	58618207	.	G	A	222.00	DP=51;VDB=0.0388;AF1=1;AC1=2;DP4=0,0,24,20;MQ=45;FQ=-159	Sobic.005G197000.1	NON_SYNONYMOUS_CODING	MODERATE	GT:PL:GQ	1/1:255,132,0:99	PAC:28391366	MISSENSE	Ggt/Agt	G406S	PF00076|PTHR10432|KOG4205|GO:0003676|AT3G07810.2|RNA-binding (RRM/RBD/RNP motifs) family protein|LOC_Os11g41890.1|RNA recognition motif containing protein, putative, expressed|	GRMZM2G013065|GRMZM2G013065_T01|GRMZM2G013065_T01|PF00076|PTHR24012:SF14,PTHR24012|KOG4205|GO:0003676|AT3G07810.1|RNA-binding (RRM/RBD/RNP motifs) family protein|	2.0e-119	AT3G07810|AT3G07810.1|AT3G07810.1|PF00076|PTHR24012:SF14,PTHR24012|KOG4205|K14411|GO:0000166,GO:0003676,GO:0003723|LOC_Os11g41890.1|RNA recognition motif containing protein, putative, expressed|	1.0e-106
Chr05	59465379	.	G	A	222.00	DP=31;VDB=0.0401;AF1=1;AC1=2;DP4=0,0,6,16;MQ=41;FQ=-90	Sobic.005G205000.3	NON_SYNONYMOUS_CODING	MODERATE	GT:PL:GQ	1/1:255,63,0:99	PAC:28391950	MISSENSE	gCg/gTg	A129V	PTHR23125|KOG1947|AT5G27920.1|F-box family protein|LOC_Os12g36670.1|F-box/LRR-repeat protein 3, putative, expressed|	GRMZM2G139872|GRMZM2G139872_T01|GRMZM2G139872_T01|PTHR23125:SF147,PTHR23125|KOG4341|AT5G27920.1|F-box family protein|	0.0e+00	AT5G27920|AT5G27920.1|AT5G27920.1|KOG1947|GO:0005575,GO:0008150,GO:0004842,GO:0005515|LOC_Os12g36670.1|F-box/LRR-repeat protein 3, putative, expressed|	3.0e-135
Chr05	59465379	.	G	A	222.00	DP=31;VDB=0.0401;AF1=1;AC1=2;DP4=0,0,6,16;MQ=41;FQ=-90	Sobic.005G205000.1	NON_SYNONYMOUS_CODING	MODERATE	GT:PL:GQ	1/1:255,63,0:99	PAC:28391951	MISSENSE	gCg/gTg	A129V	PTHR23125|KOG1947|AT5G27920.1|F-box family protein|LOC_Os12g36670.1|F-box/LRR-repeat protein 3, putative, expressed|	GRMZM2G139872|GRMZM2G139872_T01|GRMZM2G139872_T01|PTHR23125:SF147,PTHR23125|KOG4341|AT5G27920.1|F-box family protein|	0.0e+00	AT5G27920|AT5G27920.1|AT5G27920.1|KOG1947|GO:0005575,GO:0008150,GO:0004842,GO:0005515|LOC_Os12g36670.1|F-box/LRR-repeat protein 3, putative, expressed|	3.0e-135
Chr05	59465379	.	G	A	222.00	DP=31;VDB=0.0401;AF1=1;AC1=2;DP4=0,0,6,16;MQ=41;FQ=-90	Sobic.005G205000.2	NON_SYNONYMOUS_CODING	MODERATE	GT:PL:GQ	1/1:255,63,0:99	PAC:28391952	MISSENSE	gCg/gTg	A129V	PTHR23125|KOG1947|AT5G27920.1|F-box family protein|LOC_Os12g36670.1|F-box/LRR-repeat protein 3, putative, expressed|	GRMZM2G139872|GRMZM2G139872_T01|GRMZM2G139872_T01|PTHR23125:SF147,PTHR23125|KOG4341|AT5G27920.1|F-box family protein|	0.0e+00	AT5G27920|AT5G27920.1|AT5G27920.1|KOG1947|GO:0005575,GO:0008150,GO:0004842,GO:0005515|LOC_Os12g36670.1|F-box/LRR-repeat protein 3, putative, expressed|	1.0e-129
Chr05	59465401	.	G	A	219.00	DP=24;VDB=0.0374;AF1=1;AC1=2;DP4=0,0,6,7;MQ=39;FQ=-66	Sobic.005G205000.3	NON_SYNONYMOUS_CODING	MODERATE	GT:PL:GQ	1/1:252,39,0:75	PAC:28391950	MISSENSE	Cgc/Tgc	R122C	PTHR23125|KOG1947|AT5G27920.1|F-box family protein|LOC_Os12g36670.1|F-box/LRR-repeat protein 3, putative, expressed|	GRMZM2G139872|GRMZM2G139872_T01|GRMZM2G139872_T01|PTHR23125:SF147,PTHR23125|KOG4341|AT5G27920.1|F-box family protein|	0.0e+00	AT5G27920|AT5G27920.1|AT5G27920.1|KOG1947|GO:0005575,GO:0008150,GO:0004842,GO:0005515|LOC_Os12g36670.1|F-box/LRR-repeat protein 3, putative, expressed|	3.0e-135
Chr05	59465401	.	G	A	219.00	DP=24;VDB=0.0374;AF1=1;AC1=2;DP4=0,0,6,7;MQ=39;FQ=-66	Sobic.005G205000.1	NON_SYNONYMOUS_CODING	MODERATE	GT:PL:GQ	1/1:252,39,0:75	PAC:28391951	MISSENSE	Cgc/Tgc	R122C	PTHR23125|KOG1947|AT5G27920.1|F-box family protein|LOC_Os12g36670.1|F-box/LRR-repeat protein 3, putative, expressed|	GRMZM2G139872|GRMZM2G139872_T01|GRMZM2G139872_T01|PTHR23125:SF147,PTHR23125|KOG4341|AT5G27920.1|F-box family protein|	0.0e+00	AT5G27920|AT5G27920.1|AT5G27920.1|KOG1947|GO:0005575,GO:0008150,GO:0004842,GO:0005515|LOC_Os12g36670.1|F-box/LRR-repeat protein 3, putative, expressed|	3.0e-135
Chr05	59465401	.	G	A	219.00	DP=24;VDB=0.0374;AF1=1;AC1=2;DP4=0,0,6,7;MQ=39;FQ=-66	Sobic.005G205000.2	NON_SYNONYMOUS_CODING	MODERATE	GT:PL:GQ	1/1:252,39,0:75	PAC:28391952	MISSENSE	Cgc/Tgc	R122C	PTHR23125|KOG1947|AT5G27920.1|F-box family protein|LOC_Os12g36670.1|F-box/LRR-repeat protein 3, putative, expressed|	GRMZM2G139872|GRMZM2G139872_T01|GRMZM2G139872_T01|PTHR23125:SF147,PTHR23125|KOG4341|AT5G27920.1|F-box family protein|	0.0e+00	AT5G27920|AT5G27920.1|AT5G27920.1|KOG1947|GO:0005575,GO:0008150,GO:0004842,GO:0005515|LOC_Os12g36670.1|F-box/LRR-repeat protein 3, putative, expressed|	1.0e-129
Chr05	61610281	.	G	A	222.00	DP=52;VDB=0.0404;AF1=1;AC1=2;DP4=0,0,23,25;MQ=44;FQ=-171	Sobic.005G225400.1	NON_SYNONYMOUS_CODING	MODERATE	GT:PL:GQ	1/1:255,144,0:99	PAC:28391293	MISSENSE	atG/atA	M383I	PF07762|LOC_Os12g39710.1|expressed protein|	GRMZM2G386389|GRMZM2G386389_T01|GRMZM2G386389_T01|PF07762|	9.0e-168	Unknown	-
Chr05	61653877	.	G	A	222.00	DP=38;VDB=0.0333;AF1=1;AC1=2;DP4=0,0,18,13;MQ=45;FQ=-120	Sobic.005G225800.1	NON_SYNONYMOUS_CODING	MODERATE	GT:PL:GQ	1/1:255,93,0:99	PAC:28390165	MISSENSE	cCg/cTg	P17L	PF00005,PF01061|PTHR19241|KOG0061|GO:0005524,GO:0016887,GO:0016020|AT1G17840.1|ABCG11,ATWBC11,COF1,DSO,WBC11|white-brown complex homolog protein 11|LOC_Os12g22284.1|white-brown complex homolog protein 11, putative, expressed|	GRMZM2G308860|GRMZM2G308860_T01|GRMZM2G308860_T01|PF01061,PF00005|PTHR19241,PTHR19241:SF20|KOG0061|GO:0005524,GO:0016887,GO:0016020|AT1G17840.1|ABCG11,ATWBC11,COF1,DSO,WBC11|white-brown complex homolog protein 11|	0.0e+00	AT1G17840|AT1G17840.1|AT1G17840.1|PF01061,PF00005|PTHR19241,PTHR19241:SF20|KOG0061|GO:0005886,GO:0009897,GO:0015908,GO:0080051,GO:0015245,GO:0042626,GO:0005524,GO:0016887,GO:0016020|LOC_Os10g35180.1|white-brown complex homolog protein 11, putative, expressed|	0.0e+00
Chr06	2419608	.	C	T	222.00	DP=31;VDB=0.0374;AF1=1;AC1=2;DP4=0,0,17,10;MQ=40;FQ=-108	Sobic.006G015800.1	NON_SYNONYMOUS_CODING	MODERATE	GT:PL:GQ	1/1:255,81,0:99	PAC:28402432	MISSENSE	cCg/cTg	P41L	PF02922,PF00128,PF11852|PTHR10357:SF22|KOG0470|GO:0003824,GO:0043169,GO:0005975,GO:0004553|AT5G04360.1|ATLDA,ATPU1,LDA,PU1|limit dextrinase|LOC_Os08g40930.1|Alpha amylase, catalytic domain containing protein, expressed|	GRMZM2G158043|GRMZM2G158043_T02|GRMZM2G158043_T02|PF11852,PF00128,PF02922|PTHR10357:SF22,PTHR10357|KOG0470|GO:0003824,GO:0043169,GO:0005975,GO:0004553|AT5G04360.1|ATLDA,ATPU1,LDA,PU1|limit dextrinase|	0.0e+00	AT5G04360|AT5G04360.1|AT5G04360.1|PF00128,PF11852,PF02922|PTHR10357:SF22,PTHR10357|KOG0470|GO:0009507,GO:0005975,GO:0005983,GO:0019252,GO:0004556,GO:0010303,GO:0051060,GO:0004553,GO:0043169,GO:0003824|LOC_Os08g40930.1|Alpha amylase, catalytic domain containing protein, expressed|	0.0e+00
Chr06	2421558	.	C	T	222.00	DP=51;VDB=0.0374;AF1=1;AC1=2;DP4=0,0,21,22;MQ=45;FQ=-156	Sobic.006G015800.2	NON_SYNONYMOUS_CODING	MODERATE	GT:PL:GQ	1/1:255,129,0:99	PAC:28402433	MISSENSE	gCt/gTt	A203V	PF02922,PF00128,PF11852|PTHR10357:SF22|KOG0470|GO:0003824,GO:0043169,GO:0005975,GO:0004553|AT5G04360.1|ATLDA,ATPU1,LDA,PU1|limit dextrinase|LOC_Os08g40930.1|Alpha amylase, catalytic domain containing protein, expressed|	GRMZM2G158043|GRMZM2G158043_T02|GRMZM2G158043_T02|PF11852,PF00128,PF02922|PTHR10357:SF22,PTHR10357|KOG0470|GO:0003824,GO:0043169,GO:0005975,GO:0004553|AT5G04360.1|ATLDA,ATPU1,LDA,PU1|limit dextrinase|	0.0e+00	AT5G04360|AT5G04360.1|AT5G04360.1|PF00128,PF11852,PF02922|PTHR10357:SF22,PTHR10357|KOG0470|GO:0009507,GO:0005975,GO:0005983,GO:0019252,GO:0004556,GO:0010303,GO:0051060,GO:0004553,GO:0043169,GO:0003824|LOC_Os08g40930.1|Alpha amylase, catalytic domain containing protein, expressed|	0.0e+00
Chr06	2421558	.	C	T	222.00	DP=51;VDB=0.0374;AF1=1;AC1=2;DP4=0,0,21,22;MQ=45;FQ=-156	Sobic.006G015800.1	NON_SYNONYMOUS_CODING	MODERATE	GT:PL:GQ	1/1:255,129,0:99	PAC:28402432	MISSENSE	gCt/gTt	A322V	PF02922,PF00128,PF11852|PTHR10357:SF22|KOG0470|GO:0003824,GO:0043169,GO:0005975,GO:0004553|AT5G04360.1|ATLDA,ATPU1,LDA,PU1|limit dextrinase|LOC_Os08g40930.1|Alpha amylase, catalytic domain containing protein, expressed|	GRMZM2G158043|GRMZM2G158043_T02|GRMZM2G158043_T02|PF11852,PF00128,PF02922|PTHR10357:SF22,PTHR10357|KOG0470|GO:0003824,GO:0043169,GO:0005975,GO:0004553|AT5G04360.1|ATLDA,ATPU1,LDA,PU1|limit dextrinase|	0.0e+00	AT5G04360|AT5G04360.1|AT5G04360.1|PF00128,PF11852,PF02922|PTHR10357:SF22,PTHR10357|KOG0470|GO:0009507,GO:0005975,GO:0005983,GO:0019252,GO:0004556,GO:0010303,GO:0051060,GO:0004553,GO:0043169,GO:0003824|LOC_Os08g40930.1|Alpha amylase, catalytic domain containing protein, expressed|	0.0e+00
Chr06	4525831	.	G	A	222.00	DP=48;VDB=0.0355;AF1=1;AC1=2;DP4=0,0,15,29;MQ=44;FQ=-159	Sobic.006G025700.1	NON_SYNONYMOUS_CODING	MODERATE	GT:PL:GQ	1/1:255,132,0:99	PAC:28401171	MISSENSE	aGc/aAc	S29N	***MISSING-DESCRIPTION***	GRMZM2G089574|GRMZM2G089574_T01|GRMZM2G089574_T01|	2.0e-19	Unknown	-
Chr06	6271789	.	G	A	222.00	DP=50;VDB=0.0388;AF1=1;AC1=2;DP4=0,0,19,29;MQ=44;FQ=-171	Sobic.006G029900.1	NON_SYNONYMOUS_CODING	MODERATE	GT:PL:GQ	1/1:255,144,0:99	PAC:28402752	MISSENSE	Gag/Aag	E464K	PF02854,PF02847|PTHR18034|KOG2140|GO:0005515,GO:0016070|AT1G80930.1|MIF4G domain-containing protein / MA3 domain-containing protein|LOC_Os12g15420.1|nucampholin, putative, expressed|	Unknown	-	AT1G80930|AT1G80930.1|AT1G80930.1|PF02854,PF02847|PTHR18034,PTHR18034:SF3|KOG2140|K13100|GO:0005634,GO:0005829,GO:0006412,GO:0016070,GO:0003723,GO:0005488,GO:0005515|LOC_Os12g15420.1|nucampholin, putative, expressed|	3.0e-123
Chr06	8941518	.	G	A	222.00	DP=42;VDB=0.0281;AF1=1;AC1=2;DP4=0,0,23,17;MQ=44;FQ=-147	Sobic.006G034000.1	NON_SYNONYMOUS_CODING	MODERATE	GT:PL:GQ	1/1:255,120,0:99	PAC:28401882	MISSENSE	atG/atA	M240I	PF01529|PTHR22883|KOG1315|GO:0008270|AT3G60800.1|DHHC-type zinc finger family protein|LOC_Os03g58960.1|DHHC zinc finger domain containing protein, expressed|	GRMZM2G027307|GRMZM2G027307_T01|GRMZM2G027307_T01|PF01529|PTHR22883|KOG1315|GO:0008270|AT3G60800.1|DHHC-type zinc finger family protein|	0.0e+00	AT3G60800|AT3G60800.1|AT3G60800.1|PF01529|PTHR22883|KOG1315|GO:0008150,GO:0008270|LOC_Os03g58960.1|DHHC zinc finger domain containing protein, expressed|	9.0e-147
Chr06	10887871	.	G	A	222.00	DP=61;VDB=0.0388;AF1=1;AC1=2;DP4=0,0,22,32;MQ=45;FQ=-190	Sobic.006G035600.1	NON_SYNONYMOUS_CODING	MODERATE	GT:PL:GQ	1/1:255,163,0:99	PAC:28402842	MISSENSE	gCc/gTc	A610V	PF00225,PF06548|PTHR16012|KOG4280|GO:0003777,GO:0005524,GO:0007018|AT4G14150.1|KINESIN-12A,PAKRP1|phragmoplast-associated kinesin-related protein 1|LOC_Os04g28260.1|Kinesin motor domain domain containing protein, expressed|	GRMZM2G471186|GRMZM2G471186_T01|GRMZM2G471186_T01|PF00225|PTHR24115:SF82,PTHR24115|GO:0003777,GO:0005524,GO:0007018|AT3G23670.1|KINESIN-12B,PAKRP1L|phragmoplast-associated kinesin-related protein, putative|	0.0e+00	AT3G23670|AT3G23670.2|AT3G23670.2|PF00225,PF06548|PTHR24115:SF82,PTHR24115|KOG4280|GO:0009507,GO:0000914,GO:0055046,GO:0003777,GO:0008574,GO:0005524,GO:0007018|LOC_Os04g28260.1|Kinesin motor domain domain containing protein, expressed|	0.0e+00
Chr06	30361434	.	G	A	222.00	DP=33;VDB=0.0384;AF1=1;AC1=2;DP4=0,0,15,13;MQ=45;FQ=-111	Sobic.006G043800.1	NON_SYNONYMOUS_CODING	MODERATE	GT:PL:GQ	1/1:255,84,0:99	PAC:28401981	MISSENSE	tCg/tTg	S138L	PF00067|PTHR19383|KOG0156|GO:0005506,GO:0009055,GO:0016705,GO:0020037,GO:0055114|AT2G30770.1|CYP71A13|cytochrome P450, family 71, subfamily A, polypeptide 13|LOC_Os08g01510.1|cytochrome P450, putative, expressed|	GRMZM2G399530|GRMZM2G399530_T01|GRMZM2G399530_T01|PF00067|PTHR24298:SF44,PTHR24298|KOG0156|GO:0005506,GO:0009055,GO:0016705,GO:0020037,GO:0055114|AT3G48300.1|CYP71A23|cytochrome P450, family 71, subfamily A, polypeptide 23|	0.0e+00	AT2G30770|AT2G30770.1|AT2G30770.1|PF00067|PTHR24298:SF44,PTHR24298|KOG0156|4.99.1.6|K11868|GO:0009617,GO:0010120,GO:0042742,GO:0050832,GO:0005515,GO:0019825,GO:0047720,GO:0005506,GO:0009055,GO:0016705,GO:0020037,GO:0055114|LOC_Os01g12770.1|cytochrome P450, putative, expressed|	9.0e-100
Chr06	35637933	.	C	T	222.00	DP=44;VDB=0.0374;AF1=1;AC1=2;DP4=0,0,24,17;MQ=43;FQ=-150	Sobic.006G049100.1	NON_SYNONYMOUS_CODING	MODERATE	GT:PL:GQ	1/1:255,123,0:99	PAC:28402445	MISSENSE	Gcg/Acg	A92T	AT3G23910.1|LOC_Os04g31050.1|expressed protein|	GRMZM2G026918|GRMZM2G026918_T02|GRMZM2G026918_T02|AT3G23910.1|	0.0e+00	AT3G23910|AT3G23910.1|AT3G23910.1|GO:0005575,GO:0006979,GO:0003674|LOC_Os04g31050.1|expressed protein|	2.0e-37
Chr06	35637933	.	C	T	222.00	DP=44;VDB=0.0374;AF1=1;AC1=2;DP4=0,0,24,17;MQ=43;FQ=-150	Sobic.006G049100.2	NON_SYNONYMOUS_CODING	MODERATE	GT:PL:GQ	1/1:255,123,0:99	PAC:28402446	MISSENSE	Gcg/Acg	A92T	AT3G23910.1|LOC_Os04g31050.1|expressed protein|	GRMZM2G026918|GRMZM2G026918_T02|GRMZM2G026918_T02|AT3G23910.1|	0.0e+00	AT3G23910|AT3G23910.1|AT3G23910.1|GO:0005575,GO:0006979,GO:0003674|LOC_Os04g31050.1|expressed protein|	2.0e-37
Chr06	38118707	.	G	A	222.00	DP=53;VDB=0.0374;AF1=1;AC1=2;DP4=0,0,21,20;MQ=43;FQ=-150	Sobic.006G051700.1	NON_SYNONYMOUS_CODING	MODERATE	GT:PL:GQ	1/1:255,123,0:99	PAC:28402157	MISSENSE	Ggc/Agc	G42S	PF03106,PF00931|PTHR23155|KOG4658|GO:0043531,GO:0003700,GO:0043565,GO:0006355|AT3G14470.1|NB-ARC domain-containing disease resistance protein|LOC_Os07g17230.1|WRKY123, expressed|	GRMZM2G382273|GRMZM2G382273_T01|GRMZM2G382273_T01|PF00560,PF00931|PTHR23155,PTHR23155:SF157|KOG4658|GO:0005515,GO:0043531,GO:0006915,GO:0005524|AT3G14460.1|LRR and NB-ARC domains-containing disease resistance protein|	6.0e-178	AT3G14470|AT3G14470.1|AT3G14470.1|PF00560,PF00931|PTHR23155,PTHR23155:SF236|KOG4658|GO:0012505,GO:0006915,GO:0006952,GO:0005515,GO:0043531,GO:0005524|LOC_Os05g41290.1|disease resistance RPP13-like protein 1, putative, expressed|	3.0e-96
Chr06	41329584	.	G	A	222.00	DP=41;VDB=0.0399;AF1=1;AC1=2;DP4=0,0,16,23;MQ=37;FQ=-144	Sobic.006G061100.1	NON_SYNONYMOUS_CODING	MODERATE	GT:PL:GQ	1/1:255,117,0:99	PAC:28403737	MISSENSE	tCa/tTa	S112L	PF00571|PTHR13780|KOG1764|GO:0005515|AT1G09020.1|ATSNF4,SNF4|homolog of yeast sucrose nonfermenting 4|LOC_Os04g32880.1|CBS domain containing membrane protein, putative, expressed|	GRMZM2G041312|GRMZM2G041312_T01|GRMZM2G041312_T01|PF00571|PTHR13780:SF13,PTHR13780|KOG1764|GO:0005515|AT1G09020.1|ATSNF4,SNF4|homolog of yeast sucrose nonfermenting 4|	0.0e+00	AT1G09020|AT1G09020.1|AT1G09020.1|PF00571|PTHR13780|KOG1764|GO:0042149,GO:0030295,GO:0005515|LOC_Os03g63940.1|CBS domain containing membrane protein, putative, expressed|	2.0e-111
Chr06	41329584	.	G	A	222.00	DP=41;VDB=0.0399;AF1=1;AC1=2;DP4=0,0,16,23;MQ=37;FQ=-144	Sobic.006G061100.2	NON_SYNONYMOUS_CODING	MODERATE	GT:PL:GQ	1/1:255,117,0:99	PAC:28403738	MISSENSE	tCa/tTa	S112L	PF00571|PTHR13780|GO:0005515|AT1G09020.1|ATSNF4,SNF4|homolog of yeast sucrose nonfermenting 4|LOC_Os04g32880.1|CBS domain containing membrane protein, putative, expressed|	GRMZM2G041312|GRMZM2G041312_T01|GRMZM2G041312_T01|PF00571|PTHR13780:SF13,PTHR13780|KOG1764|GO:0005515|AT1G09020.1|ATSNF4,SNF4|homolog of yeast sucrose nonfermenting 4|	0.0e+00	AT1G09020|AT1G09020.1|AT1G09020.1|PF00571|PTHR13780|KOG1764|GO:0042149,GO:0030295,GO:0005515|LOC_Os03g63940.1|CBS domain containing membrane protein, putative, expressed|	6.0e-97
Chr06	41329587	.	G	A	222.00	DP=41;VDB=0.0388;AF1=1;AC1=2;DP4=0,0,14,22;MQ=37;FQ=-135	Sobic.006G061100.1	NON_SYNONYMOUS_CODING	MODERATE	GT:PL:GQ	1/1:255,108,0:99	PAC:28403737	MISSENSE	cCa/cTa	P111L	PF00571|PTHR13780|KOG1764|GO:0005515|AT1G09020.1|ATSNF4,SNF4|homolog of yeast sucrose nonfermenting 4|LOC_Os04g32880.1|CBS domain containing membrane protein, putative, expressed|	GRMZM2G041312|GRMZM2G041312_T01|GRMZM2G041312_T01|PF00571|PTHR13780:SF13,PTHR13780|KOG1764|GO:0005515|AT1G09020.1|ATSNF4,SNF4|homolog of yeast sucrose nonfermenting 4|	0.0e+00	AT1G09020|AT1G09020.1|AT1G09020.1|PF00571|PTHR13780|KOG1764|GO:0042149,GO:0030295,GO:0005515|LOC_Os03g63940.1|CBS domain containing membrane protein, putative, expressed|	2.0e-111
Chr06	41329587	.	G	A	222.00	DP=41;VDB=0.0388;AF1=1;AC1=2;DP4=0,0,14,22;MQ=37;FQ=-135	Sobic.006G061100.2	NON_SYNONYMOUS_CODING	MODERATE	GT:PL:GQ	1/1:255,108,0:99	PAC:28403738	MISSENSE	cCa/cTa	P111L	PF00571|PTHR13780|GO:0005515|AT1G09020.1|ATSNF4,SNF4|homolog of yeast sucrose nonfermenting 4|LOC_Os04g32880.1|CBS domain containing membrane protein, putative, expressed|	GRMZM2G041312|GRMZM2G041312_T01|GRMZM2G041312_T01|PF00571|PTHR13780:SF13,PTHR13780|KOG1764|GO:0005515|AT1G09020.1|ATSNF4,SNF4|homolog of yeast sucrose nonfermenting 4|	0.0e+00	AT1G09020|AT1G09020.1|AT1G09020.1|PF00571|PTHR13780|KOG1764|GO:0042149,GO:0030295,GO:0005515|LOC_Os03g63940.1|CBS domain containing membrane protein, putative, expressed|	6.0e-97
Chr06	43482665	.	G	A	222.00	DP=46;VDB=0.0333;AF1=1;AC1=2;DP4=0,0,25,17;MQ=44;FQ=-153	Sobic.006G070200.1	NON_SYNONYMOUS_CODING	MODERATE	GT:PL:GQ	1/1:255,126,0:99	PAC:28404373	MISSENSE	aGg/aAg	R148K	PF00319|PTHR11945|GO:0003677,GO:0046983|AT5G60440.1|AGL62|AGAMOUS-like 62|LOC_Os02g06860.1|OsMADS80 - MADS-box family gene with M-alpha type-box, expressed|	GRMZM2G459864|GRMZM2G459864_T01|GRMZM2G459864_T01|PF00319|PTHR11945:SF79,PTHR11945|GO:0003677,GO:0046983,GO:0043565,GO:0006355,GO:0005634,GO:0003700|AT5G60440.1|AGL62|AGAMOUS-like 62|	1.0e-76	AT4G36590|AT4G36590.1|AT4G36590.1|PF00319|PTHR11945:SF82,PTHR11945|KOG0014|GO:0003677,GO:0046983,GO:0043565,GO:0006355,GO:0005634,GO:0003700|LOC_Os01g74440.1|OsMADS79 - MADS-box family gene with M-alpha type-box, expressed|	4.0e-22
Chr06	50249108	.	G	A	222.00	DP=44;VDB=0.0404;AF1=1;AC1=2;DP4=0,0,18,19;MQ=43;FQ=-138	Sobic.006G128400.1	NON_SYNONYMOUS_CODING	MODERATE	GT:PL:GQ	1/1:255,111,0:99	PAC:28403363	MISSENSE	gGg/gAg	G297E	PF01535|PTHR10483|AT1G06710.1|Tetratricopeptide repeat (TPR)-like superfamily protein|LOC_Os04g41140.1|PPR repeat containing protein, expressed|	GRMZM2G021710|GRMZM2G021710_T02|GRMZM2G021710_T02|PF01535|PTHR24015,PTHR24015:SF187|AT1G06710.1|Tetratricopeptide repeat (TPR)-like superfamily protein|	0.0e+00	AT1G06710|AT1G06710.1|AT1G06710.1|PF01535|PTHR24015,PTHR24015:SF187|GO:0005739|LOC_Os04g41140.1|PPR repeat containing protein, expressed|	0.0e+00
Chr06	51803529	.	G	A	222.00	DP=49;VDB=0.0394;AF1=1;AC1=2;DP4=0,0,20,17;MQ=42;FQ=-138	Sobic.006G147400.1	NON_SYNONYMOUS_CODING	MODERATE	GT:PL:GQ	1/1:255,111,0:99	PAC:28403872	MISSENSE	Gtc/Atc	V113I	PF02365|GO:0003677,GO:0006355|AT4G28530.1|anac074,NAC074|NAC domain containing protein 74|LOC_Os04g43560.1|no apical meristem protein, putative, expressed|	GRMZM2G081930|GRMZM2G081930_T01|GRMZM2G081930_T01|PF02365|GO:0003677,GO:0006355|AT4G28530.1|anac074,NAC074|NAC domain containing protein 74|	5.0e-146	AT4G28530|AT4G28530.1|AT4G28530.1|PF02365|GO:0005575,GO:0007275,GO:0045449,GO:0003700,GO:0003677,GO:0006355|LOC_Os04g43560.1|no apical meristem protein, putative, expressed|	2.0e-76
Chr06	52501119	.	G	A	222.00	DP=26;VDB=0.0404;AF1=1;AC1=2;DP4=0,0,11,13;MQ=45;FQ=-99	Sobic.006G157000.1	NON_SYNONYMOUS_CODING	MODERATE	GT:PL:GQ	1/1:255,72,0:99	PAC:28404343	MISSENSE	Gaa/Aaa	E137K	PF00206,PF08328|PTHR11444|KOG2700|4.3.2.2|K01756|GO:0004018,GO:0006188|AT4G18440.1|L-Aspartase-like family protein|LOC_Os03g19930.1|adenylosuccinate lyase, putative, expressed|	GRMZM2G359070|GRMZM2G359070_T01|GRMZM2G359070_T01|PF00206,PF08328|PTHR11444:SF2,PTHR11444|KOG2700|4.3.2.2|K01756|GO:0004018,GO:0006188|AT1G36280.1|L-Aspartase-like family protein|	0.0e+00	AT1G36280|AT1G36280.1|AT1G36280.1|PF00206,PF08328|PTHR11444:SF2,PTHR11444|KOG2700|4.3.2.2|K01756|GO:0009507,GO:0006188,GO:0009113,GO:0009152,GO:0003824,GO:0004018|LOC_Os03g19930.1|adenylosuccinate lyase, putative, expressed|	0.0e+00
Chr06	53412086	.	C	T	222.00	DP=31;VDB=0.0399;AF1=1;AC1=2;DP4=0,0,15,7;MQ=43;FQ=-90	Sobic.006G167800.1	NON_SYNONYMOUS_CODING	MODERATE	GT:PL:GQ	1/1:255,63,0:99	PAC:28401438	MISSENSE	Gac/Aac	D72N	PF00847|K14517|GO:0003700,GO:0006355|AT4G17500.1|ATERF-1,ERF-1|ethylene responsive element binding factor 1|LOC_Os04g46220.1|ethylene-responsive transcription factor, putative, expressed|	GRMZM2G055180|GRMZM2G055180_T01|GRMZM2G055180_T01|PF00847|K14517|GO:0003700,GO:0006355|AT4G17500.1|ATERF-1,ERF-1|ethylene responsive element binding factor 1|	9.0e-106	AT5G47220|AT5G47220.1|AT5G47220.1|PF00847|K14517|GO:0005634,GO:0006355,GO:0009864,GO:0009873,GO:0010200,GO:0045941,GO:0003677,GO:0003700,GO:0016563|LOC_Os04g46220.1|ethylene-responsive transcription factor, putative, expressed|	6.0e-32
Chr06	53412086	.	C	T	222.00	DP=31;VDB=0.0399;AF1=1;AC1=2;DP4=0,0,15,7;MQ=43;FQ=-90	Sobic.006G167800.2	NON_SYNONYMOUS_CODING	MODERATE	GT:PL:GQ	1/1:255,63,0:99	PAC:28401439	MISSENSE	Gac/Aac	D72N	PF00847|K14517|GO:0003700,GO:0006355|AT4G17500.1|ATERF-1,ERF-1|ethylene responsive element binding factor 1|LOC_Os04g46220.1|ethylene-responsive transcription factor, putative, expressed|	GRMZM2G055180|GRMZM2G055180_T01|GRMZM2G055180_T01|PF00847|K14517|GO:0003700,GO:0006355|AT4G17500.1|ATERF-1,ERF-1|ethylene responsive element binding factor 1|	9.0e-106	AT5G47220|AT5G47220.1|AT5G47220.1|PF00847|K14517|GO:0005634,GO:0006355,GO:0009864,GO:0009873,GO:0010200,GO:0045941,GO:0003677,GO:0003700,GO:0016563|LOC_Os04g46220.1|ethylene-responsive transcription factor, putative, expressed|	6.0e-32
Chr06	55758894	.	G	A	222.00	DP=50;VDB=0.0308;AF1=1;AC1=2;DP4=0,0,23,23;MQ=43;FQ=-165	Sobic.006G195300.1	NON_SYNONYMOUS_CODING	MODERATE	GT:PL:GQ	1/1:255,138,0:99	PAC:28403618	MISSENSE	tGt/tAt	C88Y	***MISSING-DESCRIPTION***	Unknown	-	Unknown	-
Chr06	57941233	.	C	T	222.00	DP=62;VDB=0.0355;AF1=1;AC1=2;DP4=0,0,24,34;MQ=45;FQ=-202	Sobic.006G223900.1	NON_SYNONYMOUS_CODING	MODERATE	GT:PL:GQ	1/1:255,175,0:99	PAC:28402746	MISSENSE	cCt/cTt	P14L	LOC_Os04g53560.1|expressed protein|	GRMZM5G804477|GRMZM5G804477_T01|GRMZM5G804477_T01|	3.0e-64	Unknown	-
Chr06	59321716	.	C	T	222.00	DP=42;VDB=0.0404;AF1=1;AC1=2;DP4=0,0,20,20;MQ=44;FQ=-147	Sobic.006G243800.1	NON_SYNONYMOUS_CODING	MODERATE	GT:PL:GQ	1/1:255,120,0:99	PAC:28402054	MISSENSE	Cct/Tct	P615S	PF00069,PF07714|PTHR23258|KOG1187|GO:0004672,GO:0005524,GO:0006468|AT1G69730.1|Wall-associated kinase family protein|LOC_Os04g55760.1|OsWAK55 - OsWAK receptor-like protein kinase, expressed|	GRMZM2G095209|GRMZM2G095209_T02|GRMZM2G095209_T02|PF07645,PF00069|PTHR24420,PTHR24420:SF444|KOG1187|GO:0004672,GO:0005524,GO:0006468,GO:0005509|AT1G69730.1|Wall-associated kinase family protein|	0.0e+00	AT1G16130|AT1G16130.1|AT1G16130.1|PF00069,PF08488|PTHR24420,PTHR24420:SF444|KOG1187|GO:0016021,GO:0006468,GO:0016301,GO:0004672,GO:0005524,GO:0004674|LOC_Os04g51050.1|OsWAK53b - OsWAK receptor-like protein kinase, expressed|	3.0e-129
Chr06	59364610	.	C	T	222.00	DP=59;VDB=0.0374;AF1=1;AC1=2;DP4=0,0,29,20;MQ=44;FQ=-175	Sobic.006G244500.1	NON_SYNONYMOUS_CODING	MODERATE	GT:PL:GQ	1/1:255,148,0:99	PAC:28402768	MISSENSE	gCa/gTa	A237V	PF02265|GO:0003676,GO:0004519,GO:0006308|AT4G21585.1|ENDO4|endonuclease 4|LOC_Os04g55850.1|nuclease PA3, putative, expressed|	GRMZM2G032977|GRMZM2G032977_T01|GRMZM2G032977_T01|PF02265|GO:0003676,GO:0004519,GO:0006308|AT1G68290.1|ENDO 2|endonuclease 2|	4.0e-135	AT1G68290|AT1G68290.1|AT1G68290.1|PF02265|GO:0012505,GO:0006308,GO:0003676,GO:0004519|LOC_Os01g03740.1|nuclease PA3, putative, expressed|	4.0e-88
Chr06	60255031	.	C	T	222.00	DP=40;VDB=0.0401;AF1=1;AC1=2;DP4=0,0,18,18;MQ=45;FQ=-135	Sobic.006G256600.1	NON_SYNONYMOUS_CODING	MODERATE	GT:PL:GQ	1/1:255,108,0:99	PAC:28401459	MISSENSE	cCc/cTc	P111L	PF04755|GO:0005198,GO:0009507|AT3G58010.1|PGL34|plastoglobulin 34kD|LOC_Os04g57020.1|expressed protein|	GRMZM2G124466|GRMZM2G124466_T01|GRMZM2G124466_T01|PF04755|GO:0005198,GO:0009507|AT3G58010.1|PGL34|plastoglobulin 34kD|	4.0e-175	AT2G42130|AT2G42130.4|AT2G42130.4|PF04755|GO:0009507,GO:0009570,GO:0009579,GO:0010287,GO:0008150,GO:0005198|LOC_Os04g57020.1|expressed protein|	1.0e-101
Chr06	60900206	.	C	T	222.00	DP=63;VDB=0.0404;AF1=1;AC1=2;DP4=0,0,21,34;MQ=45;FQ=-193	Sobic.006G266000.1	NON_SYNONYMOUS_CODING	MODERATE	GT:PL:GQ	1/1:255,166,0:99	PAC:28401889	MISSENSE	Ggc/Agc	G477S	PF01535|PTHR10483|AT4G33170.1|Tetratricopeptide repeat (TPR)-like superfamily protein|LOC_Os04g57940.1|pentatricopeptide, putative, expressed|	GRMZM2G436214|GRMZM2G436214_T01|GRMZM2G436214_T01|PF01535|PTHR24015,PTHR24015:SF78|AT4G33170.1|Tetratricopeptide repeat (TPR)-like superfamily protein|	0.0e+00	AT4G33170|AT4G33170.1|AT4G33170.1|PF01535|PTHR24015,PTHR24015:SF65|GO:0009507|LOC_Os01g25270.1|pentatricopeptide repeat protein PPR986-12, putative, expressed|	2.0e-97
Chr06	61002153	.	C	T	222.00	DP=42;VDB=0.0333;AF1=1;AC1=2;DP4=0,0,20,20;MQ=45;FQ=-147	Sobic.006G267500.1	NON_SYNONYMOUS_CODING	MODERATE	GT:PL:GQ	1/1:255,120,0:99	PAC:28404096	MISSENSE	Gat/Aat	D173N	PF00400,PF08662|PTHR19845|KOG0267|GO:0005515|AT1G61210.1|Transducin/WD40 repeat-like superfamily protein|LOC_Os04g58130.1|katanin p80 WD40 repeat-containing subunit B1 homolog 1, putative, expressed|	GRMZM2G406553|GRMZM2G406553_T04|GRMZM2G406553_T04|PF00400|PTHR19845|KOG0267|GO:0005515|AT1G61210.1|Transducin/WD40 repeat-like superfamily protein|	0.0e+00	AT5G23430|AT5G23430.1|AT5G23430.1|PF00400|PTHR19845|KOG0267|GO:0080008,GO:0008150,GO:0000166,GO:0005515|LOC_Os10g35200.1|katanin p80 WD40 repeat-containing subunit B1 homolog 1, putative, expressed|	0.0e+00
Chr06	61182225	.	C	T	222.00	DP=44;VDB=0.0394;AF1=1;AC1=2;DP4=0,0,24,16;MQ=44;FQ=-147	Sobic.006G270200.1	NON_SYNONYMOUS_CODING	MODERATE	GT:PL:GQ	1/1:255,120,0:99	PAC:28402037	MISSENSE	Ctt/Ttt	L529F	PF00488,PF01713|PTHR11361|K07456|GO:0005524,GO:0030983,GO:0006298|AT1G65070.2|DNA mismatch repair protein MutS, type 2|LOC_Os04g58410.1|smr domain containing protein, expressed|	GRMZM2G348956|GRMZM2G348956_T01|GRMZM2G348956_T01|PF01713,PF00488|PTHR11361,PTHR11361:SF14|KOG2830|K07456|GO:0005524,GO:0030983,GO:0006298,GO:0045005,GO:0003684|AT1G65070.2|DNA mismatch repair protein MutS, type 2|	0.0e+00	AT1G65070|AT1G65070.2|AT1G65070.2|PF01713,PF00488|PTHR11361:SF14,PTHR11361|K07456|GO:0005634,GO:0006298,GO:0045005,GO:0003684,GO:0005524,GO:0030983|LOC_Os04g58410.1|smr domain containing protein, expressed|	0.0e+00
Chr07	1117265	.	G	A	222.00	DP=33;VDB=0.0333;AF1=1;AC1=2;DP4=0,0,8,15;MQ=43;FQ=-96	Sobic.007G012200.1	NON_SYNONYMOUS_CODING	MODERATE	GT:PL:GQ	1/1:255,69,0:99	PAC:28378432	MISSENSE	Cgc/Tgc	R100C	***MISSING-DESCRIPTION***	Unknown	-	Unknown	-
Chr07	2532508	.	C	T	222.00	DP=41;VDB=0.0384;AF1=1;AC1=2;DP4=0,0,14,21;MQ=44;FQ=-132	Sobic.007G028000.1	NON_SYNONYMOUS_CODING	MODERATE	GT:PL:GQ	1/1:255,105,0:99	PAC:28378722	MISSENSE	cGt/cAt	R85H	***MISSING-DESCRIPTION***	Unknown	-	Unknown	-
Chr07	2689697	.	C	T	222.00	DP=38;VDB=0.0388;AF1=1;AC1=2;DP4=0,0,20,14;MQ=43;FQ=-129	Sobic.007G029300.1	NON_SYNONYMOUS_CODING	MODERATE	GT:PL:GQ	1/1:255,102,0:99	PAC:28376074	MISSENSE	cGa/cAa	R123Q	PF00501|PTHR11968|KOG1177|GO:0003824,GO:0008152|AT1G30520.1|AAE14|acyl-activating enzyme 14|LOC_Os08g03630.1|acyl-activating enzyme 14, putative, expressed|	GRMZM2G066426|GRMZM2G066426_T01|GRMZM2G066426_T01|PF00501|PTHR24095,PTHR24095:SF47|KOG1177|GO:0003824,GO:0008152|AT1G30520.1|AAE14|acyl-activating enzyme 14|	0.0e+00	AT1G30520|AT1G30520.1|AT1G30520.1|PF00501|PTHR24095,PTHR24095:SF47|KOG1177|GO:0009507,GO:0042372,GO:0008756,GO:0016208,GO:0003824,GO:0008152|LOC_Os08g03630.1|acyl-activating enzyme 14, putative, expressed|	2.0e-175
Chr07	2997187	.	C	T	222.00	DP=46;VDB=0.0374;AF1=1;AC1=2;DP4=0,0,19,25;MQ=44;FQ=-159	Sobic.007G034200.2	NON_SYNONYMOUS_CODING	MODERATE	GT:PL:GQ	1/1:255,132,0:99	PAC:28376379	MISSENSE	Gaa/Aaa	E309K	PF00176,PF00271|PTHR10799|KOG0390|GO:0003677,GO:0005524,GO:0003676,GO:0004386|AT2G16390.1|CHR35,DMS1,DRD1|SNF2 domain-containing protein / helicase domain-containing protein|LOC_Os08g19270.1|expressed protein|	GRMZM2G393742|GRMZM2G393742_T01|GRMZM2G393742_T01|PF00176,PF00271|PTHR10799:SF41,PTHR10799|KOG0390|GO:0003677,GO:0005524,GO:0003676,GO:0004386|AT2G16390.1|CHR35,DMS1,DRD1|SNF2 domain-containing protein / helicase domain-containing protein|	0.0e+00	AT2G16390|AT2G16390.1|AT2G16390.1|PF00176,PF00271|PTHR10799:SF41,PTHR10799|KOG0390|GO:0005575,GO:0006306,GO:0030422,GO:0003676,GO:0003677,GO:0004386,GO:0005524|LOC_Os08g19260.1|expressed protein|	0.0e+00
Chr07	2997187	.	C	T	222.00	DP=46;VDB=0.0374;AF1=1;AC1=2;DP4=0,0,19,25;MQ=44;FQ=-159	Sobic.007G034200.1	NON_SYNONYMOUS_CODING	MODERATE	GT:PL:GQ	1/1:255,132,0:99	PAC:28376380	MISSENSE	Gaa/Aaa	E309K	PF00176,PF00271|PTHR10799|KOG0390|GO:0003677,GO:0005524,GO:0003676,GO:0004386|AT2G16390.1|CHR35,DMS1,DRD1|SNF2 domain-containing protein / helicase domain-containing protein|LOC_Os08g19270.1|expressed protein|	GRMZM2G393742|GRMZM2G393742_T01|GRMZM2G393742_T01|PF00176,PF00271|PTHR10799:SF41,PTHR10799|KOG0390|GO:0003677,GO:0005524,GO:0003676,GO:0004386|AT2G16390.1|CHR35,DMS1,DRD1|SNF2 domain-containing protein / helicase domain-containing protein|	0.0e+00	AT2G16390|AT2G16390.1|AT2G16390.1|PF00176,PF00271|PTHR10799:SF41,PTHR10799|KOG0390|GO:0005575,GO:0006306,GO:0030422,GO:0003676,GO:0003677,GO:0004386,GO:0005524|LOC_Os08g19260.1|expressed protein|	0.0e+00
Chr07	3959602	.	C	T	222.00	DP=36;VDB=0.0404;AF1=1;AC1=2;DP4=0,0,10,19;MQ=45;FQ=-114	Sobic.007G040300.1	NON_SYNONYMOUS_CODING	MODERATE	GT:PL:GQ	1/1:255,87,0:99	PAC:28376247	MISSENSE	cGc/cAc	R59H	PF02668|GO:0016491,GO:0055114|AT3G21360.1|2-oxoglutarate (2OG) and Fe(II)-dependent oxygenase superfamily protein|LOC_Os01g09430.1|expressed protein|	GRMZM2G141665|GRMZM2G141665_T01|GRMZM2G141665_T01|PF02668|GO:0016491,GO:0055114|AT3G21360.1|2-oxoglutarate (2OG) and Fe(II)-dependent oxygenase superfamily protein|	5.0e-104	AT3G21360|AT3G21360.1|AT3G21360.1|PF02668|GO:0005634,GO:0055114,GO:0016491|LOC_Os01g09430.1|expressed protein|	1.0e-90
Chr07	4684828	.	C	T	222.00	DP=48;VDB=0.0374;AF1=1;AC1=2;DP4=0,0,25,14;MQ=43;FQ=-144	Sobic.007G047300.1	NON_SYNONYMOUS_CODING	MODERATE	GT:PL:GQ	1/1:255,117,0:99	PAC:28378126	MISSENSE	Ggc/Agc	G325S	PF08100,PF00891|PTHR11746|KOG3178|2.1.1.76|K05279|GO:0008171,GO:0008168,GO:0046983|AT5G54160.1|ATOMT1,OMT1|O-methyltransferase 1|LOC_Os08g06100.1|O-methyltransferase, putative, expressed|	***MISSING-DESCRIPTION***	0.0e+00	AT5G54160|AT5G54160.1|AT5G54160.1|PF00891,PF08100|PTHR11746|KOG3178|2.1.1.76|K05279|GO:0005634,GO:0005737,GO:0005829,GO:0005886,GO:0009809,GO:0051555,GO:0030755,GO:0033799,GO:0047763,GO:0008171,GO:0008168,GO:0046983|LOC_Os08g06100.1|O-methyltransferase, putative, expressed|	3.0e-153
Chr07	5110415	.	C	T	222.00	DP=39;VDB=0.0404;AF1=1;AC1=2;DP4=0,0,14,20;MQ=43;FQ=-129	Sobic.007G050600.1	NON_SYNONYMOUS_CODING	MODERATE	GT:PL:GQ	1/1:255,102,0:99	PAC:28376439	MISSENSE	aGc/aAc	S78N	PF03552|GO:0016760,GO:0030244,GO:0016020|AT5G16910.1|ATCSLD2,CSLD2|cellulose-synthase like D2|LOC_Os08g06380.1|CSLF6 - cellulose synthase-like family F; beta1,3;1,4 glucan synthase, expressed|	GRMZM2G110145|GRMZM2G110145_T01|GRMZM2G110145_T01|PF03552|PTHR13301,PTHR13301:SF23|GO:0016760,GO:0030244,GO:0016020|AT5G16910.1|ATCSLD2,CSLD2|cellulose-synthase like D2|	0.0e+00	AT3G03050|AT3G03050.1|AT3G03050.1|PF03552|PTHR10587,PTHR10587:SF9|KOG0320|GO:0005783,GO:0005794,GO:0005886,GO:0000271,GO:0009409,GO:0009832,GO:0010583,GO:0016757,GO:0016759,GO:0008270,GO:0016760,GO:0030244,GO:0016020|LOC_Os06g02180.1|CSLD2 - cellulose synthase-like family D, expressed|	0.0e+00
Chr07	6461070	.	C	T	222.00	DP=41;VDB=0.0399;AF1=1;AC1=2;DP4=0,0,19,15;MQ=43;FQ=-129	Sobic.007G062000.1	NON_SYNONYMOUS_CODING	MODERATE	GT:PL:GQ	1/1:255,102,0:99	PAC:28378648	MISSENSE	gGc/gAc	G463D	PF00781,PF00609|PTHR11255|GO:0004143,GO:0007205|AT2G20900.2|ATDGK5,DGK5|diacylglycerol kinase 5|LOC_Os08g08110.1|diacylglycerol kinase, putative, expressed|	GRMZM2G094452|GRMZM2G094452_T01|GRMZM2G094452_T01|PF00609,PF00781|PTHR11255:SF1,PTHR11255|GO:0004143,GO:0007205|AT2G20900.2|ATDGK5,DGK5|diacylglycerol kinase 5|	0.0e+00	AT2G20900|AT2G20900.3|AT2G20900.3|PF00609,PF00781|PTHR11255:SF1,PTHR11255|GO:0005575,GO:0007205,GO:0004143|LOC_Os04g54200.1|diacylglycerol kinase, putative, expressed|	0.0e+00
Chr07	6586350	.	C	T	222.00	DP=34;VDB=0.0388;AF1=1;AC1=2;DP4=0,0,15,15;MQ=45;FQ=-117	Sobic.007G063000.1	NON_SYNONYMOUS_CODING	MODERATE	GT:PL:GQ	1/1:255,90,0:99	PAC:28377799	MISSENSE	Cgg/Tgg	R538W	PF00176,PF00271|PTHR10799|KOG1001|GO:0003677,GO:0005524,GO:0003676,GO:0004386|AT1G50410.1|SNF2 domain-containing protein / helicase domain-containing protein / zinc finger protein-related|ChrUn.fgenesh.mRNA.85|expressed protein|	GRMZM2G449355|GRMZM2G449355_T02|GRMZM2G449355_T02|PF00176,PF00271|PTHR10799,PTHR10799:SF133|KOG1001|GO:0003677,GO:0005524,GO:0003676,GO:0004386|AT1G50410.1|SNF2 domain-containing protein / helicase domain-containing protein / zinc finger protein-related|	0.0e+00	AT1G50410|AT1G50410.1|AT1G50410.1|PF00176,PF00271|PTHR10799,PTHR10799:SF133|KOG1002|GO:0003676,GO:0003677,GO:0004386,GO:0005524,GO:0008270|ChrUn.fgenesh.mRNA.85|expressed protein|	0.0e+00
Chr07	7580680	.	C	T	222.00	DP=20;VDB=0.0374;AF1=1;AC1=2;DP4=0,0,2,15;MQ=44;FQ=-78	Sobic.007G070400.1	NON_SYNONYMOUS_CODING	MODERATE	GT:PL:GQ	1/1:255,51,0:99	PAC:28377851	MISSENSE	Gcg/Acg	A30T	PF03171|PTHR10209|KOG0143|GO:0016491,GO:0016706,GO:0055114|AT1G06650.2|2-oxoglutarate (2OG) and Fe(II)-dependent oxygenase superfamily protein|LOC_Os03g48430.1|1-aminocyclopropane-1-carboxylate oxidase homolog 4, putative, expressed|	GRMZM2G007140|GRMZM2G007140_T01|GRMZM2G007140_T01|PF03171|PTHR10209,PTHR10209:SF55|KOG0143|GO:0016491,GO:0016706,GO:0055114|AT1G06650.2|2-oxoglutarate (2OG) and Fe(II)-dependent oxygenase superfamily protein|	9.0e-147	AT1G06650|AT1G06650.2|AT1G06650.2|PF03171|PTHR10209,PTHR10209:SF55|KOG0143|GO:0005575,GO:0008150,GO:0010302,GO:0016491,GO:0016706,GO:0055114|LOC_Os04g10350.1|1-aminocyclopropane-1-carboxylate oxidase homolog 2, putative, expressed|	1.0e-74
Chr07	7920392	.	C	T	222.00	DP=40;VDB=0.0374;AF1=1;AC1=2;DP4=0,0,16,21;MQ=45;FQ=-138	Sobic.007G072200.1	NON_SYNONYMOUS_CODING	MODERATE	GT:PL:GQ	1/1:255,111,0:99	PAC:28378550	MISSENSE	Cgt/Tgt	R6C	***MISSING-DESCRIPTION***	Unknown	-	Unknown	-
Chr07	16010978	.	C	T	222.00	DP=61;VDB=0.0399;AF1=1;AC1=2;DP4=0,0,26,20;MQ=45;FQ=-165	Sobic.007G094600.1	NON_SYNONYMOUS_CODING	MODERATE	GT:PL:GQ	1/1:255,138,0:99	PAC:28377052	MISSENSE	tCc/tTc	S323F	PF00067|PTHR19383|KOG0157|GO:0005506,GO:0009055,GO:0016705,GO:0020037,GO:0055114|AT2G23180.1|CYP96A1|cytochrome P450, family 96, subfamily A, polypeptide 1|LOC_Os08g16260.1|cytochrome P450 protein, putative, expressed|	GRMZM2G070620|GRMZM2G070620_T01|GRMZM2G070620_T01|PF00067|PTHR24296|KOG0157|GO:0005506,GO:0009055,GO:0016705,GO:0020037,GO:0055114|AT2G21910.1|CYP96A5|cytochrome P450, family 96, subfamily A, polypeptide 5|	0.0e+00	AT2G23180|AT2G23180.1|AT2G23180.1|PF00067|PTHR24296|KOG0157|GO:0012505,GO:0055114,GO:0004497,GO:0005506,GO:0009055,GO:0019825,GO:0020037,GO:0016705|LOC_Os03g04650.1|cytochrome P450 protein, putative, expressed|	2.0e-118
Chr07	26219158	.	C	T	222.00	DP=43;VDB=0.0355;AF1=1;AC1=2;DP4=0,0,11,22;MQ=45;FQ=-126	Sobic.007G101900.1	NON_SYNONYMOUS_CODING	MODERATE	GT:PL:GQ	1/1:255,99,0:99	PAC:28377437	MISSENSE	Gcg/Acg	A61T	***MISSING-DESCRIPTION***	Unknown	-	Unknown	-
Chr07	36363653	.	G	A	222.00	DP=46;VDB=0.0355;AF1=1;AC1=2;DP4=0,0,31,12;MQ=44;FQ=-156	Sobic.007G105600.1	NON_SYNONYMOUS_CODING	MODERATE	GT:PL:GQ	1/1:255,129,0:99	PAC:28377079	MISSENSE	cCt/cTt	P618L	PF07645,PF00069,PF07714|PTHR23258|KOG1187|GO:0004672,GO:0005524,GO:0006468,GO:0005509|AT1G21270.1|WAK2|wall-associated kinase 2|LOC_Os09g38910.1|OsWAK92 - OsWAK receptor-like protein kinase, expressed|	GRMZM2G355233|GRMZM2G355233_T01|GRMZM2G355233_T01|PF07645,PF00069|PTHR24420,PTHR24420:SF444|KOG1187|GO:0004672,GO:0005524,GO:0006468,GO:0005509|AT1G21270.1|WAK2|wall-associated kinase 2|	0.0e+00	AT1G21270|AT1G21270.1|AT1G21270.1|PF00069,PF07645|PTHR24420,PTHR24420:SF444|KOG1187|GO:0005886,GO:0006468,GO:0009311,GO:0009751,GO:0009826,GO:0009992,GO:0004672,GO:0004674,GO:0005509,GO:0005524,GO:0005515|LOC_Os02g41500.1|OsWAK13 - OsWAK receptor-like protein kinase, expressed|	2.0e-158
Chr07	54128610	.	C	T	205.00	DP=21;VDB=0.0404;AF1=1;AC1=2;DP4=0,0,4,9;MQ=45;FQ=-66	Sobic.007G132900.1	NON_SYNONYMOUS_CODING	MODERATE	GT:PL:GQ	1/1:238,39,0:75	PAC:28376369	MISSENSE	gGc/gAc	G115D	PF00538|PTHR11467|GO:0003677,GO:0006334,GO:0000786,GO:0005634|AT1G14900.1|HMGA|high mobility group A|LOC_Os08g33190.1|linker histone H1 and H5 family protein, expressed|	GRMZM2G106133|GRMZM2G106133_T02|GRMZM2G106133_T02|PF00538|PTHR11467|GO:0003677,GO:0006334,GO:0000786,GO:0005634|AT1G14900.1|HMGA|high mobility group A|	1.0e-56	AT1G14900|AT1G14900.1|AT1G14900.1|PF00538,PF02178|GO:0000790,GO:0005634,GO:0005829,GO:0006334,GO:0006355,GO:0003677,GO:0000786|LOC_Os09g23730.1|HMG-Y-related protein A, putative, expressed|	8.0e-24
Chr07	58308738	.	G	A	222.00	DP=27;VDB=0.0333;AF1=1;AC1=2;DP4=0,0,16,11;MQ=45;FQ=-108	Sobic.007G161000.1	SPLICE_SITE_ACCEPTOR	HIGH	GT:PL:GQ	1/1:255,81,0:99	PAC:28377249	-	-	-	PF02463,PF06470|PTHR18937|KOG0018|K06636|GO:0005515,GO:0005524,GO:0051276,GO:0005694|AT3G54670.3|ATSMC1,SMC1,TTN8|Structural maintenance of chromosomes (SMC) family protein|LOC_Os12g44390.1|RecF/RecN/SMC N terminal domain containing protein, expressed|	GRMZM2G416069|GRMZM2G416069_T02|GRMZM2G416069_T02|PF02463|PTHR18937,PTHR18937:SF12|K06636|GO:0005524,GO:0005694|AT3G54670.3|ATSMC1,SMC1,TTN8|Structural maintenance of chromosomes (SMC) family protein|	0.0e+00	AT3G54670|AT3G54670.3|AT3G54670.3|PF02463,PF06470|PTHR18937,PTHR18937:SF12|KOG0018|K06636|GO:0005634,GO:0008278,GO:0009507,GO:0007059,GO:0007062,GO:0005215,GO:0005524,GO:0005694,GO:0016032,GO:0005515,GO:0051276|LOC_Os12g44390.1|RecF/RecN/SMC N terminal domain containing protein, expressed|	0.0e+00
Chr07	58363933	.	G	A	222.00	DP=40;VDB=0.0399;AF1=1;AC1=2;DP4=0,0,16,17;MQ=46;FQ=-126	Sobic.007G162000.1	NON_SYNONYMOUS_CODING	MODERATE	GT:PL:GQ	1/1:255,99,0:99	PAC:28376453	MISSENSE	gGa/gAa	G543E	PF03080|AT5G18460.1|Protein of Unknown Function (DUF239)|LOC_Os08g45170.1|carboxyl-terminal peptidase, putative, expressed|	GRMZM2G016210|GRMZM2G016210_T01|GRMZM2G016210_T01|PF03080|AT5G18460.1|Protein of Unknown Function (DUF239)|	0.0e+00	AT5G18460|AT5G18460.1|AT5G18460.1|PF03080|GO:0012505,GO:0008150|LOC_Os07g38590.1|carboxyl-terminal peptidase, putative, expressed|	3.0e-156
Chr07	64038501	.	G	A	222.00	DP=51;VDB=0.0399;AF1=1;AC1=2;DP4=0,0,19,22;MQ=44;FQ=-150	Sobic.007G225300.1	NON_SYNONYMOUS_CODING	MODERATE	GT:PL:GQ	1/1:255,123,0:99	PAC:28378545	MISSENSE	Ccg/Tcg	P27S	PF03060,PF01070,PF00478|GO:0003824,GO:0055114,GO:0016491,GO:0018580|AT5G64250.2|Aldolase-type TIM barrel family protein|LOC_Os08g37874.1|2-nitropropane dioxygenase family, putative, expressed|	GRMZM2G048616|GRMZM2G048616_T01|GRMZM2G048616_T01|PF03060|PTHR11911,PTHR11911:SF39|GO:0016491,GO:0018580,GO:0055114|AT5G64250.2|Aldolase-type TIM barrel family protein|	0.0e+00	AT5G64250|AT5G64250.2|AT5G64250.2|PF03060|GO:0008152,GO:0009610,GO:0046686,GO:0003824,GO:0016491,GO:0018580,GO:0055114|LOC_Os08g37874.1|2-nitropropane dioxygenase family, putative, expressed|	2.0e-171
Chr07	64038501	.	G	A	222.00	DP=51;VDB=0.0399;AF1=1;AC1=2;DP4=0,0,19,22;MQ=44;FQ=-150	Sobic.007G225300.2	NON_SYNONYMOUS_CODING	MODERATE	GT:PL:GQ	1/1:255,123,0:99	PAC:28378546	MISSENSE	Ccg/Tcg	P27S	PF03060,PF01070,PF00478|GO:0003824,GO:0055114,GO:0016491,GO:0018580|AT5G64250.2|Aldolase-type TIM barrel family protein|LOC_Os08g37874.1|2-nitropropane dioxygenase family, putative, expressed|	GRMZM2G048616|GRMZM2G048616_T01|GRMZM2G048616_T01|PF03060|PTHR11911,PTHR11911:SF39|GO:0016491,GO:0018580,GO:0055114|AT5G64250.2|Aldolase-type TIM barrel family protein|	0.0e+00	AT5G64250|AT5G64250.2|AT5G64250.2|PF03060|GO:0008152,GO:0009610,GO:0046686,GO:0003824,GO:0016491,GO:0018580,GO:0055114|LOC_Os08g37874.1|2-nitropropane dioxygenase family, putative, expressed|	6.0e-141
Chr08	222456	.	C	T	222.00	DP=60;VDB=0.0371;AF1=1;AC1=2;DP4=0,0,20,33;MQ=45;FQ=-187	Sobic.008G002400.1	NON_SYNONYMOUS_CODING	MODERATE	GT:PL:GQ	1/1:255,160,0:99	PAC:28393230	MISSENSE	Ctt/Ttt	L826F	PTHR11638|AT2G29970.1|Double Clp-N motif-containing P-loop nucleoside triphosphate hydrolases superfamily protein|LOC_Os11g01330.1|expressed protein|	GRMZM2G109674|GRMZM2G109674_T01|GRMZM2G109674_T01|PTHR11638:SF64,PTHR11638|AT2G29970.1|Double Clp-N motif-containing P-loop nucleoside triphosphate hydrolases superfamily protein|	0.0e+00	AT2G29970|AT2G29970.1|AT2G29970.1|PTHR11638:SF64,PTHR11638|KOG1051|GO:0005575|LOC_Os12g01360.1|expressed protein|	2.0e-63
Chr08	1234421	.	C	T	222.00	DP=44;VDB=0.0374;AF1=1;AC1=2;DP4=0,0,20,16;MQ=45;FQ=-135	Sobic.008G014700.1	NON_SYNONYMOUS_CODING	MODERATE	GT:PL:GQ	1/1:255,108,0:99	PAC:28393467	MISSENSE	aGg/aAg	R349K	PF03151|PTHR11132|KOG1441|AT4G32390.1|Nucleotide-sugar transporter family protein|LOC_Os11g04380.1|domain of unknown function, DUF250 domain containing protein, expressed|	GRMZM2G178734|GRMZM2G178734_T01|GRMZM2G178734_T01|PF03151|PTHR11132|KOG1441|AT4G32390.1|Nucleotide-sugar transporter family protein|	8.0e-166	AT4G32390|AT4G32390.1|AT4G32390.1|PF03151,PF00892|PTHR11132|KOG1441|GO:0012505,GO:0016020,GO:0008514|LOC_Os01g58870.1|domain of unknown function, DUF250 domain containing protein, expressed|	8.0e-125
Chr08	2002297	.	C	T	64.50	DP=7;VDB=0.0001;AF1=1;AC1=2;DP4=0,0,2,2;MQ=28;FQ=-39	Sobic.008G022800.1	NON_SYNONYMOUS_CODING	MODERATE	GT:PL:GQ	1/1:97,12,0:21	PAC:28393907	MISSENSE	Ctc/Ttc	L206F	PF00544|AT1G67750.1|Pectate lyase family protein|LOC_Os05g22800.1|pectate lyase precursor, putative, expressed|	GRMZM2G131912|GRMZM2G131912_T01|GRMZM2G131912_T01|PF00544|4.2.2.2|K01728|AT4G13710.1|Pectin lyase-like superfamily protein|	4.0e-88	AT1G67750|AT1G67750.1|AT1G67750.1|PF00544|4.2.2.2|K01728|GO:0012505,GO:0008150,GO:0030570|LOC_Os04g05050.1|pectate lyase precursor, putative, expressed|	7.0e-93
Chr08	2272753	.	C	T	222.00	DP=44;VDB=0.0388;AF1=1;AC1=2;DP4=0,0,14,18;MQ=44;FQ=-123	Sobic.008G025300.1	NON_SYNONYMOUS_CODING	MODERATE	GT:PL:GQ	1/1:255,96,0:99	PAC:28393531	MISSENSE	Ggg/Agg	G166R	PF04525|AT2G38640.1|Protein of unknown function (DUF567)|LOC_Os11g02750.1|DUF567 domain containing protein, putative, expressed|	GRMZM2G094418|GRMZM2G094418_T01|GRMZM2G094418_T01|PF04525|AT2G38640.1|Protein of unknown function (DUF567)|	3.0e-74	AT2G38640|AT2G38640.1|AT2G38640.1|PF04525|GO:0005575,GO:0008150,GO:0003674|LOC_Os05g40630.1|DUF567 domain containing protein, putative, expressed|	2.0e-29
Chr08	3028158	.	C	T	222.00	DP=47;VDB=0.0388;AF1=1;AC1=2;DP4=0,0,21,19;MQ=42;FQ=-147	Sobic.008G033300.1	NON_SYNONYMOUS_CODING	MODERATE	GT:PL:GQ	1/1:255,120,0:99	PAC:28393759	MISSENSE	Gac/Aac	D24N	PF01699|PTHR12266|KOG2399|GO:0055085,GO:0016021|AT1G08960.1|ATCAX11,CAX11|cation exchanger 11|LOC_Os11g05070.1|sodium/calcium exchanger protein, putative, expressed|	GRMZM2G004414|GRMZM2G004414_T01|GRMZM2G004414_T01|PF01699|PTHR12266|KOG2399|GO:0055085,GO:0016021|AT1G08960.1|ATCAX11,CAX11|cation exchanger 11|	0.0e+00	AT1G08960|AT1G08960.1|AT1G08960.1|PF01699|PTHR12266|KOG2399|GO:0012505,GO:0016021,GO:0006812,GO:0055085,GO:0005432,GO:0015491|LOC_Os03g08230.1|sodium/calcium exchanger protein, putative, expressed|	3.0e-142
Chr08	3666464	.	C	T	222.00	DP=53;VDB=0.0399;AF1=1;AC1=2;DP4=0,0,27,21;MQ=45;FQ=-171	Sobic.008G039100.1	NON_SYNONYMOUS_CODING	MODERATE	GT:PL:GQ	1/1:255,144,0:99	PAC:28392455	MISSENSE	cGg/cAg	R574Q	PF02383|PTHR11200|KOG1889|GO:0042578|AT3G51460.1|RHD4|Phosphoinositide phosphatase family protein|LOC_Os02g34884.1|SacI homology domain containing protein, expressed|	GRMZM2G171080|GRMZM2G171080_T02|GRMZM2G171080_T02|PF02383|PTHR11200|KOG1889|GO:0042578|AT3G51460.1|RHD4|Phosphoinositide phosphatase family protein|	0.0e+00	AT3G51460|AT3G51460.1|AT3G51460.1|PF02383|PTHR11200|KOG1889|GO:0005886,GO:0031520,GO:0048768,GO:0004439,GO:0043812,GO:0042578|LOC_Os02g34884.1|SacI homology domain containing protein, expressed|	0.0e+00
Chr08	6154617	.	C	T	222.00	DP=43;VDB=0.0374;AF1=1;AC1=2;DP4=0,0,17,15;MQ=44;FQ=-123	Sobic.008G058800.1	NON_SYNONYMOUS_CODING	MODERATE	GT:PL:GQ	1/1:255,96,0:99	PAC:28393899	MISSENSE	gCc/gTc	A243V	AT3G17280.1|F-box and associated interaction domains-containing protein|LOC_Os10g05240.1|OsFBX369 - F-box domain containing protein, expressed|	GRMZM2G118109|GRMZM2G118109_T02|GRMZM2G118109_T02|PF00646|GO:0005515|AT3G17570.1|F-box and associated interaction domains-containing protein|	1.0e-58	Unknown	-
Chr08	6154617	.	C	T	222.00	DP=43;VDB=0.0374;AF1=1;AC1=2;DP4=0,0,17,15;MQ=44;FQ=-123	Sobic.008G058800.2	NON_SYNONYMOUS_CODING	MODERATE	GT:PL:GQ	1/1:255,96,0:99	PAC:28393900	MISSENSE	gCc/gTc	A243V	AT3G17280.1|F-box and associated interaction domains-containing protein|LOC_Os10g05240.1|OsFBX369 - F-box domain containing protein, expressed|	GRMZM2G118109|GRMZM2G118109_T02|GRMZM2G118109_T02|PF00646|GO:0005515|AT3G17570.1|F-box and associated interaction domains-containing protein|	1.0e-58	Unknown	-
Chr08	6786677	.	C	T	222.00	DP=26;VDB=0.0404;AF1=1;AC1=2;DP4=0,0,13,13;MQ=44;FQ=-105	Sobic.008G063300.2	NON_SYNONYMOUS_CODING	MODERATE	GT:PL:GQ	1/1:255,78,0:99	PAC:28393165	MISSENSE	tCg/tTg	S214L	PF00929|PTHR12801|KOG2248|3.1.-.-|K14570|AT5G25800.1|Polynucleotidyl transferase, ribonuclease H-like superfamily protein|LOC_Os12g08740.1|exonuclease, putative, expressed|	GRMZM2G310674|GRMZM2G310674_T02|GRMZM2G310674_T02|PF00929|PTHR12801|KOG2248|3.1.-.-|K14570|AT5G25800.1|Polynucleotidyl transferase, ribonuclease H-like superfamily protein|	0.0e+00	AT5G25800|AT5G25800.1|AT5G25800.1|PF00929|PTHR12801|KOG2248|3.1.-.-|K14570|GO:0005622,GO:0003676,GO:0004527|LOC_Os12g08740.1|exonuclease, putative, expressed|	0.0e+00
Chr08	6786677	.	C	T	222.00	DP=26;VDB=0.0404;AF1=1;AC1=2;DP4=0,0,13,13;MQ=44;FQ=-105	Sobic.008G063300.1	NON_SYNONYMOUS_CODING	MODERATE	GT:PL:GQ	1/1:255,78,0:99	PAC:28393166	MISSENSE	tCg/tTg	S214L	PF00929|PTHR12801|KOG2248|3.1.-.-|K14570|AT5G25800.1|Polynucleotidyl transferase, ribonuclease H-like superfamily protein|LOC_Os12g08740.1|exonuclease, putative, expressed|	GRMZM2G310674|GRMZM2G310674_T02|GRMZM2G310674_T02|PF00929|PTHR12801|KOG2248|3.1.-.-|K14570|AT5G25800.1|Polynucleotidyl transferase, ribonuclease H-like superfamily protein|	0.0e+00	AT5G25800|AT5G25800.1|AT5G25800.1|PF00929|PTHR12801|KOG2248|3.1.-.-|K14570|GO:0005622,GO:0003676,GO:0004527|LOC_Os12g08740.1|exonuclease, putative, expressed|	0.0e+00
Chr08	8310853	.	C	T	222.00	DP=39;VDB=0.0388;AF1=1;AC1=2;DP4=0,0,14,22;MQ=44;FQ=-135	Sobic.008G069600.1	NON_SYNONYMOUS_CODING	MODERATE	GT:PL:GQ	1/1:255,108,0:99	PAC:28393438	MISSENSE	Gcg/Acg	A38T	AT1G65295.1|LOC_Os11g02820.1|CRP10 - Cysteine-rich family protein precursor, expressed|	Unknown	-	Unknown	-
Chr08	12120284	.	C	T	222.00	DP=36;VDB=0.0401;AF1=1;AC1=2;DP4=0,0,18,15;MQ=44;FQ=-126	Sobic.008G078200.1	NON_SYNONYMOUS_CODING	MODERATE	GT:PL:GQ	1/1:255,99,0:99	PAC:28392314	MISSENSE	Gca/Aca	A30T	AT5G55390.1|EDM2|ENHANCED DOWNY MILDEW 2|LOC_Os12g12300.1|EDM2, putative, expressed|	GRMZM2G377079|GRMZM2G377079_T01|GRMZM2G377079_T01|PTHR13863,PTHR13863:SF5|AT5G55390.1|EDM2|ENHANCED DOWNY MILDEW 2|	2.0e-147	AT5G55390|AT5G55390.2|AT5G55390.2|PF12047|PTHR13863,PTHR13863:SF5|GO:0005634,GO:0007165,GO:0009911,GO:0010228,GO:0050832,GO:0003700,GO:0005515|LOC_Os08g24946.1|EDM2, putative, expressed|	3.0e-53
Chr08	14569305	.	C	T	222.00	DP=35;VDB=0.0399;AF1=1;AC1=2;DP4=0,0,16,14;MQ=44;FQ=-117	Sobic.008G082000.1	NON_SYNONYMOUS_CODING	MODERATE	GT:PL:GQ	1/1:255,90,0:99	PAC:28392294	MISSENSE	Gtg/Atg	V316M	PF02042|AT4G35590.1|RWP-RK domain-containing protein|LOC_Os12g12970.1|RWP-RK domain-containing protein, putative, expressed|	GRMZM2G004663|GRMZM2G004663_T01|GRMZM2G004663_T01|PF02042|AT4G35590.1|RWP-RK domain-containing protein|	2.0e-147	Unknown	-
Chr08	45103497	.	G	A	222.00	DP=54;VDB=0.0388;AF1=1;AC1=2;DP4=0,0,34,17;MQ=43;FQ=-181	Sobic.008G115700.1	STOP_GAINED	HIGH	GT:PL:GQ	1/1:255,154,0:99	PAC:28394311	NONSENSE	tGg/tAg	W125*	PF00931|PTHR23155|KOG4658|GO:0043531|AT3G46730.1|NB-ARC domain-containing disease resistance protein|LOC_Os12g17480.1|MLA12, putative, expressed|	GRMZM5G898898|GRMZM5G898898_T01|GRMZM5G898898_T01|PF00931|PTHR23155,PTHR23155:SF229|KOG4658|GO:0043531,GO:0006915,GO:0005524|AT3G46730.1|NB-ARC domain-containing disease resistance protein|	1.0e-167	AT3G07040|AT3G07040.1|AT3G07040.1|PF00560,PF00931|PTHR23155,PTHR23155:SF234|KOG4658|K13457|GO:0005886,GO:0006952,GO:0009626,GO:0000166,GO:0005515,GO:0043531,GO:0006915,GO:0005524|LOC_Os04g46300.1|disease resistance protein RPM1, putative, expressed|	2.0e-62
Chr08	47163802	.	G	A	222.00	DP=37;VDB=0.0394;AF1=1;AC1=2;DP4=0,0,17,18;MQ=44;FQ=-132	Sobic.008G123200.1	NON_SYNONYMOUS_CODING	MODERATE	GT:PL:GQ	1/1:255,105,0:99	PAC:28393719	MISSENSE	tGc/tAc	C575Y	PF00498,PF05496,PF00004|PTHR23074|KOG0737|GO:0005524,GO:0005515,GO:0009378,GO:0006281,GO:0006310|AT4G02480.1|AAA-type ATPase family protein|LOC_Os11g43970.1|AAA-type ATPase family protein, putative, expressed|	GRMZM2G126453|GRMZM2G126453_T01|GRMZM2G126453_T01|PF00004|PTHR23074,PTHR23074:SF20|KOG0737|GO:0005524,GO:0009378,GO:0006281,GO:0006310,GO:0016887|AT1G02890.1|AAA-type ATPase family protein|	0.0e+00	AT4G02480|AT4G02480.1|AT4G02480.1|PF00004|PTHR23074,PTHR23074:SF20|KOG0737|GO:0009507,GO:0000166,GO:0005524,GO:0016887,GO:0017111|LOC_Os11g43970.1|AAA-type ATPase family protein, putative, expressed|	0.0e+00
Chr08	48498353	.	G	A	222.00	DP=46;VDB=0.0374;AF1=1;AC1=2;DP4=0,0,19,22;MQ=44;FQ=-150	Sobic.008G132700.1	SPLICE_SITE_ACCEPTOR	HIGH	GT:PL:GQ	1/1:255,123,0:99	PAC:28392728	-	-	-	PF08442|PTHR23118|KOG1254|2.3.3.8|K01648|AT1G09430.1|ACLA-3|ATP-citrate lyase A-3|LOC_Os12g37870.1|ATP-grasp domain containing protein, expressed|	GRMZM2G034083|GRMZM2G034083_T01|GRMZM2G034083_T01|PF08442|PTHR23118|KOG1254|2.3.3.8|K01648|AT1G09430.1|ACLA-3|ATP-citrate lyase A-3|	0.0e+00	AT1G09430|AT1G09430.1|AT1G09430.1|PF08442|PTHR23118|KOG1254|2.3.3.8|K01648|GO:0009346,GO:0006085,GO:0003878|LOC_Os11g47330.1|ATP-grasp domain containing protein, expressed|	0.0e+00
Chr08	52035973	.	G	A	187.00	DP=19;VDB=0.0308;AF1=1;AC1=2;DP4=0,0,11,3;MQ=44;FQ=-69	Sobic.008G160700.1	NON_SYNONYMOUS_CODING	MODERATE	GT:PL:GQ	1/1:220,42,0:81	PAC:28392585	MISSENSE	aGc/aAc	S62N	PF00289,PF02786,PF07478,PF02785,PF00364|PTHR18866|KOG0238|6.4.1.4|K01968|GO:0003824,GO:0008152,GO:0016874,GO:0005524,GO:0008716|AT1G03090.2|MCCA|methylcrotonyl-CoA carboxylase alpha chain, mitochondrial / 3-methylcrotonyl-CoA carboxylase 1 (MCCA)|LOC_Os12g41250.1|methylcrotonoyl-CoA carboxylase subunit alpha, mitochondrial precursor, putative, expressed|	GRMZM2G019926|GRMZM2G019926_T03|GRMZM2G019926_T03|PF02785,PF00364,PF02786,PF00289|PTHR18866,PTHR18866:SF18|KOG0238|6.4.1.4|K01968|GO:0003824,GO:0008152,GO:0016874,GO:0005524,GO:0008716|AT1G03090.2|MCCA|methylcrotonyl-CoA carboxylase alpha chain, mitochondrial / 3-methylcrotonyl-CoA carboxylase 1 (MCCA)|	0.0e+00	AT1G03090|AT1G03090.2|AT1G03090.2|PF02785,PF00364,PF02786,PF00289|PTHR18866,PTHR18866:SF18|KOG0238|6.4.1.4|K01968|GO:0005739,GO:0022626,GO:0006552,GO:0004485,GO:0050897,GO:0003824,GO:0008152,GO:0016874,GO:0005524|LOC_Os12g41250.1|methylcrotonoyl-CoA carboxylase subunit alpha, mitochondrial precursor, putative, expressed|	0.0e+00
Chr08	52475180	.	G	A	203.00	DP=27;VDB=0.0355;AF1=1;AC1=2;DP4=0,0,19,2;MQ=43;FQ=-90	Sobic.008G165100.1	NON_SYNONYMOUS_CODING	MODERATE	GT:PL:GQ	1/1:236,63,0:99	PAC:28392733	MISSENSE	Gcg/Acg	A5T	PF12457,PF01585,PF07842|PTHR23329|KOG2184|K13103|GO:0003676,GO:0003677,GO:0006355,GO:0005634|AT2G42330.1|GC-rich sequence DNA-binding factor-like protein with Tuftelin interacting domain|LOC_Os12g42140.1|G-patch domain containing protein, putative, expressed|	GRMZM2G114584|GRMZM2G114584_T03|GRMZM2G114584_T03|PF01585,PF07842,PF12457|PTHR23329,PTHR23329:SF1|KOG2184|K13103|GO:0003676,GO:0003677,GO:0006355,GO:0005634,GO:0005622,GO:0003700|AT1G17070.1|GC-rich sequence DNA-binding factor-like protein with Tuftelin interacting domain|	0.0e+00	AT1G17070|AT1G17070.1|AT1G17070.1|PF01585,PF07842,PF12457|PTHR23329|KOG2184|K13103|GO:0008150,GO:0003676,GO:0003677,GO:0006355,GO:0005634,GO:0005622,GO:0003700|LOC_Os12g42140.1|G-patch domain containing protein, putative, expressed|	0.0e+00
Chr08	52820643	.	G	A	222.00	DP=49;VDB=0.0404;AF1=1;AC1=2;DP4=0,0,21,22;MQ=44;FQ=-156	Sobic.008G167700.1	NON_SYNONYMOUS_CODING	MODERATE	GT:PL:GQ	1/1:255,129,0:99	PAC:28392332	MISSENSE	cCg/cTg	P104L	AT2G34730.1|myosin heavy chain-related|LOC_Os12g41810.1|expressed protein|	GRMZM5G889760|GRMZM5G889760_T01|GRMZM5G889760_T01|AT2G34730.1|myosin heavy chain-related|	0.0e+00	AT2G34730|AT2G34730.1|AT2G34730.1|GO:0005739|LOC_Os09g04810.1|myosin heavy chain-related, putative, expressed|	3.0e-40
Chr09	56635	.	G	A	222.00	DP=26;VDB=0.0384;AF1=1;AC1=2;DP4=0,0,19,7;MQ=44;FQ=-105	Sobic.009G000300.1	NON_SYNONYMOUS_CODING	MODERATE	GT:PL:GQ	1/1:255,78,0:99	PAC:28370427	MISSENSE	tCg/tTg	S215L	PF07714,PF00069|PTHR23258|KOG1187|GO:0004672,GO:0005524,GO:0006468|AT1G26150.1|ATPERK10,PERK10|proline-rich extensin-like receptor kinase 10|LOC_Os05g01040.1|serine/threonine-protein kinase, putative, expressed|	GRMZM2G458548|GRMZM2G458548_T02|GRMZM2G458548_T02|PF07714|PTHR24420:SF644,PTHR24420|KOG1187|GO:0004672,GO:0005524,GO:0006468|AT5G38560.1|Protein kinase superfamily protein|	0.0e+00	AT1G26150|AT1G26150.1|AT1G26150.1|PF00069|PTHR24420:SF644,PTHR24420|KOG1187|GO:0005886,GO:0006468,GO:0004672,GO:0004674,GO:0005524|LOC_Os05g01040.1|serine/threonine-protein kinase, putative, expressed|	7.0e-168
Chr09	1982700	.	G	A	222.00	DP=55;VDB=0.0374;AF1=1;AC1=2;DP4=0,0,19,29;MQ=45;FQ=-171	Sobic.009G022500.1	NON_SYNONYMOUS_CODING	MODERATE	GT:PL:GQ	1/1:255,144,0:99	PAC:28370859	MISSENSE	aGc/aAc	S678N	PF00005,PF01061|PTHR19241|KOG0061|GO:0005524,GO:0016887,GO:0016020|AT2G39350.1|ABC-2 type transporter family protein|LOC_Os05g02890.1|white-brown complex homolog protein 16, putative, expressed|	GRMZM2G474658|GRMZM2G474658_T02|GRMZM2G474658_T02|PF01061,PF00005|PTHR19241,PTHR19241:SF102|KOG0061|GO:0005524,GO:0016887,GO:0016020|AT3G55090.1|ABC-2 type transporter family protein|	0.0e+00	AT3G55090|AT3G55090.1|AT3G55090.1|PF01061,PF00005|PTHR19241,PTHR19241:SF102|KOG0061|GO:0016020,GO:0010583,GO:0042626,GO:0005524,GO:0016887|LOC_Os03g17350.1|white-brown complex homolog protein, putative, expressed|	0.0e+00
Chr09	2810428	.	G	A	222.00	DP=37;VDB=0.0401;AF1=1;AC1=2;DP4=0,0,18,14;MQ=46;FQ=-123	Sobic.009G031400.1	NON_SYNONYMOUS_CODING	MODERATE	GT:PL:GQ	1/1:255,96,0:99	PAC:28371613	MISSENSE	gCt/gTt	A97V	PF00501|PTHR11968|KOG1256|6.2.1.3|K01897|GO:0003824,GO:0008152|AT2G47240.1|CER8,LACS1|AMP-dependent synthetase and ligase family protein|LOC_Os05g04170.2|AMP-binding enzyme, putative, expressed|	GRMZM2G101875|GRMZM2G101875_T02|GRMZM2G101875_T02|PF00501|PTHR24096|KOG1256|6.2.1.3|K01897|GO:0003824,GO:0008152|AT2G47240.1|CER8,LACS1|AMP-dependent synthetase and ligase family protein|	0.0e+00	AT2G47240|AT2G47240.2|AT2G47240.2|PF00501|PTHR24096|KOG1256|6.2.1.3|K01897|GO:0005575,GO:0006633,GO:0010025,GO:0010143,GO:0004467,GO:0031957,GO:0003824,GO:0008152|LOC_Os05g04170.2|AMP-binding enzyme, putative, expressed|	0.0e+00
Chr09	2810428	.	G	A	222.00	DP=37;VDB=0.0401;AF1=1;AC1=2;DP4=0,0,18,14;MQ=46;FQ=-123	Sobic.009G031400.2	NON_SYNONYMOUS_CODING	MODERATE	GT:PL:GQ	1/1:255,96,0:99	PAC:28371614	MISSENSE	gCt/gTt	A97V	PF00501|PTHR11968|KOG1256|GO:0003824,GO:0008152|AT2G47240.1|CER8,LACS1|AMP-dependent synthetase and ligase family protein|LOC_Os05g04170.2|AMP-binding enzyme, putative, expressed|	GRMZM2G101875|GRMZM2G101875_T02|GRMZM2G101875_T02|PF00501|PTHR24096|KOG1256|6.2.1.3|K01897|GO:0003824,GO:0008152|AT2G47240.1|CER8,LACS1|AMP-dependent synthetase and ligase family protein|	0.0e+00	AT2G47240|AT2G47240.2|AT2G47240.2|PF00501|PTHR24096|KOG1256|6.2.1.3|K01897|GO:0005575,GO:0006633,GO:0010025,GO:0010143,GO:0004467,GO:0031957,GO:0003824,GO:0008152|LOC_Os05g04170.2|AMP-binding enzyme, putative, expressed|	0.0e+00
Chr09	3062609	.	G	A	222.00	DP=30;VDB=0.0399;AF1=1;AC1=2;DP4=0,0,9,13;MQ=45;FQ=-93	Sobic.009G033500.1	NON_SYNONYMOUS_CODING	MODERATE	GT:PL:GQ	1/1:255,66,0:99	PAC:28370364	MISSENSE	Gac/Aac	D159N	PF00141|GO:0004601,GO:0020037,GO:0006979,GO:0055114|AT4G11290.1|Peroxidase superfamily protein|LOC_Os05g04490.1|peroxidase precursor, putative, expressed|	***MISSING-DESCRIPTION***	0.0e+00	AT1G05260|AT1G05260.1|AT1G05260.1|PF00141|1.11.1.7|K00430|GO:0005783,GO:0009269,GO:0009409,GO:0042538,GO:0004601,GO:0020037,GO:0006979,GO:0055114|LOC_Os06g46799.1|peroxidase precursor, putative, expressed|	5.0e-84
Chr09	3597679	.	G	A	222.00	DP=38;VDB=0.0333;AF1=1;AC1=2;DP4=0,0,18,16;MQ=44;FQ=-129	Sobic.009G037800.1	NON_SYNONYMOUS_CODING	MODERATE	GT:PL:GQ	1/1:255,102,0:99	PAC:28371411	MISSENSE	Gag/Aag	E164K	PF00300|PTHR23029|KOG0235|AT3G05170.1|Phosphoglycerate mutase family protein|LOC_Os05g04960.1|phosphoglycerate mutase, putative, expressed|	***MISSING-DESCRIPTION***	0.0e+00	AT3G05170|AT3G05170.1|AT3G05170.1|PF00300|PTHR23029|KOG0235|GO:0005575,GO:0008152,GO:0003824|LOC_Os05g04960.1|phosphoglycerate mutase, putative, expressed|	6.0e-125
Chr09	4410513	.	G	A	222.00	DP=44;VDB=0.0404;AF1=1;AC1=2;DP4=0,0,21,8;MQ=44;FQ=-114	Sobic.009G045600.1	NON_SYNONYMOUS_CODING	MODERATE	GT:PL:GQ	1/1:255,87,0:99	PAC:28368963	MISSENSE	Ggc/Agc	G299S	PF00403|PTHR22814|KOG1603|GO:0046872,GO:0030001|AT5G27690.1|Heavy metal transport/detoxification superfamily protein |LOC_Os05g05820.1|pro-resilin precursor, putative, expressed|	GRMZM2G008202|GRMZM2G008202_T01|GRMZM2G008202_T01|PF00403|PTHR22814,PTHR22814:SF16|KOG1603|GO:0046872,GO:0030001|AT5G27690.1|Heavy metal transport/detoxification superfamily protein |	3.0e-56	AT5G27690|AT5G27690.1|AT5G27690.1|PF00403|KOG1603|GO:0030001,GO:0046872|LOC_Os05g05820.1|pro-resilin precursor, putative, expressed|	2.0e-25
Chr09	4920776	.	G	A	222.00	DP=41;VDB=0.0388;AF1=1;AC1=2;DP4=0,0,20,19;MQ=45;FQ=-144	Sobic.009G049300.1	NON_SYNONYMOUS_CODING	MODERATE	GT:PL:GQ	1/1:255,117,0:99	PAC:28371205	MISSENSE	gCc/gTc	A74V	PF00097|AT3G05545.1|RING/U-box superfamily protein|LOC_Os05g06270.1|zinc finger, C3HC4 type domain containing protein, expressed|	GRMZM2G153250|GRMZM2G153250_T01|GRMZM2G153250_T01|PF00097|PTHR22764,PTHR22764:SF26|AT3G05545.1|RING/U-box superfamily protein|	0.0e+00	AT3G05545|AT3G05545.1|AT3G05545.1|PF00097|PTHR22764,PTHR22764:SF26|GO:0003677,GO:0004842|LOC_Os05g06270.1|zinc finger, C3HC4 type domain containing protein, expressed|	3.0e-51
Chr09	5217362	.	G	A	222.00	DP=39;VDB=0.0281;AF1=1;AC1=2;DP4=0,0,20,13;MQ=43;FQ=-126	Sobic.009G051100.1	NON_SYNONYMOUS_CODING	MODERATE	GT:PL:GQ	1/1:255,99,0:99	PAC:28369490	MISSENSE	aCa/aTa	T58I	***MISSING-DESCRIPTION***	Unknown	-	Unknown	-
Chr09	5506011	.	G	A	222.00	DP=53;VDB=0.0388;AF1=1;AC1=2;DP4=0,0,33,17;MQ=44;FQ=-178	Sobic.009G053900.1	NON_SYNONYMOUS_CODING	MODERATE	GT:PL:GQ	1/1:255,151,0:99	PAC:28368719	MISSENSE	Gcg/Acg	A348T	PF00632|PTHR11254|KOG0942|6.3.2.19|K10589|GO:0016881,GO:0006464,GO:0005622|AT3G17205.1|UPL6|ubiquitin protein ligase 6|LOC_Os05g06690.1|HECT-domain domain containing protein, expressed|	GRMZM2G034622|GRMZM2G034622_T02|GRMZM2G034622_T02|PF00632|PTHR11254,PTHR11254:SF106|KOG0940|6.3.2.19|K10589|GO:0016881,GO:0006464,GO:0005622|AT3G17205.1|UPL6|ubiquitin protein ligase 6|	0.0e+00	AT3G17205|AT3G17205.2|AT3G17205.2|PF00632|PTHR11254,PTHR11254:SF106|KOG0942|6.3.2.19|K10589|GO:0000151,GO:0005622,GO:0006464,GO:0016567,GO:0004842,GO:0016881|LOC_Os05g06690.1|HECT-domain domain containing protein, expressed|	0.0e+00
Chr09	8185953	.	G	A	222.00	DP=51;VDB=0.0399;AF1=1;AC1=2;DP4=0,0,26,18;MQ=44;FQ=-159	Sobic.009G069900.1	NON_SYNONYMOUS_CODING	MODERATE	GT:PL:GQ	1/1:255,132,0:99	PAC:28370469	MISSENSE	Gcg/Acg	A39T	***MISSING-DESCRIPTION***	Unknown	-	Unknown	-
Chr09	11924444	.	G	A	222.00	DP=31;VDB=0.0404;AF1=1;AC1=2;DP4=0,0,14,13;MQ=43;FQ=-108	Sobic.009G082300.1	NON_SYNONYMOUS_CODING	MODERATE	GT:PL:GQ	1/1:255,81,0:99	PAC:28370019	MISSENSE	Ggc/Agc	G119S	PF04844|AT2G18500.1|ATOFP7,OFP7|ovate family protein 7|LOC_Os05g12808.1|DUF623 domain containing protein, expressed|	GRMZM2G100133|GRMZM2G100133_T01|GRMZM2G100133_T01|PF04844|AT2G18500.1|ATOFP7,OFP7|ovate family protein 7|	5.0e-76	Unknown	-
Chr09	13378138	.	G	A	222.00	DP=36;VDB=0.0399;AF1=1;AC1=2;DP4=0,0,22,13;MQ=44;FQ=-132	Sobic.009G084300.1	NON_SYNONYMOUS_CODING	MODERATE	GT:PL:GQ	1/1:255,105,0:99	PAC:28370385	MISSENSE	cCc/cTc	P232L	PF01048|PTHR21234|GO:0003824,GO:0009116|AT4G28940.1|Phosphorylase superfamily protein|LOC_Os05g13970.1|phosphorylase domain containing protein, putative, expressed|	GRMZM2G099678|GRMZM2G099678_T01|GRMZM2G099678_T01|PF01048|PTHR21234:SF10,PTHR21234|GO:0003824,GO:0009116|AT4G28940.1|Phosphorylase superfamily protein|	1.0e-84	AT4G28940|AT4G28940.1|AT4G28940.1|PF01048|PTHR21234,PTHR21234:SF3|GO:0012505,GO:0009116,GO:0003824|LOC_Os05g13970.1|phosphorylase domain containing protein, putative, expressed|	8.0e-130
Chr09	22057680	.	G	A	222.00	DP=27;VDB=0.0333;AF1=1;AC1=2;DP4=0,0,5,17;MQ=44;FQ=-93	Sobic.009G092600.1	NON_SYNONYMOUS_CODING	MODERATE	GT:PL:GQ	1/1:255,66,0:99	PAC:28370457	MISSENSE	Ccc/Tcc	P733S	PF10536,PF08376|	GRMZM2G180918|GRMZM2G180918_T02|GRMZM2G180918_T02|PF10536|AT1G50830.1|Aminotransferase-like, plant mobile domain family protein|	1.0e-103	Unknown	-
Chr09	45249730	.	G	A	222.00	DP=53;VDB=0.0401;AF1=1;AC1=2;DP4=0,0,24,20;MQ=45;FQ=-159	Sobic.009G112600.1	NON_SYNONYMOUS_CODING	MODERATE	GT:PL:GQ	1/1:255,132,0:99	PAC:28371540	MISSENSE	Cgc/Tgc	R160C	PF04321,PF01370,PF02719,PF01073,PF07993|PTHR10366|KOG1429|GO:0003854,GO:0016616,GO:0006694,GO:0055114,GO:0003824,GO:0050662,GO:0044237,GO:0009058,GO:0008831,GO:0045226|AT2G47650.1|UXS4|UDP-xylose synthase 4|LOC_Os05g29990.1|NAD dependent epimerase/dehydratase family domain containing protein, expressed|	GRMZM2G007195|GRMZM2G007195_T03|GRMZM2G007195_T03|PF01370|PTHR10366,PTHR10366:SF35|KOG1429|GO:0003854,GO:0016616,GO:0006694,GO:0055114,GO:0003824,GO:0050662,GO:0044237,GO:0009058,GO:0008831,GAT3G62830.1|AT3G62830.1|ATUXS2,AUD1,UXS2|NAD(P)-binding Rossmann-fold superfamily protein|	0.0e+00	AT2G47650|AT2G47650.1|AT2G47650.1|PF01370|PTHR10366,PTHR10366:SF35|KOG1429|GO:0005773,GO:0005794,GO:0005886,GO:0016020,GO:0009225,GO:0042732,GO:0003824,GO:0048040,GO:0050662,GO:0044237|LOC_Os01g21320.1|NAD dependent epimerase/dehydratase family domain containing protein, expressed|	0.0e+00
Chr09	50644304	.	G	A	222.00	DP=41;VDB=0.0404;AF1=1;AC1=2;DP4=0,0,19,19;MQ=41;FQ=-141	Sobic.009G149200.1	NON_SYNONYMOUS_CODING	MODERATE	GT:PL:GQ	1/1:255,114,0:99	PAC:28368734	MISSENSE	cGa/cAa	R60Q	***MISSING-DESCRIPTION***	Unknown	-	Unknown	-
Chr09	52595703	.	G	A	222.00	DP=56;VDB=0.0399;AF1=1;AC1=2;DP4=0,0,16,28;MQ=44;FQ=-159	Sobic.009G170100.1	NON_SYNONYMOUS_CODING	MODERATE	GT:PL:GQ	1/1:255,132,0:99	PAC:28368974	MISSENSE	gCa/gTa	A212V	PF04852|AT1G07090.1|LSH6|Protein of unknown function (DUF640)|LOC_Os05g39500.1|DUF640 domain containing protein, putative, expressed|	GRMZM2G359892|GRMZM2G359892_T01|GRMZM2G359892_T01|PF04852|AT1G07090.1|LSH6|Protein of unknown function (DUF640)|	1.0e-83	AT1G07090|AT1G07090.1|AT1G07090.1|PF04852|GO:0005575,GO:0008150,GO:0003674|LOC_Os01g61310.1|DUF640 domain containing protein, putative, expressed|	2.0e-72
Chr09	52664508	.	G	A	222.00	DP=34;VDB=0.0388;AF1=1;AC1=2;DP4=0,0,18,7;MQ=44;FQ=-102	Sobic.009G170800.1	NON_SYNONYMOUS_CODING	MODERATE	GT:PL:GQ	1/1:255,75,0:99	PAC:28370724	MISSENSE	Gcg/Acg	A124T	PF00847|GO:0003700,GO:0006355|AT5G18450.1|Integrase-type DNA-binding superfamily protein|LOC_Os05g39590.1|AP2 domain containing protein, expressed|	***MISSING-DESCRIPTION***	7.0e-83	AT1G75490|AT1G75490.1|AT1G75490.1|PF00847|GO:0005634,GO:0006355,GO:0010200,GO:0003677,GO:0003700|LOC_Os08g45110.1|AP2 domain containing protein, expressed|	2.0e-24
Chr09	53237719	.	G	A	222.00	DP=44;VDB=0.0388;AF1=1;AC1=2;DP4=0,0,26,13;MQ=43;FQ=-144	Sobic.009G177400.1	NON_SYNONYMOUS_CODING	MODERATE	GT:PL:GQ	1/1:255,117,0:99	PAC:28370353	MISSENSE	tCg/tTg	S896L	PF08263,PF00560,PF00069,PF07714|PTHR23258|KOG1187|GO:0004672,GO:0005524,GO:0006468,GO:0005515|AT1G79620.1|Leucine-rich repeat protein kinase family protein|LOC_Os05g40770.1|leucine-rich repeat family protein, putative, expressed|	GRMZM2G429714|GRMZM2G429714_T02|GRMZM2G429714_T02|PF07714|PTHR24420,PTHR24420:SF807|KOG1187|GO:0004672,GO:0005524,GO:0006468|AT1G79620.1|Leucine-rich repeat protein kinase family protein|	0.0e+00	AT1G79620|AT1G79620.1|AT1G79620.1|PF07714,PF00560,PF08263|PTHR24420,PTHR24420:SF476|KOG1187|GO:0012505,GO:0006468,GO:0007169,GO:0004674,GO:0005524,GO:0016301,GO:0004672,GO:0005515|LOC_Os03g21230.1|leucine-rich repeat family protein, putative, expressed|	0.0e+00
Chr09	55114615	.	G	A	222.00	DP=40;VDB=0.0404;AF1=1;AC1=2;DP4=0,0,15,20;MQ=44;FQ=-132	Sobic.009G201500.1	NON_SYNONYMOUS_CODING	MODERATE	GT:PL:GQ	1/1:255,105,0:99	PAC:28371422	MISSENSE	cCg/cTg	P3L	PF02861,PF00004,PF07724,PF00158,PF07728,PF10431|PTHR11638|KOG1051|GO:0005524,GO:0008134,GO:0006355,GO:0019538,GO:0016887|AT1G74310.1|ATHSP101,HOT1,HSP101|heat shock protein 101|LOC_Os05g44340.1|heat shock protein 101, putative, expressed|	GRMZM2G360681|GRMZM2G360681_T01|GRMZM2G360681_T01|PF02861,PF00004,PF07724,PF10431|PTHR11638,PTHR11638:SF50|KOG1051|GO:0005524,GO:0008134,GO:0006355,GO:0019538,GO:0016887|AT1G74310.1|ATHSP101,HOT1,HSP101|heat shock protein 101|	0.0e+00	AT1G74310|AT1G74310.1|AT1G74310.1|PF02861,PF00004,PF07724,PF10431|PTHR11638,PTHR11638:SF50|KOG1051|GO:0009408,GO:0009644,GO:0042542,GO:0043335,GO:0005515,GO:0005524,GO:0016887,GO:0019538|LOC_Os05g44340.1|heat shock protein 101, putative, expressed|	0.0e+00
Chr09	55926546	.	G	A	222.00	DP=59;VDB=0.0399;AF1=1;AC1=2;DP4=0,0,27,26;MQ=45;FQ=-187	Sobic.009G213900.1	NON_SYNONYMOUS_CODING	MODERATE	GT:PL:GQ	1/1:255,160,0:99	PAC:28370557	MISSENSE	gGc/gAc	G374D	PF09258|PTHR11062|KOG1022|GO:0016758,GO:0031227|AT5G04500.1|glycosyltransferase family protein 47|LOC_Os05g46260.1|exostosin, putative, expressed|	GRMZM2G121237|GRMZM2G121237_T01|GRMZM2G121237_T01|PF09258|PTHR11062,PTHR11062:SF2|KOG1022|GO:0016758,GO:0031227|AT5G04500.1|glycosyltransferase family protein 47|	0.0e+00	AT5G04500|AT5G04500.1|AT5G04500.1|PF09258|PTHR11062,PTHR11062:SF2|KOG1022|GO:0031227,GO:0008150,GO:0016757,GO:0016758|LOC_Os05g46260.1|exostosin, putative, expressed|	0.0e+00
Chr09	56915539	.	G	A	222.00	DP=49;VDB=0.0355;AF1=1;AC1=2;DP4=0,0,35,13;MQ=44;FQ=-171	Sobic.009G228000.1	NON_SYNONYMOUS_CODING	MODERATE	GT:PL:GQ	1/1:255,144,0:99	PAC:28368971	MISSENSE	Ccg/Tcg	P306S	PF00179|PTHR11621|KOG0417|GO:0016881|AT1G53025.1|Ubiquitin-conjugating enzyme family protein|LOC_Os05g48380.1|ubiquitin-conjugating enzyme domain containing protein, expressed|	GRMZM2G085849|GRMZM2G085849_T01|GRMZM2G085849_T01|PF00179|PTHR24067,PTHR24067:SF12|KOG0417|GO:0016881|AT1G53025.1|Ubiquitin-conjugating enzyme family protein|	0.0e+00	AT1G53025|AT1G53025.1|AT1G53025.1|PF00179|PTHR24067,PTHR24067:SF12|KOG0417|GO:0043687,GO:0051246,GO:0019787,GO:0016881|LOC_Os05g48380.1|ubiquitin-conjugating enzyme domain containing protein, expressed|	6.0e-108
Chr09	57468162	.	G	A	28.80	DP=2;VDB=0.0100;AF1=1;AC1=2;DP4=0,0,1,1;MQ=38;FQ=-33	Sobic.009G235700.1	NON_SYNONYMOUS_CODING	MODERATE	GT:PL:GQ	1/1:60,6,0:10	PAC:28370219	MISSENSE	Ggg/Agg	G118R	PF00083,PF07690|PTHR11600|KOG0254|GO:0022857,GO:0055085,GO:0016021|AT1G19450.1|Major facilitator superfamily protein|LOC_Os05g49270.1|transporter family protein, putative, expressed|	GRMZM2G077546|GRMZM2G077546_T01|GRMZM2G077546_T01|PF00083|PTHR24063,PTHR24063:SF74|KOG0254|GO:0022857,GO:0055085,GO:0016021|AT1G75220.1|Major facilitator superfamily protein|	0.0e+00	AT1G75220|AT1G75220.1|AT1G75220.1|PF00083|PTHR24063,PTHR24063:SF74|KOG0254|GO:0005886,GO:0016020,GO:0006810,GO:0055085,GO:0005351,GO:0015144,GO:0022857,GO:0016021|LOC_Os05g50280.1|transporter family protein, putative, expressed|	2.0e-180
Chr09	57482097	.	G	A	222.00	DP=60;VDB=0.0404;AF1=1;AC1=2;DP4=0,0,28,26;MQ=45;FQ=-190	Sobic.009G235900.1	NON_SYNONYMOUS_CODING	MODERATE	GT:PL:GQ	1/1:255,163,0:99	PAC:28368753	MISSENSE	Gcg/Acg	A440T	PF00083,PF07690|PTHR11600|KOG0254|GO:0022857,GO:0055085,GO:0016021|AT1G19450.1|Major facilitator superfamily protein|LOC_Os05g49270.1|transporter family protein, putative, expressed|	GRMZM2G160460|GRMZM2G160460_T02|GRMZM2G160460_T02|PF00083|PTHR24063,PTHR24063:SF74|KOG0254|GO:0022857,GO:0055085,GO:0016021|AT1G75220.1|Major facilitator superfamily protein|	0.0e+00	AT1G75220|AT1G75220.1|AT1G75220.1|PF00083|PTHR24063,PTHR24063:SF74|KOG0254|GO:0005886,GO:0016020,GO:0006810,GO:0055085,GO:0005351,GO:0015144,GO:0022857,GO:0016021|LOC_Os05g50280.1|transporter family protein, putative, expressed|	0.0e+00
Chr09	57783101	.	G	A	222.00	DP=43;VDB=0.0374;AF1=1;AC1=2;DP4=0,0,21,19;MQ=44;FQ=-147	Sobic.009G240200.1	NON_SYNONYMOUS_CODING	MODERATE	GT:PL:GQ	1/1:255,120,0:99	PAC:28371351	MISSENSE	Gaa/Aaa	E111K	***MISSING-DESCRIPTION***	Unknown	-	Unknown	-
Chr09	57838479	.	G	A	222.00	DP=28;VDB=0.0281;AF1=1;AC1=2;DP4=0,0,9,15;MQ=44;FQ=-99	Sobic.009G241400.1	NON_SYNONYMOUS_CODING	MODERATE	GT:PL:GQ	1/1:255,72,0:99	PAC:28369489	MISSENSE	Ggg/Agg	G61R	AT2G25625.1|LOC_Os05g49940.1|expressed protein|	Unknown	-	Unknown	-
Chr09	59092512	.	C	T	222.00	DP=26;VDB=0.0281;AF1=1;AC1=2;DP4=0,0,11,10;MQ=47;FQ=-90	Sobic.009G256800.1	NON_SYNONYMOUS_CODING	MODERATE	GT:PL:GQ	1/1:255,63,0:99	PAC:28370238	MISSENSE	Gcc/Acc	A9T	LOC_Os03g62950.1|expressed protein|	Unknown	-	Unknown	-
Chr10	77127	.	G	A	222.00	DP=49;VDB=0.0399;AF1=1;AC1=2;DP4=0,0,23,22;MQ=43;FQ=-162	Sobic.010G000800.1	NON_SYNONYMOUS_CODING	MODERATE	GT:PL:GQ	1/1:255,135,0:99	PAC:28365955	MISSENSE	Gag/Aag	E821K	PTHR13712:SF21|AT2G27980.1|Acyl-CoA N-acyltransferase with RING/FYVE/PHD-type zinc finger domain|LOC_Os06g01170.1|PHD-finger domain containing protein, expressed|	GRMZM2G134214|GRMZM2G134214_T01|GRMZM2G134214_T01|PF00628|GO:0005515|AT2G27980.1|Acyl-CoA N-acyltransferase with RING/FYVE/PHD-type zinc finger domain|	0.0e+00	AT2G27980|AT2G27980.1|AT2G27980.1|PF00628|GO:0005575,GO:0008150,GO:0008270,GO:0005515|LOC_Os06g01170.1|PHD-finger domain containing protein, expressed|	7.0e-172
Chr10	403592	.	G	A	222.00	DP=41;VDB=0.0404;AF1=1;AC1=2;DP4=0,0,13,25;MQ=43;FQ=-141	Sobic.010G004500.1	NON_SYNONYMOUS_CODING	MODERATE	GT:PL:GQ	1/1:255,114,0:99	PAC:28368388	MISSENSE	Gaa/Aaa	E630K	PF00023|PTHR18958|KOG4412|GO:0005515|AT4G03460.1|Ankyrin repeat family protein|LOC_Os07g31070.1|expressed protein|	GRMZM2G056608|GRMZM2G056608_T01|GRMZM2G056608_T01|PTHR24177,PTHR24177:SF119|KOG4412|AT4G03500.1|Ankyrin repeat family protein|	2.0e-59	AT4G03460|AT4G03460.1|AT4G03460.1|PF00023|PTHR24177,PTHR24177:SF119|GO:0005575,GO:0008150,GO:0005515|LOC_Os09g16550.1|ankyrin repeat family protein, putative, expressed|	6.0e-42
Chr10	573938	.	G	A	222.00	DP=32;VDB=0.0401;AF1=1;AC1=2;DP4=0,0,19,11;MQ=44;FQ=-117	Sobic.010G007200.1	NON_SYNONYMOUS_CODING	MODERATE	GT:PL:GQ	1/1:255,90,0:99	PAC:28366544	MISSENSE	aCc/aTc	T122I	PF00702|PTHR18901|KOG2914|GO:0003824,GO:0008152|AT2G38740.1|Haloacid dehalogenase-like hydrolase (HAD) superfamily protein|LOC_Os06g01990.1|phosphoglycolate phosphatase, plasmid, putative, expressed|	GRMZM2G475293|GRMZM2G475293_T03|GRMZM2G475293_T03|PF00702|PTHR18901|KOG2914|GO:0003824,GO:0008152|AT2G38740.1|Haloacid dehalogenase-like hydrolase (HAD) superfamily protein|	3.0e-162	AT2G38740|AT2G38740.1|AT2G38740.1|PF00702|PTHR18901|KOG2914|GO:0005886,GO:0008152,GO:0003824,GO:0016787|LOC_Os09g24230.1|haloacid dehalogenase-like hydrolase family protein, putative, expressed|	1.0e-79
Chr10	2143719	.	G	A	222.00	DP=35;VDB=0.0308;AF1=1;AC1=2;DP4=0,0,19,4;MQ=43;FQ=-96	Sobic.010G026500.1	NON_SYNONYMOUS_CODING	MODERATE	GT:PL:GQ	1/1:255,69,0:99	PAC:28366447	MISSENSE	Gcc/Acc	A79T	AT2G27830.1|LOC_Os06g04480.1|expressed protein|	GRMZM2G448656|GRMZM2G448656_T01|GRMZM2G448656_T01|AT2G27830.1|	7.0e-34	AT2G27830|AT2G27830.1|AT2G27830.1|GO:0003674|LOC_Os04g33310.1|expressed protein|	3.0e-23
Chr10	2850818	.	G	A	222.00	DP=48;VDB=0.0388;AF1=1;AC1=2;DP4=0,0,21,23;MQ=44;FQ=-159	Sobic.010G035200.1	NON_SYNONYMOUS_CODING	MODERATE	GT:PL:GQ	1/1:255,132,0:99	PAC:28366368	MISSENSE	gGg/gAg	G173E	PF08536|AT2G02740.2|ATWHY3,PTAC11,WHY3|ssDNA-binding transcriptional regulator|LOC_Os06g05350.1|whirly transcription factor domain containing protein, expressed|	GRMZM2G155662|GRMZM2G155662_T01|GRMZM2G155662_T01|PF08536|AT2G02740.2|ATWHY3,PTAC11,WHY3|ssDNA-binding transcriptional regulator|	7.0e-135	AT2G02740|AT2G02740.2|AT2G02740.2|PF08536|GO:0009295,GO:0009507,GO:0009508,GO:0006952,GO:0003677|LOC_Os06g05350.1|whirly transcription factor domain containing protein, expressed|	2.0e-93
Chr10	3642882	.	G	A	222.00	DP=55;VDB=0.0355;AF1=1;AC1=2;DP4=0,0,29,23;MQ=45;FQ=-184	Sobic.010G046700.1	STOP_GAINED	HIGH	GT:PL:GQ	1/1:255,157,0:99	PAC:28367789	NONSENSE	Cag/Tag	Q230*	PF00664,PF00005|PTHR19242|KOG0054|GO:0005524,GO:0016887,GO:0042626,GO:0006810,GO:0055085,GO:0016021|AT3G59140.1|ATMRP14,MRP14|multidrug resistance-associated protein 14|LOC_Os06g06440.1|ABC transporter, ATP-binding protein, putative, expressed|	GRMZM2G111903|GRMZM2G111903_T02|GRMZM2G111903_T02|PF00664,PF00005|PTHR24223:SF21,PTHR24223|KOG0054|GO:0005524,GO:0016887,GO:0042626,GO:0006810,GO:0055085,GO:0016021|AT3G59140.1|ATMRP14,MRP14|multidrug resistance-associated protein 14|	0.0e+00	AT3G59140|AT3G59140.1|AT3G59140.1|PF00664,PF00005|PTHR24223:SF21,PTHR24223|KOG0054|GO:0005886,GO:0006810,GO:0055085,GO:0042626,GO:0005524,GO:0016887,GO:0016021|LOC_Os06g06440.1|ABC transporter, ATP-binding protein, putative, expressed|	0.0e+00
Chr10	4784925	.	G	A	222.00	DP=55;VDB=0.0404;AF1=1;AC1=2;DP4=0,0,23,27;MQ=45;FQ=-178	Sobic.010G061500.1	NON_SYNONYMOUS_CODING	MODERATE	GT:PL:GQ	1/1:255,151,0:99	PAC:28365374	MISSENSE	cCt/cTt	P206L	PF08387|AT4G10400.1|F-box/RNI-like/FBD-like domains-containing protein|LOC_Os07g18560.1|OsFBLD6 - F-box, LRR and FBD domain containing protein, expressed|	GRMZM5G821968|GRMZM5G821968_T01|GRMZM5G821968_T01|PF08387|AT5G02700.1|F-box/RNI-like superfamily protein|	2.0e-98	Unknown	-
Chr10	5434631	.	G	A	222.00	DP=42;VDB=0.0388;AF1=1;AC1=2;DP4=0,0,19,21;MQ=44;FQ=-147	Sobic.010G068300.1	NON_SYNONYMOUS_CODING	MODERATE	GT:PL:GQ	1/1:255,120,0:99	PAC:28365519	MISSENSE	tCc/tTc	S180F	PF00201|PTHR11926|KOG1192|GO:0016758,GO:0008152|AT2G15480.1|UGT73B5|UDP-glucosyl transferase 73B5|LOC_Os06g08830.1|UDP-glucoronosyl and UDP-glucosyl transferase, putative, expressed|	GRMZM2G091176|GRMZM2G091176_T01|GRMZM2G091176_T01|PF00201|PTHR11926:SF15,PTHR11926|KOG1192|GO:0016758,GO:0008152,GO:0030246,GO:0005975,GO:0030259|AT2G15480.1|UGT73B5|UDP-glucosyl transferase 73B5|	2.0e-150	AT2G15480|AT2G15480.1|AT2G15480.1|PF00201|PTHR11926,PTHR11926:SF15|KOG1192|GO:0012505,GO:0051707,GO:0008194,GO:0016757,GO:0035251,GO:0080043,GO:0016758,GO:0008152|LOC_Os01g45110.1|anthocyanin 3-O-beta-glucosyltransferase, putative, expressed|	3.0e-69
Chr10	5534989	.	G	A	222.00	DP=57;VDB=0.0374;AF1=1;AC1=2;DP4=0,0,25,26;MQ=45;FQ=-181	Sobic.010G069600.1	NON_SYNONYMOUS_CODING	MODERATE	GT:PL:GQ	1/1:255,154,0:99	PAC:28367050	MISSENSE	gGa/gAa	G260E	PF00069,PF07714|PTHR22986|KOG0581|2.7.12.2|K13413|GO:0004672,GO:0005524,GO:0006468|AT3G21220.1|ATMAP2K_ALPHA,ATMEK5,ATMKK5,MAP2K_A,MEK5,MKK5|MAP kinase kinase 5|LOC_Os06g09180.1|OsMKK5 - putative MAPKK based on amino acid sequence homology, expressed|	GRMZM5G834697|GRMZM5G834697_T01|GRMZM5G834697_T01|PF00069|PTHR24361,PTHR24361:SF31|KOG0581|2.7.12.2|K13413|GO:0004672,GO:0005524,GO:0006468|AT1G51660.1|ATMEK4,ATMKK4,MKK4|mitogen-activated protein kinase kinase 4|	0.0e+00	AT3G21220|AT3G21220.1|AT3G21220.1|PF00069|PTHR24361,PTHR24361:SF31|KOG0581|2.7.12.2|K13413|GO:0009814,GO:0010227,GO:2000037,GO:0004708,GO:0016301,GO:0004672,GO:0005524,GO:0006468|LOC_Os02g54600.1|STE_MEK_ste7_MAP2K.5 - STE kinases include homologs to sterile 7, sterile 11 and sterile 20 from yeast, expressed|	1.0e-143
Chr10	6574581	.	G	A	222.00	DP=39;VDB=0.0388;AF1=1;AC1=2;DP4=0,0,23,14;MQ=45;FQ=-138	Sobic.010G078900.1	NON_SYNONYMOUS_CODING	MODERATE	GT:PL:GQ	1/1:255,111,0:99	PAC:28365220	MISSENSE	Cgt/Tgt	R1013C	PF11942,PF03439|PTHR11125|KOG1999|AT4G08350.1|GTA02,GTA2|global transcription factor group A2|LOC_Os06g10620.1|transcription elongation factor SPT5 homolog 1, putative, expressed|	GRMZM2G142072|GRMZM2G142072_T01|GRMZM2G142072_T01|PF11942,PF03439|PTHR11125|KOG1999|AT4G08350.1|GTA02,GTA2|global transcription factor group A2|	0.0e+00	AT4G08350|AT4G08350.1|AT4G08350.1|PF03439,PF00467|PTHR11125|KOG1999|GO:0005622,GO:0005840,GO:0006357,GO:0006412,GO:0032968,GO:0003700,GO:0003711,GO:0003735|LOC_Os06g10620.1|transcription elongation factor SPT5 homolog 1, putative, expressed|	0.0e+00
Chr10	9509494	.	G	A	222.00	DP=55;VDB=0.0399;AF1=1;AC1=2;DP4=0,0,19,29;MQ=45;FQ=-171	Sobic.010G102800.1	NON_SYNONYMOUS_CODING	MODERATE	GT:PL:GQ	1/1:255,144,0:99	PAC:28365640	MISSENSE	Cgt/Tgt	R672C	PF00520,PF07885,PF00027,PF00023,PF11834|PTHR10217|KOG0498|GO:0005515,GO:0005216,GO:0006811,GO:0055085,GO:0016020|AT3G02850.1|SKOR|STELAR K+ outward rectifier|LOC_Os06g14030.1|potassium channel SKOR, putative, expressed|	GRMZM2G310569|GRMZM2G310569_T01|GRMZM2G310569_T01|PF00023,PF00520,PF11834,PF00027|PTHR10217:SF6,PTHR10217|KOG0498|GO:0005216,GO:0006811,GO:0055085,GO:0016020,GO:0005515|AT3G02850.1|SKOR|STELAR K+ outward rectifier|	0.0e+00	AT3G02850|AT3G02850.1|AT3G02850.1|PF00023,PF00520,PF11834,PF00027|PTHR10217:SF6,PTHR10217|KOG0498|GO:0016020,GO:0006813,GO:0009737,GO:0015271,GO:0030551,GO:0005515,GO:0005216,GO:0006811,GO:0055085|LOC_Os06g14030.1|potassium channel SKOR, putative, expressed|	0.0e+00
Chr10	17235673	.	G	A	222.00	DP=33;VDB=0.0399;AF1=1;AC1=2;DP4=0,0,10,13;MQ=39;FQ=-96	Sobic.010G129100.1	NON_SYNONYMOUS_CODING	MODERATE	GT:PL:GQ	1/1:255,69,0:99	PAC:28365962	MISSENSE	gGc/gAc	G275D	PF00026|PTHR13683|KOG1339|GO:0004190,GO:0006508|AT5G10770.1|Eukaryotic aspartyl protease family protein|LOC_Os06g20190.1|aspartic proteinase nepenthesin-2 precursor, putative, expressed|	GRMZM2G439459|GRMZM2G439459_T01|GRMZM2G439459_T01|PF00026|PTHR13683:SF98,PTHR13683|KOG1339|GO:0004190,GO:0006508|AT5G10770.1|Eukaryotic aspartyl protease family protein|	0.0e+00	AT5G10770|AT5G10770.1|AT5G10770.1|PF00026|PTHR13683,PTHR13683:SF98|KOG1339|GO:0006508,GO:0003677,GO:0004190|LOC_Os09g30414.1|aspartic proteinase nepenthesin-2 precursor, putative, expressed|	4.0e-83
Chr10	43654595	.	G	A	222.00	DP=69;VDB=0.0404;AF1=1;AC1=2;DP4=0,0,30,35;MQ=45;FQ=-223	Sobic.010G151200.1	NON_SYNONYMOUS_CODING	MODERATE	GT:PL:GQ	1/1:255,196,0:99	PAC:28365641	MISSENSE	Ctc/Ttc	L185F	LOC_Os11g32670.1|GRF zinc finger family protein, expressed|	Unknown	-	Unknown	-
Chr10	49370989	.	G	A	222.00	DP=44;VDB=0.0388;AF1=1;AC1=2;DP4=0,0,19,18;MQ=37;FQ=-138	Sobic.010G167800.1	STOP_GAINED	HIGH	GT:PL:GQ	1/1:255,111,0:99	PAC:28368264	NONSENSE	Cga/Tga	R252*	PF01554|PTHR11206|KOG1347|GO:0015238,GO:0015297,GO:0006855,GO:0055085,GO:0016020|AT4G29140.1|MATE efflux family protein|LOC_Os06g36330.1|MATE domain containing protein, expressed|	GRMZM2G423884|GRMZM2G423884_T01|GRMZM2G423884_T01|PF01554|PTHR11206:SF38,PTHR11206|KOG1347|GO:0015238,GO:0015297,GO:0006855,GO:0055085,GO:0016020|AT4G29140.1|MATE efflux family protein|	0.0e+00	AT4G29140|AT4G29140.1|AT4G29140.1|PF01554|PTHR11206:SF38,PTHR11206|KOG1347|GO:0016020,GO:0006855,GO:0055085,GO:0005215,GO:0015238,GO:0015297|LOC_Os06g36330.1|MATE domain containing protein, expressed|	2.0e-140
Chr10	54403978	.	C	T	222.00	DP=44;VDB=0.0404;AF1=1;AC1=2;DP4=0,0,17,22;MQ=45;FQ=-144	Sobic.010G204300.1	NON_SYNONYMOUS_CODING	MODERATE	GT:PL:GQ	1/1:255,117,0:99	PAC:28366234	MISSENSE	Gag/Aag	E238K	PF02845|GO:0005515|AT5G32440.1|Ubiquitin system component Cue protein|LOC_Os06g43550.1|expressed protein|	GRMZM2G040382|GRMZM2G040382_T01|GRMZM2G040382_T01|PF02845|GO:0005515|AT5G32440.3|Ubiquitin system component Cue protein|	3.0e-140	AT5G32440|AT5G32440.1|AT5G32440.1|PF02845|GO:0009507,GO:0005515|LOC_Os06g43550.1|expressed protein|	3.0e-71
Chr10	55345269	.	G	A	222.00	DP=45;VDB=0.0404;AF1=1;AC1=2;DP4=0,0,20,21;MQ=43;FQ=-150	Sobic.010G213000.1	NON_SYNONYMOUS_CODING	MODERATE	GT:PL:GQ	1/1:255,123,0:99	PAC:28367578	MISSENSE	Gcg/Acg	A751T	PF05183|PTHR23079|KOG0988|GO:0003968|AT3G49500.1|RDR6,SDE1,SGS2|RNA-dependent RNA polymerase 6|LOC_Os01g34350.1|RNA-dependent RNA polymerase, putative, expressed|	GRMZM2G357825|GRMZM2G357825_T01|GRMZM2G357825_T01|PF05183|PTHR23079|KOG0988|GO:0003968|AT3G49500.1|RDR6,SDE1,SGS2|RNA-dependent RNA polymerase 6|	0.0e+00	AT3G49500|AT3G49500.1|AT3G49500.1|PF05183|PTHR23079|KOG0988|GO:0005634,GO:0009616,GO:0010267,GO:0016246,GO:0016441,GO:0030422,GO:0031047,GO:0048366,GO:0048440,GO:0048467,GO:0048544,GO:0051607,GO:0003676,GO:0003968|LOC_Os01g34350.1|RNA-dependent RNA polymerase, putative, expressed|	0.0e+00
Chr10	55450779	.	G	A	222.00	DP=39;VDB=0.0404;AF1=1;AC1=2;DP4=0,0,16,13;MQ=45;FQ=-114	Sobic.010G214100.1	NON_SYNONYMOUS_CODING	MODERATE	GT:PL:GQ	1/1:255,87,0:99	PAC:28368418	MISSENSE	Ctc/Ttc	L527F	PF00389,PF02826,PF00670,PF07991,PF01842|PTHR10996|KOG0068|1.1.1.95|K00058|GO:0016616,GO:0051287,GO:0008152,GO:0055114,GO:0016597,GO:0048037,GO:0004455,GO:0008652|AT1G17745.1|PGDH|D-3-phosphoglycerate dehydrogenase|LOC_Os06g44460.1|D-3-phosphoglycerate dehydrogenase, chloroplast precursor, putative, expressed|	GRMZM2G098423|GRMZM2G098423_T01|GRMZM2G098423_T01|PF01842,PF02826,PF00389|PTHR10996,PTHR10996:SF20|KOG0068|GO:0004455,GO:0008652,GO:0055114,GO:0016616,GO:0051287,GO:0008152,GO:0016597,GO:0048037,GO:0006564,GAT4G34200.1|AT4G34200.1|EDA9|D-3-phosphoglycerate dehydrogenase|	0.0e+00	AT1G17745|AT1G17745.1|AT1G17745.1|PF01842,PF02826,PF00389|PTHR10996,PTHR10996:SF20|KOG0068|1.1.1.95|K00058|GO:0005634,GO:0005829,GO:0009507,GO:0006564,GO:0004617,GO:0005515,GO:0016616,GO:0051287,GO:0008152,GO:0055114,GO:0016597,GO:0048037|LOC_Os06g44460.1|D-3-phosphoglycerate dehydrogenase, chloroplast precursor, putative, expressed|	0.0e+00
Chr10	55831849	.	G	A	222.00	DP=51;VDB=0.0355;AF1=1;AC1=2;DP4=0,0,30,13;MQ=45;FQ=-156	Sobic.010G217400.1	NON_SYNONYMOUS_CODING	MODERATE	GT:PL:GQ	1/1:255,129,0:99	PAC:28365256	MISSENSE	Gtt/Att	V188I	PF00069,PF07714|PTHR23258|KOG1187|GO:0004672,GO:0005524,GO:0006468|AT4G22130.2|SRF8|STRUBBELIG-receptor family 8|LOC_Os06g45020.1|STRUBBELIG-RECEPTOR FAMILY 3 precursor, putative, expressed|	GRMZM2G085246|GRMZM2G085246_T02|GRMZM2G085246_T02|PF07714,PF00560|PTHR24420,PTHR24420:SF482|KOG1187|GO:0004672,GO:0005524,GO:0006468,GO:0005515|AT2G20850.1|SRF1|STRUBBELIG-receptor family 1|	0.0e+00	AT4G03390|AT4G03390.1|AT4G03390.1|PF07714,PF00560,PF08263|PTHR24420,PTHR24420:SF890|KOG1187|GO:0005886,GO:0006468,GO:0007169,GO:0004674,GO:0005524,GO:0016301,GO:0004672,GO:0005515|LOC_Os07g37810.1|STRUBBELIG-RECEPTOR FAMILY 1 precursor, putative, expressed|	1.0e-110
Chr10	56218181	.	G	A	222.00	DP=39;VDB=0.0388;AF1=1;AC1=2;DP4=0,0,13,22;MQ=45;FQ=-132	Sobic.010G221600.1	NON_SYNONYMOUS_CODING	MODERATE	GT:PL:GQ	1/1:255,105,0:99	PAC:28366157	MISSENSE	Gaa/Aaa	E171K	PF11969,PF01230|PTHR23089|KOG3275|AT1G31160.1|HINT 2|HISTIDINE TRIAD NUCLEOTIDE-BINDING 2|LOC_Os06g45660.1|histidine triad family protein, putative, expressed|	GRMZM2G143767|GRMZM2G143767_T01|GRMZM2G143767_T01|PF01230|PTHR23089|KOG3275|AT1G31160.1|HINT 2|HISTIDINE TRIAD NUCLEOTIDE-BINDING 2|	5.0e-67	AT1G31160|AT1G31160.1|AT1G31160.1|PF01230|KOG3275|GO:0009507,GO:0008150,GO:0003824,GO:0005080,GO:0008270|LOC_Os06g45660.1|histidine triad family protein, putative, expressed|	2.0e-63
Chr10	58051981	.	C	T	222.00	DP=36;VDB=0.0401;AF1=1;AC1=2;DP4=0,0,11,21;MQ=40;FQ=-123	Sobic.010G240800.1	NON_SYNONYMOUS_CODING	MODERATE	GT:PL:GQ	1/1:255,96,0:99	PAC:28367942	MISSENSE	Gat/Aat	D246N	PF00533,PF00817,PF11799|PTHR11076|KOG2093|2.7.7.-|K03515|GO:0005622,GO:0003684,GO:0003887,GO:0006281|AT5G44750.1|ATREV1,REV1|DNA-directed DNA polymerases|LOC_Os06g47580.1|REV1, putative, expressed|	GRMZM2G367857|GRMZM2G367857_T01|GRMZM2G367857_T01|PF11799|PTHR11076,PTHR11076:SF13|GO:0003684,GO:0003887,GO:0006281|AT5G44750.1|ATREV1,REV1|DNA-directed DNA polymerases|	0.0e+00	AT5G44750|AT5G44750.1|AT5G44750.1|PF00533,PF00817,PF11799|PTHR11076,PTHR11076:SF13|KOG2093|2.7.7.-|K03515|GO:0005622,GO:0009507,GO:0006281,GO:0006974,GO:0010224,GO:0003887,GO:0003684|LOC_Os06g47580.1|REV1, putative, expressed|	0.0e+00
Chr10	60088336	.	C	T	222.00	DP=26;VDB=0.0333;AF1=1;AC1=2;DP4=0,0,8,9;MQ=43;FQ=-78	Sobic.010G267700.1	NON_SYNONYMOUS_CODING	MODERATE	GT:PL:GQ	1/1:255,51,0:99	PAC:28366590	MISSENSE	Gcc/Acc	A74T	PF08263,PF00560,PF07714,PF00069|PTHR23258|KOG1187|2.7.1.-|K00924|GO:0004672,GO:0005524,GO:0006468,GO:0005515|AT1G75820.1|ATCLV1,CLV1,FAS3,FLO5|Leucine-rich receptor-like protein kinase family protein|LOC_Os06g50340.1|receptor protein kinase CLAVATA1 precursor, putative, expressed|	GRMZM2G300133|GRMZM2G300133_T01|GRMZM2G300133_T01|PF00069,PF00560,PF08263|PTHR24420,PTHR24420:SF818|KOG1187|2.7.1.-|K00924|GO:0004672,GO:0005524,GO:0006468,GO:0005515|AT1G75820.1|ATCLV1,CLV1,FAS3,FLO5|Leucine-rich receptor-like protein kinase family protein|	0.0e+00	AT1G75820|AT1G75820.1|AT1G75820.1|PF00069,PF00560,PF08263|PTHR24420,PTHR24420:SF818|KOG1187|2.7.1.-|K00924|GO:0016020,GO:0016021,GO:0006468,GO:0007169,GO:0007172,GO:0009934,GO:0030154,GO:0004674,GO:0004702,GO:0005515,GO:0005524,GO:0016301,GO:0004672|LOC_Os06g50340.1|receptor protein kinase CLAVATA1 precursor, putative, expressed|	0.0e+00
Chr10	60348619	.	C	T	222.00	DP=36;VDB=0.0404;AF1=1;AC1=2;DP4=0,0,17,11;MQ=44;FQ=-111	Sobic.010G270900.3	NON_SYNONYMOUS_CODING	MODERATE	GT:PL:GQ	1/1:255,84,0:99	PAC:28366406	MISSENSE	cGg/cAg	R212Q	PF00657|PTHR22835:SF27|GO:0016788,GO:0006629|AT5G55050.1|GDSL-like Lipase/Acylhydrolase superfamily protein|LOC_Os06g50940.1|GDSL-like lipase/acylhydrolase, putative, expressed|	GRMZM2G132331|GRMZM2G132331_T01|GRMZM2G132331_T01|PF00657|PTHR22835,PTHR22835:SF39|GO:0016788,GO:0006629|AT5G55050.1|GDSL-like Lipase/Acylhydrolase superfamily protein|	0.0e+00	AT5G55050|AT5G55050.1|AT5G55050.1|PF00657|PTHR22835,PTHR22835:SF39|GO:0012505,GO:0006629,GO:0004091,GO:0016298,GO:0016788|LOC_Os03g38470.1|GDSL-like lipase/acylhydrolase, putative, expressed|	2.0e-53
Chr10	60348619	.	C	T	222.00	DP=36;VDB=0.0404;AF1=1;AC1=2;DP4=0,0,17,11;MQ=44;FQ=-111	Sobic.010G270900.4	NON_SYNONYMOUS_CODING	MODERATE	GT:PL:GQ	1/1:255,84,0:99	PAC:28366407	MISSENSE	cGg/cAg	R212Q	PF00657|PTHR22835:SF27|GO:0016788,GO:0006629|AT5G55050.1|GDSL-like Lipase/Acylhydrolase superfamily protein|LOC_Os06g50940.1|GDSL-like lipase/acylhydrolase, putative, expressed|	GRMZM2G132331|GRMZM2G132331_T01|GRMZM2G132331_T01|PF00657|PTHR22835,PTHR22835:SF39|GO:0016788,GO:0006629|AT5G55050.1|GDSL-like Lipase/Acylhydrolase superfamily protein|	0.0e+00	AT5G55050|AT5G55050.1|AT5G55050.1|PF00657|PTHR22835,PTHR22835:SF39|GO:0012505,GO:0006629,GO:0004091,GO:0016298,GO:0016788|LOC_Os03g38470.1|GDSL-like lipase/acylhydrolase, putative, expressed|	2.0e-53
Chr10	60348619	.	C	T	222.00	DP=36;VDB=0.0404;AF1=1;AC1=2;DP4=0,0,17,11;MQ=44;FQ=-111	Sobic.010G270900.2	NON_SYNONYMOUS_CODING	MODERATE	GT:PL:GQ	1/1:255,84,0:99	PAC:28366408	MISSENSE	cGg/cAg	R212Q	PF00657|PTHR22835:SF27|GO:0016788,GO:0006629|AT5G55050.1|GDSL-like Lipase/Acylhydrolase superfamily protein|LOC_Os06g50940.1|GDSL-like lipase/acylhydrolase, putative, expressed|	GRMZM2G132331|GRMZM2G132331_T01|GRMZM2G132331_T01|PF00657|PTHR22835,PTHR22835:SF39|GO:0016788,GO:0006629|AT5G55050.1|GDSL-like Lipase/Acylhydrolase superfamily protein|	0.0e+00	AT5G55050|AT5G55050.1|AT5G55050.1|PF00657|PTHR22835,PTHR22835:SF39|GO:0012505,GO:0006629,GO:0004091,GO:0016298,GO:0016788|LOC_Os03g38470.1|GDSL-like lipase/acylhydrolase, putative, expressed|	2.0e-53
Chr10	60348619	.	C	T	222.00	DP=36;VDB=0.0404;AF1=1;AC1=2;DP4=0,0,17,11;MQ=44;FQ=-111	Sobic.010G270900.1	NON_SYNONYMOUS_CODING	MODERATE	GT:PL:GQ	1/1:255,84,0:99	PAC:28366405	MISSENSE	cGg/cAg	R253Q	PF00657|PTHR22835:SF27|GO:0016788,GO:0006629|AT5G55050.1|GDSL-like Lipase/Acylhydrolase superfamily protein|LOC_Os06g50940.1|GDSL-like lipase/acylhydrolase, putative, expressed|	GRMZM2G132331|GRMZM2G132331_T01|GRMZM2G132331_T01|PF00657|PTHR22835,PTHR22835:SF39|GO:0016788,GO:0006629|AT5G55050.1|GDSL-like Lipase/Acylhydrolase superfamily protein|	0.0e+00	AT5G55050|AT5G55050.1|AT5G55050.1|PF00657|PTHR22835,PTHR22835:SF39|GO:0012505,GO:0006629,GO:0004091,GO:0016298,GO:0016788|LOC_Os03g38470.1|GDSL-like lipase/acylhydrolase, putative, expressed|	2.0e-54
super_12	2798471	.	C	T	222.00	DP=41;VDB=0.0374;AF1=1;AC1=2;DP4=0,0,21,15;MQ=45;FQ=-135	Sobic.K007100.1	NON_SYNONYMOUS_CODING	MODERATE	GT:PL:GQ	1/1:255,108,0:99	PAC:28378797	MISSENSE	Gtc/Atc	V129I	LOC_Os09g01310.1|expressed protein|	GRMZM2G003679|GRMZM2G003679_T01|GRMZM2G003679_T01|	1.0e-53	Unknown	-
super_13	2844693	.	G	A	222.00	DP=33;VDB=0.0399;AF1=1;AC1=2;DP4=0,0,13,13;MQ=44;FQ=-105	Sobic.K011800.1	NON_SYNONYMOUS_CODING	MODERATE	GT:PL:GQ	1/1:255,78,0:99	PAC:28404493	MISSENSE	cCt/cTt	P159L	***MISSING-DESCRIPTION***	Unknown	-	Unknown	-
