# Supplementary material for: Forward Genetics by Sequencing EMS Variation-Induced Inbred Lines
Source: G3 (Bethesda). 2016 Dec 29;7(2):413–25. doi: 10.1534/g3.116.029660 (PMC5295590; doi:10.1534/g3.116.029660)
Supplement: Supplementary file 8 [file 413FileS7.txt]

Chrom	Posn	dbSNPID	Ref	Allele	Qual	Info	Gene	Effect	Impact	Tag	Genotype Information	Phytozome PACID	Impact Type	Codon Change	Amino Acid Change	Sorghum Annotation	Maize Annotation	Maize BLAST E-value	Arabidopsis Annotation	Arabidopsis BLAST E-value
Chr01	142503	.	C	T	62.00	DP=3;VDB=0.0080;AF1=1;AC1=2;DP4=0,0,2,1;MQ=40;FQ=-36	Sobic.001G001600.1	NON_SYNONYMOUS_CODING	MODERATE	GT:PL:GQ	1/1:94,9,0:16	PAC:28401121	MISSENSE	Gcg/Acg	A22T	***MISSING-DESCRIPTION***	Unknown	-	Unknown	-
Chr01	1524458	.	G	A	208.00	DP=10;VDB=0.0365;AF1=1;AC1=2;DP4=0,0,2,8;MQ=45;FQ=-57	Sobic.001G018100.1	NON_SYNONYMOUS_CODING	MODERATE	GT:PL:GQ	1/1:241,30,0:57	PAC:28397974	MISSENSE	tGc/tAc	C231Y	PF00069,PF07714|PTHR11295|KOG0658|2.7.11.26|K03083|GO:0004672,GO:0005524,GO:0006468|AT1G09840.1|ATSK41,SK41|shaggy-like protein kinase 41|LOC_Os03g62500.1|CGMC_GSK.5 - CGMC includes CDA, MAPK, GSK3, and CLKC kinases, expressed|	GRMZM2G138676|GRMZM2G138676_T05|GRMZM2G138676_T05|PF00069|PTHR24057|KOG0658|2.7.11.26|K03083|GO:0004672,GO:0005524,GO:0006468|AT1G09840.1|ATSK41,SK41|shaggy-like protein kinase 41|	0.0e+00	AT1G09840|AT1G09840.6|AT1G09840.6|PF00069|PTHR24057|KOG0658|GO:0005886,GO:0006468,GO:0004672,GO:0004674,GO:0005524|LOC_Os03g62500.1|CGMC_GSK.5 - CGMC includes CDA, MAPK, GSK3, and CLKC kinases, expressed|	0.0e+00
Chr01	1777710	.	G	A	139.00	DP=6;VDB=0.0373;AF1=1;AC1=2;DP4=0,0,3,3;MQ=44;FQ=-45	Sobic.001G021700.1	NON_SYNONYMOUS_CODING	MODERATE	GT:PL:GQ	1/1:172,18,0:33	PAC:28395525	MISSENSE	Cat/Tat	H535Y	PF00931|PTHR23155|KOG4658|GO:0043531|AT3G14470.1|NB-ARC domain-containing disease resistance protein|LOC_Os03g48320.1|disease resistance RPP13-like protein 1, putative, expressed|	GRMZM2G079082|GRMZM2G079082_T01|GRMZM2G079082_T01|PF00931|PTHR23155,PTHR23155:SF121|KOG4658|GO:0043531,GO:0006915,GO:0005524|AT3G14470.1|NB-ARC domain-containing disease resistance protein|	0.0e+00	AT3G14470|AT3G14470.1|AT3G14470.1|PF00560,PF00931|PTHR23155,PTHR23155:SF236|KOG4658|GO:0012505,GO:0006915,GO:0006952,GO:0005515,GO:0043531,GO:0005524|LOC_Os05g41290.1|disease resistance RPP13-like protein 1, putative, expressed|	2.0e-68
Chr01	3515477	.	G	A	214.00	DP=12;VDB=0.0398;AF1=1;AC1=2;DP4=0,0,6,4;MQ=46;FQ=-57	Sobic.001G047900.1	NON_SYNONYMOUS_CODING	MODERATE	GT:PL:GQ	1/1:247,30,0:57	PAC:28395335	MISSENSE	gCg/gTg	A215V	PF05910|AT5G28150.1|Plant protein of unknown function (DUF868)|LOC_Os03g59200.1|expressed protein|	GRMZM2G025164|GRMZM2G025164_T01|GRMZM2G025164_T01|PF05910|AT5G28150.1|Plant protein of unknown function (DUF868)|	0.0e+00	AT5G28150|AT5G28150.1|AT5G28150.1|PF05910|GO:0008150|LOC_Os03g59200.1|expressed protein|	3.0e-122
Chr01	5592232	.	G	A	104.00	DP=6;VDB=0.0244;AF1=1;AC1=2;DP4=0,0,3,1;MQ=45;FQ=-39	Sobic.001G073600.1	NON_SYNONYMOUS_CODING	MODERATE	GT:PL:GQ	1/1:136,12,0:21	PAC:28400899	MISSENSE	aGa/aAa	R91K	PF00037|PTHR10849|KOG3256|1.6.5.3,1.6.99.3|K03941|GO:0009055,GO:0051536|AT1G79010.1|Alpha-helical ferredoxin|LOC_Os03g56300.1|4Fe-4S binding domain containing protein, expressed|	***MISSING-DESCRIPTION***	2.0e-129	AT1G79010|AT1G79010.1|AT1G79010.1|PF00037|PTHR10849|KOG3256|1.6.5.3,1.6.99.3|K03941|GO:0005739,GO:0005747,GO:0045271,GO:0055114,GO:0008137,GO:0046872,GO:0009055,GO:0051536|LOC_Os03g56300.1|4Fe-4S binding domain containing protein, expressed|	1.0e-107
Chr01	5592232	.	G	A	104.00	DP=6;VDB=0.0244;AF1=1;AC1=2;DP4=0,0,3,1;MQ=45;FQ=-39	Sobic.001G073600.2	NON_SYNONYMOUS_CODING	MODERATE	GT:PL:GQ	1/1:136,12,0:21	PAC:28400900	MISSENSE	aGa/aAa	R91K	PF00037|PTHR10849|KOG3256|1.6.5.3,1.6.99.3|K03941|GO:0009055,GO:0051536|AT1G79010.1|Alpha-helical ferredoxin|LOC_Os03g56300.1|4Fe-4S binding domain containing protein, expressed|	***MISSING-DESCRIPTION***	9.0e-136	AT1G79010|AT1G79010.1|AT1G79010.1|PF00037|PTHR10849|KOG3256|1.6.5.3,1.6.99.3|K03941|GO:0005739,GO:0005747,GO:0045271,GO:0055114,GO:0008137,GO:0046872,GO:0009055,GO:0051536|LOC_Os03g56300.1|4Fe-4S binding domain containing protein, expressed|	6.0e-114
Chr01	7217104	.	G	A	222.00	DP=13;VDB=0.0244;AF1=1;AC1=2;DP4=0,0,7,5;MQ=43;FQ=-63	Sobic.001G094000.1	NON_SYNONYMOUS_CODING	MODERATE	GT:PL:GQ	1/1:255,36,0:69	PAC:28396103	MISSENSE	gGg/gAg	G617E	PF00560,PF00069,PF07714|PTHR22986|KOG1187|GO:0004672,GO:0005524,GO:0006468,GO:0005515|AT1G04210.1|Leucine-rich repeat protein kinase family protein|LOC_Os03g53250.1|expressed protein|	GRMZM2G155312|GRMZM2G155312_T01|GRMZM2G155312_T01|PF00069,PF00560|PTHR24359|KOG0580|GO:0004672,GO:0005524,GO:0006468,GO:0005515|AT1G04210.1|Leucine-rich repeat protein kinase family protein|	0.0e+00	AT1G04210|AT1G04210.1|AT1G04210.1|PF00069,PF00560|PTHR24359:SF89,PTHR24359|KOG0192|GO:0005575,GO:0006468,GO:0004672,GO:0004674,GO:0005524,GO:0005515|LOC_Os03g53250.1|expressed protein|	0.0e+00
Chr01	7636537	.	G	A	180.00	DP=8;VDB=0.0399;AF1=1;AC1=2;DP4=0,0,6,2;MQ=46;FQ=-51	Sobic.001G099900.1	NON_SYNONYMOUS_CODING	MODERATE	GT:PL:GQ	1/1:213,24,0:45	PAC:28398319	MISSENSE	Ctt/Ttt	L207F	PF00400|PTHR22847|KOG2048|K14548|GO:0005515|AT4G07410.1|Transducin family protein / WD-40 repeat family protein|LOC_Os03g52470.1|WD domain, G-beta repeat domain containing protein, expressed|	GRMZM2G065822|GRMZM2G065822_T01|GRMZM2G065822_T01|PF00400|PTHR22847:SF52,PTHR22847|KOG2048|K14548|GO:0005515|AT4G07410.1|Transducin family protein / WD-40 repeat family protein|	0.0e+00	AT4G07410|AT4G07410.1|AT4G07410.1|PF00400|PTHR22847:SF52,PTHR22847|KOG2048|GO:0005575,GO:0008150,GO:0000166,GO:0005515|LOC_Os03g52470.1|WD domain, G-beta repeat domain containing protein, expressed|	0.0e+00
Chr01	8664586	.	G	A	194.00	DP=9;VDB=0.0216;AF1=1;AC1=2;DP4=0,0,6,3;MQ=46;FQ=-54	Sobic.001G111200.1	NON_SYNONYMOUS_CODING	MODERATE	GT:PL:GQ	1/1:227,27,0:51	PAC:28395587	MISSENSE	Gtc/Atc	V10I	PF07690,PF00854|PTHR11654|KOG1237|GO:0005215,GO:0006857,GO:0016020,GO:0055085,GO:0016021|AT2G02040.1|ATPTR2,ATPTR2-B,NTR1,PTR2,PTR2-B|peptide transporter 2|LOC_Os03g51050.1|peptide transporter PTR2, putative, expressed|	GRMZM5G867390|GRMZM5G867390_T01|GRMZM5G867390_T01|PF00854|PTHR11654:SF37,PTHR11654|KOG1237|GO:0005215,GO:0006857,GO:0016020,GO:0055085,GO:0016021|AT2G02040.1|ATPTR2,ATPTR2-B,NTR1,PTR2,PTR2-B|peptide transporter 2|	0.0e+00	AT2G02040|AT2G02040.1|AT2G02040.1|PF00854|PTHR11654:SF37,PTHR11654|KOG1237|GO:0000325,GO:0005773,GO:0005774,GO:0005886,GO:0015833,GO:0042938,GO:0042939,GO:0005215,GO:0015197,GO:0015334,GO:0042936,GO:0042937,GO:0006857,GO:0016020,GO:0055085,GO:0016021|LOC_Os03g51050.1|peptide transporter PTR2, putative, expressed|	0.0e+00
Chr01	9446507	.	G	A	102.00	DP=5;VDB=0.0359;AF1=1;AC1=2;DP4=0,0,2,2;MQ=45;FQ=-39	Sobic.001G121300.1	NON_SYNONYMOUS_CODING	MODERATE	GT:PL:GQ	1/1:134,12,0:21	PAC:28397491	MISSENSE	tCc/tTc	S46F	LOC_Os11g32600.1|hypothetical protein|	Unknown	-	Unknown	-
Chr01	9684227	.	G	A	180.00	DP=8;VDB=0.0399;AF1=1;AC1=2;DP4=0,0,2,6;MQ=45;FQ=-51	Sobic.001G123300.1	NON_SYNONYMOUS_CODING	MODERATE	GT:PL:GQ	1/1:213,24,0:45	PAC:28396324	MISSENSE	Gaa/Aaa	E234K	PF00232,PF00150|PTHR10353|KOG0626|GO:0004553,GO:0005975|AT3G18080.1|BGLU44|B-S glucosidase 44|LOC_Os03g49600.1|Os3bglu7 - beta-glucosidase, exo-beta-glucanse, expressed|	GRMZM2G118003|GRMZM2G118003_T03|GRMZM2G118003_T03|PF00232|PTHR10353|KOG0626|GO:0004553,GO:0005975|AT3G18080.1|BGLU44|B-S glucosidase 44|	0.0e+00	AT3G18080|AT3G18080.1|AT3G18080.1|PF00232|PTHR10353|KOG0626|3.2.1.21|K05350|GO:0005618,GO:0009505,GO:0022626,GO:0005975,GO:0004553,GO:0047668,GO:0080079,GO:0080081,GO:0080082,GO:0080083|LOC_Os01g32364.1|Os1bglu1 - beta-mannosidase/glucosidase homologue, expressed|	0.0e+00
Chr01	9684227	.	G	A	180.00	DP=8;VDB=0.0399;AF1=1;AC1=2;DP4=0,0,2,6;MQ=45;FQ=-51	Sobic.001G123300.2	NON_SYNONYMOUS_CODING	MODERATE	GT:PL:GQ	1/1:213,24,0:45	PAC:28396325	MISSENSE	Gaa/Aaa	E234K	PF00232,PF00150|PTHR10353|GO:0004553,GO:0005975|AT3G18080.1|BGLU44|B-S glucosidase 44|LOC_Os03g49600.4|Os3bglu7 - beta-glucosidase, exo-beta-glucanse, expressed|	GRMZM2G118003|GRMZM2G118003_T03|GRMZM2G118003_T03|PF00232|PTHR10353|KOG0626|GO:0004553,GO:0005975|AT3G18080.1|BGLU44|B-S glucosidase 44|	0.0e+00	AT3G18080|AT3G18080.1|AT3G18080.1|PF00232|PTHR10353|KOG0626|3.2.1.21|K05350|GO:0005618,GO:0009505,GO:0022626,GO:0005975,GO:0004553,GO:0047668,GO:0080079,GO:0080081,GO:0080082,GO:0080083|LOC_Os01g32364.1|Os1bglu1 - beta-mannosidase/glucosidase homologue, expressed|	1.0e-154
Chr01	10326830	.	G	A	216.00	DP=10;VDB=0.0322;AF1=1;AC1=2;DP4=0,0,7,3;MQ=44;FQ=-57	Sobic.001G131700.1	NON_SYNONYMOUS_CODING	MODERATE	GT:PL:GQ	1/1:249,30,0:57	PAC:28399608	MISSENSE	Gag/Aag	E299K	KOG2610|AT1G27150.1|Tetratricopeptide repeat (TPR)-like superfamily protein|LOC_Os03g48380.1|expressed protein|	GRMZM2G080725|GRMZM2G080725_T01|GRMZM2G080725_T01|PTHR16263:SF3,PTHR16263|KOG2610|AT1G27150.1|Tetratricopeptide repeat (TPR)-like superfamily protein|	0.0e+00	AT1G27150|AT1G27150.1|AT1G27150.1|PTHR16263:SF3,PTHR16263|KOG2610|GO:0005575,GO:0008150,GO:0005488,GO:0042802|LOC_Os03g48380.1|expressed protein|	3.0e-135
Chr01	10326830	.	G	A	216.00	DP=10;VDB=0.0322;AF1=1;AC1=2;DP4=0,0,7,3;MQ=44;FQ=-57	Sobic.001G131700.2	NON_SYNONYMOUS_CODING	MODERATE	GT:PL:GQ	1/1:249,30,0:57	PAC:28399609	MISSENSE	Gag/Aag	E299K	AT1G27150.1|Tetratricopeptide repeat (TPR)-like superfamily protein|LOC_Os03g48380.1|expressed protein|	GRMZM2G080725|GRMZM2G080725_T02|GRMZM2G080725_T02|PTHR16263,PTHR16263:SF1|AT1G27150.1|Tetratricopeptide repeat (TPR)-like superfamily protein|	0.0e+00	AT1G27150|AT1G27150.1|AT1G27150.1|PTHR16263:SF3,PTHR16263|KOG2610|GO:0005575,GO:0008150,GO:0005488,GO:0042802|LOC_Os03g48380.1|expressed protein|	2.0e-103
Chr01	10623845	.	G	A	222.00	DP=15;VDB=0.0393;AF1=1;AC1=2;DP4=0,0,7,8;MQ=31;FQ=-72	Sobic.001G135000.1	NON_SYNONYMOUS_CODING	MODERATE	GT:PL:GQ	1/1:255,45,0:87	PAC:28394749	MISSENSE	Gat/Aat	D188N	LOC_Os03g24200.1|OsFBX85 - F-box domain containing protein, expressed|	GRMZM2G082853|GRMZM2G082853_T01|GRMZM2G082853_T01|PF00646|GO:0005515|AT3G16210.1|F-box family protein|	9.0e-24	Unknown	-
Chr01	12355949	.	G	A	192.00	DP=9;VDB=0.0384;AF1=1;AC1=2;DP4=0,0,4,4;MQ=43;FQ=-51	Sobic.001G154200.2	NON_SYNONYMOUS_CODING	MODERATE	GT:PL:GQ	1/1:225,24,0:45	PAC:28395957	MISSENSE	atG/atA	M214I	PF00612|PTHR13140:SF37|GO:0005515|AT3G22190.1|IQD5|IQ-domain 5|LOC_Os03g44610.1|IQ calmodulin-binding motif domain containing protein, expressed|	GRMZM2G038988|GRMZM2G038988_T02|GRMZM2G038988_T02|PF00612|PTHR13140,PTHR13140:SF84|GO:0005515|AT3G22190.1|IQD5|IQ-domain 5|	0.0e+00	AT3G22190|AT3G22190.2|AT3G22190.2|PF00612|PTHR13140,PTHR13140:SF84|GO:0005886,GO:0008150,GO:0005516,GO:0005515|LOC_Os12g42430.1|IQ calmodulin-binding motif domain containing protein, expressed|	7.0e-41
Chr01	12355949	.	G	A	192.00	DP=9;VDB=0.0384;AF1=1;AC1=2;DP4=0,0,4,4;MQ=43;FQ=-51	Sobic.001G154200.3	NON_SYNONYMOUS_CODING	MODERATE	GT:PL:GQ	1/1:225,24,0:45	PAC:28395958	MISSENSE	atG/atA	M214I	PF00612|PTHR13140:SF37|GO:0005515|AT3G22190.1|IQD5|IQ-domain 5|LOC_Os03g44610.1|IQ calmodulin-binding motif domain containing protein, expressed|	GRMZM2G038988|GRMZM2G038988_T02|GRMZM2G038988_T02|PF00612|PTHR13140,PTHR13140:SF84|GO:0005515|AT3G22190.1|IQD5|IQ-domain 5|	0.0e+00	AT3G22190|AT3G22190.2|AT3G22190.2|PF00612|PTHR13140,PTHR13140:SF84|GO:0005886,GO:0008150,GO:0005516,GO:0005515|LOC_Os12g42430.1|IQ calmodulin-binding motif domain containing protein, expressed|	7.0e-41
Chr01	12355949	.	G	A	192.00	DP=9;VDB=0.0384;AF1=1;AC1=2;DP4=0,0,4,4;MQ=43;FQ=-51	Sobic.001G154200.1	NON_SYNONYMOUS_CODING	MODERATE	GT:PL:GQ	1/1:225,24,0:45	PAC:28395959	MISSENSE	atG/atA	M214I	PF00612|PTHR13140:SF37|GO:0005515|AT3G22190.1|IQD5|IQ-domain 5|LOC_Os03g44610.1|IQ calmodulin-binding motif domain containing protein, expressed|	GRMZM2G038988|GRMZM2G038988_T02|GRMZM2G038988_T02|PF00612|PTHR13140,PTHR13140:SF84|GO:0005515|AT3G22190.1|IQD5|IQ-domain 5|	0.0e+00	AT3G22190|AT3G22190.2|AT3G22190.2|PF00612|PTHR13140,PTHR13140:SF84|GO:0005886,GO:0008150,GO:0005516,GO:0005515|LOC_Os12g42430.1|IQ calmodulin-binding motif domain containing protein, expressed|	7.0e-41
Chr01	13527972	.	G	A	179.00	DP=7;VDB=0.0399;AF1=1;AC1=2;DP4=0,0,4,3;MQ=43;FQ=-48	Sobic.001G164100.1	NON_SYNONYMOUS_CODING	MODERATE	GT:PL:GQ	1/1:212,21,0:39	PAC:28396881	MISSENSE	atG/atA	M384I	PF00067|PTHR19383|KOG0157|GO:0005506,GO:0009055,GO:0016705,GO:0020037,GO:0055114|AT1G12740.1|CYP87A2|cytochrome P450, family 87, subfamily A, polypeptide 2|LOC_Os03g45619.1|cytochrome P450, putative, expressed|	GRMZM2G100412|GRMZM2G100412_T01|GRMZM2G100412_T01|PF00067|PTHR24286,PTHR24286:SF19|KOG0157|GO:0005506,GO:0009055,GO:0016705,GO:0020037,GO:0055114|AT1G12740.1|CYP87A2|cytochrome P450, family 87, subfamily A, polypeptide 2|	0.0e+00	AT1G12740|AT1G12740.1|AT1G12740.1|PF00067|PTHR24286,PTHR24286:SF19|KOG0157|GO:0055114,GO:0004497,GO:0005506,GO:0009055,GO:0019825,GO:0020037,GO:0016705|LOC_Os04g48170.1|cytochrome P450, putative, expressed|	2.0e-145
Chr01	13805281	.	G	A	34.80	DP=2;VDB=0.0080;AF1=1;AC1=2;DP4=0,0,1,1;MQ=47;FQ=-33	Sobic.001G166300.1	NON_SYNONYMOUS_CODING	MODERATE	GT:PL:GQ	1/1:66,6,0:10	PAC:28399181	MISSENSE	Gag/Aag	E269K	PF03171|PTHR10209|KOG0143|K06892|GO:0016491,GO:0016706,GO:0055114|AT3G19000.1|2-oxoglutarate (2OG) and Fe(II)-dependent oxygenase superfamily protein|LOC_Os03g42130.1|gibberellin 20 oxidase 2, putative, expressed|	GRMZM2G060940|GRMZM2G060940_T02|GRMZM2G060940_T02|PF03171|PTHR10209|KOG0143|K06892|GO:0016491,GO:0016706,GO:0055114|AT3G19000.1|2-oxoglutarate (2OG) and Fe(II)-dependent oxygenase superfamily protein|	1.0e-154	AT3G19000|AT3G19000.1|AT3G19000.1|PF03171|PTHR10209,PTHR10209:SF55|KOG0143|GO:0005575,GO:0055114,GO:0005506,GO:0016491,GO:0016706|LOC_Os03g42130.1|gibberellin 20 oxidase 2, putative, expressed|	3.0e-85
Chr01	14805909	.	G	A	164.00	DP=8;VDB=0.0345;AF1=1;AC1=2;DP4=0,0,4,3;MQ=41;FQ=-48	Sobic.001G176500.1	NON_SYNONYMOUS_CODING	MODERATE	GT:PL:GQ	1/1:197,21,0:39	PAC:28398867	MISSENSE	tCg/tTg	S84L	***MISSING-DESCRIPTION***	Unknown	-	Unknown	-
Chr01	18891054	.	G	A	151.00	DP=8;VDB=0.0305;AF1=1;AC1=2;DP4=0,0,6,1;MQ=45;FQ=-48	Sobic.001G207300.1	NON_SYNONYMOUS_CODING	MODERATE	GT:PL:GQ	1/1:184,21,0:39	PAC:28396453	MISSENSE	Gga/Aga	G33R	***MISSING-DESCRIPTION***	Unknown	-	Unknown	-
Chr01	20820238	.	G	A	121.00	DP=6;VDB=0.0359;AF1=1;AC1=2;DP4=0,0,1,5;MQ=44;FQ=-45	Sobic.001G221300.1	NON_SYNONYMOUS_CODING	MODERATE	GT:PL:GQ	1/1:154,18,0:33	PAC:28397329	MISSENSE	cGc/cAc	R563H	PF01494,PF00732,PF00890,PF05199|PTHR10668|KOG1238|GO:0016614,GO:0050660,GO:0055114,GO:0009055,GO:0016491|AT3G23410.1|ATFAO3,FAO3|fatty alcohol oxidase 3|LOC_Os10g33460.1|alcohol oxidase, putative, expressed|	GRMZM2G143883|GRMZM2G143883_T06|GRMZM2G143883_T06|PF05199,PF00732|PTHR10668,PTHR10668:SF14|KOG1238|GO:0016614,GO:0050660,GO:0055114,GO:0009055,GO:0016491|AT3G23410.1|ATFAO3,FAO3|fatty alcohol oxidase 3|	0.0e+00	AT3G23410|AT3G23410.1|AT3G23410.1|PF05199,PF00732|PTHR10668,PTHR10668:SF14|KOG1238|GO:0005792,GO:0009055,GO:0046577,GO:0016614,GO:0050660,GO:0055114|LOC_Os02g40840.1|alcohol oxidase, putative, expressed|	0.0e+00
Chr01	22249369	.	G	A	152.00	DP=7;VDB=0.0322;AF1=1;AC1=2;DP4=0,0,4,2;MQ=45;FQ=-45	Sobic.001G231000.1	NON_SYNONYMOUS_CODING	MODERATE	GT:PL:GQ	1/1:185,18,0:33	PAC:28396510	MISSENSE	cCt/cTt	P499L	PF01026,PF04909,PF00120|PTHR20852|KOG0683|GO:0004356,GO:0006807,GO:0016888,GO:0003824,GO:0008152|AT3G53180.1|glutamate-ammonia ligases;catalytics;glutamate-ammonia ligases|LOC_Os10g31820.1|fluG, putative, expressed|	GRMZM2G115646|GRMZM2G115646_T01|GRMZM2G115646_T01|PF04909,PF00120|PTHR20852,PTHR20852:SF8|KOG0683|GO:0004356,GO:0006807,GO:0003824,GO:0008152|AT3G53180.1|glutamate-ammonia ligases;catalytics;glutamate-ammonia ligases|	0.0e+00	AT3G53180|AT3G53180.1|AT3G53180.1|PF04909,PF00120|PTHR20852,PTHR20852:SF8|KOG0683|GO:0006499,GO:0009399,GO:0009737,GO:0003824,GO:0004356,GO:0008152,GO:0006807|LOC_Os10g31820.1|fluG, putative, expressed|	0.0e+00
Chr01	27151250	.	G	A	204.00	DP=9;VDB=0.0399;AF1=1;AC1=2;DP4=0,0,6,3;MQ=45;FQ=-54	Sobic.001G251200.1	NON_SYNONYMOUS_CODING	MODERATE	GT:PL:GQ	1/1:237,27,0:51	PAC:28396835	MISSENSE	Gct/Act	A479T	PF00122,PF00702|PTHR11939|KOG0206|3.6.3.1|K01530|GO:0000166,GO:0046872,GO:0003824,GO:0008152|AT1G59820.1|ALA3|aminophospholipid ATPase 3|LOC_Os05g01030.1|phospholipid-transporting ATPase, putative, expressed|	GRMZM2G324462|GRMZM2G324462_T01|GRMZM2G324462_T01|PF00122|PTHR24092:SF18,PTHR24092|KOG0206|3.6.3.1|K01530|GO:0000166,GO:0046872|AT1G68710.1|ATPase E1-E2 type family protein / haloacid dehalogenase-like hydrolase family protein|	0.0e+00	AT1G59820|AT1G59820.1|AT1G59820.1|PF00122|PTHR24092:SF18,PTHR24092|KOG0206|3.6.3.1|K01530|GO:0005794,GO:0005886,GO:0048194,GO:0048364,GO:0048367,GO:0005548,GO:0015662,GO:0000166,GO:0046872,GO:0003824,GO:0008152|LOC_Os05g01030.1|phospholipid-transporting ATPase, putative, expressed|	0.0e+00
Chr01	27445538	.	G	A	65.00	DP=4;VDB=0.0288;AF1=1;AC1=2;DP4=0,0,1,2;MQ=45;FQ=-36	Sobic.001G252800.1	STOP_GAINED	HIGH	GT:PL:GQ	1/1:97,9,0:16	PAC:28397769	NONSENSE	tgG/tgA	W326*	PF02701|GO:0003677,GO:0008270,GO:0006355|AT5G62430.1|CDF1|cycling DOF factor 1|LOC_Os03g07360.1|expressed protein|	GRMZM2G138455|GRMZM2G138455_T01|GRMZM2G138455_T01|PF02701|GO:0003677,GO:0008270,GO:0006355|AT5G62430.1|CDF1|cycling DOF factor 1|	2.0e-153	AT5G62430|AT5G62430.1|AT5G62430.1|PF02701|GO:0005634,GO:0016481,GO:0045449,GO:0048510,GO:0003677,GO:0003700,GO:0005515,GO:0008270,GO:0006355|LOC_Os01g15900.1|expressed protein|	2.0e-39
Chr01	29786681	.	G	A	159.00	DP=7;VDB=0.0392;AF1=1;AC1=2;DP4=0,0,5,2;MQ=45;FQ=-48	Sobic.001G256400.1	NON_SYNONYMOUS_CODING	MODERATE	GT:PL:GQ	1/1:192,21,0:39	PAC:28396942	MISSENSE	Gtt/Att	V173I	PF01535|PTHR10483|AT2G22410.1|SLO1|SLOW GROWTH 1|LOC_Os10g26070.1|pentatricopeptide, putative, expressed|	GRMZM2G094999|GRMZM2G094999_T01|GRMZM2G094999_T01|PF01535|PTHR24015|AT2G22410.1|SLO1|SLOW GROWTH 1|	0.0e+00	AT2G22410|AT2G22410.1|AT2G22410.1|PF01535|PTHR24015,PTHR24015:SF127|GO:0008150|LOC_Os10g26070.1|pentatricopeptide, putative, expressed|	0.0e+00
Chr01	29786681	.	G	A	159.00	DP=7;VDB=0.0392;AF1=1;AC1=2;DP4=0,0,5,2;MQ=45;FQ=-48	Sobic.001G256400.2	NON_SYNONYMOUS_CODING	MODERATE	GT:PL:GQ	1/1:192,21,0:39	PAC:28396943	MISSENSE	Gtt/Att	V173I	PF01535|PTHR10483|AT2G22410.1|SLO1|SLOW GROWTH 1|LOC_Os10g26070.1|pentatricopeptide, putative, expressed|	GRMZM2G094999|GRMZM2G094999_T01|GRMZM2G094999_T01|PF01535|PTHR24015|AT2G22410.1|SLO1|SLOW GROWTH 1|	0.0e+00	AT2G22410|AT2G22410.1|AT2G22410.1|PF01535|PTHR24015,PTHR24015:SF127|GO:0008150|LOC_Os10g26070.1|pentatricopeptide, putative, expressed|	0.0e+00
Chr01	43907889	.	G	A	126.00	DP=7;VDB=0.0164;AF1=1;AC1=2;DP4=0,0,2,4;MQ=44;FQ=-45	Sobic.001G267700.1	NON_SYNONYMOUS_CODING	MODERATE	GT:PL:GQ	1/1:159,18,0:33	PAC:28395644	MISSENSE	aGc/aAc	S121N	***MISSING-DESCRIPTION***	Unknown	-	Unknown	-
Chr01	45671693	.	G	A	112.00	DP=6;VDB=0.0298;AF1=1;AC1=2;DP4=0,0,2,3;MQ=44;FQ=-42	Sobic.001G273200.1	STOP_GAINED	HIGH	GT:PL:GQ	1/1:145,15,0:27	PAC:28399417	NONSENSE	tgG/tgA	W394*	PF02458|GO:0016747|AT5G17540.1|HXXXD-type acyl-transferase family protein|LOC_Os10g11980.1|transferase family protein, putative, expressed|	GRMZM2G107851|GRMZM2G107851_T01|GRMZM2G107851_T01|PF02458|GO:0016747|AT5G17540.1|HXXXD-type acyl-transferase family protein|	0.0e+00	AT5G17540|AT5G17540.1|AT5G17540.1|PF02458|GO:0005575,GO:0008150,GO:0016747|LOC_Os10g35950.1|transferase family protein, putative, expressed|	5.0e-95
Chr01	49155935	.	G	A	127.00	DP=5;VDB=0.0380;AF1=1;AC1=2;DP4=0,0,3,2;MQ=44;FQ=-42	Sobic.001G287500.1	NON_SYNONYMOUS_CODING	MODERATE	GT:PL:GQ	1/1:160,15,0:27	PAC:28400425	MISSENSE	Gga/Aga	G2455R	PF00226|PTHR11821|KOG1789|GO:0031072|AT2G26890.1|GRV2,KAM2|DNAJ heat shock N-terminal domain-containing protein|LOC_Os10g42439.1|heat shock protein DnaJ, putative, expressed|	GRMZM2G049288|GRMZM2G049288_T01|GRMZM2G049288_T01|PF00226|PTHR24078:SF23,PTHR24078|KOG1789|GO:0031072|AT2G26890.1|GRV2,KAM2|DNAJ heat shock N-terminal domain-containing protein|	0.0e+00	AT2G26890|AT2G26890.1|AT2G26890.1|PF00226|PTHR24078:SF23,PTHR24078|KOG1789|GO:0005770,GO:0005773,GO:0005774,GO:0005783,GO:0005792,GO:0005802,GO:0006457,GO:0006623,GO:0006897,GO:0007032,GO:0007033,GO:0009660,GO:0009793,GO:0009959,GO:0042594,GO:0051301,GO:0005488,GO:0031072|LOC_Os10g42439.1|heat shock protein DnaJ, putative, expressed|	0.0e+00
Chr01	49916846	.	G	A	59.00	DP=4;VDB=0.0070;AF1=1;AC1=2;DP4=0,0,2,1;MQ=35;FQ=-36	Sobic.001G293200.1	NON_SYNONYMOUS_CODING	MODERATE	GT:PL:GQ	1/1:91,9,0:16	PAC:28394712	MISSENSE	atG/atA	M3I	PF00141|1.11.1.7|K00430|GO:0004601,GO:0020037,GO:0006979,GO:0055114|AT5G17820.1|Peroxidase superfamily protein|LOC_Os09g15500.1|peroxidase precursor, putative, expressed|	GRMZM2G116452|GRMZM2G116452_T01|GRMZM2G116452_T01|PF00141|GO:0004601,GO:0020037,GO:0006979,GO:0055114|AT5G17820.1|Peroxidase superfamily protein|	2.0e-172	AT5G17820|AT5G17820.1|AT5G17820.1|PF00141|1.11.1.7|K00430|GO:0005618,GO:0009505,GO:0016020,GO:0006979,GO:0055114,GO:0004601,GO:0020037|LOC_Os10g39170.1|peroxidase precursor, putative, expressed|	1.0e-88
Chr01	50001485	.	G	A	222.00	DP=15;VDB=0.0322;AF1=1;AC1=2;DP4=0,0,8,5;MQ=45;FQ=-66	Sobic.001G293700.2	NON_SYNONYMOUS_CODING	MODERATE	GT:PL:GQ	1/1:255,39,0:75	PAC:28400626	MISSENSE	Ggg/Agg	G324R	PF06101,PF06650|PTHR17204|GO:0008104|AT4G17140.3|pleckstrin homology (PH) domain-containing protein|LOC_Os10g41560.1|expressed protein|	GRMZM2G095219|GRMZM2G095219_T01|GRMZM2G095219_T01|PF06101,PF06650|PTHR16166,PTHR16166:SF70|GO:0008104|AT4G17140.3|pleckstrin homology (PH) domain-containing protein|	0.0e+00	AT4G17140|AT4G17140.3|AT4G17140.3|PF00169,PF06101|PTHR16166,PTHR16166:SF70|KOG1809|GO:0005773,GO:0008150,GO:0003674,GO:0005515,GO:0005543|LOC_Os02g27110.1|expressed protein|	0.0e+00
Chr01	50001485	.	G	A	222.00	DP=15;VDB=0.0322;AF1=1;AC1=2;DP4=0,0,8,5;MQ=45;FQ=-66	Sobic.001G293700.1	NON_SYNONYMOUS_CODING	MODERATE	GT:PL:GQ	1/1:255,39,0:75	PAC:28400625	MISSENSE	Ggg/Agg	G936R	PF06101,PF06650|PTHR17204|GO:0008104|AT4G17140.3|pleckstrin homology (PH) domain-containing protein|LOC_Os10g41560.1|expressed protein|	GRMZM2G331105|GRMZM2G331105_T01|GRMZM2G331105_T01|PF06101|PTHR16166,PTHR16166:SF70|AT4G17140.2|pleckstrin homology (PH) domain-containing protein|	0.0e+00	AT4G17140|AT4G17140.3|AT4G17140.3|PF00169,PF06101|PTHR16166,PTHR16166:SF70|KOG1809|GO:0005773,GO:0008150,GO:0003674,GO:0005515,GO:0005543|LOC_Os02g27110.1|expressed protein|	0.0e+00
Chr01	55254393	.	G	A	222.00	DP=10;VDB=0.0393;AF1=1;AC1=2;DP4=0,0,4,6;MQ=45;FQ=-57	Sobic.001G335900.1	NON_SYNONYMOUS_CODING	MODERATE	GT:PL:GQ	1/1:255,30,0:57	PAC:28400167	MISSENSE	cGc/cAc	R102H	PF09763,PF04129|PTHR14190|KOG1961|AT1G71270.1|ATVPS52,POK,TTD8|Vps52 / Sac2 family |LOC_Os03g30460.1|vacuolar protein sorting-associated protein 52, putative, expressed|	GRMZM2G124239|GRMZM2G124239_T01|GRMZM2G124239_T01|PF04129|PTHR14190:SF6,PTHR14190|KOG1961|AT1G71270.1|ATVPS52,POK,TTD8|Vps52 / Sac2 family |	0.0e+00	AT1G71270|AT1G71270.1|AT1G71270.1|PF04129|PTHR14190,PTHR14190:SF6|KOG1961|GO:0000139,GO:0005794,GO:0012505,GO:0009860,GO:0019953,GO:0003674|LOC_Os03g30460.1|vacuolar protein sorting-associated protein 52, putative, expressed|	0.0e+00
Chr01	57289559	.	G	A	135.00	DP=6;VDB=0.0345;AF1=1;AC1=2;DP4=0,0,4,2;MQ=43;FQ=-45	Sobic.001G354800.1	NON_SYNONYMOUS_CODING	MODERATE	GT:PL:GQ	1/1:168,18,0:33	PAC:28395357	MISSENSE	gGg/gAg	G139E	AT1G16850.1|LOC_Os03g26490.1|expressed protein|	GRMZM2G017670|GRMZM2G017670_T01|GRMZM2G017670_T01|	9.0e-24	Unknown	-
Chr01	59601931	.	G	A	96.30	DP=6;VDB=0.0380;AF1=1;AC1=2;DP4=0,0,4,1;MQ=45;FQ=-42	Sobic.001G379500.1	NON_SYNONYMOUS_CODING	MODERATE	GT:PL:GQ	1/1:129,15,0:27	PAC:28397773	MISSENSE	gGc/gAc	G42D	PF05701|AT2G38370.1|Plant protein of unknown function (DUF827)|LOC_Os03g22040.1|expressed protein|	GRMZM2G012970|GRMZM2G012970_T01|GRMZM2G012970_T01|PF05701|AT2G38370.1|Plant protein of unknown function (DUF827)|	0.0e+00	AT2G38370|AT2G38370.1|AT2G38370.1|PF05701|GO:0005575,GO:0008150,GO:0003674|LOC_Os03g22040.1|expressed protein|	1.0e-40
Chr01	60639398	.	G	A	222.00	DP=13;VDB=0.0298;AF1=1;AC1=2;DP4=0,0,6,5;MQ=45;FQ=-60	Sobic.001G391800.1	NON_SYNONYMOUS_CODING	MODERATE	GT:PL:GQ	1/1:255,33,0:63	PAC:28395557	MISSENSE	gGt/gAt	G7D	***MISSING-DESCRIPTION***	Unknown	-	Unknown	-
Chr01	60823856	.	G	A	181.00	DP=7;VDB=0.0400;AF1=1;AC1=2;DP4=0,0,3,4;MQ=45;FQ=-48	Sobic.001G393900.2	NON_SYNONYMOUS_CODING	MODERATE	GT:PL:GQ	1/1:214,21,0:39	PAC:28399668	MISSENSE	Gtt/Att	V247I	PF01494|PTHR13789|KOG3855|AT1G24340.1|EMB2421,EMB260|FAD/NAD(P)-binding oxidoreductase family protein|LOC_Os01g67550.1|FAD binding domain containing protein, expressed|	GRMZM2G394212|GRMZM2G394212_T02|GRMZM2G394212_T02|PF01494|PTHR13789,PTHR13789:SF42|GO:0055114,GO:0004497|AT1G24340.1|EMB2421,EMB260|FAD/NAD(P)-binding oxidoreductase family protein|	0.0e+00	AT1G24340|AT1G24340.1|AT1G24340.1|PF01494|PTHR13789,PTHR13789:SF42|KOG3855|GO:0009793,GO:0004497,GO:0055114|LOC_Os01g67550.1|FAD binding domain containing protein, expressed|	0.0e+00
Chr01	60823856	.	G	A	181.00	DP=7;VDB=0.0400;AF1=1;AC1=2;DP4=0,0,3,4;MQ=45;FQ=-48	Sobic.001G393900.1	NON_SYNONYMOUS_CODING	MODERATE	GT:PL:GQ	1/1:214,21,0:39	PAC:28399667	MISSENSE	Gtt/Att	V293I	PF01494|PTHR13789|KOG3855|AT1G24340.1|EMB2421,EMB260|FAD/NAD(P)-binding oxidoreductase family protein|LOC_Os01g67550.1|FAD binding domain containing protein, expressed|	GRMZM2G394212|GRMZM2G394212_T02|GRMZM2G394212_T02|PF01494|PTHR13789,PTHR13789:SF42|GO:0055114,GO:0004497|AT1G24340.1|EMB2421,EMB260|FAD/NAD(P)-binding oxidoreductase family protein|	0.0e+00	AT1G24340|AT1G24340.1|AT1G24340.1|PF01494|PTHR13789,PTHR13789:SF42|KOG3855|GO:0009793,GO:0004497,GO:0055114|LOC_Os01g67550.1|FAD binding domain containing protein, expressed|	0.0e+00
Chr01	61181830	.	G	A	74.00	DP=4;VDB=0.0329;AF1=1;AC1=2;DP4=0,0,1,2;MQ=45;FQ=-36	Sobic.001G398000.1	NON_SYNONYMOUS_CODING	MODERATE	GT:PL:GQ	1/1:106,9,0:16	PAC:28398214	MISSENSE	Ggc/Agc	G169S	AT1G56320.1|LOC_Os03g19170.1|GCRP7 - Glycine and cysteine rich family protein precursor, expressed|	GRMZM2G021433|GRMZM2G021433_T02|GRMZM2G021433_T02|AT5G49350.1|Glycine-rich protein family|	5.0e-84	AT1G56320|AT1G56320.1|AT1G56320.1|GO:0031225,GO:0008150,GO:0003674|LOC_Os01g14990.1|GCRP6 - Glycine and cysteine rich family protein precursor, putative, expressed|	2.0e-20
Chr01	63843864	.	G	A	84.50	DP=4;VDB=0.0027;AF1=1;AC1=2;DP4=0,0,2,2;MQ=43;FQ=-39	Sobic.001G431200.1	NON_SYNONYMOUS_CODING	MODERATE	GT:PL:GQ	1/1:117,12,0:21	PAC:28394803	MISSENSE	Ccc/Tcc	P230S	PF07250,PF09118|AT1G75620.1|glyoxal oxidase-related protein|LOC_Os03g15320.1|glyoxal oxidase-related, putative, expressed|	GRMZM2G063733|GRMZM2G063733_T01|GRMZM2G063733_T01|PF09118,PF07250|AT1G75620.1|glyoxal oxidase-related protein|	0.0e+00	AT1G75620|AT1G75620.1|AT1G75620.1|PF09118,PF07250|GO:0012505,GO:0008150,GO:0003674|LOC_Os03g15320.1|glyoxal oxidase-related, putative, expressed|	0.0e+00
Chr01	65429271	.	G	A	201.00	DP=9;VDB=0.0298;AF1=1;AC1=2;DP4=0,0,4,4;MQ=45;FQ=-51	Sobic.001G448900.1	NON_SYNONYMOUS_CODING	MODERATE	GT:PL:GQ	1/1:234,24,0:45	PAC:28400233	MISSENSE	Cgt/Tgt	R331C	LOC_Os07g02930.1|OsFBX210 - F-box domain containing protein, expressed|	GRMZM2G157132|GRMZM2G157132_T01|GRMZM2G157132_T01|PF00646|GO:0005515|AT5G03970.1|F-box associated ubiquitination effector family protein|	2.0e-74	Unknown	-
Chr01	65616561	.	G	A	134.00	DP=5;VDB=0.0398;AF1=1;AC1=2;DP4=0,0,3,2;MQ=45;FQ=-42	Sobic.001G451200.2	NON_SYNONYMOUS_CODING	MODERATE	GT:PL:GQ	1/1:167,15,0:27	PAC:28400958	MISSENSE	Gca/Aca	A565T	PF01535|PTHR10483|AT5G08310.1|Tetratricopeptide repeat (TPR)-like superfamily protein|LOC_Os05g24930.1|PPR repeat containing protein, expressed|	GRMZM2G024435|GRMZM2G024435_T01|GRMZM2G024435_T01|PF01535|PTHR24015|AT5G08310.1|Tetratricopeptide repeat (TPR)-like superfamily protein|	0.0e+00	AT5G08310|AT5G08310.1|AT5G08310.1|PF01535|PTHR24015,PTHR24015:SF157|GO:0005739,GO:0008150|LOC_Os05g24930.1|PPR repeat containing protein, expressed|	9.0e-116
Chr01	65616561	.	G	A	134.00	DP=5;VDB=0.0398;AF1=1;AC1=2;DP4=0,0,3,2;MQ=45;FQ=-42	Sobic.001G451200.1	NON_SYNONYMOUS_CODING	MODERATE	GT:PL:GQ	1/1:167,15,0:27	PAC:28400957	MISSENSE	Gca/Aca	A798T	PF01535|PTHR10483|AT5G08310.1|Tetratricopeptide repeat (TPR)-like superfamily protein|LOC_Os05g24930.1|PPR repeat containing protein, expressed|	GRMZM2G024435|GRMZM2G024435_T01|GRMZM2G024435_T01|PF01535|PTHR24015|AT5G08310.1|Tetratricopeptide repeat (TPR)-like superfamily protein|	0.0e+00	AT5G08310|AT5G08310.1|AT5G08310.1|PF01535|PTHR24015,PTHR24015:SF157|GO:0005739,GO:0008150|LOC_Os05g24930.1|PPR repeat containing protein, expressed|	5.0e-156
Chr01	66239101	.	G	A	222.00	DP=12;VDB=0.0380;AF1=1;AC1=2;DP4=0,0,5,7;MQ=45;FQ=-63	Sobic.001G457800.1	NON_SYNONYMOUS_CODING	MODERATE	GT:PL:GQ	1/1:255,36,0:69	PAC:28397144	MISSENSE	Gag/Aag	E1753K	PF04851,PF00270,PF00271,PF02889|PTHR11752|KOG0952|3.6.1.-|K01529|GO:0003676,GO:0005524,GO:0008026,GO:0004386,GO:0003677,GO:0016787|AT5G61140.2|U5 small nuclear ribonucleoprotein helicase|LOC_Os02g01880.1|U5 small nuclear ribonucleoprotein 200 kDa helicase, putative, expressed|	GRMZM2G026991|GRMZM2G026991_T01|GRMZM2G026991_T01|PF00271,PF02889,PF00270|PTHR11752,PTHR11752:SF7|KOG0951|3.6.4.13|K12854|GO:0003676,GO:0005524,GO:0008026,GO:0004386,GO:0003677,GO:0016787|AT1G20960.1|emb1507|U5 small nuclear ribonucleoprotein helicase, putative|	0.0e+00	AT5G61140|AT5G61140.2|AT5G61140.2|PF00271,PF02889,PF00270|PTHR11752:SF8,PTHR11752|KOG0952|3.6.1.-|K01529|GO:0000166,GO:0003676,GO:0004386,GO:0005524,GO:0008026,GO:0017111|LOC_Os02g01880.1|U5 small nuclear ribonucleoprotein 200 kDa helicase, putative, expressed|	0.0e+00
Chr01	67409793	.	G	A	154.00	DP=6;VDB=0.0164;AF1=1;AC1=2;DP4=0,0,3,3;MQ=45;FQ=-45	Sobic.001G473700.1	NON_SYNONYMOUS_CODING	MODERATE	GT:PL:GQ	1/1:187,18,0:33	PAC:28400522	MISSENSE	Ctc/Ttc	L342F	PF00450|PTHR11802|KOG1282|GO:0004185,GO:0006508|AT3G63470.1|scpl40|serine carboxypeptidase-like 40|LOC_Os03g09190.1|OsSCP11 - Putative Serine Carboxypeptidase homologue, expressed|	GRMZM2G028247|GRMZM2G028247_T01|GRMZM2G028247_T01|PF00450|PTHR11802:SF8,PTHR11802|KOG1282|GO:0004185,GO:0006508|AT3G63470.1|scpl40|serine carboxypeptidase-like 40|	0.0e+00	AT3G63470|AT3G63470.1|AT3G63470.1|PF00450|PTHR11802,PTHR11802:SF8|KOG1282|GO:0012505,GO:0006508,GO:0004185|LOC_Os07g46350.1|OsSCP40 - Putative Serine Carboxypeptidase homologue, expressed|	9.0e-133
Chr01	68213765	.	G	A	42.80	DP=2;VDB=0.0114;AF1=1;AC1=2;DP4=0,0,1,1;MQ=44;FQ=-33	Sobic.001G482300.1	NON_SYNONYMOUS_CODING	MODERATE	GT:PL:GQ	1/1:74,6,0:10	PAC:28399852	MISSENSE	cCg/cTg	P28L	PF08392,PF08545,PF08541,PF02797|GO:0016746,GO:0016747,GO:0006633,GO:0016020,GO:0008610,GO:0004315|AT2G26250.1|FDH,KCS10|3-ketoacyl-CoA synthase 10|LOC_Os03g08360.1|3-ketoacyl-CoA synthase 10, putative, expressed|	GRMZM2G445602|GRMZM2G445602_T01|GRMZM2G445602_T01|PF08392,PF08541|GO:0016746,GO:0016747,GO:0006633,GO:0016020,GO:0008610,GO:0004315|AT2G26250.1|FDH,KCS10|3-ketoacyl-CoA synthase 10|	0.0e+00	AT2G26250|AT2G26250.1|AT2G26250.1|PF08392,PF08541|GO:0005783,GO:0016020,GO:0000038,GO:0006970,GO:0008610,GO:0009409,GO:0009416,GO:0009913,GO:0042335,GO:0080167,GO:0003824,GO:0008415,GO:0016747,GO:0006633|LOC_Os03g08360.1|3-ketoacyl-CoA synthase 10, putative, expressed|	0.0e+00
Chr01	68341912	.	G	A	217.00	DP=10;VDB=0.0398;AF1=1;AC1=2;DP4=0,0,5,4;MQ=45;FQ=-54	Sobic.001G484200.1	NON_SYNONYMOUS_CODING	MODERATE	GT:PL:GQ	1/1:250,27,0:51	PAC:28395997	MISSENSE	aGc/aAc	S350N	PF00503,PF00025|PTHR10218|KOG0082|K04640|GO:0005525,GO:0004871,GO:0019001,GO:0007186|AT2G26300.1|ATGPA1,GP ALPHA 1,GPA1|G protein alpha subunit 1|LOC_Os05g26890.1|G-protein alpha subunit, putative, expressed|	GRMZM2G064732|GRMZM2G064732_T02|GRMZM2G064732_T02|PF00503|PTHR10218,PTHR10218:SF25|KOG0082|K04640|GO:0005525,GO:0004871,GO:0019001,GO:0007186,GO:0006471|AT2G26300.1|ATGPA1,GP ALPHA 1,GPA1|G protein alpha subunit 1|	0.0e+00	AT2G26300|AT2G26300.1|AT2G26300.1|PF00503|PTHR10218,PTHR10218:SF25|KOG0082|K04640|GO:0005789,GO:0005834,GO:0005886,GO:0001789,GO:0006499,GO:0006571,GO:0006800,GO:0007186,GO:0008219,GO:0009094,GO:0009738,GO:0009740,GO:0009749,GO:0009789,GO:0009845,GO:0010027,GO:0010119,GO:0010244,GO:0042127,GO:0003924,GO:0004871,GO:0005095,GO:0005525,GO:0016247,GO:0051020,GO:0019001,GO:0006471|LOC_Os05g26890.1|G-p…	0.0e+00
Chr01	73043119	.	G	A	169.00	DP=9;VDB=0.0398;AF1=1;AC1=2;DP4=0,0,6,2;MQ=42;FQ=-51	Sobic.001G539300.1	NON_SYNONYMOUS_CODING	MODERATE	GT:PL:GQ	1/1:202,24,0:45	PAC:28400495	MISSENSE	Cat/Tat	H94Y	LOC_Os10g22140.1|expressed protein|	Unknown	-	Unknown	-
Chr02	600633	.	G	A	165.00	DP=8;VDB=0.0365;AF1=1;AC1=2;DP4=0,0,7,1;MQ=45;FQ=-51	Sobic.002G006100.1	NON_SYNONYMOUS_CODING	MODERATE	GT:PL:GQ	1/1:198,24,0:45	PAC:28383207	MISSENSE	Gat/Aat	D713N	PF08263,PF00560,PF00069,PF07714|PTHR23258|KOG1187|GO:0004672,GO:0005524,GO:0006468,GO:0005515|AT5G53890.1|AtPSKR2,PSKR2|phytosylfokine-alpha receptor 2|LOC_Os07g01710.1|phytosulfokine receptor precursor, putative, expressed|	GRMZM2G120574|GRMZM2G120574_T01|GRMZM2G120574_T01|PF00069,PF00560|PTHR24420:SF786,PTHR24420|KOG1187|GO:0004672,GO:0005524,GO:0006468,GO:0005515|AT5G53890.1|AtPSKR2,PSKR2|phytosylfokine-alpha receptor 2|	0.0e+00	AT5G53890|AT5G53890.1|AT5G53890.1|PF00069,PF00560,PF08263|PTHR24420:SF786,PTHR24420|KOG1187|GO:0005886,GO:0009507,GO:0006468,GO:0007169,GO:0009611,GO:0001653,GO:0004674,GO:0005524,GO:0004672,GO:0005515|LOC_Os07g01710.1|phytosulfokine receptor precursor, putative, expressed|	0.0e+00
Chr02	846034	.	G	A	90.30	DP=8;VDB=0.0392;AF1=1;AC1=2;DP4=0,0,1,4;MQ=42;FQ=-42	Sobic.002G009400.1	NON_SYNONYMOUS_CODING	MODERATE	GT:PL:GQ	1/1:123,15,0:27	PAC:28379370	MISSENSE	Cgc/Tgc	R102C	PF00646|GO:0005515|LOC_Os07g02890.1|OsFBX209 - F-box domain containing protein, expressed|	GRMZM2G026229|GRMZM2G026229_T01|GRMZM2G026229_T01|PF00646|GO:0005515|AT5G03970.2|F-box associated ubiquitination effector family protein|	1.0e-56	Unknown	-
Chr02	3104718	.	G	A	196.00	DP=10;VDB=0.0400;AF1=1;AC1=2;DP4=0,0,8,2;MQ=45;FQ=-57	Sobic.002G033700.1	NON_SYNONYMOUS_CODING	MODERATE	GT:PL:GQ	1/1:229,30,0:57	PAC:28382944	MISSENSE	Gct/Act	A585T	PTHR10588|AT2G34680.1|AIR9|Outer arm dynein light chain 1 protein|LOC_Os07g05470.1|AIR9 protein, putative, expressed|	GRMZM2G012031|GRMZM2G012031_T01|GRMZM2G012031_T01|PTHR10588,PTHR10588:SF23|AT2G34680.1|AIR9|Outer arm dynein light chain 1 protein|	0.0e+00	AT2G34680|AT2G34680.1|AT2G34680.1|PTHR10588,PTHR10588:SF23|GO:0005886,GO:0009733,GO:0010102,GO:0005515|LOC_Os07g05470.1|AIR9 protein, putative, expressed|	0.0e+00
Chr02	6076629	.	C	T	186.00	DP=13;VDB=0.0305;AF1=1;AC1=2;DP4=0,0,2,7;MQ=44;FQ=-54	Sobic.002G062700.1	NON_SYNONYMOUS_CODING	MODERATE	GT:PL:GQ	1/1:219,27,0:51	PAC:28381294	MISSENSE	Gcc/Acc	A85T	PF00931,PF00560|PTHR23155|KOG4658|GO:0005515,GO:0043531|AT1G58390.1|Disease resistance protein (CC-NBS-LRR class) family|LOC_Os11g46200.1|Leucine Rich Repeat family protein, expressed|	GRMZM5G898898|GRMZM5G898898_T01|GRMZM5G898898_T01|PF00931|PTHR23155,PTHR23155:SF229|KOG4658|GO:0043531,GO:0006915,GO:0005524|AT3G46730.1|NB-ARC domain-containing disease resistance protein|	2.0e-67	AT1G58390|AT1G58390.1|AT1G58390.1|PF00931|PTHR23155,PTHR23155:SF233|KOG4658|GO:0005575,GO:0006915,GO:0006952,GO:0005524,GO:0005515,GO:0043531|LOC_Os10g10360.1|NBS-LRR disease resistance protein, putative, expressed|	3.0e-38
Chr02	6076629	.	C	T	186.00	DP=13;VDB=0.0305;AF1=1;AC1=2;DP4=0,0,2,7;MQ=44;FQ=-54	Sobic.002G062700.2	NON_SYNONYMOUS_CODING	MODERATE	GT:PL:GQ	1/1:219,27,0:51	PAC:28381295	MISSENSE	Gcc/Acc	A85T	PF00931,PF00560|PTHR23155|KOG4658|GO:0005515,GO:0043531|AT1G58390.1|Disease resistance protein (CC-NBS-LRR class) family|LOC_Os11g46200.1|Leucine Rich Repeat family protein, expressed|	GRMZM5G898898|GRMZM5G898898_T01|GRMZM5G898898_T01|PF00931|PTHR23155,PTHR23155:SF229|KOG4658|GO:0043531,GO:0006915,GO:0005524|AT3G46730.1|NB-ARC domain-containing disease resistance protein|	2.0e-67	AT1G58390|AT1G58390.1|AT1G58390.1|PF00931|PTHR23155,PTHR23155:SF233|KOG4658|GO:0005575,GO:0006915,GO:0006952,GO:0005524,GO:0005515,GO:0043531|LOC_Os10g10360.1|NBS-LRR disease resistance protein, putative, expressed|	3.0e-38
Chr02	6470766	.	C	T	169.00	DP=8;VDB=0.0373;AF1=1;AC1=2;DP4=0,0,2,6;MQ=42;FQ=-51	Sobic.002G065300.1	NON_SYNONYMOUS_CODING	MODERATE	GT:PL:GQ	1/1:202,24,0:45	PAC:28382975	MISSENSE	Gag/Aag	E136K	PF05922,PF00082,PF02225|PTHR10795|GO:0004252,GO:0006508,GO:0042802,GO:0043086|AT5G59190.1|subtilase family protein|LOC_Os09g30250.1|OsSub58 - Putative Subtilisin homologue, expressed|	GRMZM5G836501|GRMZM5G836501_T01|GRMZM5G836501_T01|PF05922,PF00082,PF02225|PTHR10795:SF17,PTHR10795|GO:0004252,GO:0006508,GO:0042802,GO:0043086|AT5G58840.1|Subtilase family protein|	0.0e+00	AT5G58840|AT5G58840.1|AT5G58840.1|PF05922,PF00082|PTHR10795,PTHR10795:SF17|GO:0012505,GO:0006508,GO:0043086,GO:0004252,GO:0042802|LOC_Os04g48416.1|OsSub45 - Putative Subtilisin homologue, expressed|	0.0e+00
Chr02	7247724	.	C	T	203.00	DP=11;VDB=0.0399;AF1=1;AC1=2;DP4=0,0,8,2;MQ=44;FQ=-57	Sobic.002G071500.1	NON_SYNONYMOUS_CODING	MODERATE	GT:PL:GQ	1/1:236,30,0:57	PAC:28379118	MISSENSE	aGa/aAa	R446K	PF03178|PTHR10644|KOG1898|GO:0003676,GO:0005634|AT3G11960.1|Cleavage and polyadenylation specificity factor (CPSF) A subunit protein|LOC_Os07g10390.1|cleavage and polyadenylation specificity factor, putative, expressed|	GRMZM2G091449|GRMZM2G091449_T01|GRMZM2G091449_T01|PF03178|PTHR10644:SF1,PTHR10644|KOG1898|GO:0003676,GO:0005634|AT3G11960.1|Cleavage and polyadenylation specificity factor (CPSF) A subunit protein|	0.0e+00	AT3G11960|AT3G11960.1|AT3G11960.1|PF03178|PTHR10644:SF1,PTHR10644|KOG1898|GO:0005634,GO:0009507,GO:0008150,GO:0003676|LOC_Os07g10390.1|cleavage and polyadenylation specificity factor, putative, expressed|	0.0e+00
Chr02	7247724	.	C	T	203.00	DP=11;VDB=0.0399;AF1=1;AC1=2;DP4=0,0,8,2;MQ=44;FQ=-57	Sobic.002G071500.2	NON_SYNONYMOUS_CODING	MODERATE	GT:PL:GQ	1/1:236,30,0:57	PAC:28379119	MISSENSE	aGa/aAa	R446K	PF03178|PTHR10644|KOG1898|GO:0003676,GO:0005634|AT3G11960.1|Cleavage and polyadenylation specificity factor (CPSF) A subunit protein|LOC_Os07g10390.1|cleavage and polyadenylation specificity factor, putative, expressed|	GRMZM2G091449|GRMZM2G091449_T01|GRMZM2G091449_T01|PF03178|PTHR10644:SF1,PTHR10644|KOG1898|GO:0003676,GO:0005634|AT3G11960.1|Cleavage and polyadenylation specificity factor (CPSF) A subunit protein|	0.0e+00	AT3G11960|AT3G11960.1|AT3G11960.1|PF03178|PTHR10644:SF1,PTHR10644|KOG1898|GO:0005634,GO:0009507,GO:0008150,GO:0003676|LOC_Os07g10390.1|cleavage and polyadenylation specificity factor, putative, expressed|	0.0e+00
Chr02	7743102	.	C	T	116.00	DP=6;VDB=0.0325;AF1=1;AC1=2;DP4=0,0,3,2;MQ=43;FQ=-42	Sobic.002G074700.1	NON_SYNONYMOUS_CODING	MODERATE	GT:PL:GQ	1/1:149,15,0:27	PAC:28381928	MISSENSE	Cct/Tct	P124S	PF08263,PF00560,PF00069,PF07714|PTHR23258|KOG1187|2.7.11.1|K13428|GO:0004672,GO:0005524,GO:0006468,GO:0005515|AT3G47110.1|Leucine-rich repeat protein kinase family protein|LOC_Os01g05980.1|receptor kinase, putative, expressed|	GRMZM2G123314|GRMZM2G123314_T01|GRMZM2G123314_T01|PF00069,PF00560,PF08263|PTHR24420,PTHR24420:SF474|KOG1187|GO:0004672,GO:0005524,GO:0006468,GO:0005515|AT3G47570.1|Leucine-rich repeat protein kinase family protein|	0.0e+00	AT3G47570|AT3G47570.1|AT3G47570.1|PF00069,PF00560,PF08263|PTHR24420,PTHR24420:SF474|KOG1187|GO:0005886,GO:0006468,GO:0007169,GO:0004674,GO:0005524,GO:0016301,GO:0004672,GO:0005515|LOC_Os12g42520.1|receptor kinase, putative, expressed|	0.0e+00
Chr02	12392898	.	C	T	171.00	DP=7;VDB=0.0400;AF1=1;AC1=2;DP4=0,0,4,3;MQ=45;FQ=-48	Sobic.002G104600.1	NON_SYNONYMOUS_CODING	MODERATE	GT:PL:GQ	1/1:204,21,0:39	PAC:28383388	MISSENSE	cGa/cAa	R131Q	PF00149|PTHR14795|GO:0016787|AT3G03305.1|Calcineurin-like metallo-phosphoesterase superfamily protein|LOC_Os07g17280.1|Ser/Thr protein phosphatase family protein, putative, expressed|	GRMZM2G064723|GRMZM2G064723_T01|GRMZM2G064723_T01|PF00149|PTHR14795|GO:0016787|AT3G03305.1|Calcineurin-like metallo-phosphoesterase superfamily protein|	0.0e+00	AT3G03305|AT3G03305.1|AT3G03305.1|PF00149|PTHR14795|GO:0005575,GO:0008150,GO:0004722,GO:0016787|LOC_Os01g66920.1|Ser/Thr protein phosphatase family protein, putative, expressed|	0.0e+00
Chr02	12392898	.	C	T	171.00	DP=7;VDB=0.0400;AF1=1;AC1=2;DP4=0,0,4,3;MQ=45;FQ=-48	Sobic.002G104600.2	NON_SYNONYMOUS_CODING	MODERATE	GT:PL:GQ	1/1:204,21,0:39	PAC:28383389	MISSENSE	cGa/cAa	R131Q	PF00149|PTHR14795|GO:0016787|AT3G03305.1|Calcineurin-like metallo-phosphoesterase superfamily protein|LOC_Os07g17280.1|Ser/Thr protein phosphatase family protein, putative, expressed|	GRMZM2G064723|GRMZM2G064723_T01|GRMZM2G064723_T01|PF00149|PTHR14795|GO:0016787|AT3G03305.1|Calcineurin-like metallo-phosphoesterase superfamily protein|	0.0e+00	AT3G03305|AT3G03305.1|AT3G03305.1|PF00149|PTHR14795|GO:0005575,GO:0008150,GO:0004722,GO:0016787|LOC_Os01g66920.1|Ser/Thr protein phosphatase family protein, putative, expressed|	0.0e+00
Chr02	13760952	.	C	T	137.00	DP=6;VDB=0.0241;AF1=1;AC1=2;DP4=0,0,4,2;MQ=42;FQ=-45	Sobic.002G112800.1	NON_SYNONYMOUS_CODING	MODERATE	GT:PL:GQ	1/1:170,18,0:33	PAC:28378887	MISSENSE	tCt/tTt	S565F	PF03101,PF04434|GO:0008270|AT4G15090.1|FAR1|FRS (FAR1 Related Sequences) transcription factor family|LOC_Os12g24870.1|SWIM zinc finger family protein, putative, expressed|	Unknown	-	Unknown	-
Chr02	14348869	.	C	T	222.00	DP=12;VDB=0.0398;AF1=1;AC1=2;DP4=0,0,6,5;MQ=45;FQ=-60	Sobic.002G116000.1	NON_SYNONYMOUS_CODING	MODERATE	GT:PL:GQ	1/1:255,33,0:63	PAC:28382105	MISSENSE	Gct/Act	A235T	PF08323,PF00534|PTHR12526|2.4.1.242|K13679|GO:0009058|AT1G32900.1|UDP-Glycosyltransferase superfamily protein|LOC_Os07g22930.2|starch synthase, putative, expressed|	GRMZM2G008263|GRMZM2G008263_T03|GRMZM2G008263_T03|PF00534,PF08323|PTHR12526,PTHR12526:SF17|2.4.1.242|K13679|GO:0009058|AT1G32900.1|UDP-Glycosyltransferase superfamily protein|	0.0e+00	AT1G32900|AT1G32900.1|AT1G32900.1|PF00534,PF08323|PTHR12526,PTHR12526:SF17|2.4.1.242|K13679|GO:0009507,GO:0009058,GO:0009250,GO:0005515,GO:0016757|LOC_Os07g22930.2|starch synthase, putative, expressed|	0.0e+00
Chr02	14801655	.	C	T	193.00	DP=9;VDB=0.0398;AF1=1;AC1=2;DP4=0,0,6,3;MQ=44;FQ=-54	Sobic.002G118700.3	STOP_GAINED	HIGH	GT:PL:GQ	1/1:226,27,0:51	PAC:28382148	NONSENSE	tgG/tgA	W196*	PF03552|PTHR13301:SF1|2.4.1.12|K10999|GO:0016760,GO:0030244,GO:0016020|AT4G39350.1|ATCESA2,ATH-A,CESA2|cellulose synthase A2|LOC_Os07g24190.1|CESA3 - cellulose synthase, expressed|	GRMZM2G025231|GRMZM2G025231_T02|GRMZM2G025231_T02|PF03552|PTHR13301,PTHR13301:SF1|2.4.1.12|K10999|GO:0016760,GO:0030244,GO:0016020|AT5G64740.1|CESA6,E112,IXR2,PRC1|cellulose synthase 6|	0.0e+00	AT5G64740|AT5G64740.1|AT5G64740.1|PF03552|PTHR13301,PTHR13301:SF1|2.4.1.12|K10999|GO:0005794,GO:0005886,GO:0010005,GO:0010330,GO:0016020,GO:0009832,GO:0009833,GO:0010583,GO:0016049,GO:0030244,GO:0043622,GO:0016757,GO:0016759,GO:0005515,GO:0016760|LOC_Os03g62090.1|CESA5 - cellulose synthase, expressed|	0.0e+00
Chr02	14801655	.	C	T	193.00	DP=9;VDB=0.0398;AF1=1;AC1=2;DP4=0,0,6,3;MQ=44;FQ=-54	Sobic.002G118700.1	STOP_GAINED	HIGH	GT:PL:GQ	1/1:226,27,0:51	PAC:28382146	NONSENSE	tgG/tgA	W217*	PF03552|PTHR13301:SF1|2.4.1.12|K10999|GO:0016760,GO:0030244,GO:0016020|AT4G39350.1|ATCESA2,ATH-A,CESA2|cellulose synthase A2|LOC_Os07g24190.1|CESA3 - cellulose synthase, expressed|	GRMZM2G025231|GRMZM2G025231_T02|GRMZM2G025231_T02|PF03552|PTHR13301,PTHR13301:SF1|2.4.1.12|K10999|GO:0016760,GO:0030244,GO:0016020|AT5G64740.1|CESA6,E112,IXR2,PRC1|cellulose synthase 6|	0.0e+00	AT5G64740|AT5G64740.1|AT5G64740.1|PF03552|PTHR13301,PTHR13301:SF1|2.4.1.12|K10999|GO:0005794,GO:0005886,GO:0010005,GO:0010330,GO:0016020,GO:0009832,GO:0009833,GO:0010583,GO:0016049,GO:0030244,GO:0043622,GO:0016757,GO:0016759,GO:0005515,GO:0016760|LOC_Os03g62090.1|CESA5 - cellulose synthase, expressed|	0.0e+00
Chr02	14801655	.	C	T	193.00	DP=9;VDB=0.0398;AF1=1;AC1=2;DP4=0,0,6,3;MQ=44;FQ=-54	Sobic.002G118700.2	STOP_GAINED	HIGH	GT:PL:GQ	1/1:226,27,0:51	PAC:28382147	NONSENSE	tgG/tgA	W217*	PF03552|PTHR13301:SF1|2.4.1.12|K10999|GO:0016760,GO:0030244,GO:0016020|AT4G39350.1|ATCESA2,ATH-A,CESA2|cellulose synthase A2|LOC_Os07g24190.1|CESA3 - cellulose synthase, expressed|	GRMZM2G025231|GRMZM2G025231_T02|GRMZM2G025231_T02|PF03552|PTHR13301,PTHR13301:SF1|2.4.1.12|K10999|GO:0016760,GO:0030244,GO:0016020|AT5G64740.1|CESA6,E112,IXR2,PRC1|cellulose synthase 6|	0.0e+00	AT5G64740|AT5G64740.1|AT5G64740.1|PF03552|PTHR13301,PTHR13301:SF1|2.4.1.12|K10999|GO:0005794,GO:0005886,GO:0010005,GO:0010330,GO:0016020,GO:0009832,GO:0009833,GO:0010583,GO:0016049,GO:0030244,GO:0043622,GO:0016757,GO:0016759,GO:0005515,GO:0016760|LOC_Os03g62090.1|CESA5 - cellulose synthase, expressed|	0.0e+00
Chr02	23270038	.	C	T	149.00	DP=6;VDB=0.0216;AF1=1;AC1=2;DP4=0,0,2,4;MQ=45;FQ=-45	Sobic.002G142300.1	NON_SYNONYMOUS_CODING	MODERATE	GT:PL:GQ	1/1:182,18,0:33	PAC:28379386	MISSENSE	Gcg/Acg	A367T	PF00432|KOG0497|GO:0003824|AT2G07050.1|CAS1|cycloartenol synthase 1|LOC_Os11g18194.1|cycloartenol synthase, putative, expressed|	GRMZM2G137786|GRMZM2G137786_T01|GRMZM2G137786_T01|PF00432|PTHR11764,PTHR11764:SF3|KOG0497|GO:0003824|AT2G07050.1|CAS1|cycloartenol synthase 1|	0.0e+00	AT2G07050|AT2G07050.1|AT2G07050.1|PF00432|PTHR11764,PTHR11764:SF3|KOG0497|5.4.99.8|K01853|GO:0005773,GO:0009555,GO:0010027,GO:0019745,GO:0016871,GO:0003824|LOC_Os02g04710.1|cycloartenol synthase, putative, expressed|	0.0e+00
Chr02	50775061	.	C	T	222.00	DP=11;VDB=0.0399;AF1=1;AC1=2;DP4=0,0,4,7;MQ=46;FQ=-60	Sobic.002G164100.1	NON_SYNONYMOUS_CODING	MODERATE	GT:PL:GQ	1/1:255,33,0:63	PAC:28382051	MISSENSE	gGa/gAa	G224E	AT4G19990.1|FRS1|FAR1-related sequence 1|LOC_Os11g19030.1|FAR1 family protein, expressed|	Unknown	-	Unknown	-
Chr02	52025657	.	C	T	48.00	DP=3;VDB=0.0149;AF1=1;AC1=2;DP4=0,0,2,1;MQ=30;FQ=-36	Sobic.002G166600.1	STOP_GAINED	HIGH	GT:PL:GQ	1/1:80,9,0:16	PAC:28380958	NONSENSE	Cga/Tga	R21*	PF08613|KOG1674|GO:0019901,GO:0000079|AT3G05327.1|Cyclin family protein|LOC_Os07g12780.1|cyclin, putative, expressed|	GRMZM2G060410|GRMZM2G060410_T02|GRMZM2G060410_T02|	7.0e-88	Unknown	-
Chr02	52355095	.	C	T	194.00	DP=8;VDB=0.0393;AF1=1;AC1=2;DP4=0,0,3,5;MQ=44;FQ=-51	Sobic.002G167500.1	NON_SYNONYMOUS_CODING	MODERATE	GT:PL:GQ	1/1:227,24,0:45	PAC:28379998	MISSENSE	Gag/Aag	E143K	PTHR12472|AT3G14910.1|LOC_Os09g14680.1|expressed protein|	GRMZM2G137971|GRMZM2G137971_T03|GRMZM2G137971_T03|PTHR12472|AT3G14910.1|	0.0e+00	AT3G14910|AT3G14910.1|AT3G14910.1|PTHR12472|GO:0005575,GO:0008150,GO:0003674|LOC_Os09g14680.1|expressed protein|	2.0e-152
Chr02	56194059	.	C	T	66.00	DP=3;VDB=0.0030;AF1=1;AC1=2;DP4=0,0,1,2;MQ=45;FQ=-36	Sobic.002G181000.1	NON_SYNONYMOUS_CODING	MODERATE	GT:PL:GQ	1/1:98,9,0:16	PAC:28383285	MISSENSE	tCg/tTg	S59L	PF01985|KOG1990|GO:0003723|AT4G29750.1|CRS1 / YhbY (CRM) domain-containing protein|LOC_Os09g19850.1|chloroplastic group IIA intron splicing facilitator CRS1, chloroplast precursor, putative, expressed|	GRMZM2G142740|GRMZM2G142740_T01|GRMZM2G142740_T01|PF01985|KOG1990|GO:0003723|AT4G29750.1|CRS1 / YhbY (CRM) domain-containing protein|	0.0e+00	AT4G29750|AT4G29750.1|AT4G29750.1|PF01985|KOG1990|GO:0009507,GO:0003723|LOC_Os09g19850.1|chloroplastic group IIA intron splicing facilitator CRS1, chloroplast precursor, putative, expressed|	0.0e+00
Chr02	59280729	.	C	T	184.00	DP=9;VDB=0.0399;AF1=1;AC1=2;DP4=0,0,2,7;MQ=45;FQ=-54	Sobic.002G202900.1	NON_SYNONYMOUS_CODING	MODERATE	GT:PL:GQ	1/1:217,27,0:51	PAC:28380171	MISSENSE	Gac/Aac	D28N	***MISSING-DESCRIPTION***	Unknown	-	Unknown	-
Chr02	59842931	.	C	T	126.00	DP=6;VDB=0.0343;AF1=1;AC1=2;DP4=0,0,3,2;MQ=42;FQ=-42	Sobic.002G207000.1	NON_SYNONYMOUS_CODING	MODERATE	GT:PL:GQ	1/1:159,15,0:27	PAC:28379131	MISSENSE	Ggc/Agc	G242S	***MISSING-DESCRIPTION***	Unknown	-	Unknown	-
Chr02	61731441	.	C	T	184.00	DP=7;VDB=0.0216;AF1=1;AC1=2;DP4=0,0,3,4;MQ=44;FQ=-48	Sobic.002G225500.1	NON_SYNONYMOUS_CODING	MODERATE	GT:PL:GQ	1/1:217,21,0:39	PAC:28380857	MISSENSE	gCc/gTc	A243V	PF05699|PTHR11697:SF9|GO:0046983|AT1G19260.1|TTF-type zinc finger protein with HAT dimerisation domain|LOC_Os06g36530.1|hAT dimerisation domain-containing protein, putative, expressed|	Unknown	-	AT1G19260|AT1G19260.1|AT1G19260.1|PF05699|PTHR11697,PTHR11697:SF9|KOG1121|GO:0005575,GO:0008150,GO:0046983|LOC_Os01g08610.1|hAT dimerisation domain-containing protein, putative, expressed|	8.0e-29
Chr02	62239690	.	C	T	122.00	DP=5;VDB=0.0380;AF1=1;AC1=2;DP4=0,0,3,2;MQ=45;FQ=-42	Sobic.002G231200.1	NON_SYNONYMOUS_CODING	MODERATE	GT:PL:GQ	1/1:155,15,0:27	PAC:28381496	MISSENSE	atG/atA	M239I	PF01535|PTHR10483|AT5G21222.1|protein kinase family protein|LOC_Os06g05920.1|Rf1, mitochondrial precursor, putative, expressed|	GRMZM2G003869|GRMZM2G003869_T01|GRMZM2G003869_T01|PF01535|PTHR24015|AT5G21222.1|protein kinase family protein|	0.0e+00	AT5G25630|AT5G25630.1|AT5G25630.1|PF01535|PTHR24349:SF45,PTHR24349|GO:0005575,GO:0008150|LOC_Os10g35436.1|Rf1, mitochondrial precursor, putative, expressed|	2.0e-172
Chr02	63122439	.	C	T	98.50	DP=4;VDB=0.0049;AF1=1;AC1=2;DP4=0,0,1,3;MQ=45;FQ=-39	Sobic.002G242500.1	NON_SYNONYMOUS_CODING	MODERATE	GT:PL:GQ	1/1:131,12,0:21	PAC:28381568	MISSENSE	Gcg/Acg	A106T	PF03106|GO:0003700,GO:0043565,GO:0006355|AT5G56270.1|ATWRKY2,WRKY2|WRKY DNA-binding protein 2|LOC_Os09g30400.1|WRKY90, expressed|	GRMZM2G151407|GRMZM2G151407_T02|GRMZM2G151407_T02|PF03106|GO:0003700,GO:0043565,GO:0006355|AT5G56270.1|ATWRKY2,WRKY2|WRKY DNA-binding protein 2|	0.0e+00	AT5G56270|AT5G56270.1|AT5G56270.1|PF03106|GO:0006355,GO:0003700,GO:0043565|LOC_Os08g38990.1|WRKY30, expressed|	6.0e-57
Chr02	63419466	.	C	T	74.00	DP=4;VDB=0.0288;AF1=1;AC1=2;DP4=0,0,2,1;MQ=45;FQ=-36	Sobic.002G246300.1	STOP_GAINED	HIGH	GT:PL:GQ	1/1:106,9,0:16	PAC:28381189	NONSENSE	tgG/tgA	W94*	AT1G50200.1|ACD,ALATS|Alanyl-tRNA synthetase|LOC_Os10g10244.1|alanyl-tRNA synthetase, putative, expressed|	GRMZM2G082271|GRMZM2G082271_T01|GRMZM2G082271_T01|PF02272,PF07973,PF01411|PTHR11777,PTHR11777:SF6|KOG0188|6.1.1.7|K01872|GO:0000166,GO:0004813,GO:0005524,GO:0006419,GO:0005737,GO:0003676,GO:0016876,GO:0043039,GO:0006412|AT1G50200.1|ACD,ALATS|Alanyl-tRNA synthetase|	2.0e-44	Unknown	-
Chr02	63777236	.	C	T	196.00	DP=10;VDB=0.0400;AF1=1;AC1=2;DP4=0,0,5,3;MQ=45;FQ=-51	Sobic.002G251400.1	NON_SYNONYMOUS_CODING	MODERATE	GT:PL:GQ	1/1:229,24,0:45	PAC:28380473	MISSENSE	Ggc/Agc	G167S	PF02410|PTHR21043|AT3G12930.1|Lojap-related protein|LOC_Os09g32030.1|expressed protein|	GRMZM2G004583|GRMZM2G004583_T01|GRMZM2G004583_T01|PF02410|PTHR21043|AT3G12930.1|Lojap-related protein|	1.0e-124	AT3G12930|AT3G12930.1|AT3G12930.1|PF02410|PTHR21043|GO:0009507,GO:0008150|LOC_Os09g32030.1|expressed protein|	2.0e-64
Chr02	63878695	.	C	T	222.00	DP=13;VDB=0.0164;AF1=1;AC1=2;DP4=0,0,5,7;MQ=45;FQ=-63	Sobic.002G252800.1	NON_SYNONYMOUS_CODING	MODERATE	GT:PL:GQ	1/1:255,36,0:69	PAC:28381134	MISSENSE	aGa/aAa	R140K	PF00646|GO:0005515|AT3G20270.1|lipid-binding serum glycoprotein family protein|LOC_Os09g32240.1|OsFBX332 - F-box domain containing protein, expressed|	GRMZM2G305864|GRMZM2G305864_T01|GRMZM2G305864_T01|PF00646|PTHR10504:SF40,PTHR10504|GO:0005515|AT3G20270.1|lipid-binding serum glycoprotein family protein|	4.0e-161	AT3G20270|AT3G20270.3|AT3G20270.3|PF02886,PF01273|PTHR10504:SF15,PTHR10504|KOG4160|GO:0012505,GO:0008150,GO:0008289,GO:0005515|LOC_Os09g30474.1|BPI/LBP family protein At3g20270 precursor, putative, expressed|	4.0e-78
Chr02	65778718	.	C	T	179.00	DP=8;VDB=0.0343;AF1=1;AC1=2;DP4=0,0,6,2;MQ=44;FQ=-51	Sobic.002G275300.2	NON_SYNONYMOUS_CODING	MODERATE	GT:PL:GQ	1/1:212,24,0:45	PAC:28379018	MISSENSE	aCt/aTt	T349I	PF00561|PTHR10992|KOG1454|AT4G25290.1|DNA photolyases;DNA photolyases|LOC_Os09g36240.1|deoxyribodipyrimidine photolyase family protein, expressed|	GRMZM2G104608|GRMZM2G104608_T02|GRMZM2G104608_T02|PF00561,PF00875|PTHR10992,PTHR10992:SF6|KOG1454|GO:0003913,GO:0006281|AT4G25290.1|DNA photolyases;DNA photolyases|	0.0e+00	AT4G25290|AT4G25290.1|AT4G25290.1|PF00561,PF00875|PTHR10992,PTHR10992:SF6|KOG1454|GO:0006281,GO:0003913|LOC_Os09g36240.1|deoxyribodipyrimidine photolyase family protein, expressed|	4.0e-179
Chr02	65778718	.	C	T	179.00	DP=8;VDB=0.0343;AF1=1;AC1=2;DP4=0,0,6,2;MQ=44;FQ=-51	Sobic.002G275300.3	NON_SYNONYMOUS_CODING	MODERATE	GT:PL:GQ	1/1:212,24,0:45	PAC:28379015	MISSENSE	aCt/aTt	T474I	PF00875,PF00561|PTHR10992|KOG1454|GO:0003913,GO:0006281|AT4G25290.1|DNA photolyases;DNA photolyases|LOC_Os09g36240.1|deoxyribodipyrimidine photolyase family protein, expressed|	GRMZM2G104608|GRMZM2G104608_T02|GRMZM2G104608_T02|PF00561,PF00875|PTHR10992,PTHR10992:SF6|KOG1454|GO:0003913,GO:0006281|AT4G25290.1|DNA photolyases;DNA photolyases|	0.0e+00	AT4G25290|AT4G25290.1|AT4G25290.1|PF00561,PF00875|PTHR10992,PTHR10992:SF6|KOG1454|GO:0006281,GO:0003913|LOC_Os09g36240.1|deoxyribodipyrimidine photolyase family protein, expressed|	0.0e+00
Chr02	65778718	.	C	T	179.00	DP=8;VDB=0.0343;AF1=1;AC1=2;DP4=0,0,6,2;MQ=44;FQ=-51	Sobic.002G275300.4	NON_SYNONYMOUS_CODING	MODERATE	GT:PL:GQ	1/1:212,24,0:45	PAC:28379016	MISSENSE	aCt/aTt	T474I	PF00875,PF00561|PTHR10992|KOG1454|GO:0003913,GO:0006281|AT4G25290.1|DNA photolyases;DNA photolyases|LOC_Os09g36240.1|deoxyribodipyrimidine photolyase family protein, expressed|	GRMZM2G104608|GRMZM2G104608_T02|GRMZM2G104608_T02|PF00561,PF00875|PTHR10992,PTHR10992:SF6|KOG1454|GO:0003913,GO:0006281|AT4G25290.1|DNA photolyases;DNA photolyases|	0.0e+00	AT4G25290|AT4G25290.1|AT4G25290.1|PF00561,PF00875|PTHR10992,PTHR10992:SF6|KOG1454|GO:0006281,GO:0003913|LOC_Os09g36240.1|deoxyribodipyrimidine photolyase family protein, expressed|	0.0e+00
Chr02	65778718	.	C	T	179.00	DP=8;VDB=0.0343;AF1=1;AC1=2;DP4=0,0,6,2;MQ=44;FQ=-51	Sobic.002G275300.1	NON_SYNONYMOUS_CODING	MODERATE	GT:PL:GQ	1/1:212,24,0:45	PAC:28379017	MISSENSE	aCt/aTt	T474I	PF00875,PF00561|PTHR10992|KOG1454|GO:0003913,GO:0006281|AT4G25290.1|DNA photolyases;DNA photolyases|LOC_Os09g36240.1|deoxyribodipyrimidine photolyase family protein, expressed|	GRMZM2G104608|GRMZM2G104608_T02|GRMZM2G104608_T02|PF00561,PF00875|PTHR10992,PTHR10992:SF6|KOG1454|GO:0003913,GO:0006281|AT4G25290.1|DNA photolyases;DNA photolyases|	0.0e+00	AT4G25290|AT4G25290.1|AT4G25290.1|PF00561,PF00875|PTHR10992,PTHR10992:SF6|KOG1454|GO:0006281,GO:0003913|LOC_Os09g36240.1|deoxyribodipyrimidine photolyase family protein, expressed|	0.0e+00
Chr02	68933127	.	C	T	195.00	DP=9;VDB=0.0380;AF1=1;AC1=2;DP4=0,0,2,7;MQ=45;FQ=-54	Sobic.002G316600.1	NON_SYNONYMOUS_CODING	MODERATE	GT:PL:GQ	1/1:228,27,0:51	PAC:28383190	MISSENSE	atG/atA	M661I	PF03101,PF10551,PF04434|GO:0008270|AT4G38180.1|FRS5|FAR1-related sequence 5|LOC_Os06g28250.1|expressed protein|	GRMZM2G048987|GRMZM2G048987_T03|GRMZM2G048987_T03|PF03101,PF04434,PF10551|GO:0008270|AT4G38180.1|FRS5|FAR1-related sequence 5|	0.0e+00	AT4G38180|AT4G38180.1|AT4G38180.1|PF03101,PF04434,PF10551|GO:0005575,GO:0009639,GO:0008270|LOC_Os06g28250.1|expressed protein|	4.0e-98
Chr02	68933127	.	C	T	195.00	DP=9;VDB=0.0380;AF1=1;AC1=2;DP4=0,0,2,7;MQ=45;FQ=-54	Sobic.002G316600.10	NON_SYNONYMOUS_CODING	MODERATE	GT:PL:GQ	1/1:228,27,0:51	PAC:28383191	MISSENSE	atG/atA	M661I	PF03101,PF10551,PF04434|GO:0008270|AT4G38180.1|FRS5|FAR1-related sequence 5|LOC_Os06g28250.1|expressed protein|	GRMZM2G048987|GRMZM2G048987_T03|GRMZM2G048987_T03|PF03101,PF04434,PF10551|GO:0008270|AT4G38180.1|FRS5|FAR1-related sequence 5|	0.0e+00	AT4G38180|AT4G38180.1|AT4G38180.1|PF03101,PF04434,PF10551|GO:0005575,GO:0009639,GO:0008270|LOC_Os06g28250.1|expressed protein|	4.0e-98
Chr02	68933127	.	C	T	195.00	DP=9;VDB=0.0380;AF1=1;AC1=2;DP4=0,0,2,7;MQ=45;FQ=-54	Sobic.002G316600.9	NON_SYNONYMOUS_CODING	MODERATE	GT:PL:GQ	1/1:228,27,0:51	PAC:28383192	MISSENSE	atG/atA	M661I	PF03101,PF10551,PF04434|GO:0008270|AT4G38180.1|FRS5|FAR1-related sequence 5|LOC_Os06g28250.1|expressed protein|	GRMZM2G048987|GRMZM2G048987_T03|GRMZM2G048987_T03|PF03101,PF04434,PF10551|GO:0008270|AT4G38180.1|FRS5|FAR1-related sequence 5|	0.0e+00	AT4G38180|AT4G38180.1|AT4G38180.1|PF03101,PF04434,PF10551|GO:0005575,GO:0009639,GO:0008270|LOC_Os06g28250.1|expressed protein|	4.0e-98
Chr02	68933127	.	C	T	195.00	DP=9;VDB=0.0380;AF1=1;AC1=2;DP4=0,0,2,7;MQ=45;FQ=-54	Sobic.002G316600.8	NON_SYNONYMOUS_CODING	MODERATE	GT:PL:GQ	1/1:228,27,0:51	PAC:28383193	MISSENSE	atG/atA	M661I	PF03101,PF10551,PF04434|GO:0008270|AT4G38180.1|FRS5|FAR1-related sequence 5|LOC_Os06g28250.1|expressed protein|	GRMZM2G048987|GRMZM2G048987_T03|GRMZM2G048987_T03|PF03101,PF04434,PF10551|GO:0008270|AT4G38180.1|FRS5|FAR1-related sequence 5|	0.0e+00	AT4G38180|AT4G38180.1|AT4G38180.1|PF03101,PF04434,PF10551|GO:0005575,GO:0009639,GO:0008270|LOC_Os06g28250.1|expressed protein|	4.0e-98
Chr02	68933127	.	C	T	195.00	DP=9;VDB=0.0380;AF1=1;AC1=2;DP4=0,0,2,7;MQ=45;FQ=-54	Sobic.002G316600.7	NON_SYNONYMOUS_CODING	MODERATE	GT:PL:GQ	1/1:228,27,0:51	PAC:28383194	MISSENSE	atG/atA	M661I	PF03101,PF10551,PF04434|GO:0008270|AT4G38180.1|FRS5|FAR1-related sequence 5|LOC_Os06g28250.1|expressed protein|	GRMZM2G048987|GRMZM2G048987_T03|GRMZM2G048987_T03|PF03101,PF04434,PF10551|GO:0008270|AT4G38180.1|FRS5|FAR1-related sequence 5|	0.0e+00	AT4G38180|AT4G38180.1|AT4G38180.1|PF03101,PF04434,PF10551|GO:0005575,GO:0009639,GO:0008270|LOC_Os06g28250.1|expressed protein|	5.0e-98
Chr02	68933127	.	C	T	195.00	DP=9;VDB=0.0380;AF1=1;AC1=2;DP4=0,0,2,7;MQ=45;FQ=-54	Sobic.002G316600.6	NON_SYNONYMOUS_CODING	MODERATE	GT:PL:GQ	1/1:228,27,0:51	PAC:28383195	MISSENSE	atG/atA	M661I	PF03101,PF10551,PF04434|GO:0008270|AT4G38180.1|FRS5|FAR1-related sequence 5|LOC_Os06g28250.1|expressed protein|	GRMZM2G048987|GRMZM2G048987_T03|GRMZM2G048987_T03|PF03101,PF04434,PF10551|GO:0008270|AT4G38180.1|FRS5|FAR1-related sequence 5|	0.0e+00	AT4G38180|AT4G38180.1|AT4G38180.1|PF03101,PF04434,PF10551|GO:0005575,GO:0009639,GO:0008270|LOC_Os06g28250.1|expressed protein|	5.0e-98
Chr02	68933127	.	C	T	195.00	DP=9;VDB=0.0380;AF1=1;AC1=2;DP4=0,0,2,7;MQ=45;FQ=-54	Sobic.002G316600.5	NON_SYNONYMOUS_CODING	MODERATE	GT:PL:GQ	1/1:228,27,0:51	PAC:28383196	MISSENSE	atG/atA	M661I	PF03101,PF10551,PF04434|GO:0008270|AT4G38180.1|FRS5|FAR1-related sequence 5|LOC_Os06g28250.1|expressed protein|	GRMZM2G048987|GRMZM2G048987_T03|GRMZM2G048987_T03|PF03101,PF04434,PF10551|GO:0008270|AT4G38180.1|FRS5|FAR1-related sequence 5|	0.0e+00	AT4G38180|AT4G38180.1|AT4G38180.1|PF03101,PF04434,PF10551|GO:0005575,GO:0009639,GO:0008270|LOC_Os06g28250.1|expressed protein|	5.0e-98
Chr02	68933127	.	C	T	195.00	DP=9;VDB=0.0380;AF1=1;AC1=2;DP4=0,0,2,7;MQ=45;FQ=-54	Sobic.002G316600.4	NON_SYNONYMOUS_CODING	MODERATE	GT:PL:GQ	1/1:228,27,0:51	PAC:28383197	MISSENSE	atG/atA	M661I	PF03101,PF10551,PF04434|GO:0008270|AT4G38180.1|FRS5|FAR1-related sequence 5|LOC_Os06g28250.1|expressed protein|	GRMZM2G048987|GRMZM2G048987_T03|GRMZM2G048987_T03|PF03101,PF04434,PF10551|GO:0008270|AT4G38180.1|FRS5|FAR1-related sequence 5|	0.0e+00	AT4G38180|AT4G38180.1|AT4G38180.1|PF03101,PF04434,PF10551|GO:0005575,GO:0009639,GO:0008270|LOC_Os06g28250.1|expressed protein|	5.0e-98
Chr02	68933127	.	C	T	195.00	DP=9;VDB=0.0380;AF1=1;AC1=2;DP4=0,0,2,7;MQ=45;FQ=-54	Sobic.002G316600.3	NON_SYNONYMOUS_CODING	MODERATE	GT:PL:GQ	1/1:228,27,0:51	PAC:28383198	MISSENSE	atG/atA	M661I	PF03101,PF10551,PF04434|GO:0008270|AT4G38180.1|FRS5|FAR1-related sequence 5|LOC_Os06g28250.1|expressed protein|	GRMZM2G048987|GRMZM2G048987_T03|GRMZM2G048987_T03|PF03101,PF04434,PF10551|GO:0008270|AT4G38180.1|FRS5|FAR1-related sequence 5|	0.0e+00	AT4G38180|AT4G38180.1|AT4G38180.1|PF03101,PF04434,PF10551|GO:0005575,GO:0009639,GO:0008270|LOC_Os06g28250.1|expressed protein|	5.0e-98
Chr02	68933127	.	C	T	195.00	DP=9;VDB=0.0380;AF1=1;AC1=2;DP4=0,0,2,7;MQ=45;FQ=-54	Sobic.002G316600.2	NON_SYNONYMOUS_CODING	MODERATE	GT:PL:GQ	1/1:228,27,0:51	PAC:28383199	MISSENSE	atG/atA	M661I	PF03101,PF10551,PF04434|GO:0008270|AT4G38180.1|FRS5|FAR1-related sequence 5|LOC_Os06g28250.1|expressed protein|	GRMZM2G048987|GRMZM2G048987_T03|GRMZM2G048987_T03|PF03101,PF04434,PF10551|GO:0008270|AT4G38180.1|FRS5|FAR1-related sequence 5|	0.0e+00	AT4G38180|AT4G38180.1|AT4G38180.1|PF03101,PF04434,PF10551|GO:0005575,GO:0009639,GO:0008270|LOC_Os06g28250.1|expressed protein|	5.0e-98
Chr02	69157804	.	C	T	196.00	DP=8;VDB=0.0399;AF1=1;AC1=2;DP4=0,0,3,5;MQ=45;FQ=-51	Sobic.002G320300.1	NON_SYNONYMOUS_CODING	MODERATE	GT:PL:GQ	1/1:229,24,0:45	PAC:28380642	MISSENSE	tCt/tTt	S280F	PF00249|PTHR12374|GO:0003677|AT2G38090.1|Duplicated homeodomain-like superfamily protein|LOC_Os01g63460.1|MYB family transcription factor, putative, expressed|	GRMZM2G402156|GRMZM2G402156_T01|GRMZM2G402156_T01|PF00249|PTHR25040:SF29,PTHR25040|GO:0003677|AT5G47390.1|myb-like transcription factor family protein|	3.0e-25	AT1G49010|AT1G49010.1|AT1G49010.1|PF00249|PTHR25040:SF29,PTHR25040|GO:0009651,GO:0009733,GO:0009739,GO:0009751,GO:0009753,GO:0046686,GO:0003677,GO:0003700|LOC_Os01g34060.1|MYB family transcription factor, putative, expressed|	5.0e-19
Chr02	70146241	.	C	T	212.00	DP=12;VDB=0.0373;AF1=1;AC1=2;DP4=0,0,7,3;MQ=45;FQ=-57	Sobic.002G333400.1	NON_SYNONYMOUS_CODING	MODERATE	GT:PL:GQ	1/1:245,30,0:57	PAC:28383638	MISSENSE	Gat/Aat	D646N	PF01453,PF00954,PF08276,PF07714,PF00069|PTHR23258|KOG1187|GO:0004672,GO:0005524,GO:0006468,GO:0048544,GO:0005529|AT4G21390.1|B120|S-locus lectin protein kinase family protein|LOC_Os07g36570.1|KI domain interacting kinase 1, putative, expressed|	GRMZM2G465987|GRMZM2G465987_T01|GRMZM2G465987_T01|PF00954,PF07714,PF08276,PF01453|PTHR24420,PTHR24420:SF760|KOG1187|GO:0004672,GO:0005524,GO:0006468,GO:0048544,GO:0005529|AT4G21390.1|B120|S-locus lectin protein kinase family protein|	0.0e+00	AT4G21390|AT4G21390.1|AT4G21390.1|PF00954,PF07714,PF08276,PF01453|PTHR24420,PTHR24420:SF771|KOG1187|GO:0005886,GO:0006468,GO:0048544,GO:0004672,GO:0004674,GO:0005524,GO:0005529|LOC_Os07g36590.1|serine/threonine-protein kinase receptor precursor, putative, expressed|	0.0e+00
Chr02	71759928	.	G	A	131.00	DP=5;VDB=0.0099;AF1=1;AC1=2;DP4=0,0,3,2;MQ=45;FQ=-42	Sobic.002G354800.2	NON_SYNONYMOUS_CODING	MODERATE	GT:PL:GQ	1/1:164,15,0:27	PAC:28383754	MISSENSE	aCg/aTg	T138M	PF00076|PTHR10432|GO:0003676|AT2G05160.1|CCCH-type zinc fingerfamily protein with RNA-binding domain|LOC_Os07g39440.1|zinc finger family protein, putative, expressed|	GRMZM2G114688|GRMZM2G114688_T01|GRMZM2G114688_T01|PTHR24009:SF14,PTHR24009|AT2G05160.1|CCCH-type zinc fingerfamily protein with RNA-binding domain|	3.0e-29	AT2G05160|AT2G05160.1|AT2G05160.1|PF00076|PTHR24009|GO:0005575,GO:0008150,GO:0000166,GO:0003676,GO:0003723,GO:0008270|LOC_Os08g03310.3|zinc finger family protein, putative, expressed|	5.0e-28
Chr02	71759928	.	G	A	131.00	DP=5;VDB=0.0099;AF1=1;AC1=2;DP4=0,0,3,2;MQ=45;FQ=-42	Sobic.002G354800.1	NON_SYNONYMOUS_CODING	MODERATE	GT:PL:GQ	1/1:164,15,0:27	PAC:28383750	MISSENSE	aCg/aTg	T9M	PF00076|PTHR10432|KOG0123|GO:0003676|AT2G05160.1|CCCH-type zinc fingerfamily protein with RNA-binding domain|LOC_Os07g39440.1|zinc finger family protein, putative, expressed|	GRMZM2G114688|GRMZM2G114688_T01|GRMZM2G114688_T01|PTHR24009:SF14,PTHR24009|AT2G05160.1|CCCH-type zinc fingerfamily protein with RNA-binding domain|	1.0e-37	AT2G05160|AT2G05160.1|AT2G05160.1|PF00076|PTHR24009|GO:0005575,GO:0008150,GO:0000166,GO:0003676,GO:0003723,GO:0008270|LOC_Os08g03310.3|zinc finger family protein, putative, expressed|	1.0e-29
Chr02	71759928	.	G	A	131.00	DP=5;VDB=0.0099;AF1=1;AC1=2;DP4=0,0,3,2;MQ=45;FQ=-42	Sobic.002G354800.5	NON_SYNONYMOUS_CODING	MODERATE	GT:PL:GQ	1/1:164,15,0:27	PAC:28383751	MISSENSE	aCg/aTg	T9M	PF00076|PTHR10432|KOG0123|GO:0003676|AT2G05160.1|CCCH-type zinc fingerfamily protein with RNA-binding domain|LOC_Os07g39440.1|zinc finger family protein, putative, expressed|	GRMZM2G114688|GRMZM2G114688_T01|GRMZM2G114688_T01|PTHR24009:SF14,PTHR24009|AT2G05160.1|CCCH-type zinc fingerfamily protein with RNA-binding domain|	1.0e-37	AT2G05160|AT2G05160.1|AT2G05160.1|PF00076|PTHR24009|GO:0005575,GO:0008150,GO:0000166,GO:0003676,GO:0003723,GO:0008270|LOC_Os08g03310.3|zinc finger family protein, putative, expressed|	1.0e-29
Chr02	71759928	.	G	A	131.00	DP=5;VDB=0.0099;AF1=1;AC1=2;DP4=0,0,3,2;MQ=45;FQ=-42	Sobic.002G354800.3	NON_SYNONYMOUS_CODING	MODERATE	GT:PL:GQ	1/1:164,15,0:27	PAC:28383752	MISSENSE	aCg/aTg	T9M	PF00076|PTHR10432|KOG0123|GO:0003676|AT3G51950.1|Zinc finger (CCCH-type) family protein / RNA recognition motif (RRM)-containing protein|LOC_Os07g39440.1|zinc finger family protein, putative, expressed|	GRMZM2G114688|GRMZM2G114688_T01|GRMZM2G114688_T01|PTHR24009:SF14,PTHR24009|AT2G05160.1|CCCH-type zinc fingerfamily protein with RNA-binding domain|	5.0e-29	AT2G05160|AT2G05160.1|AT2G05160.1|PF00076|PTHR24009|GO:0005575,GO:0008150,GO:0000166,GO:0003676,GO:0003723,GO:0008270|LOC_Os08g03310.3|zinc finger family protein, putative, expressed|	1.0e-28
Chr02	71759928	.	G	A	131.00	DP=5;VDB=0.0099;AF1=1;AC1=2;DP4=0,0,3,2;MQ=45;FQ=-42	Sobic.002G354800.4	NON_SYNONYMOUS_CODING	MODERATE	GT:PL:GQ	1/1:164,15,0:27	PAC:28383753	MISSENSE	aCg/aTg	T9M	PF00076|PTHR10432|KOG0123|GO:0003676|AT3G51950.1|Zinc finger (CCCH-type) family protein / RNA recognition motif (RRM)-containing protein|LOC_Os07g39440.1|zinc finger family protein, putative, expressed|	GRMZM2G114688|GRMZM2G114688_T01|GRMZM2G114688_T01|PTHR24009:SF14,PTHR24009|AT2G05160.1|CCCH-type zinc fingerfamily protein with RNA-binding domain|	3.0e-29	AT2G05160|AT2G05160.1|AT2G05160.1|PF00076|PTHR24009|GO:0005575,GO:0008150,GO:0000166,GO:0003676,GO:0003723,GO:0008270|LOC_Os08g03310.3|zinc finger family protein, putative, expressed|	1.0e-28
Chr02	73260905	.	C	T	222.00	DP=17;VDB=0.0365;AF1=1;AC1=2;DP4=0,0,11,6;MQ=45;FQ=-78	Sobic.002G375500.1	NON_SYNONYMOUS_CODING	MODERATE	GT:PL:GQ	1/1:255,51,0:99	PAC:28380151	MISSENSE	aGt/aAt	S440N	PF00564,PF00069,PF07714|PTHR23257|KOG0192|GO:0004672,GO:0005524,GO:0006468,GO:0005515|AT2G35050.1|Protein kinase superfamily protein with octicosapeptide/Phox/Bem1p domain|LOC_Os03g28300.1|protein kinase domain containing protein, expressed|	GRMZM2G011070|GRMZM2G011070_T01|GRMZM2G011070_T01|PF07714,PF00564|PTHR23257:SF68,PTHR23257|KOG0192|GO:0004672,GO:0005524,GO:0006468,GO:0005515|AT1G79570.1|Protein kinase superfamily protein with octicosapeptide/Phox/Bem1p domain|	1.0e-134	AT1G79570|AT1G79570.1|AT1G79570.1|PF07714,PF00564|PTHR23257:SF68,PTHR23257|KOG0192|GO:0005829,GO:0006468,GO:0004672,GO:0004712,GO:0005524,GO:0005515|LOC_Os07g25680.1|protein kinase domain containing protein, expressed|	2.0e-128
Chr02	74852390	.	G	A	154.00	DP=7;VDB=0.0400;AF1=1;AC1=2;DP4=0,0,2,5;MQ=43;FQ=-48	Sobic.002G397100.1	NON_SYNONYMOUS_CODING	MODERATE	GT:PL:GQ	1/1:187,21,0:39	PAC:28379835	MISSENSE	aGc/aAc	S105N	PF08246,PF00112|PTHR12411|KOG1543|GO:0008234,GO:0006508|AT5G50260.1|Cysteine proteinases superfamily protein|LOC_Os09g39070.1|thiol protease SEN102 precursor, putative, expressed|	GRMZM2G077479|GRMZM2G077479_T01|GRMZM2G077479_T01|PF00112,PF08246|PTHR12411:SF44,PTHR12411|KOG1542|GO:0008234,GO:0006508,GO:0004197|AT5G50260.1|Cysteine proteinases superfamily protein|	2.0e-118	AT5G50260|AT5G50260.1|AT5G50260.1|PF00112,PF08246|PTHR12411:SF44,PTHR12411|KOG1543|3.4.22.-|K01376|GO:0012505,GO:0006508,GO:0004197,GO:0008234|LOC_Os08g44270.1|vignain precursor, putative, expressed|	1.0e-85
Chr02	76369035	.	G	A	121.00	DP=7;VDB=0.0263;AF1=1;AC1=2;DP4=0,0,3,3;MQ=43;FQ=-45	Sobic.002G416900.1	NON_SYNONYMOUS_CODING	MODERATE	GT:PL:GQ	1/1:154,18,0:33	PAC:28382649	MISSENSE	gCg/gTg	A153V	PF00141|GO:0004601,GO:0020037,GO:0006979,GO:0055114|AT5G05340.1|Peroxidase superfamily protein|LOC_Os07g48060.1|peroxidase precursor, putative, expressed|	GRMZM2G042347|GRMZM2G042347_T01|GRMZM2G042347_T01|PF00141|GO:0004601,GO:0020037,GO:0006979,GO:0055114|AT5G05340.1|Peroxidase superfamily protein|	0.0e+00	AT5G05340|AT5G05340.1|AT5G05340.1|PF00141|1.11.1.7|K00430|GO:0005618,GO:0048046,GO:0006979,GO:0055114,GO:0004601,GO:0005515,GO:0020037|LOC_Os11g02130.1|peroxidase precursor, putative, expressed|	4.0e-99
Chr02	77403403	.	C	T	222.00	DP=11;VDB=0.0392;AF1=1;AC1=2;DP4=0,0,3,8;MQ=45;FQ=-60	Sobic.002G428100.2	NON_SYNONYMOUS_CODING	MODERATE	GT:PL:GQ	1/1:255,33,0:63	PAC:28380608	MISSENSE	Gat/Aat	D209N	PF04280|PTHR10721|KOG2580|GO:0015450,GO:0006886,GO:0005744|AT2G36070.1|ATTIM44-2,TIM44-2|translocase inner membrane subunit 44-2|LOC_Os07g22700.1|tim44-like domain containing protein, expressed|	GRMZM2G095695|GRMZM2G095695_T02|GRMZM2G095695_T02|PF04280|PTHR10721|KOG2580|GO:0015450,GO:0006886,GO:0005744|AT2G36070.1|ATTIM44-2,TIM44-2|translocase inner membrane subunit 44-2|	0.0e+00	AT2G36070|AT2G36070.1|AT2G36070.1|PF04280|PTHR10721|KOG2580|GO:0005739,GO:0005743,GO:0005744,GO:0006626,GO:0015462,GO:0015450,GO:0006886|LOC_Os07g22700.1|tim44-like domain containing protein, expressed|	3.0e-167
Chr02	77403403	.	C	T	222.00	DP=11;VDB=0.0392;AF1=1;AC1=2;DP4=0,0,3,8;MQ=45;FQ=-60	Sobic.002G428100.1	NON_SYNONYMOUS_CODING	MODERATE	GT:PL:GQ	1/1:255,33,0:63	PAC:28380607	MISSENSE	Gat/Aat	D216N	PF04280|PTHR10721|KOG2580|GO:0015450,GO:0006886,GO:0005744|AT2G36070.1|ATTIM44-2,TIM44-2|translocase inner membrane subunit 44-2|LOC_Os07g22700.1|tim44-like domain containing protein, expressed|	GRMZM2G095695|GRMZM2G095695_T02|GRMZM2G095695_T02|PF04280|PTHR10721|KOG2580|GO:0015450,GO:0006886,GO:0005744|AT2G36070.1|ATTIM44-2,TIM44-2|translocase inner membrane subunit 44-2|	0.0e+00	AT2G36070|AT2G36070.1|AT2G36070.1|PF04280|PTHR10721|KOG2580|GO:0005739,GO:0005743,GO:0005744,GO:0006626,GO:0015462,GO:0015450,GO:0006886|LOC_Os07g22700.1|tim44-like domain containing protein, expressed|	3.0e-167
Chr02	77404121	.	C	T	222.00	DP=10;VDB=0.0271;AF1=1;AC1=2;DP4=0,0,5,5;MQ=45;FQ=-57	Sobic.002G428100.2	NON_SYNONYMOUS_CODING	MODERATE	GT:PL:GQ	1/1:255,30,0:57	PAC:28380608	MISSENSE	Gag/Aag	E67K	PF04280|PTHR10721|KOG2580|GO:0015450,GO:0006886,GO:0005744|AT2G36070.1|ATTIM44-2,TIM44-2|translocase inner membrane subunit 44-2|LOC_Os07g22700.1|tim44-like domain containing protein, expressed|	GRMZM2G095695|GRMZM2G095695_T02|GRMZM2G095695_T02|PF04280|PTHR10721|KOG2580|GO:0015450,GO:0006886,GO:0005744|AT2G36070.1|ATTIM44-2,TIM44-2|translocase inner membrane subunit 44-2|	0.0e+00	AT2G36070|AT2G36070.1|AT2G36070.1|PF04280|PTHR10721|KOG2580|GO:0005739,GO:0005743,GO:0005744,GO:0006626,GO:0015462,GO:0015450,GO:0006886|LOC_Os07g22700.1|tim44-like domain containing protein, expressed|	3.0e-167
Chr02	77404121	.	C	T	222.00	DP=10;VDB=0.0271;AF1=1;AC1=2;DP4=0,0,5,5;MQ=45;FQ=-57	Sobic.002G428100.1	NON_SYNONYMOUS_CODING	MODERATE	GT:PL:GQ	1/1:255,30,0:57	PAC:28380607	MISSENSE	Gag/Aag	E74K	PF04280|PTHR10721|KOG2580|GO:0015450,GO:0006886,GO:0005744|AT2G36070.1|ATTIM44-2,TIM44-2|translocase inner membrane subunit 44-2|LOC_Os07g22700.1|tim44-like domain containing protein, expressed|	GRMZM2G095695|GRMZM2G095695_T02|GRMZM2G095695_T02|PF04280|PTHR10721|KOG2580|GO:0015450,GO:0006886,GO:0005744|AT2G36070.1|ATTIM44-2,TIM44-2|translocase inner membrane subunit 44-2|	0.0e+00	AT2G36070|AT2G36070.1|AT2G36070.1|PF04280|PTHR10721|KOG2580|GO:0005739,GO:0005743,GO:0005744,GO:0006626,GO:0015462,GO:0015450,GO:0006886|LOC_Os07g22700.1|tim44-like domain containing protein, expressed|	3.0e-167
Chr03	461117	.	G	A	191.00	DP=8;VDB=0.0190;AF1=1;AC1=2;DP4=0,0,5,3;MQ=45;FQ=-51	Sobic.003G005200.1	NON_SYNONYMOUS_CODING	MODERATE	GT:PL:GQ	1/1:224,24,0:45	PAC:28384729	MISSENSE	Gag/Aag	E49K	PF00957|PTHR21136|KOG0862|K08517|GO:0016192,GO:0016021|AT1G11890.1|ATSEC22,SEC22|Synaptobrevin family protein|LOC_Os06g09850.1|25.3 kDa vesicle transport protein, putative, expressed|	GRMZM2G011636|GRMZM2G011636_T02|GRMZM2G011636_T02|PF00957|PTHR21136,PTHR21136:SF4|KOG0862|K08517|GO:0016192,GO:0016021|AT1G11890.1|ATSEC22,SEC22|Synaptobrevin family protein|	5.0e-159	AT1G11890|AT1G11890.1|AT1G11890.1|PF00957|PTHR21136,PTHR21136:SF4|KOG0862|K08517|GO:0005783,GO:0005794,GO:0005886,GO:0016020,GO:0006810,GO:0016192,GO:0005215,GO:0016021|LOC_Os06g09850.1|25.3 kDa vesicle transport protein, putative, expressed|	7.0e-145
Chr03	1823037	.	G	A	33.80	DP=4;VDB=0.0082;AF1=1;AC1=2;DP4=0,0,1,1;MQ=37;FQ=-33	Sobic.003G021300.1	NON_SYNONYMOUS_CODING	MODERATE	GT:PL:GQ	1/1:65,6,0:10	PAC:28384853	MISSENSE	Gac/Aac	D734N	PTHR23002:SF12|LOC_Os05g40490.1|zinc knuckle domain containing protein, expressed|	Unknown	-	Unknown	-
Chr03	1823193	.	G	A	157.00	DP=7;VDB=0.0164;AF1=1;AC1=2;DP4=0,0,4,3;MQ=41;FQ=-48	Sobic.003G021300.1	NON_SYNONYMOUS_CODING	MODERATE	GT:PL:GQ	1/1:190,21,0:39	PAC:28384853	MISSENSE	Gcc/Acc	A786T	PTHR23002:SF12|LOC_Os05g40490.1|zinc knuckle domain containing protein, expressed|	Unknown	-	Unknown	-
Chr03	6660601	.	G	A	79.00	DP=3;VDB=0.0199;AF1=1;AC1=2;DP4=0,0,1,2;MQ=45;FQ=-36	Sobic.003G077900.1	NON_SYNONYMOUS_CODING	MODERATE	GT:PL:GQ	1/1:111,9,0:16	PAC:28387982	MISSENSE	Gag/Aag	E326K	PF04212,PF05496,PF00004,PF09336|PTHR23074|KOG0739|K12196|GO:0005524,GO:0009378,GO:0006281,GO:0006310|AT2G27600.1|ATSKD1,SKD1,VPS4|AAA-type ATPase family protein|LOC_Os01g04814.1|vacuolar protein sorting-associating protein 4B, putative, expressed|	GRMZM2G088834|GRMZM2G088834_T03|GRMZM2G088834_T03|PF04212,PF09336,PF00004|PTHR23074,PTHR23074:SF4|KOG0739|K12196|GO:0005524,GO:0009378,GO:0006281,GO:0006310|AT2G27600.1|ATSKD1,SKD1,VPS4|AAA-type ATPase family protein|	0.0e+00	AT2G27600|AT2G27600.1|AT2G27600.1|PF04212,PF09336,PF00004|PTHR23074,PTHR23074:SF4|KOG0739|K12196|GO:0005737,GO:0005771,GO:0007032,GO:0016192,GO:0000166,GO:0005524,GO:0017111|LOC_Os01g04814.1|vacuolar protein sorting-associating protein 4B, putative, expressed|	0.0e+00
Chr03	9628167	.	G	A	202.00	DP=9;VDB=0.0392;AF1=1;AC1=2;DP4=0,0,6,3;MQ=43;FQ=-54	Sobic.003G106000.1	NON_SYNONYMOUS_CODING	MODERATE	GT:PL:GQ	1/1:235,27,0:51	PAC:28385595	MISSENSE	Ggg/Agg	G65R	PF00059,PF00069,PF07714|PTHR23258|KOG1187|GO:0005488,GO:0004672,GO:0005524,GO:0006468|AT1G52310.1|protein kinase family protein / C-type lectin domain-containing protein|LOC_Os01g01410.1|TKL_IRAK_C-LEC.1 - TKL_IRAK_C-LEC has homology to C-type lectin receptors, expressed|	GRMZM2G049895|GRMZM2G049895_T02|GRMZM2G049895_T02|PF00059,PF07714|PTHR24420,PTHR24420:SF213|KOG1187|GO:0005488,GO:0004672,GO:0005524,GO:0006468|AT1G52310.1|protein kinase family protein / C-type lectin domain-containing protein|	0.0e+00	AT1G52310|AT1G52310.1|AT1G52310.1|PF07714,PF00059|PTHR24420,PTHR24420:SF700|KOG1187|GO:0012505,GO:0006468,GO:0016301,GO:0005488,GO:0004672,GO:0005524|LOC_Os01g01410.1|TKL_IRAK_C-LEC.1 - TKL_IRAK_C-LEC has homology to C-type lectin receptors, expressed|	0.0e+00
Chr03	12492527	.	G	A	146.00	DP=6;VDB=0.0398;AF1=1;AC1=2;DP4=0,0,2,4;MQ=46;FQ=-45	Sobic.003G132700.1	NON_SYNONYMOUS_CODING	MODERATE	GT:PL:GQ	1/1:179,18,0:33	PAC:28387092	MISSENSE	cCt/cTt	P91L	PF00646|GO:0005515|AT4G22430.1|F-box family protein|LOC_Os07g35050.1|OsFBX237 - F-box domain containing protein, expressed|	GRMZM2G152290|GRMZM2G152290_T01|GRMZM2G152290_T01|PF00646|PTHR22844,PTHR22844:SF91|GO:0005515|AT5G07610.1|F-box family protein|	2.0e-118	Unknown	-
Chr03	13462810	.	G	A	130.00	DP=7;VDB=0.0392;AF1=1;AC1=2;DP4=0,0,3,3;MQ=46;FQ=-45	Sobic.003G139000.1	NON_SYNONYMOUS_CODING	MODERATE	GT:PL:GQ	1/1:163,18,0:33	PAC:28387401	MISSENSE	Gtt/Att	V308I	PF00266|PTHR11601|KOG1549|GO:0008152|AT3G62130.1|Pyridoxal phosphate (PLP)-dependent transferases superfamily protein|LOC_Os01g18660.1|aminotransferase, putative, expressed|	GRMZM2G077212|GRMZM2G077212_T01|GRMZM2G077212_T01|PF00266|PTHR11601:SF13,PTHR11601|KOG1549|GO:0008152|AT3G62130.1|Pyridoxal phosphate (PLP)-dependent transferases superfamily protein|	0.0e+00	AT3G62130|AT3G62130.1|AT3G62130.1|PF00266|PTHR11601|KOG1549|GO:0005575,GO:0008152,GO:0003824,GO:0030170|LOC_Os01g18640.1|aminotransferase, putative, expressed|	3.0e-179
Chr03	13582845	.	G	A	127.00	DP=5;VDB=0.0216;AF1=1;AC1=2;DP4=0,0,1,4;MQ=45;FQ=-42	Sobic.003G139500.1	NON_SYNONYMOUS_CODING	MODERATE	GT:PL:GQ	1/1:160,15,0:27	PAC:28386821	MISSENSE	aGa/aAa	R270K	PF00069,PF07714,PF03822|PTHR22982|KOG0583|GO:0004672,GO:0005524,GO:0006468,GO:0007165|AT3G17510.1|CIPK1,SnRK3.16|CBL-interacting protein kinase 1|LOC_Os01g18800.1|CAMK_KIN1/SNF1/Nim1_like.9 - CAMK includes calcium/calmodulin depedent protein kinases, expressed|	GRMZM2G170120|GRMZM2G170120_T02|GRMZM2G170120_T02|PF03822,PF00069|PTHR24343,PTHR24343:SF128|KOG0583|GO:0004672,GO:0005524,GO:0006468,GO:0007165|AT3G17510.1|CIPK1,SnRK3.16|CBL-interacting protein kinase 1|	0.0e+00	AT3G17510|AT3G17510.1|AT3G17510.1|PF00069,PF03822|PTHR24343,PTHR24343:SF128|KOG0583|GO:0005886,GO:0006970,GO:0009651,GO:0009737,GO:0005515,GO:0016301,GO:0004672,GO:0005524,GO:0006468,GO:0007165|LOC_Os05g04550.1|CAMK_KIN1/SNF1/Nim1_like.3 - CAMK includes calcium/calmodulin depedent protein kinases, expressed|	0.0e+00
Chr03	30187340	.	C	T	127.00	DP=9;VDB=0.0345;AF1=1;AC1=2;DP4=0,0,3,5;MQ=29;FQ=-51	Sobic.003G170000.1	NON_SYNONYMOUS_CODING	MODERATE	GT:PL:GQ	1/1:160,24,0:45	PAC:28389001	MISSENSE	Gtc/Atc	V35I	PF10536|AT1G51538.1|Aminotransferase-like, plant mobile domain family protein|LOC_Os03g36760.1|expressed protein|	GRMZM2G344725|GRMZM2G344725_T01|GRMZM2G344725_T01|PF10536|AT1G51538.1|Aminotransferase-like, plant mobile domain family protein|	0.0e+00	Unknown	-
Chr03	49049190	.	G	A	222.00	DP=10;VDB=0.0345;AF1=1;AC1=2;DP4=0,0,6,4;MQ=45;FQ=-57	Sobic.003G184100.1	NON_SYNONYMOUS_CODING	MODERATE	GT:PL:GQ	1/1:255,30,0:57	PAC:28387910	MISSENSE	Ccg/Tcg	P62S	PF00892|GO:0016020|AT5G64700.1|nodulin MtN21 /EamA-like transporter family protein|LOC_Os01g36580.1|auxin-induced protein 5NG4, putative, expressed|	GRMZM2G154245|GRMZM2G154245_T02|GRMZM2G154245_T02|PF00892|GO:0016020|AT5G64700.1|nodulin MtN21 /EamA-like transporter family protein|	1.0e-178	AT5G64700|AT5G64700.1|AT5G64700.1|PF00892|GO:0016020,GO:0003674|LOC_Os05g01570.1|auxin-induced protein 5NG4, putative, expressed|	2.0e-66
Chr03	52305551	.	G	A	59.00	DP=5;VDB=0.0180;AF1=1;AC1=2;DP4=0,0,1,2;MQ=40;FQ=-36	Sobic.003G197500.1	NON_SYNONYMOUS_CODING	MODERATE	GT:PL:GQ	1/1:91,9,0:16	PAC:28387233	MISSENSE	cGc/cAc	R205H	PF00582,PF00069,PF07714|PTHR23258|KOG1187|GO:0004672,GO:0005524,GO:0006468,GO:0006950|AT5G12000.1|Protein kinase protein with adenine nucleotide alpha hydrolases-like domain|LOC_Os01g39970.1|protein kinase domain containing protein, putative, expressed|	GRMZM2G070961|GRMZM2G070961_T03|GRMZM2G070961_T03|PF00069,PF00582|PTHR24420:SF740,PTHR24420|KOG1187|GO:0004672,GO:0005524,GO:0006468,GO:0006950|AT5G12000.1|Protein kinase protein with adenine nucleotide alpha hydrolases-like domain|	0.0e+00	AT5G12000|AT5G12000.1|AT5G12000.1|PF00069,PF00582|PTHR24420:SF740,PTHR24420|KOG1187|GO:0006468,GO:0006950,GO:0016301,GO:0004672,GO:0005524|LOC_Os02g12660.1|protein kinase domain containing protein, putative, expressed|	0.0e+00
Chr03	53358662	.	G	A	71.00	DP=4;VDB=0.0276;AF1=1;AC1=2;DP4=0,0,2,1;MQ=45;FQ=-36	Sobic.003G203500.1	NON_SYNONYMOUS_CODING	MODERATE	GT:PL:GQ	1/1:103,9,0:16	PAC:28386725	MISSENSE	tGc/tAc	C374Y	PF00171|PTHR11699|KOG2450|1.2.1.68|K12355|GO:0016491,GO:0008152,GO:0055114|AT3G24503.1|ALDH1A,ALDH2C4,REF1|aldehyde dehydrogenase 2C4|LOC_Os01g40860.1|aldehyde dehydrogenase, putative, expressed|	GRMZM2G071021|GRMZM2G071021_T01|GRMZM2G071021_T01|PF00171|PTHR11699,PTHR11699:SF46|KOG2450|1.2.1.68|K12355|GO:0016491,GO:0008152,GO:0055114|AT3G24503.1|ALDH1A,ALDH2C4,REF1|aldehyde dehydrogenase 2C4|	0.0e+00	AT3G24503|AT3G24503.1|AT3G24503.1|PF00171|PTHR11699,PTHR11699:SF46|KOG2450|1.2.1.68|K12355|GO:0009699,GO:0004028,GO:0004029,GO:0050269,GO:0016491,GO:0008152,GO:0055114|LOC_Os01g40860.1|aldehyde dehydrogenase, putative, expressed|	0.0e+00
Chr03	53358662	.	G	A	71.00	DP=4;VDB=0.0276;AF1=1;AC1=2;DP4=0,0,2,1;MQ=45;FQ=-36	Sobic.003G203500.2	NON_SYNONYMOUS_CODING	MODERATE	GT:PL:GQ	1/1:103,9,0:16	PAC:28386726	MISSENSE	tGc/tAc	C374Y	PF00171|PTHR11699|KOG2450|GO:0016491,GO:0008152,GO:0055114|AT3G24503.1|ALDH1A,ALDH2C4,REF1|aldehyde dehydrogenase 2C4|LOC_Os01g40860.1|aldehyde dehydrogenase, putative, expressed|	GRMZM2G071021|GRMZM2G071021_T01|GRMZM2G071021_T01|PF00171|PTHR11699,PTHR11699:SF46|KOG2450|1.2.1.68|K12355|GO:0016491,GO:0008152,GO:0055114|AT3G24503.1|ALDH1A,ALDH2C4,REF1|aldehyde dehydrogenase 2C4|	0.0e+00	AT3G24503|AT3G24503.1|AT3G24503.1|PF00171|PTHR11699,PTHR11699:SF46|KOG2450|1.2.1.68|K12355|GO:0009699,GO:0004028,GO:0004029,GO:0050269,GO:0016491,GO:0008152,GO:0055114|LOC_Os01g40860.1|aldehyde dehydrogenase, putative, expressed|	0.0e+00
Chr03	59759739	.	G	A	181.00	DP=9;VDB=0.0345;AF1=1;AC1=2;DP4=0,0,2,6;MQ=45;FQ=-51	Sobic.003G259400.1	NON_SYNONYMOUS_CODING	MODERATE	GT:PL:GQ	1/1:214,24,0:45	PAC:28388051	MISSENSE	Gac/Aac	D199N	PF05496,PF00004,PF09336|PTHR23074|KOG0738|3.6.4.3|K07767|GO:0005524,GO:0009378,GO:0006281,GO:0006310|AT1G80350.1|AAA1,ATKTN1,BOT1,ERH3,FRA2,FRC2,FTR,KTN1,LUE1|P-loop containing nucleoside triphosphate hydrolases superfamily protein|LOC_Os01g49000.1|katanin p60 ATPase-containing subunit, putative, expressed|	GRMZM2G054715|GRMZM2G054715_T01|GRMZM2G054715_T01|PF09336,PF00004|PTHR23074,PTHR23074:SF19|KOG0738|GO:0005524,GO:0009378,GO:0006281,GO:0006310|AT1G80350.1|AAA1,ATKTN1,BOT1,ERH3,FRA2,FRC2,FTR,KTN1,LUE1|P-loop containing nucleoside triphosphate hydrolases superfamily protein|	0.0e+00	AT1G80350|AT1G80350.1|AT1G80350.1|PF09336,PF00004|PTHR23074,PTHR23074:SF19|KOG0738|3.6.4.3|K07767|GO:0008352,GO:0000226,GO:0009825,GO:0009832,GO:0010091,GO:0043622,GO:0000166,GO:0005524,GO:0017111|LOC_Os01g49000.1|katanin p60 ATPase-containing subunit, putative, expressed|	0.0e+00
Chr03	59935537	.	G	A	43.80	DP=4;VDB=0.0118;AF1=1;AC1=2;DP4=0,0,1,1;MQ=45;FQ=-33	Sobic.003G261300.1	NON_SYNONYMOUS_CODING	MODERATE	GT:PL:GQ	1/1:75,6,0:10	PAC:28388282	MISSENSE	Cgt/Tgt	R106C	AT3G48120.1|LOC_Os01g49340.1|arginine/serine-rich coiled-coil protein 1, putative, expressed|	GRMZM2G019738|GRMZM2G019738_T02|GRMZM2G019738_T02|AT3G48120.1|	5.0e-91	AT3G48120|AT3G48120.1|AT3G48120.1|GO:0005575,GO:0008150,GO:0003674|LOC_Os01g49340.1|arginine/serine-rich coiled-coil protein 1, putative, expressed|	1.0e-39
Chr03	62090446	.	G	A	86.50	DP=4;VDB=0.0300;AF1=1;AC1=2;DP4=0,0,1,3;MQ=46;FQ=-39	Sobic.003G287500.1	NON_SYNONYMOUS_CODING	MODERATE	GT:PL:GQ	1/1:119,12,0:21	PAC:28386773	MISSENSE	Gag/Aag	E204K	PF00201|PTHR11926|KOG1192|GO:0016758,GO:0008152|AT3G16520.3|UGT88A1|UDP-glucosyl transferase 88A1|LOC_Os01g53330.1|anthocyanidin 5,3-O-glucosyltransferase, putative, expressed|	GRMZM2G105991|GRMZM2G105991_T01|GRMZM2G105991_T01|PF00201|PTHR11926:SF15,PTHR11926|KOG1192|GO:0016758,GO:0008152|AT3G16520.3|UGT88A1|UDP-glucosyl transferase 88A1|	1.0e-168	AT3G16520|AT3G16520.3|AT3G16520.3|PF00201|PTHR11926,PTHR11926:SF15|KOG1192|GO:0005575,GO:0008152,GO:0008194,GO:0016757,GO:0080043,GO:0080044,GO:0080045,GO:0080046,GO:0016758|LOC_Os01g50200.1|UDP-glucoronosyl and UDP-glucosyl transferase domain containing protein, expressed|	1.0e-106
Chr03	63797613	.	G	A	119.00	DP=6;VDB=0.0298;AF1=1;AC1=2;DP4=0,0,3,2;MQ=42;FQ=-42	Sobic.003G309300.1	NON_SYNONYMOUS_CODING	MODERATE	GT:PL:GQ	1/1:152,15,0:27	PAC:28386005	MISSENSE	Gag/Aag	E104K	PF04055|PTHR10949|KOG2672|2.8.1.8|K03644|GO:0003824,GO:0051536|AT5G08415.1|Radical SAM superfamily protein|LOC_Os01g56310.1|radical SAM enzyme, putative, expressed|	GRMZM2G039982|GRMZM2G039982_T01|GRMZM2G039982_T01|PF04055|PTHR10949|KOG2672|2.8.1.8|K03644|GO:0003824,GO:0051536,GO:0051539,GO:0016992,GO:0009107|AT5G08415.1|Radical SAM superfamily protein|	0.0e+00	AT5G08415|AT5G08415.1|AT5G08415.1|PF04055|PTHR10949,PTHR10949:SF0|KOG2672|2.8.1.8|K03644|GO:0009507,GO:0008152,GO:0009105,GO:0009107,GO:0003824,GO:0016992,GO:0017140,GO:0051536,GO:0051539|LOC_Os05g43576.1|radical SAM enzyme, putative, expressed|	4.0e-169
Chr03	64728179	.	G	A	62.00	DP=4;VDB=0.0301;AF1=1;AC1=2;DP4=0,0,2,1;MQ=45;FQ=-36	Sobic.003G319500.1	NON_SYNONYMOUS_CODING	MODERATE	GT:PL:GQ	1/1:94,9,0:16	PAC:28386457	MISSENSE	Gcc/Acc	A840T	PF01453,PF00954,PF08276,PF07714,PF00069|PTHR23258|KOG1187|GO:0004672,GO:0005524,GO:0006468,GO:0048544,GO:0005529|AT4G21380.1|ARK3,RK3|receptor kinase 3|LOC_Os01g57510.1|receptor protein kinase, putative, expressed|	GRMZM2G322728|GRMZM2G322728_T02|GRMZM2G322728_T02|PF00954,PF07714,PF08276,PF01453|PTHR24420,PTHR24420:SF703|KOG1187|GO:0004672,GO:0005524,GO:0006468,GO:0048544,GO:0005529|AT4G21380.1|ARK3,RK3|receptor kinase 3|	0.0e+00	AT1G65800|AT1G65800.1|AT1G65800.1|PF12398,PF00954,PF07714,PF11883,PF08276,PF01453|PTHR24420,PTHR24420:SF432|KOG1187|GO:0005829,GO:0006468,GO:0034613,GO:0046777,GO:0004672,GO:0004675,GO:0016301,GO:0004674,GO:0005524,GO:0048544,GO:0005529|LOC_Os07g36544.2|serine/threonine-protein kinase receptor precursor, putative, expressed|	0.0e+00
Chr03	64776493	.	G	A	67.00	DP=5;VDB=0.0199;AF1=1;AC1=2;DP4=0,0,2,1;MQ=46;FQ=-36	Sobic.003G319800.1	NON_SYNONYMOUS_CODING	MODERATE	GT:PL:GQ	1/1:99,9,0:16	PAC:28385777	MISSENSE	cCg/cTg	P185L	AT1G61660.1|basic helix-loop-helix (bHLH) DNA-binding superfamily protein|LOC_Os01g57580.1|bHelix-loop-helix transcription factor, putative, expressed|	GRMZM2G440529|GRMZM2G440529_T01|GRMZM2G440529_T01|AT1G61660.1|basic helix-loop-helix (bHLH) DNA-binding superfamily protein|	0.0e+00	AT1G61660|AT1G61660.3|AT1G61660.3|PF00010|GO:0005634,GO:0045449,GO:0003677,GO:0003700,GO:0030528,GO:0006355|LOC_Os04g53990.1|ethylene-responsive protein related, putative, expressed|	1.0e-44
Chr03	64776493	.	G	A	67.00	DP=5;VDB=0.0199;AF1=1;AC1=2;DP4=0,0,2,1;MQ=46;FQ=-36	Sobic.003G319800.2	NON_SYNONYMOUS_CODING	MODERATE	GT:PL:GQ	1/1:99,9,0:16	PAC:28385778	MISSENSE	cCg/cTg	P185L	AT1G61660.1|basic helix-loop-helix (bHLH) DNA-binding superfamily protein|LOC_Os01g57580.1|bHelix-loop-helix transcription factor, putative, expressed|	GRMZM2G440529|GRMZM2G440529_T01|GRMZM2G440529_T01|AT1G61660.1|basic helix-loop-helix (bHLH) DNA-binding superfamily protein|	0.0e+00	AT1G61660|AT1G61660.1|AT1G61660.1|PF00010|GO:0005634,GO:0045449,GO:0003677,GO:0003700,GO:0030528,GO:0006355|LOC_Os04g53990.1|ethylene-responsive protein related, putative, expressed|	1.0e-44
Chr03	64776493	.	G	A	67.00	DP=5;VDB=0.0199;AF1=1;AC1=2;DP4=0,0,2,1;MQ=46;FQ=-36	Sobic.003G319800.3	NON_SYNONYMOUS_CODING	MODERATE	GT:PL:GQ	1/1:99,9,0:16	PAC:28385779	MISSENSE	cCg/cTg	P185L	AT1G61660.1|basic helix-loop-helix (bHLH) DNA-binding superfamily protein|LOC_Os01g57580.1|bHelix-loop-helix transcription factor, putative, expressed|	GRMZM2G440529|GRMZM2G440529_T01|GRMZM2G440529_T01|AT1G61660.1|basic helix-loop-helix (bHLH) DNA-binding superfamily protein|	0.0e+00	AT1G61660|AT1G61660.3|AT1G61660.3|PF00010|GO:0005634,GO:0045449,GO:0003677,GO:0003700,GO:0030528,GO:0006355|LOC_Os04g53990.1|ethylene-responsive protein related, putative, expressed|	7.0e-45
Chr03	65921475	.	G	A	128.00	DP=6;VDB=0.0025;AF1=1;AC1=2;DP4=0,0,5,1;MQ=43;FQ=-45	Sobic.003G335500.1	NON_SYNONYMOUS_CODING	MODERATE	GT:PL:GQ	1/1:161,18,0:33	PAC:28384870	MISSENSE	Gcg/Acg	A285T	***MISSING-DESCRIPTION***	Unknown	-	Unknown	-
Chr03	66449394	.	G	A	158.00	DP=9;VDB=0.0365;AF1=1;AC1=2;DP4=0,0,3,4;MQ=46;FQ=-48	Sobic.003G341700.1	NON_SYNONYMOUS_CODING	MODERATE	GT:PL:GQ	1/1:191,21,0:39	PAC:28384157	MISSENSE	aGc/aAc	S77N	PF03081|PTHR12542|KOG2344|GO:0006887,GO:0000145|AT5G58430.1|ATEXO70B1,EXO70B1|exocyst subunit exo70 family protein B1|LOC_Os01g61180.1|exo70 exocyst complex subunit domain containing protein, expressed|	***MISSING-DESCRIPTION***	0.0e+00	AT5G58430|AT5G58430.1|AT5G58430.1|PF03081|PTHR12542,PTHR12542:SF7|KOG2344|GO:0000145,GO:0005886,GO:0006887,GO:0006904|LOC_Os01g61180.1|exo70 exocyst complex subunit domain containing protein, expressed|	0.0e+00
Chr03	66450119	.	G	A	58.00	DP=4;VDB=0.0126;AF1=1;AC1=2;DP4=0,0,2,1;MQ=38;FQ=-36	Sobic.003G341700.1	NON_SYNONYMOUS_CODING	MODERATE	GT:PL:GQ	1/1:90,9,0:16	PAC:28384157	MISSENSE	Gag/Aag	E319K	PF03081|PTHR12542|KOG2344|GO:0006887,GO:0000145|AT5G58430.1|ATEXO70B1,EXO70B1|exocyst subunit exo70 family protein B1|LOC_Os01g61180.1|exo70 exocyst complex subunit domain containing protein, expressed|	***MISSING-DESCRIPTION***	0.0e+00	AT5G58430|AT5G58430.1|AT5G58430.1|PF03081|PTHR12542,PTHR12542:SF7|KOG2344|GO:0000145,GO:0005886,GO:0006887,GO:0006904|LOC_Os01g61180.1|exo70 exocyst complex subunit domain containing protein, expressed|	0.0e+00
Chr03	70984712	.	G	A	155.00	DP=8;VDB=0.0392;AF1=1;AC1=2;DP4=0,0,2,5;MQ=46;FQ=-48	Sobic.003G401000.1	NON_SYNONYMOUS_CODING	MODERATE	GT:PL:GQ	1/1:188,21,0:39	PAC:28385225	MISSENSE	Cgg/Tgg	R183W	PF01602|PTHR22780|KOG1062|K12400|GO:0006886,GO:0016192,GO:0030117|AT1G31730.1|Adaptin family protein|LOC_Os01g68750.1|adaptin, putative, expressed|	GRMZM2G146697|GRMZM2G146697_T02|GRMZM2G146697_T02|PF01602|PTHR22780,PTHR22780:SF12|KOG1062|K12400|GO:0006886,GO:0016192,GO:0030117|AT1G31730.1|Adaptin family protein|	0.0e+00	AT1G31730|AT1G31730.1|AT1G31730.1|PF01602|KOG1062|K12400|GO:0030117,GO:0006886,GO:0016192,GO:0005488,GO:0030276,GO:0005515|LOC_Os01g68750.1|adaptin, putative, expressed|	0.0e+00
Chr03	73490756	.	G	A	54.00	DP=4;VDB=0.0301;AF1=1;AC1=2;DP4=0,0,1,2;MQ=35;FQ=-36	Sobic.003G432300.1	NON_SYNONYMOUS_CODING	MODERATE	GT:PL:GQ	1/1:86,9,0:16	PAC:28388974	MISSENSE	Gcg/Acg	A14T	PF08161|PTHR21576|KOG1248|AT4G23540.1|ARM repeat superfamily protein|LOC_Os01g72780.1|expressed protein|	GRMZM2G097977|GRMZM2G097977_T01|GRMZM2G097977_T01|PTHR21576,PTHR21576:SF2|AT2G34357.1|ARM repeat superfamily protein|	7.0e-30	AT4G23540|AT4G23540.1|AT4G23540.1|PF08161|PTHR21576,PTHR21576:SF5|KOG1248|GO:0005575,GO:0008150,GO:0005488,GO:0005515|LOC_Os01g72780.1|expressed protein|	3.0e-158
Chr03	74125721	.	G	A	152.00	DP=8;VDB=0.0345;AF1=1;AC1=2;DP4=0,0,4,2;MQ=45;FQ=-45	Sobic.003G442700.2	NON_SYNONYMOUS_CODING	MODERATE	GT:PL:GQ	1/1:185,18,0:33	PAC:28385088	MISSENSE	Cct/Tct	P186S	PF00270,PF00271|PTHR10967|KOG0327|GO:0003676,GO:0005524,GO:0008026,GO:0004386|AT5G19210.2|P-loop containing nucleoside triphosphate hydrolases superfamily protein|	GRMZM2G415538|GRMZM2G415538_T01|GRMZM2G415538_T01|PF00271,PF00270|PTHR24031,PTHR24031:SF38|KOG0330|GO:0003676,GO:0005524,GO:0008026,GO:0004386|AT5G19210.2|P-loop containing nucleoside triphosphate hydrolases superfamily protein|	0.0e+00	AT5G19210|AT5G19210.1|AT5G19210.1|PF00271,PF00270|PTHR24031,PTHR24031:SF38|KOG0327|GO:0008150,GO:0003676,GO:0004386,GO:0005524,GO:0008026|	5.0e-152
Chr03	74125721	.	G	A	152.00	DP=8;VDB=0.0345;AF1=1;AC1=2;DP4=0,0,4,2;MQ=45;FQ=-45	Sobic.003G442700.1	NON_SYNONYMOUS_CODING	MODERATE	GT:PL:GQ	1/1:185,18,0:33	PAC:28385086	MISSENSE	Cct/Tct	P314S	PF00270,PF00271|PTHR10967|KOG0330|GO:0003676,GO:0005524,GO:0008026,GO:0004386|AT5G19210.2|P-loop containing nucleoside triphosphate hydrolases superfamily protein|	GRMZM2G415538|GRMZM2G415538_T01|GRMZM2G415538_T01|PF00271,PF00270|PTHR24031,PTHR24031:SF38|KOG0330|GO:0003676,GO:0005524,GO:0008026,GO:0004386|AT5G19210.2|P-loop containing nucleoside triphosphate hydrolases superfamily protein|	0.0e+00	AT5G19210|AT5G19210.2|AT5G19210.2|PF00271,PF00270|PTHR24031,PTHR24031:SF38|KOG0330|GO:0008150,GO:0003676,GO:0004386,GO:0005524,GO:0008026|	0.0e+00
Chr03	74125721	.	G	A	152.00	DP=8;VDB=0.0345;AF1=1;AC1=2;DP4=0,0,4,2;MQ=45;FQ=-45	Sobic.003G442700.3	NON_SYNONYMOUS_CODING	MODERATE	GT:PL:GQ	1/1:185,18,0:33	PAC:28385087	MISSENSE	Cct/Tct	P314S	PF00270|PTHR10967|GO:0003676,GO:0005524,GO:0008026|AT5G19210.2|P-loop containing nucleoside triphosphate hydrolases superfamily protein|	GRMZM2G415538|GRMZM2G415538_T01|GRMZM2G415538_T01|PF00271,PF00270|PTHR24031,PTHR24031:SF38|KOG0330|GO:0003676,GO:0005524,GO:0008026,GO:0004386|AT5G19210.2|P-loop containing nucleoside triphosphate hydrolases superfamily protein|	0.0e+00	AT5G19210|AT5G19210.2|AT5G19210.2|PF00271,PF00270|PTHR24031,PTHR24031:SF38|KOG0330|GO:0008150,GO:0003676,GO:0004386,GO:0005524,GO:0008026|	4.0e-148
Chr04	183042	.	C	T	189.00	DP=9;VDB=0.0398;AF1=1;AC1=2;DP4=0,0,4,4;MQ=45;FQ=-51	Sobic.004G002100.1	NON_SYNONYMOUS_CODING	MODERATE	GT:PL:GQ	1/1:222,24,0:45	PAC:28375848	MISSENSE	gCt/gTt	A562V	PF00503|PTHR10218|KOG0082|GO:0004871,GO:0019001,GO:0007186|AT1G31930.1|XLG3|extra-large GTP-binding protein 3|LOC_Os11g10050.1|G-protein alpha subunit, putative, expressed|	GRMZM2G016858|GRMZM2G016858_T02|GRMZM2G016858_T02|PF00503|PTHR10218:SF90,PTHR10218|KOG0082|GO:0004871,GO:0019001,GO:0007186|AT1G31930.1|XLG3|extra-large GTP-binding protein 3|	0.0e+00	AT1G31930|AT1G31930.3|AT1G31930.3|PF00503|PTHR10218,PTHR10218:SF90|KOG0082|GO:0005634,GO:0007186,GO:0009630,GO:0009652,GO:0009723,GO:0009737,GO:0009744,GO:0009749,GO:0009750,GO:0010555,GO:0048364,GO:2000067,GO:0004871,GO:0019001|LOC_Os11g10050.1|G-protein alpha subunit, putative, expressed|	0.0e+00
Chr04	2650595	.	C	T	104.00	DP=4;VDB=0.0301;AF1=1;AC1=2;DP4=0,0,2,2;MQ=45;FQ=-39	Sobic.004G032800.2	NON_SYNONYMOUS_CODING	MODERATE	GT:PL:GQ	1/1:136,12,0:21	PAC:28373712	MISSENSE	aGg/aAg	R181K	PF00069,PF07714,PF06293|PTHR11295|KOG0660|GO:0004672,GO:0005524,GO:0006468,GO:0016773,GO:0009103,GO:0016020|AT3G18040.1|MPK9|MAP kinase 9|LOC_Os02g04230.1|CGMC_MAPKCMGC_2.7 - CGMC includes CDA, MAPK, GSK3, and CLKC kinases, expressed|	GRMZM2G374088|GRMZM2G374088_T04|GRMZM2G374088_T04|PF00069|PTHR24055,PTHR24055:SF69|KOG0660|GO:0004672,GO:0005524,GO:0006468,GO:0016773,GO:0009103,GO:0016020|AT3G18040.1|MPK9|MAP kinase 9|	0.0e+00	AT3G18040|AT3G18040.1|AT3G18040.1|PF00069|PTHR24055,PTHR24055:SF69|KOG0660|GO:0005634,GO:0005739,GO:0005829,GO:0007165,GO:0009738,GO:0004707,GO:0004672,GO:0005524,GO:0006468|LOC_Os06g49430.1|CGMC_MAPKCMGC_2.11 - CGMC includes CDA, MAPK, GSK3, and CLKC kinases, expressed|	0.0e+00
Chr04	2650595	.	C	T	104.00	DP=4;VDB=0.0301;AF1=1;AC1=2;DP4=0,0,2,2;MQ=45;FQ=-39	Sobic.004G032800.3	NON_SYNONYMOUS_CODING	MODERATE	GT:PL:GQ	1/1:136,12,0:21	PAC:28373713	MISSENSE	aGg/aAg	R181K	PF00069,PF07714,PF06293|PTHR11295|KOG0660|GO:0004672,GO:0005524,GO:0006468,GO:0016773,GO:0009103,GO:0016020|AT3G18040.1|MPK9|MAP kinase 9|LOC_Os02g04230.1|CGMC_MAPKCMGC_2.7 - CGMC includes CDA, MAPK, GSK3, and CLKC kinases, expressed|	GRMZM2G374088|GRMZM2G374088_T04|GRMZM2G374088_T04|PF00069|PTHR24055,PTHR24055:SF69|KOG0660|GO:0004672,GO:0005524,GO:0006468,GO:0016773,GO:0009103,GO:0016020|AT3G18040.1|MPK9|MAP kinase 9|	0.0e+00	AT3G18040|AT3G18040.1|AT3G18040.1|PF00069|PTHR24055,PTHR24055:SF69|KOG0660|GO:0005634,GO:0005739,GO:0005829,GO:0007165,GO:0009738,GO:0004707,GO:0004672,GO:0005524,GO:0006468|LOC_Os06g49430.1|CGMC_MAPKCMGC_2.11 - CGMC includes CDA, MAPK, GSK3, and CLKC kinases, expressed|	0.0e+00
Chr04	2650595	.	C	T	104.00	DP=4;VDB=0.0301;AF1=1;AC1=2;DP4=0,0,2,2;MQ=45;FQ=-39	Sobic.004G032800.1	NON_SYNONYMOUS_CODING	MODERATE	GT:PL:GQ	1/1:136,12,0:21	PAC:28373711	MISSENSE	aGg/aAg	R204K	PF00069,PF07714,PF06293|PTHR11295|KOG0660|GO:0004672,GO:0005524,GO:0006468,GO:0016773,GO:0009103,GO:0016020|AT3G18040.1|MPK9|MAP kinase 9|LOC_Os02g04230.1|CGMC_MAPKCMGC_2.7 - CGMC includes CDA, MAPK, GSK3, and CLKC kinases, expressed|	GRMZM2G374088|GRMZM2G374088_T04|GRMZM2G374088_T04|PF00069|PTHR24055,PTHR24055:SF69|KOG0660|GO:0004672,GO:0005524,GO:0006468,GO:0016773,GO:0009103,GO:0016020|AT3G18040.1|MPK9|MAP kinase 9|	0.0e+00	AT3G18040|AT3G18040.1|AT3G18040.1|PF00069|PTHR24055,PTHR24055:SF69|KOG0660|GO:0005634,GO:0005739,GO:0005829,GO:0007165,GO:0009738,GO:0004707,GO:0004672,GO:0005524,GO:0006468|LOC_Os06g49430.1|CGMC_MAPKCMGC_2.11 - CGMC includes CDA, MAPK, GSK3, and CLKC kinases, expressed|	0.0e+00
Chr04	8131926	.	G	A	222.00	DP=11;VDB=0.0393;AF1=1;AC1=2;DP4=0,0,6,5;MQ=45;FQ=-60	Sobic.004G094200.1	NON_SYNONYMOUS_CODING	MODERATE	GT:PL:GQ	1/1:255,33,0:63	PAC:28373863	MISSENSE	Gag/Aag	E58K	PF02798,PF00043,PF00647|PTHR11260|KOG1627|K03233|GO:0003746,GO:0006414,GO:0005853,GO:0005515|AT1G57720.1|Translation elongation factor EF1B, gamma chain|LOC_Os02g12800.1|elongation factor 1-gamma, putative, expressed|	GRMZM2G059580|GRMZM2G059580_T02|GRMZM2G059580_T02|PF00647,PF02798,PF00043|PTHR11260,PTHR11260:SF7|KOG1627|K03233|GO:0003746,GO:0006414,GO:0005853,GO:0005515|AT1G09640.1|Translation elongation factor EF1B, gamma chain|	0.0e+00	AT1G57720|AT1G57720.2|AT1G57720.2|PF02798,PF00647,PF00043|PTHR11260,PTHR11260:SF7|KOG1627|K03233|GO:0005618,GO:0005773,GO:0005886,GO:0016020,GO:0010043,GO:0046686,GO:0003746,GO:0005507,GO:0006414,GO:0005853,GO:0005515|LOC_Os02g12800.1|elongation factor 1-gamma, putative, expressed|	1.0e-104
Chr04	8981866	.	G	A	222.00	DP=10;VDB=0.0325;AF1=1;AC1=2;DP4=0,0,6,4;MQ=44;FQ=-57	Sobic.004G100200.1	NON_SYNONYMOUS_CODING	MODERATE	GT:PL:GQ	1/1:255,30,0:57	PAC:28372237	MISSENSE	Gag/Aag	E136K	PF00560|PTHR10588|GO:0005515|AT5G19680.1|Leucine-rich repeat (LRR) family protein|LOC_Os02g13640.1|protein phosphatase 1 regulatory subunit SDS22, putative, expressed|	GRMZM2G109731|GRMZM2G109731_T01|GRMZM2G109731_T01|PF00560|PTHR10588|KOG0531|GO:0005515|AT5G19680.1|Leucine-rich repeat (LRR) family protein|	0.0e+00	AT5G19680|AT5G19680.1|AT5G19680.1|PF00560|PTHR10588|KOG0531|GO:0005575,GO:0008150,GO:0005515|LOC_Os02g13640.1|protein phosphatase 1 regulatory subunit SDS22, putative, expressed|	4.0e-140
Chr04	13379215	.	C	T	112.00	DP=6;VDB=0.0104;AF1=1;AC1=2;DP4=0,0,1,4;MQ=43;FQ=-42	Sobic.004G121700.1	NON_SYNONYMOUS_CODING	MODERATE	GT:PL:GQ	1/1:145,15,0:27	PAC:28374607	MISSENSE	Cgg/Tgg	R66W	PF03330,PF01357|AT1G20190.1|ATEXP11,ATEXPA11,ATHEXP ALPHA 1.14,EXP11,EXPA11|expansin 11|LOC_Os02g16809.1|expansin precursor, putative, expressed|	GRMZM2G088791|GRMZM2G088791_T01|GRMZM2G088791_T01|PF01357,PF03330|AT1G20190.1|ATEXP11,ATEXPA11,ATHEXP ALPHA 1.14,EXP11,EXPA11|expansin 11|	2.0e-155	AT1G20190|AT1G20190.1|AT1G20190.1|PF01357,PF03330|GO:0005618,GO:0009826,GO:0009828,GO:0009831|LOC_Os04g15840.1|expansin precursor, putative, expressed|	2.0e-99
Chr04	42159684	.	G	A	198.00	DP=10;VDB=0.0393;AF1=1;AC1=2;DP4=0,0,8,2;MQ=45;FQ=-57	Sobic.004G143600.1	NON_SYNONYMOUS_CODING	MODERATE	GT:PL:GQ	1/1:231,30,0:57	PAC:28372217	MISSENSE	Ctt/Ttt	L276F	PF06101|PTHR16166|AT1G48090.1|calcium-dependent lipid-binding family protein|LOC_Os02g27110.1|expressed protein|	GRMZM2G057402|GRMZM2G057402_T02|GRMZM2G057402_T02|PF06101,PF06650|PTHR16166,PTHR16166:SF69|GO:0008104|AT1G48090.1|calcium-dependent lipid-binding family protein|	0.0e+00	AT1G48090|AT1G48090.1|AT1G48090.1|PF06101,PF06650|PTHR16166,PTHR16166:SF68|KOG1809|GO:0009507,GO:0007165,GO:0035091,GO:0008104|LOC_Os02g27110.1|expressed protein|	0.0e+00
Chr04	51601304	.	G	A	197.00	DP=8;VDB=0.0399;AF1=1;AC1=2;DP4=0,0,4,4;MQ=45;FQ=-51	Sobic.004G170600.1	NON_SYNONYMOUS_CODING	MODERATE	GT:PL:GQ	1/1:230,24,0:45	PAC:28373630	MISSENSE	Gcg/Acg	A131T	PF00657|PTHR22835:SF27|GO:0016788,GO:0006629|AT1G28580.1|GDSL-like Lipase/Acylhydrolase superfamily protein|LOC_Os06g06260.1|GDSL-like lipase/acylhydrolase, putative, expressed|	GRMZM2G029400|GRMZM2G029400_T01|GRMZM2G029400_T01|PF00657|PTHR22835,PTHR22835:SF39|GO:0016788,GO:0006629|AT5G45910.1|GDSL-like Lipase/Acylhydrolase superfamily protein|	2.0e-125	AT1G28580|AT1G28580.1|AT1G28580.1|PF00657|PTHR22835,PTHR22835:SF39|GO:0005773,GO:0006629,GO:0004091,GO:0016298,GO:0016788|LOC_Os01g42730.1|GDSL-like lipase/acylhydrolase, putative, expressed|	5.0e-74
Chr04	53065041	.	G	A	195.00	DP=9;VDB=0.0380;AF1=1;AC1=2;DP4=0,0,5,3;MQ=43;FQ=-51	Sobic.004G184900.1	NON_SYNONYMOUS_CODING	MODERATE	GT:PL:GQ	1/1:228,24,0:45	PAC:28374113	MISSENSE	cGt/cAt	R491H	PF01535|PTHR10483|AT1G09900.1|Pentatricopeptide repeat (PPR-like) superfamily protein|LOC_Os02g35750.1|pentatricopeptide repeat domain containing protein, putative, expressed|	GRMZM2G127963|GRMZM2G127963_T01|GRMZM2G127963_T01|PF01535|PTHR24015|AT1G09900.1|Pentatricopeptide repeat (PPR-like) superfamily protein|	0.0e+00	AT1G09900|AT1G09900.1|AT1G09900.1|PF01535|PTHR24015|GO:0016020,GO:0008150,GO:0003674|LOC_Os02g35750.1|pentatricopeptide repeat domain containing protein, putative, expressed|	0.0e+00
Chr04	53996109	.	G	A	53.00	DP=6;VDB=0.0400;AF1=1;AC1=2;DP4=0,0,1,2;MQ=35;FQ=-36	Sobic.004G196100.1	NON_SYNONYMOUS_CODING	MODERATE	GT:PL:GQ	1/1:85,9,0:16	PAC:28372642	MISSENSE	gCg/gTg	A180V	PF03404,PF00173,PF00970,PF00175|PTHR19370|KOG0534|GO:0020037,GO:0016491,GO:0055114,GO:0030151|AT1G77760.1|GNR1,NIA1,NR1|nitrate reductase 1|LOC_Os08g36480.1|nitrate reductase, putative, expressed|	GRMZM2G568636|GRMZM2G568636_T01|GRMZM2G568636_T01|PF03404,PF00175,PF00174,PF00173,PF00970|PTHR19370:SF5,PTHR19370|KOG0535|1.7.1.1|K00360|GO:0020037,GO:0009055,GO:0055114,GO:0016491,GO:0030151|AT1G77760.1|GNR1,NIA1,NR1|nitrate reductase 1|	0.0e+00	AT1G77760|AT1G77760.1|AT1G77760.1|PF03404,PF00175,PF00174,PF00173,PF00970|PTHR19370:SF5,PTHR19370|KOG0535|1.7.1.1|K00360|GO:0005829,GO:0006809,GO:0009416,GO:0042128,GO:0005515,GO:0008940,GO:0020037,GO:0009055,GO:0055114,GO:0016491,GO:0030151|LOC_Os08g36480.1|nitrate reductase, putative, expressed|	0.0e+00
Chr04	56688747	.	C	T	222.00	DP=16;VDB=0.0322;AF1=1;AC1=2;DP4=0,0,8,8;MQ=45;FQ=-75	Sobic.004G223300.1	NON_SYNONYMOUS_CODING	MODERATE	GT:PL:GQ	1/1:255,48,0:93	PAC:28375433	MISSENSE	tCt/tTt	S670F	PF03114,PF00169,PF01412,PF00023|PTHR23180|KOG0521|K12489|GO:0005515,GO:0005543,GO:0008060,GO:0008270,GO:0032312,GO:0005737|AT1G60860.1|AGD2|ARF-GAP domain 2|LOC_Os02g42134.2|ARF GTPase-activating domain-containing protein, putative, expressed|	GRMZM5G872204|GRMZM5G872204_T02|GRMZM5G872204_T02|PF00169,PF00023,PF03114,PF01412|PTHR23180,PTHR23180:SF22|KOG0521|GO:0005515,GO:0008060,GO:0008270,GO:0032312,GO:0005737,GO:0005543|AT5G13300.1|AGD3,SFC,VAN3|ARF GTPase-activating protein|	0.0e+00	AT1G60860|AT1G60860.1|AT1G60860.1|PF00169,PF00023,PF03114,PF01412|PTHR23180,PTHR23180:SF22|KOG0521|K12489|GO:0005737,GO:0032312,GO:0008060,GO:0008270,GO:0005515,GO:0005543|LOC_Os02g42134.2|ARF GTPase-activating domain-containing protein, putative, expressed|	0.0e+00
Chr04	60150996	.	G	A	178.00	DP=7;VDB=0.0343;AF1=1;AC1=2;DP4=0,0,4,3;MQ=46;FQ=-48	Sobic.004G263400.1	NON_SYNONYMOUS_CODING	MODERATE	GT:PL:GQ	1/1:211,21,0:39	PAC:28372743	MISSENSE	atG/atA	M301I	AT1G02960.2|LOC_Os02g48116.1|expressed protein|	GRMZM2G315127|GRMZM2G315127_T02|GRMZM2G315127_T02|AT1G02960.2|	0.0e+00	AT1G02960|AT1G02960.2|AT1G02960.2|GO:0005575|LOC_Os02g48116.1|expressed protein|	3.0e-27
Chr04	61000278	.	G	A	222.00	DP=11;VDB=0.0190;AF1=1;AC1=2;DP4=0,0,5,5;MQ=45;FQ=-57	Sobic.004G273100.1	NON_SYNONYMOUS_CODING	MODERATE	GT:PL:GQ	1/1:255,30,0:57	PAC:28375093	MISSENSE	Cat/Tat	H704Y	PF02375,PF02373,PF02928|PTHR10694|GO:0005515,GO:0005634|AT5G46910.1|Transcription factor jumonji (jmj) family protein / zinc finger (C5HC2 type) family protein|LOC_Os10g42690.1|jmjC domain containing protein, expressed|	GRMZM2G060919|GRMZM2G060919_T02|GRMZM2G060919_T02|PF02375,PF02373,PF02928|PTHR10694,PTHR10694:SF8|GO:0005634,GO:0005515|AT5G46910.1|Transcription factor jumonji (jmj) family protein / zinc finger (C5HC2 type) family protein|	0.0e+00	AT5G46910|AT5G46910.1|AT5G46910.1|PF02375,PF02373,PF02928|PTHR10694,PTHR10694:SF8|KOG1246|GO:0005634,GO:0010200,GO:0045449,GO:0003700,GO:0005515|LOC_Os10g42690.1|jmjC domain containing protein, expressed|	0.0e+00
Chr04	61138994	.	G	A	166.00	DP=7;VDB=0.0345;AF1=1;AC1=2;DP4=0,0,3,4;MQ=43;FQ=-48	Sobic.004G274800.1	NON_SYNONYMOUS_CODING	MODERATE	GT:PL:GQ	1/1:199,21,0:39	PAC:28372391	MISSENSE	Cca/Tca	P666S	PF05701|PTHR23160|KOG4593|AT5G16730.1|Plant protein of unknown function (DUF827)|LOC_Os04g50204.1|protein transport protein-related, putative, expressed|	GRMZM2G128057|GRMZM2G128057_T01|GRMZM2G128057_T01|PF05701|PTHR23160|AT5G16730.1|Plant protein of unknown function (DUF827)|	0.0e+00	AT5G16730|AT5G16730.1|AT5G16730.1|PF05701|PTHR23160|KOG4593|GO:0009507|LOC_Os05g02820.1|protein transport protein-related, putative, expressed|	4.0e-79
Chr04	62783889	.	G	A	81.50	DP=5;VDB=0.0322;AF1=1;AC1=2;DP4=0,0,2,2;MQ=38;FQ=-39	Sobic.004G294600.1	NON_SYNONYMOUS_CODING	MODERATE	GT:PL:GQ	1/1:114,12,0:21	PAC:28373380	MISSENSE	Ccg/Tcg	P107S	PF07762|LOC_Os09g39310.1|expressed protein|	Unknown	-	Unknown	-
Chr04	64322832	.	G	A	222.00	DP=16;VDB=0.0380;AF1=1;AC1=2;DP4=0,0,9,7;MQ=45;FQ=-75	Sobic.004G313300.1	NON_SYNONYMOUS_CODING	MODERATE	GT:PL:GQ	1/1:255,48,0:93	PAC:28374574	MISSENSE	aCt/aTt	T391I	AT2G32970.2|LOC_Os02g53210.4|expressed protein|	GRMZM2G046407|GRMZM2G046407_T01|GRMZM2G046407_T01|AT2G32970.2|	0.0e+00	AT2G32970|AT2G32970.2|AT2G32970.2|GO:0005575,GO:0008150,GO:0003674|LOC_Os02g53210.1|expressed protein|	0.0e+00
Chr04	65710190	.	C	T	91.50	DP=4;VDB=0.0236;AF1=1;AC1=2;DP4=0,0,1,3;MQ=42;FQ=-39	Sobic.004G330500.1	NON_SYNONYMOUS_CODING	MODERATE	GT:PL:GQ	1/1:124,12,0:21	PAC:28375929	MISSENSE	Gag/Aag	E54K	PF07893|LOC_Os03g11270.1|expressed protein|	Unknown	-	Unknown	-
Chr05	348960	.	G	A	222.00	DP=11;VDB=0.0322;AF1=1;AC1=2;DP4=0,0,7,4;MQ=45;FQ=-60	Sobic.005G004300.1	NON_SYNONYMOUS_CODING	MODERATE	GT:PL:GQ	1/1:255,33,0:63	PAC:28389642	MISSENSE	gCg/gTg	A98V	PF07714,PF00069|PTHR23258|KOG1187|GO:0004672,GO:0005524,GO:0006468|AT4G18640.1|MRH1|Leucine-rich repeat protein kinase family protein|LOC_Os12g01510.1|MRH1, putative, expressed|	GRMZM2G135359|GRMZM2G135359_T01|GRMZM2G135359_T01|PF07714|PTHR24420,PTHR24420:SF458|KOG1187|GO:0004672,GO:0005524,GO:0006468|AT4G18640.1|MRH1|Leucine-rich repeat protein kinase family protein|	2.0e-118	AT4G18640|AT4G18640.1|AT4G18640.1|PF07714,PF00560,PF08263|PTHR24420:SF810,PTHR24420|KOG1187|GO:0012505,GO:0006468,GO:0007169,GO:0048765,GO:0004672,GO:0004674,GO:0005524,GO:0005515|LOC_Os01g48390.1|expressed protein|	8.0e-106
Chr05	348960	.	G	A	222.00	DP=11;VDB=0.0322;AF1=1;AC1=2;DP4=0,0,7,4;MQ=45;FQ=-60	Sobic.005G004300.2	NON_SYNONYMOUS_CODING	MODERATE	GT:PL:GQ	1/1:255,33,0:63	PAC:28389643	MISSENSE	gCg/gTg	A98V	PF07714,PF00069|PTHR23258|KOG1187|GO:0004672,GO:0005524,GO:0006468|AT4G18640.1|MRH1|Leucine-rich repeat protein kinase family protein|LOC_Os12g01510.1|MRH1, putative, expressed|	GRMZM2G135359|GRMZM2G135359_T01|GRMZM2G135359_T01|PF07714|PTHR24420,PTHR24420:SF458|KOG1187|GO:0004672,GO:0005524,GO:0006468|AT4G18640.1|MRH1|Leucine-rich repeat protein kinase family protein|	2.0e-118	AT4G18640|AT4G18640.1|AT4G18640.1|PF07714,PF00560,PF08263|PTHR24420:SF810,PTHR24420|KOG1187|GO:0012505,GO:0006468,GO:0007169,GO:0048765,GO:0004672,GO:0004674,GO:0005524,GO:0005515|LOC_Os01g48390.1|expressed protein|	8.0e-106
Chr05	348960	.	G	A	222.00	DP=11;VDB=0.0322;AF1=1;AC1=2;DP4=0,0,7,4;MQ=45;FQ=-60	Sobic.005G004300.3	NON_SYNONYMOUS_CODING	MODERATE	GT:PL:GQ	1/1:255,33,0:63	PAC:28389644	MISSENSE	gCg/gTg	A98V	PF07714,PF00069|PTHR23258|KOG1187|GO:0004672,GO:0005524,GO:0006468|AT4G18640.1|MRH1|Leucine-rich repeat protein kinase family protein|LOC_Os12g01510.1|MRH1, putative, expressed|	GRMZM2G135359|GRMZM2G135359_T01|GRMZM2G135359_T01|PF07714|PTHR24420,PTHR24420:SF458|KOG1187|GO:0004672,GO:0005524,GO:0006468|AT4G18640.1|MRH1|Leucine-rich repeat protein kinase family protein|	2.0e-118	AT4G18640|AT4G18640.1|AT4G18640.1|PF07714,PF00560,PF08263|PTHR24420:SF810,PTHR24420|KOG1187|GO:0012505,GO:0006468,GO:0007169,GO:0048765,GO:0004672,GO:0004674,GO:0005524,GO:0005515|LOC_Os01g48390.1|expressed protein|	8.0e-106
Chr05	2364339	.	G	A	176.00	DP=8;VDB=0.0244;AF1=1;AC1=2;DP4=0,0,3,5;MQ=46;FQ=-51	Sobic.005G026200.1	NON_SYNONYMOUS_CODING	MODERATE	GT:PL:GQ	1/1:209,24,0:45	PAC:28391467	MISSENSE	cCa/cTa	P418L	PTHR23346|KOG0915|K11886|AT2G26780.1|ARM repeat superfamily protein|LOC_Os11g04220.1|HEAT repeat family protein, putative, expressed|	GRMZM2G095326|GRMZM2G095326_T01|GRMZM2G095326_T01|PTHR23346,PTHR23346:SF1|KOG0915|K11886|AT2G26780.1|ARM repeat superfamily protein|	0.0e+00	AT2G26780|AT2G26780.1|AT2G26780.1|PTHR23346,PTHR23346:SF1|KOG0915|K11886|GO:0016020,GO:0008150,GO:0005488,GO:0005515|LOC_Os11g04220.1|HEAT repeat family protein, putative, expressed|	0.0e+00
Chr05	2790267	.	G	A	41.00	DP=3;VDB=0.0113;AF1=1;AC1=2;DP4=0,0,2,1;MQ=32;FQ=-36	Sobic.005G031100.1	NON_SYNONYMOUS_CODING	MODERATE	GT:PL:GQ	1/1:73,9,0:16	PAC:28391921	MISSENSE	Gcg/Acg	A183T	AT4G11000.1|Ankyrin repeat family protein|LOC_Os11g04830.1|embryogenesis transmembrane protein, putative, expressed|	GRMZM2G313761|GRMZM2G313761_T01|GRMZM2G313761_T01|AT4G11000.1|Ankyrin repeat family protein|	9.0e-127	Unknown	-
Chr05	5609938	.	G	A	211.00	DP=11;VDB=0.0298;AF1=1;AC1=2;DP4=0,0,5,4;MQ=45;FQ=-54	Sobic.005G054700.1	NON_SYNONYMOUS_CODING	MODERATE	GT:PL:GQ	1/1:244,27,0:51	PAC:28389905	MISSENSE	Gaa/Aaa	E521K	PF00931|PTHR23155:SF33|KOG4658|GO:0043531|AT3G14470.1|NB-ARC domain-containing disease resistance protein|LOC_Os11g28950.1|pollen signalling protein with adenylyl cyclase activity, putative, expressed|	GRMZM2G032751|GRMZM2G032751_T01|GRMZM2G032751_T01|PF00931|PTHR23155,PTHR23155:SF184|KOG4658|GO:0043531,GO:0006915,GO:0005524|AT3G14470.1|NB-ARC domain-containing disease resistance protein|	0.0e+00	AT3G14470|AT3G14470.1|AT3G14470.1|PF00560,PF00931|PTHR23155,PTHR23155:SF236|KOG4658|GO:0012505,GO:0006915,GO:0006952,GO:0005515,GO:0043531,GO:0005524|LOC_Os05g41290.1|disease resistance RPP13-like protein 1, putative, expressed|	7.0e-76
Chr05	5720894	.	G	A	222.00	DP=10;VDB=0.0399;AF1=1;AC1=2;DP4=0,0,5,5;MQ=46;FQ=-57	Sobic.005G055900.1	NON_SYNONYMOUS_CODING	MODERATE	GT:PL:GQ	1/1:255,30,0:57	PAC:28391754	MISSENSE	Gag/Aag	E150K	PF08263,PF00560,PF07714,PF00069|PTHR23258|KOG0472|GO:0004672,GO:0005524,GO:0006468,GO:0005515|AT3G47110.1|Leucine-rich repeat protein kinase family protein|LOC_Os11g07260.1|expressed protein|	GRMZM2G026943|GRMZM2G026943_T02|GRMZM2G026943_T02|PF00069,PF00560,PF08263|PTHR24420,PTHR24420:SF474|KOG1187|GO:0004672,GO:0005524,GO:0006468,GO:0005515|AT3G47570.1|Leucine-rich repeat protein kinase family protein|	0.0e+00	AT3G47570|AT3G47570.1|AT3G47570.1|PF00069,PF00560,PF08263|PTHR24420,PTHR24420:SF474|KOG1187|GO:0005886,GO:0006468,GO:0007169,GO:0004674,GO:0005524,GO:0016301,GO:0004672,GO:0005515|LOC_Os12g42520.1|receptor kinase, putative, expressed|	2.0e-173
Chr05	5727887	.	G	A	222.00	DP=10;VDB=0.0298;AF1=1;AC1=2;DP4=0,0,5,5;MQ=45;FQ=-57	Sobic.005G056000.1	NON_SYNONYMOUS_CODING	MODERATE	GT:PL:GQ	1/1:255,30,0:57	PAC:28391781	MISSENSE	aCa/aTa	T298I	PF00571,PF00564|PTHR11911|GO:0005515|AT3G52950.1|CBS / octicosapeptide/Phox/Bemp1 (PB1) domains-containing protein|LOC_Os11g06930.1|CBS domain-containing protein, putative, expressed|	GRMZM2G031609|GRMZM2G031609_T01|GRMZM2G031609_T01|PF00571,PF00564|PTHR13780:SF15,PTHR13780|GO:0005515|AT3G52950.1|CBS / octicosapeptide/Phox/Bemp1 (PB1) domains-containing protein|	0.0e+00	AT3G52950|AT3G52950.2|AT3G52950.2|PF00571,PF00564|PTHR11911,PTHR11911:SF10|GO:0009507,GO:0005515|LOC_Os12g07190.1|CBS domain-containing protein, putative, expressed|	0.0e+00
Chr05	6138900	.	G	A	192.00	DP=9;VDB=0.0322;AF1=1;AC1=2;DP4=0,0,5,3;MQ=45;FQ=-51	Sobic.005G058900.1	NON_SYNONYMOUS_CODING	MODERATE	GT:PL:GQ	1/1:225,24,0:45	PAC:28389481	MISSENSE	Gaa/Aaa	E280K	PF00097|PTHR16079|AT1G47570.1|RING/U-box superfamily protein|LOC_Os11g07450.2|zinc finger, C3HC4 type domain containing protein, expressed|	GRMZM2G000014|GRMZM2G000014_T04|GRMZM2G000014_T04|PF00097|PTHR16079|AT1G47570.1|RING/U-box superfamily protein|	0.0e+00	AT1G47570|AT1G47570.1|AT1G47570.1|PF00097|PTHR16079|GO:0008270|LOC_Os11g07450.2|zinc finger, C3HC4 type domain containing protein, expressed|	2.0e-165
Chr05	6409466	.	G	A	205.00	DP=9;VDB=0.0305;AF1=1;AC1=2;DP4=0,0,4,5;MQ=45;FQ=-54	Sobic.005G060700.1	NON_SYNONYMOUS_CODING	MODERATE	GT:PL:GQ	1/1:238,27,0:51	PAC:28391884	MISSENSE	gGa/gAa	G590E	PF00069,PF07714|PTHR23258|KOG1187|GO:0004672,GO:0005524,GO:0006468|AT1G11300.1|protein serine/threonine kinases;protein kinases;ATP binding;sugar binding;kinases;carbohydrate binding|LOC_Os11g10640.1|protein kinase domain containing protein, expressed|	GRMZM2G321153|GRMZM2G321153_T03|GRMZM2G321153_T03|PF00069|PTHR24420,PTHR24420:SF748|KOG1187|GO:0004672,GO:0005524,GO:0006468|AT1G11300.1|protein serine/threonine kinases;protein kinases;ATP binding;sugar binding;kinases;carbohydrate binding|	1.0e-96	AT1G11330|AT1G11330.2|AT1G11330.2|PF00069,PF00954,PF08276,PF01453|PTHR24420,PTHR24420:SF703|KOG1187|GO:0005886,GO:0006468,GO:0048544,GO:0004672,GO:0004674,GO:0005524,GO:0005529,GO:0016301,GO:0030246|LOC_Os07g36570.1|KI domain interacting kinase 1, putative, expressed|	9.0e-41
Chr05	6805288	.	G	A	219.00	DP=12;VDB=0.0359;AF1=1;AC1=2;DP4=0,0,3,7;MQ=44;FQ=-57	Sobic.005G061900.1	NON_SYNONYMOUS_CODING	MODERATE	GT:PL:GQ	1/1:252,30,0:57	PAC:28391970	MISSENSE	Ggg/Agg	G636R	PF04851,PF00270,PF00271|PTHR14025|3.6.4.13|K10896|GO:0003676,GO:0005524,GO:0008026,GO:0004386,GO:0003677,GO:0016787|AT1G35530.2|DEAD/DEAH box RNA helicase family protein |	GRMZM2G035068|GRMZM2G035068_T01|GRMZM2G035068_T01|PF00271|PTHR14025,PTHR14025:SF5|GO:0003676,GO:0004386,GO:0005524|AT1G35530.2|DEAD/DEAH box RNA helicase family protein |	0.0e+00	AT1G35530|AT1G35530.2|AT1G35530.2|PF00271,PF04851|PTHR14025,PTHR14025:SF5|KOG0354|3.6.4.13|K10896|GO:0005575,GO:0003676,GO:0003677,GO:0004386,GO:0005524,GO:0008026,GO:0016787|	0.0e+00
Chr05	9023654	.	G	A	222.00	DP=14;VDB=0.0380;AF1=1;AC1=2;DP4=0,0,4,10;MQ=45;FQ=-69	Sobic.005G073800.1	NON_SYNONYMOUS_CODING	MODERATE	GT:PL:GQ	1/1:255,42,0:81	PAC:28389655	MISSENSE	aCc/aTc	T189I	PF00646|GO:0005515|AT4G10400.1|F-box/RNI-like/FBD-like domains-containing protein|LOC_Os11g09970.1|OsFBX411 - F-box domain containing protein, expressed|	GRMZM2G142043|GRMZM2G142043_T02|GRMZM2G142043_T02|PF00646|GO:0005515|AT2G42720.1|FBD, F-box, Skp2-like and Leucine Rich Repeat domains containing protein|	1.0e-21	Unknown	-
Chr05	10659127	.	G	A	80.50	DP=5;VDB=0.0095;AF1=1;AC1=2;DP4=0,0,3,1;MQ=43;FQ=-39	Sobic.005G080400.1	NON_SYNONYMOUS_CODING	MODERATE	GT:PL:GQ	1/1:113,12,0:21	PAC:28390889	MISSENSE	Ggc/Agc	G314S	PF03171|PTHR10209|KOG0143|GO:0016491,GO:0016706,GO:0055114|AT4G25310.1|2-oxoglutarate (2OG) and Fe(II)-dependent oxygenase superfamily protein|LOC_Os03g63900.1|1-aminocyclopropane-1-carboxylate oxidase 2, putative, expressed|	***MISSING-DESCRIPTION***	0.0e+00	AT4G25300|AT4G25300.1|AT4G25300.1|PF03171|PTHR10209,PTHR10209:SF55|KOG0143|GO:0005575,GO:0009813,GO:0016491,GO:0016706,GO:0055114|LOC_Os10g41020.1|flavonol synthase/flavanone 3-hydroxylase, putative, expressed|	8.0e-93
Chr05	16350325	.	G	A	197.00	DP=8;VDB=0.0398;AF1=1;AC1=2;DP4=0,0,4,4;MQ=45;FQ=-51	Sobic.005G099500.1	NON_SYNONYMOUS_CODING	MODERATE	GT:PL:GQ	1/1:230,24,0:45	PAC:28391786	MISSENSE	Gca/Aca	A313T	PF01150|PTHR11782|KOG1385|GO:0016787|AT3G04080.1|APY1,ATAPY1|apyrase 1|LOC_Os11g03290.1|nucleoside-triphosphatase, putative, expressed|	GRMZM2G349839|GRMZM2G349839_T01|GRMZM2G349839_T01|PF01150|PTHR11782:SF8,PTHR11782|KOG1385|GO:0016787|AT3G04080.1|APY1,ATAPY1|apyrase 1|	0.0e+00	AT3G04080|AT3G04080.1|AT3G04080.1|PF01150|PTHR11782,PTHR11782:SF8|KOG1385|3.6.1.5|K14641|GO:0009846,GO:0005516,GO:0016887,GO:0017110,GO:0016787|LOC_Os03g21120.1|nucleoside-triphosphatase, putative, expressed|	1.0e-153
Chr05	45125200	.	G	A	184.00	DP=8;VDB=0.0384;AF1=1;AC1=2;DP4=0,0,5,3;MQ=45;FQ=-51	Sobic.005G125000.1	NON_SYNONYMOUS_CODING	MODERATE	GT:PL:GQ	1/1:217,24,0:45	PAC:28391129	MISSENSE	aCa/aTa	T337I	AT3G48770.1|DNA binding;ATP binding|LOC_Os11g31480.1|ATP binding protein, putative, expressed|	GRMZM2G405804|GRMZM2G405804_T02|GRMZM2G405804_T02|PTHR15600,PTHR15600:SF3|AT3G48770.1|DNA binding;ATP binding|	0.0e+00	AT3G48770|AT3G48770.1|AT3G48770.1|PTHR15600,PTHR15600:SF3|GO:0009507,GO:0008150,GO:0003677,GO:0005524|LOC_Os11g31480.1|ATP binding protein, putative, expressed|	0.0e+00
Chr05	57840651	.	G	A	134.00	DP=6;VDB=0.0197;AF1=1;AC1=2;DP4=0,0,4,2;MQ=42;FQ=-45	Sobic.005G190000.1	NON_SYNONYMOUS_CODING	MODERATE	GT:PL:GQ	1/1:167,18,0:33	PAC:28390429	MISSENSE	Gac/Aac	D74N	PF00917,PF00651|PTHR23230|GO:0005515|AT3G06190.1|ATBPM2,BPM2|BTB-POZ and MATH domain 2|LOC_Os02g20720.1|MBTB2 - Bric-a-Brac, Tramtrack, Broad Complex BTB domain with Meprin and TRAF Homology MATH domain, expressed|	GRMZM2G319215|GRMZM2G319215_T01|GRMZM2G319215_T01|PF00917,PF00651|PTHR24413|GO:0005515|AT3G06190.1|ATBPM2,BPM2|BTB-POZ and MATH domain 2|	2.0e-118	AT3G06190|AT3G06190.1|AT3G06190.1|PF00917,PF00651|PTHR24411:SF177,PTHR24411|KOG1987|GO:0005634,GO:0006970,GO:0042631,GO:0071472,GO:0005515|LOC_Os07g46160.1|MBTB14 - Bric-a-Brac, Tramtrack, Broad Complex BTB domain with Meprin and TRAF Homology MATH domain, expressed|	2.0e-91
Chr05	58618207	.	G	A	121.00	DP=5;VDB=0.0284;AF1=1;AC1=2;DP4=0,0,3,2;MQ=46;FQ=-42	Sobic.005G197000.1	NON_SYNONYMOUS_CODING	MODERATE	GT:PL:GQ	1/1:154,15,0:27	PAC:28391366	MISSENSE	Ggt/Agt	G406S	PF00076|PTHR10432|KOG4205|GO:0003676|AT3G07810.2|RNA-binding (RRM/RBD/RNP motifs) family protein|LOC_Os11g41890.1|RNA recognition motif containing protein, putative, expressed|	GRMZM2G013065|GRMZM2G013065_T01|GRMZM2G013065_T01|PF00076|PTHR24012:SF14,PTHR24012|KOG4205|GO:0003676|AT3G07810.1|RNA-binding (RRM/RBD/RNP motifs) family protein|	2.0e-119	AT3G07810|AT3G07810.1|AT3G07810.1|PF00076|PTHR24012:SF14,PTHR24012|KOG4205|K14411|GO:0000166,GO:0003676,GO:0003723|LOC_Os11g41890.1|RNA recognition motif containing protein, putative, expressed|	1.0e-106
Chr05	60831295	.	G	A	222.00	DP=13;VDB=0.0190;AF1=1;AC1=2;DP4=0,0,8,5;MQ=45;FQ=-66	Sobic.005G218200.1	NON_SYNONYMOUS_CODING	MODERATE	GT:PL:GQ	1/1:255,39,0:75	PAC:28389485	MISSENSE	cCt/cTt	P194L	PF00931,PF00560|PTHR23155|KOG0617|GO:0005515,GO:0043531|AT3G14470.1|NB-ARC domain-containing disease resistance protein|LOC_Os11g46200.1|Leucine Rich Repeat family protein, expressed|	GRMZM5G880361|GRMZM5G880361_T01|GRMZM5G880361_T01|PF00931|PTHR23155|KOG4658|GO:0043531,GO:0006915,GO:0005524|AT3G07040.1|RPM1,RPS3|NB-ARC domain-containing disease resistance protein|	8.0e-34	Unknown	-
Chr05	61610281	.	G	A	222.00	DP=14;VDB=0.0298;AF1=1;AC1=2;DP4=0,0,5,8;MQ=42;FQ=-66	Sobic.005G225400.1	NON_SYNONYMOUS_CODING	MODERATE	GT:PL:GQ	1/1:255,39,0:75	PAC:28391293	MISSENSE	atG/atA	M383I	PF07762|LOC_Os12g39710.1|expressed protein|	GRMZM2G386389|GRMZM2G386389_T01|GRMZM2G386389_T01|PF07762|	9.0e-168	Unknown	-
Chr06	2421558	.	C	T	110.00	DP=7;VDB=0.0325;AF1=1;AC1=2;DP4=0,0,1,4;MQ=45;FQ=-42	Sobic.006G015800.2	NON_SYNONYMOUS_CODING	MODERATE	GT:PL:GQ	1/1:143,15,0:27	PAC:28402433	MISSENSE	gCt/gTt	A203V	PF02922,PF00128,PF11852|PTHR10357:SF22|KOG0470|GO:0003824,GO:0043169,GO:0005975,GO:0004553|AT5G04360.1|ATLDA,ATPU1,LDA,PU1|limit dextrinase|LOC_Os08g40930.1|Alpha amylase, catalytic domain containing protein, expressed|	GRMZM2G158043|GRMZM2G158043_T02|GRMZM2G158043_T02|PF11852,PF00128,PF02922|PTHR10357:SF22,PTHR10357|KOG0470|GO:0003824,GO:0043169,GO:0005975,GO:0004553|AT5G04360.1|ATLDA,ATPU1,LDA,PU1|limit dextrinase|	0.0e+00	AT5G04360|AT5G04360.1|AT5G04360.1|PF00128,PF11852,PF02922|PTHR10357:SF22,PTHR10357|KOG0470|GO:0009507,GO:0005975,GO:0005983,GO:0019252,GO:0004556,GO:0010303,GO:0051060,GO:0004553,GO:0043169,GO:0003824|LOC_Os08g40930.1|Alpha amylase, catalytic domain containing protein, expressed|	0.0e+00
Chr06	2421558	.	C	T	110.00	DP=7;VDB=0.0325;AF1=1;AC1=2;DP4=0,0,1,4;MQ=45;FQ=-42	Sobic.006G015800.1	NON_SYNONYMOUS_CODING	MODERATE	GT:PL:GQ	1/1:143,15,0:27	PAC:28402432	MISSENSE	gCt/gTt	A322V	PF02922,PF00128,PF11852|PTHR10357:SF22|KOG0470|GO:0003824,GO:0043169,GO:0005975,GO:0004553|AT5G04360.1|ATLDA,ATPU1,LDA,PU1|limit dextrinase|LOC_Os08g40930.1|Alpha amylase, catalytic domain containing protein, expressed|	GRMZM2G158043|GRMZM2G158043_T02|GRMZM2G158043_T02|PF11852,PF00128,PF02922|PTHR10357:SF22,PTHR10357|KOG0470|GO:0003824,GO:0043169,GO:0005975,GO:0004553|AT5G04360.1|ATLDA,ATPU1,LDA,PU1|limit dextrinase|	0.0e+00	AT5G04360|AT5G04360.1|AT5G04360.1|PF00128,PF11852,PF02922|PTHR10357:SF22,PTHR10357|KOG0470|GO:0009507,GO:0005975,GO:0005983,GO:0019252,GO:0004556,GO:0010303,GO:0051060,GO:0004553,GO:0043169,GO:0003824|LOC_Os08g40930.1|Alpha amylase, catalytic domain containing protein, expressed|	0.0e+00
Chr06	4525831	.	G	A	222.00	DP=12;VDB=0.0190;AF1=1;AC1=2;DP4=0,0,4,7;MQ=45;FQ=-60	Sobic.006G025700.1	NON_SYNONYMOUS_CODING	MODERATE	GT:PL:GQ	1/1:255,33,0:63	PAC:28401171	MISSENSE	aGc/aAc	S29N	***MISSING-DESCRIPTION***	GRMZM2G089574|GRMZM2G089574_T01|GRMZM2G089574_T01|	2.0e-19	Unknown	-
Chr06	8941518	.	G	A	151.00	DP=6;VDB=0.0384;AF1=1;AC1=2;DP4=0,0,3,3;MQ=46;FQ=-45	Sobic.006G034000.1	NON_SYNONYMOUS_CODING	MODERATE	GT:PL:GQ	1/1:184,18,0:33	PAC:28401882	MISSENSE	atG/atA	M240I	PF01529|PTHR22883|KOG1315|GO:0008270|AT3G60800.1|DHHC-type zinc finger family protein|LOC_Os03g58960.1|DHHC zinc finger domain containing protein, expressed|	GRMZM2G027307|GRMZM2G027307_T01|GRMZM2G027307_T01|PF01529|PTHR22883|KOG1315|GO:0008270|AT3G60800.1|DHHC-type zinc finger family protein|	0.0e+00	AT3G60800|AT3G60800.1|AT3G60800.1|PF01529|PTHR22883|KOG1315|GO:0008150,GO:0008270|LOC_Os03g58960.1|DHHC zinc finger domain containing protein, expressed|	9.0e-147
Chr06	10887871	.	G	A	222.00	DP=13;VDB=0.0359;AF1=1;AC1=2;DP4=0,0,6,7;MQ=45;FQ=-66	Sobic.006G035600.1	NON_SYNONYMOUS_CODING	MODERATE	GT:PL:GQ	1/1:255,39,0:75	PAC:28402842	MISSENSE	gCc/gTc	A610V	PF00225,PF06548|PTHR16012|KOG4280|GO:0003777,GO:0005524,GO:0007018|AT4G14150.1|KINESIN-12A,PAKRP1|phragmoplast-associated kinesin-related protein 1|LOC_Os04g28260.1|Kinesin motor domain domain containing protein, expressed|	GRMZM2G471186|GRMZM2G471186_T01|GRMZM2G471186_T01|PF00225|PTHR24115:SF82,PTHR24115|GO:0003777,GO:0005524,GO:0007018|AT3G23670.1|KINESIN-12B,PAKRP1L|phragmoplast-associated kinesin-related protein, putative|	0.0e+00	AT3G23670|AT3G23670.2|AT3G23670.2|PF00225,PF06548|PTHR24115:SF82,PTHR24115|KOG4280|GO:0009507,GO:0000914,GO:0055046,GO:0003777,GO:0008574,GO:0005524,GO:0007018|LOC_Os04g28260.1|Kinesin motor domain domain containing protein, expressed|	0.0e+00
Chr06	35637933	.	C	T	154.00	DP=6;VDB=0.0216;AF1=1;AC1=2;DP4=0,0,4,2;MQ=45;FQ=-45	Sobic.006G049100.1	NON_SYNONYMOUS_CODING	MODERATE	GT:PL:GQ	1/1:187,18,0:33	PAC:28402445	MISSENSE	Gcg/Acg	A92T	AT3G23910.1|LOC_Os04g31050.1|expressed protein|	GRMZM2G026918|GRMZM2G026918_T02|GRMZM2G026918_T02|AT3G23910.1|	0.0e+00	AT3G23910|AT3G23910.1|AT3G23910.1|GO:0005575,GO:0006979,GO:0003674|LOC_Os04g31050.1|expressed protein|	2.0e-37
Chr06	35637933	.	C	T	154.00	DP=6;VDB=0.0216;AF1=1;AC1=2;DP4=0,0,4,2;MQ=45;FQ=-45	Sobic.006G049100.2	NON_SYNONYMOUS_CODING	MODERATE	GT:PL:GQ	1/1:187,18,0:33	PAC:28402446	MISSENSE	Gcg/Acg	A92T	AT3G23910.1|LOC_Os04g31050.1|expressed protein|	GRMZM2G026918|GRMZM2G026918_T02|GRMZM2G026918_T02|AT3G23910.1|	0.0e+00	AT3G23910|AT3G23910.1|AT3G23910.1|GO:0005575,GO:0006979,GO:0003674|LOC_Os04g31050.1|expressed protein|	2.0e-37
Chr06	38118707	.	G	A	175.00	DP=10;VDB=0.0380;AF1=1;AC1=2;DP4=0,0,4,5;MQ=41;FQ=-54	Sobic.006G051700.1	NON_SYNONYMOUS_CODING	MODERATE	GT:PL:GQ	1/1:208,27,0:51	PAC:28402157	MISSENSE	Ggc/Agc	G42S	PF03106,PF00931|PTHR23155|KOG4658|GO:0043531,GO:0003700,GO:0043565,GO:0006355|AT3G14470.1|NB-ARC domain-containing disease resistance protein|LOC_Os07g17230.1|WRKY123, expressed|	GRMZM2G382273|GRMZM2G382273_T01|GRMZM2G382273_T01|PF00560,PF00931|PTHR23155,PTHR23155:SF157|KOG4658|GO:0005515,GO:0043531,GO:0006915,GO:0005524|AT3G14460.1|LRR and NB-ARC domains-containing disease resistance protein|	6.0e-178	AT3G14470|AT3G14470.1|AT3G14470.1|PF00560,PF00931|PTHR23155,PTHR23155:SF236|KOG4658|GO:0012505,GO:0006915,GO:0006952,GO:0005515,GO:0043531,GO:0005524|LOC_Os05g41290.1|disease resistance RPP13-like protein 1, putative, expressed|	3.0e-96
Chr06	41329584	.	G	A	182.00	DP=10;VDB=0.0190;AF1=1;AC1=2;DP4=0,0,7,2;MQ=37;FQ=-54	Sobic.006G061100.1	NON_SYNONYMOUS_CODING	MODERATE	GT:PL:GQ	1/1:215,27,0:51	PAC:28403737	MISSENSE	tCa/tTa	S112L	PF00571|PTHR13780|KOG1764|GO:0005515|AT1G09020.1|ATSNF4,SNF4|homolog of yeast sucrose nonfermenting 4|LOC_Os04g32880.1|CBS domain containing membrane protein, putative, expressed|	GRMZM2G041312|GRMZM2G041312_T01|GRMZM2G041312_T01|PF00571|PTHR13780:SF13,PTHR13780|KOG1764|GO:0005515|AT1G09020.1|ATSNF4,SNF4|homolog of yeast sucrose nonfermenting 4|	0.0e+00	AT1G09020|AT1G09020.1|AT1G09020.1|PF00571|PTHR13780|KOG1764|GO:0042149,GO:0030295,GO:0005515|LOC_Os03g63940.1|CBS domain containing membrane protein, putative, expressed|	2.0e-111
Chr06	41329584	.	G	A	182.00	DP=10;VDB=0.0190;AF1=1;AC1=2;DP4=0,0,7,2;MQ=37;FQ=-54	Sobic.006G061100.2	NON_SYNONYMOUS_CODING	MODERATE	GT:PL:GQ	1/1:215,27,0:51	PAC:28403738	MISSENSE	tCa/tTa	S112L	PF00571|PTHR13780|GO:0005515|AT1G09020.1|ATSNF4,SNF4|homolog of yeast sucrose nonfermenting 4|LOC_Os04g32880.1|CBS domain containing membrane protein, putative, expressed|	GRMZM2G041312|GRMZM2G041312_T01|GRMZM2G041312_T01|PF00571|PTHR13780:SF13,PTHR13780|KOG1764|GO:0005515|AT1G09020.1|ATSNF4,SNF4|homolog of yeast sucrose nonfermenting 4|	0.0e+00	AT1G09020|AT1G09020.1|AT1G09020.1|PF00571|PTHR13780|KOG1764|GO:0042149,GO:0030295,GO:0005515|LOC_Os03g63940.1|CBS domain containing membrane protein, putative, expressed|	6.0e-97
Chr06	41329587	.	G	A	189.00	DP=10;VDB=0.0190;AF1=1;AC1=2;DP4=0,0,8,2;MQ=39;FQ=-57	Sobic.006G061100.1	NON_SYNONYMOUS_CODING	MODERATE	GT:PL:GQ	1/1:222,30,0:57	PAC:28403737	MISSENSE	cCa/cTa	P111L	PF00571|PTHR13780|KOG1764|GO:0005515|AT1G09020.1|ATSNF4,SNF4|homolog of yeast sucrose nonfermenting 4|LOC_Os04g32880.1|CBS domain containing membrane protein, putative, expressed|	GRMZM2G041312|GRMZM2G041312_T01|GRMZM2G041312_T01|PF00571|PTHR13780:SF13,PTHR13780|KOG1764|GO:0005515|AT1G09020.1|ATSNF4,SNF4|homolog of yeast sucrose nonfermenting 4|	0.0e+00	AT1G09020|AT1G09020.1|AT1G09020.1|PF00571|PTHR13780|KOG1764|GO:0042149,GO:0030295,GO:0005515|LOC_Os03g63940.1|CBS domain containing membrane protein, putative, expressed|	2.0e-111
Chr06	41329587	.	G	A	189.00	DP=10;VDB=0.0190;AF1=1;AC1=2;DP4=0,0,8,2;MQ=39;FQ=-57	Sobic.006G061100.2	NON_SYNONYMOUS_CODING	MODERATE	GT:PL:GQ	1/1:222,30,0:57	PAC:28403738	MISSENSE	cCa/cTa	P111L	PF00571|PTHR13780|GO:0005515|AT1G09020.1|ATSNF4,SNF4|homolog of yeast sucrose nonfermenting 4|LOC_Os04g32880.1|CBS domain containing membrane protein, putative, expressed|	GRMZM2G041312|GRMZM2G041312_T01|GRMZM2G041312_T01|PF00571|PTHR13780:SF13,PTHR13780|KOG1764|GO:0005515|AT1G09020.1|ATSNF4,SNF4|homolog of yeast sucrose nonfermenting 4|	0.0e+00	AT1G09020|AT1G09020.1|AT1G09020.1|PF00571|PTHR13780|KOG1764|GO:0042149,GO:0030295,GO:0005515|LOC_Os03g63940.1|CBS domain containing membrane protein, putative, expressed|	6.0e-97
Chr06	50438686	.	G	A	222.00	DP=10;VDB=0.0298;AF1=1;AC1=2;DP4=0,0,4,6;MQ=45;FQ=-57	Sobic.006G131000.1	NON_SYNONYMOUS_CODING	MODERATE	GT:PL:GQ	1/1:255,30,0:57	PAC:28404266	MISSENSE	gGa/gAa	G227E	PF01485|PTHR11685|KOG1815|GO:0008270|AT1G65430.1|ARI8,ATARI8|IBR domain-containing protein|LOC_Os04g41470.1|expressed protein|	GRMZM5G876621|GRMZM5G876621_T02|GRMZM5G876621_T02|PF01485|PTHR11685,PTHR11685:SF10|KOG1815|GO:0008270|AT2G31510.1|ARI7,ATARI7|IBR domain-containing protein|	0.0e+00	AT1G65430|AT1G65430.1|AT1G65430.1|PF01485|PTHR11685,PTHR11685:SF10|KOG1815|GO:0005622,GO:0004842,GO:0003676,GO:0008270|LOC_Os04g41470.1|expressed protein|	0.0e+00
Chr06	51366678	.	G	A	222.00	DP=13;VDB=0.0392;AF1=1;AC1=2;DP4=0,0,8,5;MQ=45;FQ=-66	Sobic.006G142500.2	NON_SYNONYMOUS_CODING	MODERATE	GT:PL:GQ	1/1:255,39,0:75	PAC:28404184	MISSENSE	Gct/Act	A299T	PF07714,PF00069|PTHR23258|KOG1187|GO:0004672,GO:0005524,GO:0006468|AT2G20300.1|ALE2|Protein kinase superfamily protein|LOC_Os04g43020.1|protein kinase, putative, expressed|	GRMZM2G171620|GRMZM2G171620_T01|GRMZM2G171620_T01|PF07714|PTHR24420,PTHR24420:SF801|KOG1187|GO:0004672,GO:0005524,GO:0006468|AT2G20300.1|ALE2|Protein kinase superfamily protein|	0.0e+00	AT2G20300|AT2G20300.1|AT2G20300.1|PF07714|PTHR24420:SF804,PTHR24420|KOG1187|GO:0005886,GO:0010068,GO:0042335,GO:0048367,GO:0048645,GO:0016301,GO:0004672,GO:0005524,GO:0006468|LOC_Os02g57080.2|serine/threonine-protein kinase, putative, expressed|	0.0e+00
Chr06	51366678	.	G	A	222.00	DP=13;VDB=0.0392;AF1=1;AC1=2;DP4=0,0,8,5;MQ=45;FQ=-66	Sobic.006G142500.1	NON_SYNONYMOUS_CODING	MODERATE	GT:PL:GQ	1/1:255,39,0:75	PAC:28404183	MISSENSE	Gct/Act	A300T	PF07714,PF00069|PTHR23258|KOG1187|GO:0004672,GO:0005524,GO:0006468|AT2G20300.1|ALE2|Protein kinase superfamily protein|LOC_Os04g43020.1|protein kinase, putative, expressed|	GRMZM2G171620|GRMZM2G171620_T01|GRMZM2G171620_T01|PF07714|PTHR24420,PTHR24420:SF801|KOG1187|GO:0004672,GO:0005524,GO:0006468|AT2G20300.1|ALE2|Protein kinase superfamily protein|	0.0e+00	AT2G20300|AT2G20300.1|AT2G20300.1|PF07714|PTHR24420:SF804,PTHR24420|KOG1187|GO:0005886,GO:0010068,GO:0042335,GO:0048367,GO:0048645,GO:0016301,GO:0004672,GO:0005524,GO:0006468|LOC_Os02g57080.2|serine/threonine-protein kinase, putative, expressed|	0.0e+00
Chr06	51593866	.	G	A	149.00	DP=6;VDB=0.0345;AF1=1;AC1=2;DP4=0,0,3,3;MQ=46;FQ=-45	Sobic.006G145300.1	NON_SYNONYMOUS_CODING	MODERATE	GT:PL:GQ	1/1:182,18,0:33	PAC:28403305	MISSENSE	gCt/gTt	A199V	PF00232|PTHR10353|KOG0626|3.2.1.21|K05350|GO:0004553,GO:0005975|AT1G61820.1|BGLU46|beta glucosidase 46|LOC_Os04g43360.1|Os4bglu14 - monolignol beta-glucoside homologue without catalytic acid/base, expressed|	GRMZM2G012236|GRMZM2G012236_T01|GRMZM2G012236_T01|PF00232|PTHR10353|KOG0626|3.2.1.21|K05350|GO:0004553,GO:0005975|AT1G61820.1|BGLU46|beta glucosidase 46|	0.0e+00	AT1G61820|AT1G61820.1|AT1G61820.1|PF00232|PTHR10353|KOG0626|3.2.1.21|K05350|GO:0012505,GO:0009809,GO:0003824,GO:0004553,GO:0043169,GO:0005975|LOC_Os04g43410.1|Os4bglu18 - monolignol beta-glucoside homologue, expressed|	0.0e+00
Chr06	51683534	.	G	A	160.00	DP=6;VDB=0.0345;AF1=1;AC1=2;DP4=0,0,3,3;MQ=45;FQ=-45	Sobic.006G145800.1	NON_SYNONYMOUS_CODING	MODERATE	GT:PL:GQ	1/1:193,18,0:33	PAC:28403413	MISSENSE	tCa/tTa	S347L	PF00232|PTHR10353|KOG0626|GO:0004553,GO:0005975|AT1G61810.1|BGLU45|beta-glucosidase 45|LOC_Os04g43360.1|Os4bglu14 - monolignol beta-glucoside homologue without catalytic acid/base, expressed|	GRMZM2G012236|GRMZM2G012236_T01|GRMZM2G012236_T01|PF00232|PTHR10353|KOG0626|3.2.1.21|K05350|GO:0004553,GO:0005975|AT1G61820.1|BGLU46|beta glucosidase 46|	0.0e+00	AT1G61820|AT1G61820.1|AT1G61820.1|PF00232|PTHR10353|KOG0626|3.2.1.21|K05350|GO:0012505,GO:0009809,GO:0003824,GO:0004553,GO:0043169,GO:0005975|LOC_Os04g43410.1|Os4bglu18 - monolignol beta-glucoside homologue, expressed|	2.0e-172
Chr06	51803529	.	G	A	109.00	DP=7;VDB=0.0398;AF1=1;AC1=2;DP4=0,0,3,2;MQ=38;FQ=-42	Sobic.006G147400.1	NON_SYNONYMOUS_CODING	MODERATE	GT:PL:GQ	1/1:142,15,0:27	PAC:28403872	MISSENSE	Gtc/Atc	V113I	PF02365|GO:0003677,GO:0006355|AT4G28530.1|anac074,NAC074|NAC domain containing protein 74|LOC_Os04g43560.1|no apical meristem protein, putative, expressed|	GRMZM2G081930|GRMZM2G081930_T01|GRMZM2G081930_T01|PF02365|GO:0003677,GO:0006355|AT4G28530.1|anac074,NAC074|NAC domain containing protein 74|	5.0e-146	AT4G28530|AT4G28530.1|AT4G28530.1|PF02365|GO:0005575,GO:0007275,GO:0045449,GO:0003700,GO:0003677,GO:0006355|LOC_Os04g43560.1|no apical meristem protein, putative, expressed|	2.0e-76
Chr06	52501119	.	G	A	151.00	DP=6;VDB=0.0164;AF1=1;AC1=2;DP4=0,0,2,4;MQ=44;FQ=-45	Sobic.006G157000.1	NON_SYNONYMOUS_CODING	MODERATE	GT:PL:GQ	1/1:184,18,0:33	PAC:28404343	MISSENSE	Gaa/Aaa	E137K	PF00206,PF08328|PTHR11444|KOG2700|4.3.2.2|K01756|GO:0004018,GO:0006188|AT4G18440.1|L-Aspartase-like family protein|LOC_Os03g19930.1|adenylosuccinate lyase, putative, expressed|	GRMZM2G359070|GRMZM2G359070_T01|GRMZM2G359070_T01|PF00206,PF08328|PTHR11444:SF2,PTHR11444|KOG2700|4.3.2.2|K01756|GO:0004018,GO:0006188|AT1G36280.1|L-Aspartase-like family protein|	0.0e+00	AT1G36280|AT1G36280.1|AT1G36280.1|PF00206,PF08328|PTHR11444:SF2,PTHR11444|KOG2700|4.3.2.2|K01756|GO:0009507,GO:0006188,GO:0009113,GO:0009152,GO:0003824,GO:0004018|LOC_Os03g19930.1|adenylosuccinate lyase, putative, expressed|	0.0e+00
Chr06	53230354	.	C	T	222.00	DP=11;VDB=0.0359;AF1=1;AC1=2;DP4=0,0,4,7;MQ=44;FQ=-60	Sobic.006G165500.1	NON_SYNONYMOUS_CODING	MODERATE	GT:PL:GQ	1/1:255,33,0:63	PAC:28402346	MISSENSE	cGc/cAc	R599H	PF00538|PTHR11467|GO:0003677,GO:0006334,GO:0000786,GO:0005634|AT5G08780.1|winged-helix DNA-binding transcription factor family protein|LOC_Os06g04020.1|histone H1, putative, expressed|	GRMZM2G427106|GRMZM2G427106_T01|GRMZM2G427106_T01|PF00538|GO:0003677,GO:0006334,GO:0000786,GO:0005634|AT5G08780.1|winged-helix DNA-binding transcription factor family protein|	4.0e-99	Unknown	-
Chr06	54114338	.	C	T	222.00	DP=13;VDB=0.0393;AF1=1;AC1=2;DP4=0,0,6,6;MQ=45;FQ=-63	Sobic.006G176600.1	NON_SYNONYMOUS_CODING	MODERATE	GT:PL:GQ	1/1:255,36,0:69	PAC:28401150	MISSENSE	aGg/aAg	R198K	PF01063|PTHR11825|KOG0975|GO:0003824,GO:0008152|AT5G65780.1|ATBCAT-5|branched-chain amino acid aminotransferase 5 / branched-chain amino acid transaminase 5 (BCAT5)|LOC_Os04g47190.1|aminotransferase domain containing protein, putative, expressed|	GRMZM2G047347|GRMZM2G047347_T03|GRMZM2G047347_T03|PF01063|PTHR11825:SF2,PTHR11825|KOG0975|GO:0003824,GO:0008152,GO:0009081,GO:0004084|AT5G65780.1|ATBCAT-5|branched-chain amino acid aminotransferase 5 / branched-chain amino acid transaminase 5 (BCAT5)|	0.0e+00	AT5G65780|AT5G65780.1|AT5G65780.1|PF01063|PTHR11825:SF2,PTHR11825|KOG0975|2.6.1.42|K00826|GO:0005739,GO:0009507,GO:0008152,GO:0009081,GO:0003824,GO:0004084|LOC_Os05g48450.1|aminotransferase domain containing protein, putative, expressed|	6.0e-172
Chr06	55758894	.	G	A	216.00	DP=10;VDB=0.0384;AF1=1;AC1=2;DP4=0,0,4,6;MQ=44;FQ=-57	Sobic.006G195300.1	NON_SYNONYMOUS_CODING	MODERATE	GT:PL:GQ	1/1:249,30,0:57	PAC:28403618	MISSENSE	tGt/tAt	C88Y	***MISSING-DESCRIPTION***	Unknown	-	Unknown	-
Chr06	57941233	.	C	T	188.00	DP=10;VDB=0.0398;AF1=1;AC1=2;DP4=0,0,5,4;MQ=39;FQ=-54	Sobic.006G223900.1	NON_SYNONYMOUS_CODING	MODERATE	GT:PL:GQ	1/1:221,27,0:51	PAC:28402746	MISSENSE	cCt/cTt	P14L	LOC_Os04g53560.1|expressed protein|	GRMZM5G804477|GRMZM5G804477_T01|GRMZM5G804477_T01|	3.0e-64	Unknown	-
Chr06	59364610	.	C	T	204.00	DP=11;VDB=0.0345;AF1=1;AC1=2;DP4=0,0,2,8;MQ=45;FQ=-57	Sobic.006G244500.1	NON_SYNONYMOUS_CODING	MODERATE	GT:PL:GQ	1/1:237,30,0:57	PAC:28402768	MISSENSE	gCa/gTa	A237V	PF02265|GO:0003676,GO:0004519,GO:0006308|AT4G21585.1|ENDO4|endonuclease 4|LOC_Os04g55850.1|nuclease PA3, putative, expressed|	GRMZM2G032977|GRMZM2G032977_T01|GRMZM2G032977_T01|PF02265|GO:0003676,GO:0004519,GO:0006308|AT1G68290.1|ENDO 2|endonuclease 2|	4.0e-135	AT1G68290|AT1G68290.1|AT1G68290.1|PF02265|GO:0012505,GO:0006308,GO:0003676,GO:0004519|LOC_Os01g03740.1|nuclease PA3, putative, expressed|	4.0e-88
Chr06	60255031	.	C	T	149.00	DP=7;VDB=0.0322;AF1=1;AC1=2;DP4=0,0,1,6;MQ=44;FQ=-48	Sobic.006G256600.1	NON_SYNONYMOUS_CODING	MODERATE	GT:PL:GQ	1/1:182,21,0:39	PAC:28401459	MISSENSE	cCc/cTc	P111L	PF04755|GO:0005198,GO:0009507|AT3G58010.1|PGL34|plastoglobulin 34kD|LOC_Os04g57020.1|expressed protein|	GRMZM2G124466|GRMZM2G124466_T01|GRMZM2G124466_T01|PF04755|GO:0005198,GO:0009507|AT3G58010.1|PGL34|plastoglobulin 34kD|	4.0e-175	AT2G42130|AT2G42130.4|AT2G42130.4|PF04755|GO:0009507,GO:0009570,GO:0009579,GO:0010287,GO:0008150,GO:0005198|LOC_Os04g57020.1|expressed protein|	1.0e-101
Chr06	60900206	.	C	T	168.00	DP=11;VDB=0.0380;AF1=1;AC1=2;DP4=0,0,1,8;MQ=45;FQ=-54	Sobic.006G266000.1	NON_SYNONYMOUS_CODING	MODERATE	GT:PL:GQ	1/1:201,27,0:51	PAC:28401889	MISSENSE	Ggc/Agc	G477S	PF01535|PTHR10483|AT4G33170.1|Tetratricopeptide repeat (TPR)-like superfamily protein|LOC_Os04g57940.1|pentatricopeptide, putative, expressed|	GRMZM2G436214|GRMZM2G436214_T01|GRMZM2G436214_T01|PF01535|PTHR24015,PTHR24015:SF78|AT4G33170.1|Tetratricopeptide repeat (TPR)-like superfamily protein|	0.0e+00	AT4G33170|AT4G33170.1|AT4G33170.1|PF01535|PTHR24015,PTHR24015:SF65|GO:0009507|LOC_Os01g25270.1|pentatricopeptide repeat protein PPR986-12, putative, expressed|	2.0e-97
Chr06	61002153	.	C	T	173.00	DP=9;VDB=0.0398;AF1=1;AC1=2;DP4=0,0,4,4;MQ=45;FQ=-51	Sobic.006G267500.1	NON_SYNONYMOUS_CODING	MODERATE	GT:PL:GQ	1/1:206,24,0:45	PAC:28404096	MISSENSE	Gat/Aat	D173N	PF00400,PF08662|PTHR19845|KOG0267|GO:0005515|AT1G61210.1|Transducin/WD40 repeat-like superfamily protein|LOC_Os04g58130.1|katanin p80 WD40 repeat-containing subunit B1 homolog 1, putative, expressed|	GRMZM2G406553|GRMZM2G406553_T04|GRMZM2G406553_T04|PF00400|PTHR19845|KOG0267|GO:0005515|AT1G61210.1|Transducin/WD40 repeat-like superfamily protein|	0.0e+00	AT5G23430|AT5G23430.1|AT5G23430.1|PF00400|PTHR19845|KOG0267|GO:0080008,GO:0008150,GO:0000166,GO:0005515|LOC_Os10g35200.1|katanin p80 WD40 repeat-containing subunit B1 homolog 1, putative, expressed|	0.0e+00
Chr06	61182225	.	C	T	155.00	DP=11;VDB=0.0384;AF1=1;AC1=2;DP4=0,0,7,1;MQ=43;FQ=-51	Sobic.006G270200.1	NON_SYNONYMOUS_CODING	MODERATE	GT:PL:GQ	1/1:188,24,0:45	PAC:28402037	MISSENSE	Ctt/Ttt	L529F	PF00488,PF01713|PTHR11361|K07456|GO:0005524,GO:0030983,GO:0006298|AT1G65070.2|DNA mismatch repair protein MutS, type 2|LOC_Os04g58410.1|smr domain containing protein, expressed|	GRMZM2G348956|GRMZM2G348956_T01|GRMZM2G348956_T01|PF01713,PF00488|PTHR11361,PTHR11361:SF14|KOG2830|K07456|GO:0005524,GO:0030983,GO:0006298,GO:0045005,GO:0003684|AT1G65070.2|DNA mismatch repair protein MutS, type 2|	0.0e+00	AT1G65070|AT1G65070.2|AT1G65070.2|PF01713,PF00488|PTHR11361:SF14,PTHR11361|K07456|GO:0005634,GO:0006298,GO:0045005,GO:0003684,GO:0005524,GO:0030983|LOC_Os04g58410.1|smr domain containing protein, expressed|	0.0e+00
Chr07	2689697	.	C	T	142.00	DP=6;VDB=0.0298;AF1=1;AC1=2;DP4=0,0,3,3;MQ=43;FQ=-45	Sobic.007G029300.1	NON_SYNONYMOUS_CODING	MODERATE	GT:PL:GQ	1/1:175,18,0:33	PAC:28376074	MISSENSE	cGa/cAa	R123Q	PF00501|PTHR11968|KOG1177|GO:0003824,GO:0008152|AT1G30520.1|AAE14|acyl-activating enzyme 14|LOC_Os08g03630.1|acyl-activating enzyme 14, putative, expressed|	GRMZM2G066426|GRMZM2G066426_T01|GRMZM2G066426_T01|PF00501|PTHR24095,PTHR24095:SF47|KOG1177|GO:0003824,GO:0008152|AT1G30520.1|AAE14|acyl-activating enzyme 14|	0.0e+00	AT1G30520|AT1G30520.1|AT1G30520.1|PF00501|PTHR24095,PTHR24095:SF47|KOG1177|GO:0009507,GO:0042372,GO:0008756,GO:0016208,GO:0003824,GO:0008152|LOC_Os08g03630.1|acyl-activating enzyme 14, putative, expressed|	2.0e-175
Chr07	2997187	.	C	T	222.00	DP=10;VDB=0.0398;AF1=1;AC1=2;DP4=0,0,5,5;MQ=46;FQ=-57	Sobic.007G034200.2	NON_SYNONYMOUS_CODING	MODERATE	GT:PL:GQ	1/1:255,30,0:57	PAC:28376379	MISSENSE	Gaa/Aaa	E309K	PF00176,PF00271|PTHR10799|KOG0390|GO:0003677,GO:0005524,GO:0003676,GO:0004386|AT2G16390.1|CHR35,DMS1,DRD1|SNF2 domain-containing protein / helicase domain-containing protein|LOC_Os08g19270.1|expressed protein|	GRMZM2G393742|GRMZM2G393742_T01|GRMZM2G393742_T01|PF00176,PF00271|PTHR10799:SF41,PTHR10799|KOG0390|GO:0003677,GO:0005524,GO:0003676,GO:0004386|AT2G16390.1|CHR35,DMS1,DRD1|SNF2 domain-containing protein / helicase domain-containing protein|	0.0e+00	AT2G16390|AT2G16390.1|AT2G16390.1|PF00176,PF00271|PTHR10799:SF41,PTHR10799|KOG0390|GO:0005575,GO:0006306,GO:0030422,GO:0003676,GO:0003677,GO:0004386,GO:0005524|LOC_Os08g19260.1|expressed protein|	0.0e+00
Chr07	2997187	.	C	T	222.00	DP=10;VDB=0.0398;AF1=1;AC1=2;DP4=0,0,5,5;MQ=46;FQ=-57	Sobic.007G034200.1	NON_SYNONYMOUS_CODING	MODERATE	GT:PL:GQ	1/1:255,30,0:57	PAC:28376380	MISSENSE	Gaa/Aaa	E309K	PF00176,PF00271|PTHR10799|KOG0390|GO:0003677,GO:0005524,GO:0003676,GO:0004386|AT2G16390.1|CHR35,DMS1,DRD1|SNF2 domain-containing protein / helicase domain-containing protein|LOC_Os08g19270.1|expressed protein|	GRMZM2G393742|GRMZM2G393742_T01|GRMZM2G393742_T01|PF00176,PF00271|PTHR10799:SF41,PTHR10799|KOG0390|GO:0003677,GO:0005524,GO:0003676,GO:0004386|AT2G16390.1|CHR35,DMS1,DRD1|SNF2 domain-containing protein / helicase domain-containing protein|	0.0e+00	AT2G16390|AT2G16390.1|AT2G16390.1|PF00176,PF00271|PTHR10799:SF41,PTHR10799|KOG0390|GO:0005575,GO:0006306,GO:0030422,GO:0003676,GO:0003677,GO:0004386,GO:0005524|LOC_Os08g19260.1|expressed protein|	0.0e+00
Chr07	4684828	.	C	T	129.00	DP=7;VDB=0.0118;AF1=1;AC1=2;DP4=0,0,1,5;MQ=45;FQ=-45	Sobic.007G047300.1	NON_SYNONYMOUS_CODING	MODERATE	GT:PL:GQ	1/1:162,18,0:33	PAC:28378126	MISSENSE	Ggc/Agc	G325S	PF08100,PF00891|PTHR11746|KOG3178|2.1.1.76|K05279|GO:0008171,GO:0008168,GO:0046983|AT5G54160.1|ATOMT1,OMT1|O-methyltransferase 1|LOC_Os08g06100.1|O-methyltransferase, putative, expressed|	***MISSING-DESCRIPTION***	0.0e+00	AT5G54160|AT5G54160.1|AT5G54160.1|PF00891,PF08100|PTHR11746|KOG3178|2.1.1.76|K05279|GO:0005634,GO:0005737,GO:0005829,GO:0005886,GO:0009809,GO:0051555,GO:0030755,GO:0033799,GO:0047763,GO:0008171,GO:0008168,GO:0046983|LOC_Os08g06100.1|O-methyltransferase, putative, expressed|	3.0e-153
Chr07	6461070	.	C	T	54.00	DP=4;VDB=0.0318;AF1=1;AC1=2;DP4=0,0,2,1;MQ=35;FQ=-36	Sobic.007G062000.1	NON_SYNONYMOUS_CODING	MODERATE	GT:PL:GQ	1/1:86,9,0:16	PAC:28378648	MISSENSE	gGc/gAc	G463D	PF00781,PF00609|PTHR11255|GO:0004143,GO:0007205|AT2G20900.2|ATDGK5,DGK5|diacylglycerol kinase 5|LOC_Os08g08110.1|diacylglycerol kinase, putative, expressed|	GRMZM2G094452|GRMZM2G094452_T01|GRMZM2G094452_T01|PF00609,PF00781|PTHR11255:SF1,PTHR11255|GO:0004143,GO:0007205|AT2G20900.2|ATDGK5,DGK5|diacylglycerol kinase 5|	0.0e+00	AT2G20900|AT2G20900.3|AT2G20900.3|PF00609,PF00781|PTHR11255:SF1,PTHR11255|GO:0005575,GO:0007205,GO:0004143|LOC_Os04g54200.1|diacylglycerol kinase, putative, expressed|	0.0e+00
Chr07	6586350	.	C	T	138.00	DP=8;VDB=0.0373;AF1=1;AC1=2;DP4=0,0,1,7;MQ=46;FQ=-51	Sobic.007G063000.1	NON_SYNONYMOUS_CODING	MODERATE	GT:PL:GQ	1/1:171,24,0:45	PAC:28377799	MISSENSE	Cgg/Tgg	R538W	PF00176,PF00271|PTHR10799|KOG1001|GO:0003677,GO:0005524,GO:0003676,GO:0004386|AT1G50410.1|SNF2 domain-containing protein / helicase domain-containing protein / zinc finger protein-related|ChrUn.fgenesh.mRNA.85|expressed protein|	GRMZM2G449355|GRMZM2G449355_T02|GRMZM2G449355_T02|PF00176,PF00271|PTHR10799,PTHR10799:SF133|KOG1001|GO:0003677,GO:0005524,GO:0003676,GO:0004386|AT1G50410.1|SNF2 domain-containing protein / helicase domain-containing protein / zinc finger protein-related|	0.0e+00	AT1G50410|AT1G50410.1|AT1G50410.1|PF00176,PF00271|PTHR10799,PTHR10799:SF133|KOG1002|GO:0003676,GO:0003677,GO:0004386,GO:0005524,GO:0008270|ChrUn.fgenesh.mRNA.85|expressed protein|	0.0e+00
Chr07	7920392	.	C	T	92.30	DP=6;VDB=0.0216;AF1=1;AC1=2;DP4=0,0,2,3;MQ=45;FQ=-42	Sobic.007G072200.1	NON_SYNONYMOUS_CODING	MODERATE	GT:PL:GQ	1/1:125,15,0:27	PAC:28378550	MISSENSE	Cgt/Tgt	R6C	***MISSING-DESCRIPTION***	Unknown	-	Unknown	-
Chr07	16010978	.	C	T	110.00	DP=6;VDB=0.0011;AF1=1;AC1=2;DP4=0,0,3,2;MQ=46;FQ=-42	Sobic.007G094600.1	NON_SYNONYMOUS_CODING	MODERATE	GT:PL:GQ	1/1:143,15,0:27	PAC:28377052	MISSENSE	tCc/tTc	S323F	PF00067|PTHR19383|KOG0157|GO:0005506,GO:0009055,GO:0016705,GO:0020037,GO:0055114|AT2G23180.1|CYP96A1|cytochrome P450, family 96, subfamily A, polypeptide 1|LOC_Os08g16260.1|cytochrome P450 protein, putative, expressed|	GRMZM2G070620|GRMZM2G070620_T01|GRMZM2G070620_T01|PF00067|PTHR24296|KOG0157|GO:0005506,GO:0009055,GO:0016705,GO:0020037,GO:0055114|AT2G21910.1|CYP96A5|cytochrome P450, family 96, subfamily A, polypeptide 5|	0.0e+00	AT2G23180|AT2G23180.1|AT2G23180.1|PF00067|PTHR24296|KOG0157|GO:0012505,GO:0055114,GO:0004497,GO:0005506,GO:0009055,GO:0019825,GO:0020037,GO:0016705|LOC_Os03g04650.1|cytochrome P450 protein, putative, expressed|	2.0e-118
Chr07	35516455	.	G	A	154.00	DP=8;VDB=0.0384;AF1=1;AC1=2;DP4=0,0,6,2;MQ=36;FQ=-51	Sobic.007G104300.1	NON_SYNONYMOUS_CODING	MODERATE	GT:PL:GQ	1/1:187,24,0:45	PAC:28378159	MISSENSE	cGa/cAa	R667Q	AT4G26090.1|RPS2|NB-ARC domain-containing disease resistance protein|LOC_Os04g08390.1|Leucine Rich Repeat family protein, expressed|	***MISSING-DESCRIPTION***	0.0e+00	Unknown	-
Chr07	36363653	.	G	A	222.00	DP=10;VDB=0.0365;AF1=1;AC1=2;DP4=0,0,5,5;MQ=45;FQ=-57	Sobic.007G105600.1	NON_SYNONYMOUS_CODING	MODERATE	GT:PL:GQ	1/1:255,30,0:57	PAC:28377079	MISSENSE	cCt/cTt	P618L	PF07645,PF00069,PF07714|PTHR23258|KOG1187|GO:0004672,GO:0005524,GO:0006468,GO:0005509|AT1G21270.1|WAK2|wall-associated kinase 2|LOC_Os09g38910.1|OsWAK92 - OsWAK receptor-like protein kinase, expressed|	GRMZM2G355233|GRMZM2G355233_T01|GRMZM2G355233_T01|PF07645,PF00069|PTHR24420,PTHR24420:SF444|KOG1187|GO:0004672,GO:0005524,GO:0006468,GO:0005509|AT1G21270.1|WAK2|wall-associated kinase 2|	0.0e+00	AT1G21270|AT1G21270.1|AT1G21270.1|PF00069,PF07645|PTHR24420,PTHR24420:SF444|KOG1187|GO:0005886,GO:0006468,GO:0009311,GO:0009751,GO:0009826,GO:0009992,GO:0004672,GO:0004674,GO:0005509,GO:0005524,GO:0005515|LOC_Os02g41500.1|OsWAK13 - OsWAK receptor-like protein kinase, expressed|	2.0e-158
Chr07	58308738	.	G	A	207.00	DP=10;VDB=0.0373;AF1=1;AC1=2;DP4=0,0,8,2;MQ=45;FQ=-57	Sobic.007G161000.1	SPLICE_SITE_ACCEPTOR	HIGH	GT:PL:GQ	1/1:240,30,0:57	PAC:28377249	-	-	-	PF02463,PF06470|PTHR18937|KOG0018|K06636|GO:0005515,GO:0005524,GO:0051276,GO:0005694|AT3G54670.3|ATSMC1,SMC1,TTN8|Structural maintenance of chromosomes (SMC) family protein|LOC_Os12g44390.1|RecF/RecN/SMC N terminal domain containing protein, expressed|	GRMZM2G416069|GRMZM2G416069_T02|GRMZM2G416069_T02|PF02463|PTHR18937,PTHR18937:SF12|K06636|GO:0005524,GO:0005694|AT3G54670.3|ATSMC1,SMC1,TTN8|Structural maintenance of chromosomes (SMC) family protein|	0.0e+00	AT3G54670|AT3G54670.3|AT3G54670.3|PF02463,PF06470|PTHR18937,PTHR18937:SF12|KOG0018|K06636|GO:0005634,GO:0008278,GO:0009507,GO:0007059,GO:0007062,GO:0005215,GO:0005524,GO:0005694,GO:0016032,GO:0005515,GO:0051276|LOC_Os12g44390.1|RecF/RecN/SMC N terminal domain containing protein, expressed|	0.0e+00
Chr07	64038501	.	G	A	80.50	DP=6;VDB=0.0343;AF1=1;AC1=2;DP4=0,0,1,3;MQ=40;FQ=-39	Sobic.007G225300.1	NON_SYNONYMOUS_CODING	MODERATE	GT:PL:GQ	1/1:113,12,0:21	PAC:28378545	MISSENSE	Ccg/Tcg	P27S	PF03060,PF01070,PF00478|GO:0003824,GO:0055114,GO:0016491,GO:0018580|AT5G64250.2|Aldolase-type TIM barrel family protein|LOC_Os08g37874.1|2-nitropropane dioxygenase family, putative, expressed|	GRMZM2G048616|GRMZM2G048616_T01|GRMZM2G048616_T01|PF03060|PTHR11911,PTHR11911:SF39|GO:0016491,GO:0018580,GO:0055114|AT5G64250.2|Aldolase-type TIM barrel family protein|	0.0e+00	AT5G64250|AT5G64250.2|AT5G64250.2|PF03060|GO:0008152,GO:0009610,GO:0046686,GO:0003824,GO:0016491,GO:0018580,GO:0055114|LOC_Os08g37874.1|2-nitropropane dioxygenase family, putative, expressed|	2.0e-171
Chr07	64038501	.	G	A	80.50	DP=6;VDB=0.0343;AF1=1;AC1=2;DP4=0,0,1,3;MQ=40;FQ=-39	Sobic.007G225300.2	NON_SYNONYMOUS_CODING	MODERATE	GT:PL:GQ	1/1:113,12,0:21	PAC:28378546	MISSENSE	Ccg/Tcg	P27S	PF03060,PF01070,PF00478|GO:0003824,GO:0055114,GO:0016491,GO:0018580|AT5G64250.2|Aldolase-type TIM barrel family protein|LOC_Os08g37874.1|2-nitropropane dioxygenase family, putative, expressed|	GRMZM2G048616|GRMZM2G048616_T01|GRMZM2G048616_T01|PF03060|PTHR11911,PTHR11911:SF39|GO:0016491,GO:0018580,GO:0055114|AT5G64250.2|Aldolase-type TIM barrel family protein|	0.0e+00	AT5G64250|AT5G64250.2|AT5G64250.2|PF03060|GO:0008152,GO:0009610,GO:0046686,GO:0003824,GO:0016491,GO:0018580,GO:0055114|LOC_Os08g37874.1|2-nitropropane dioxygenase family, putative, expressed|	6.0e-141
Chr08	1234421	.	C	T	93.50	DP=4;VDB=0.0334;AF1=1;AC1=2;DP4=0,0,2,2;MQ=45;FQ=-39	Sobic.008G014700.1	NON_SYNONYMOUS_CODING	MODERATE	GT:PL:GQ	1/1:126,12,0:21	PAC:28393467	MISSENSE	aGg/aAg	R349K	PF03151|PTHR11132|KOG1441|AT4G32390.1|Nucleotide-sugar transporter family protein|LOC_Os11g04380.1|domain of unknown function, DUF250 domain containing protein, expressed|	GRMZM2G178734|GRMZM2G178734_T01|GRMZM2G178734_T01|PF03151|PTHR11132|KOG1441|AT4G32390.1|Nucleotide-sugar transporter family protein|	8.0e-166	AT4G32390|AT4G32390.1|AT4G32390.1|PF03151,PF00892|PTHR11132|KOG1441|GO:0012505,GO:0016020,GO:0008514|LOC_Os01g58870.1|domain of unknown function, DUF250 domain containing protein, expressed|	8.0e-125
Chr08	2272753	.	C	T	35.80	DP=3;VDB=0.0224;AF1=1;AC1=2;DP4=0,0,1,1;MQ=45;FQ=-33	Sobic.008G025300.1	NON_SYNONYMOUS_CODING	MODERATE	GT:PL:GQ	1/1:67,6,0:10	PAC:28393531	MISSENSE	Ggg/Agg	G166R	PF04525|AT2G38640.1|Protein of unknown function (DUF567)|LOC_Os11g02750.1|DUF567 domain containing protein, putative, expressed|	GRMZM2G094418|GRMZM2G094418_T01|GRMZM2G094418_T01|PF04525|AT2G38640.1|Protein of unknown function (DUF567)|	3.0e-74	AT2G38640|AT2G38640.1|AT2G38640.1|PF04525|GO:0005575,GO:0008150,GO:0003674|LOC_Os05g40630.1|DUF567 domain containing protein, putative, expressed|	2.0e-29
Chr08	3666464	.	C	T	115.00	DP=5;VDB=0.0190;AF1=1;AC1=2;DP4=0,0,4,1;MQ=46;FQ=-42	Sobic.008G039100.1	NON_SYNONYMOUS_CODING	MODERATE	GT:PL:GQ	1/1:148,15,0:27	PAC:28392455	MISSENSE	cGg/cAg	R574Q	PF02383|PTHR11200|KOG1889|GO:0042578|AT3G51460.1|RHD4|Phosphoinositide phosphatase family protein|LOC_Os02g34884.1|SacI homology domain containing protein, expressed|	GRMZM2G171080|GRMZM2G171080_T02|GRMZM2G171080_T02|PF02383|PTHR11200|KOG1889|GO:0042578|AT3G51460.1|RHD4|Phosphoinositide phosphatase family protein|	0.0e+00	AT3G51460|AT3G51460.1|AT3G51460.1|PF02383|PTHR11200|KOG1889|GO:0005886,GO:0031520,GO:0048768,GO:0004439,GO:0043812,GO:0042578|LOC_Os02g34884.1|SacI homology domain containing protein, expressed|	0.0e+00
Chr08	6786677	.	C	T	181.00	DP=7;VDB=0.0343;AF1=1;AC1=2;DP4=0,0,3,4;MQ=45;FQ=-48	Sobic.008G063300.2	NON_SYNONYMOUS_CODING	MODERATE	GT:PL:GQ	1/1:214,21,0:39	PAC:28393165	MISSENSE	tCg/tTg	S214L	PF00929|PTHR12801|KOG2248|3.1.-.-|K14570|AT5G25800.1|Polynucleotidyl transferase, ribonuclease H-like superfamily protein|LOC_Os12g08740.1|exonuclease, putative, expressed|	GRMZM2G310674|GRMZM2G310674_T02|GRMZM2G310674_T02|PF00929|PTHR12801|KOG2248|3.1.-.-|K14570|AT5G25800.1|Polynucleotidyl transferase, ribonuclease H-like superfamily protein|	0.0e+00	AT5G25800|AT5G25800.1|AT5G25800.1|PF00929|PTHR12801|KOG2248|3.1.-.-|K14570|GO:0005622,GO:0003676,GO:0004527|LOC_Os12g08740.1|exonuclease, putative, expressed|	0.0e+00
Chr08	6786677	.	C	T	181.00	DP=7;VDB=0.0343;AF1=1;AC1=2;DP4=0,0,3,4;MQ=45;FQ=-48	Sobic.008G063300.1	NON_SYNONYMOUS_CODING	MODERATE	GT:PL:GQ	1/1:214,21,0:39	PAC:28393166	MISSENSE	tCg/tTg	S214L	PF00929|PTHR12801|KOG2248|3.1.-.-|K14570|AT5G25800.1|Polynucleotidyl transferase, ribonuclease H-like superfamily protein|LOC_Os12g08740.1|exonuclease, putative, expressed|	GRMZM2G310674|GRMZM2G310674_T02|GRMZM2G310674_T02|PF00929|PTHR12801|KOG2248|3.1.-.-|K14570|AT5G25800.1|Polynucleotidyl transferase, ribonuclease H-like superfamily protein|	0.0e+00	AT5G25800|AT5G25800.1|AT5G25800.1|PF00929|PTHR12801|KOG2248|3.1.-.-|K14570|GO:0005622,GO:0003676,GO:0004527|LOC_Os12g08740.1|exonuclease, putative, expressed|	0.0e+00
Chr08	8310853	.	C	T	155.00	DP=7;VDB=0.0298;AF1=1;AC1=2;DP4=0,0,3,3;MQ=45;FQ=-45	Sobic.008G069600.1	NON_SYNONYMOUS_CODING	MODERATE	GT:PL:GQ	1/1:188,18,0:33	PAC:28393438	MISSENSE	Gcg/Acg	A38T	AT1G65295.1|LOC_Os11g02820.1|CRP10 - Cysteine-rich family protein precursor, expressed|	Unknown	-	Unknown	-
Chr08	10514005	.	C	T	186.00	DP=9;VDB=0.0271;AF1=1;AC1=2;DP4=0,0,4,5;MQ=38;FQ=-54	Sobic.008G074000.1	NON_SYNONYMOUS_CODING	MODERATE	GT:PL:GQ	1/1:219,27,0:51	PAC:28392386	MISSENSE	tGc/tAc	C439Y	PF00450|PTHR11802|KOG1282|3.4.16.5|K13289|GO:0004185,GO:0006508|AT4G12910.1|scpl20|serine carboxypeptidase-like 20|LOC_Os12g15470.2|OsSCP65 - Putative Serine Carboxypeptidase homologue, expressed|	GRMZM2G118241|GRMZM2G118241_T01|GRMZM2G118241_T01|PF00450|PTHR11802|KOG1282|3.4.16.5|K13289|GO:0004185,GO:0006508|AT4G12910.1|scpl20|serine carboxypeptidase-like 20|	0.0e+00	AT4G12910|AT4G12910.1|AT4G12910.1|PF00450|PTHR11802|KOG1282|3.4.16.5|K13289|GO:0005773,GO:0006508,GO:0004185|LOC_Os12g15470.2|OsSCP65 - Putative Serine Carboxypeptidase homologue, expressed|	0.0e+00
Chr08	12120284	.	C	T	159.00	DP=8;VDB=0.0216;AF1=1;AC1=2;DP4=0,0,3,3;MQ=45;FQ=-45	Sobic.008G078200.1	NON_SYNONYMOUS_CODING	MODERATE	GT:PL:GQ	1/1:192,18,0:33	PAC:28392314	MISSENSE	Gca/Aca	A30T	AT5G55390.1|EDM2|ENHANCED DOWNY MILDEW 2|LOC_Os12g12300.1|EDM2, putative, expressed|	GRMZM2G377079|GRMZM2G377079_T01|GRMZM2G377079_T01|PTHR13863,PTHR13863:SF5|AT5G55390.1|EDM2|ENHANCED DOWNY MILDEW 2|	2.0e-147	AT5G55390|AT5G55390.2|AT5G55390.2|PF12047|PTHR13863,PTHR13863:SF5|GO:0005634,GO:0007165,GO:0009911,GO:0010228,GO:0050832,GO:0003700,GO:0005515|LOC_Os08g24946.1|EDM2, putative, expressed|	3.0e-53
Chr08	45103497	.	G	A	168.00	DP=9;VDB=0.0066;AF1=1;AC1=2;DP4=0,0,8,1;MQ=45;FQ=-54	Sobic.008G115700.1	STOP_GAINED	HIGH	GT:PL:GQ	1/1:201,27,0:51	PAC:28394311	NONSENSE	tGg/tAg	W125*	PF00931|PTHR23155|KOG4658|GO:0043531|AT3G46730.1|NB-ARC domain-containing disease resistance protein|LOC_Os12g17480.1|MLA12, putative, expressed|	GRMZM5G898898|GRMZM5G898898_T01|GRMZM5G898898_T01|PF00931|PTHR23155,PTHR23155:SF229|KOG4658|GO:0043531,GO:0006915,GO:0005524|AT3G46730.1|NB-ARC domain-containing disease resistance protein|	1.0e-167	AT3G07040|AT3G07040.1|AT3G07040.1|PF00560,PF00931|PTHR23155,PTHR23155:SF234|KOG4658|K13457|GO:0005886,GO:0006952,GO:0009626,GO:0000166,GO:0005515,GO:0043531,GO:0006915,GO:0005524|LOC_Os04g46300.1|disease resistance protein RPM1, putative, expressed|	2.0e-62
Chr08	47163802	.	G	A	164.00	DP=7;VDB=0.0399;AF1=1;AC1=2;DP4=0,0,3,4;MQ=45;FQ=-48	Sobic.008G123200.1	NON_SYNONYMOUS_CODING	MODERATE	GT:PL:GQ	1/1:197,21,0:39	PAC:28393719	MISSENSE	tGc/tAc	C575Y	PF00498,PF05496,PF00004|PTHR23074|KOG0737|GO:0005524,GO:0005515,GO:0009378,GO:0006281,GO:0006310|AT4G02480.1|AAA-type ATPase family protein|LOC_Os11g43970.1|AAA-type ATPase family protein, putative, expressed|	GRMZM2G126453|GRMZM2G126453_T01|GRMZM2G126453_T01|PF00004|PTHR23074,PTHR23074:SF20|KOG0737|GO:0005524,GO:0009378,GO:0006281,GO:0006310,GO:0016887|AT1G02890.1|AAA-type ATPase family protein|	0.0e+00	AT4G02480|AT4G02480.1|AT4G02480.1|PF00004|PTHR23074,PTHR23074:SF20|KOG0737|GO:0009507,GO:0000166,GO:0005524,GO:0016887,GO:0017111|LOC_Os11g43970.1|AAA-type ATPase family protein, putative, expressed|	0.0e+00
Chr08	48498353	.	G	A	222.00	DP=15;VDB=0.0216;AF1=1;AC1=2;DP4=0,0,9,6;MQ=45;FQ=-72	Sobic.008G132700.1	SPLICE_SITE_ACCEPTOR	HIGH	GT:PL:GQ	1/1:255,45,0:87	PAC:28392728	-	-	-	PF08442|PTHR23118|KOG1254|2.3.3.8|K01648|AT1G09430.1|ACLA-3|ATP-citrate lyase A-3|LOC_Os12g37870.1|ATP-grasp domain containing protein, expressed|	GRMZM2G034083|GRMZM2G034083_T01|GRMZM2G034083_T01|PF08442|PTHR23118|KOG1254|2.3.3.8|K01648|AT1G09430.1|ACLA-3|ATP-citrate lyase A-3|	0.0e+00	AT1G09430|AT1G09430.1|AT1G09430.1|PF08442|PTHR23118|KOG1254|2.3.3.8|K01648|GO:0009346,GO:0006085,GO:0003878|LOC_Os11g47330.1|ATP-grasp domain containing protein, expressed|	0.0e+00
Chr08	51299878	.	C	T	49.00	DP=3;VDB=0.0177;AF1=1;AC1=2;DP4=0,0,2,1;MQ=29;FQ=-36	Sobic.008G154300.1	NON_SYNONYMOUS_CODING	MODERATE	GT:PL:GQ	1/1:81,9,0:16	PAC:28394147	MISSENSE	Ccc/Tcc	P358S	PF07992,PF00743|PTHR23023|KOG1399|GO:0004499,GO:0050660,GO:0050661,GO:0055114,GO:0016491|AT5G43890.1|SUPER1,YUC5|Flavin-binding monooxygenase family protein|LOC_Os01g12490.1|flavin monooxygenase, putative, expressed|	GRMZM2G328780|GRMZM2G328780_T02|GRMZM2G328780_T02|PF00743|PTHR23023:SF5,PTHR23023|KOG1399|GO:0004499,GO:0050660,GO:0050661,GO:0055114,GO:0016491|AT5G25620.2|YUC6|Flavin-binding monooxygenase family protein|	0.0e+00	AT4G13260|AT4G13260.1|AT4G13260.1|PF00743|PTHR23023:SF5,PTHR23023|KOG1399|1.14.13.-|K11816|GO:0009851,GO:0004499,GO:0016491,GO:0050660,GO:0050661,GO:0055114|LOC_Os01g53200.1|flavin monooxygenase, putative, expressed|	1.0e-116
Chr08	52475180	.	G	A	61.00	DP=4;VDB=0.0329;AF1=1;AC1=2;DP4=0,0,2,1;MQ=41;FQ=-36	Sobic.008G165100.1	NON_SYNONYMOUS_CODING	MODERATE	GT:PL:GQ	1/1:93,9,0:16	PAC:28392733	MISSENSE	Gcg/Acg	A5T	PF12457,PF01585,PF07842|PTHR23329|KOG2184|K13103|GO:0003676,GO:0003677,GO:0006355,GO:0005634|AT2G42330.1|GC-rich sequence DNA-binding factor-like protein with Tuftelin interacting domain|LOC_Os12g42140.1|G-patch domain containing protein, putative, expressed|	GRMZM2G114584|GRMZM2G114584_T03|GRMZM2G114584_T03|PF01585,PF07842,PF12457|PTHR23329,PTHR23329:SF1|KOG2184|K13103|GO:0003676,GO:0003677,GO:0006355,GO:0005634,GO:0005622,GO:0003700|AT1G17070.1|GC-rich sequence DNA-binding factor-like protein with Tuftelin interacting domain|	0.0e+00	AT1G17070|AT1G17070.1|AT1G17070.1|PF01585,PF07842,PF12457|PTHR23329|KOG2184|K13103|GO:0008150,GO:0003676,GO:0003677,GO:0006355,GO:0005634,GO:0005622,GO:0003700|LOC_Os12g42140.1|G-patch domain containing protein, putative, expressed|	0.0e+00
Chr08	52820643	.	G	A	191.00	DP=9;VDB=0.0359;AF1=1;AC1=2;DP4=0,0,3,5;MQ=46;FQ=-51	Sobic.008G167700.1	NON_SYNONYMOUS_CODING	MODERATE	GT:PL:GQ	1/1:224,24,0:45	PAC:28392332	MISSENSE	cCg/cTg	P104L	AT2G34730.1|myosin heavy chain-related|LOC_Os12g41810.1|expressed protein|	GRMZM5G889760|GRMZM5G889760_T01|GRMZM5G889760_T01|AT2G34730.1|myosin heavy chain-related|	0.0e+00	AT2G34730|AT2G34730.1|AT2G34730.1|GO:0005739|LOC_Os09g04810.1|myosin heavy chain-related, putative, expressed|	3.0e-40
Chr08	54250511	.	C	T	120.00	DP=6;VDB=0.0384;AF1=1;AC1=2;DP4=0,0,2,3;MQ=45;FQ=-42	Sobic.008G182000.1	NON_SYNONYMOUS_CODING	MODERATE	GT:PL:GQ	1/1:153,15,0:27	PAC:28393106	MISSENSE	aCc/aTc	T601I	PF04578|AT5G45530.1|Protein of unknown function (DUF594)|LOC_Os03g24410.1|expressed protein|	GRMZM2G048912|GRMZM2G048912_T02|GRMZM2G048912_T02|PF04578|AT5G45470.1|Protein of unknown function (DUF594)|	7.0e-36	Unknown	-
Chr08	54319527	.	C	T	203.00	DP=9;VDB=0.0140;AF1=1;AC1=2;DP4=0,0,6,3;MQ=45;FQ=-54	Sobic.008G183100.1	NON_SYNONYMOUS_CODING	MODERATE	GT:PL:GQ	1/1:236,27,0:51	PAC:28393901	MISSENSE	Cat/Tat	H197Y	LOC_Os03g24410.1|expressed protein|	GRMZM2G048912|GRMZM2G048912_T02|GRMZM2G048912_T02|PF04578|AT5G45470.1|Protein of unknown function (DUF594)|	1.0e-33	Unknown	-
Chr09	56635	.	G	A	214.00	DP=9;VDB=0.0392;AF1=1;AC1=2;DP4=0,0,3,6;MQ=45;FQ=-54	Sobic.009G000300.1	NON_SYNONYMOUS_CODING	MODERATE	GT:PL:GQ	1/1:247,27,0:51	PAC:28370427	MISSENSE	tCg/tTg	S215L	PF07714,PF00069|PTHR23258|KOG1187|GO:0004672,GO:0005524,GO:0006468|AT1G26150.1|ATPERK10,PERK10|proline-rich extensin-like receptor kinase 10|LOC_Os05g01040.1|serine/threonine-protein kinase, putative, expressed|	GRMZM2G458548|GRMZM2G458548_T02|GRMZM2G458548_T02|PF07714|PTHR24420:SF644,PTHR24420|KOG1187|GO:0004672,GO:0005524,GO:0006468|AT5G38560.1|Protein kinase superfamily protein|	0.0e+00	AT1G26150|AT1G26150.1|AT1G26150.1|PF00069|PTHR24420:SF644,PTHR24420|KOG1187|GO:0005886,GO:0006468,GO:0004672,GO:0004674,GO:0005524|LOC_Os05g01040.1|serine/threonine-protein kinase, putative, expressed|	7.0e-168
Chr09	1982700	.	G	A	222.00	DP=11;VDB=0.0298;AF1=1;AC1=2;DP4=0,0,6,5;MQ=44;FQ=-60	Sobic.009G022500.1	NON_SYNONYMOUS_CODING	MODERATE	GT:PL:GQ	1/1:255,33,0:63	PAC:28370859	MISSENSE	aGc/aAc	S678N	PF00005,PF01061|PTHR19241|KOG0061|GO:0005524,GO:0016887,GO:0016020|AT2G39350.1|ABC-2 type transporter family protein|LOC_Os05g02890.1|white-brown complex homolog protein 16, putative, expressed|	GRMZM2G474658|GRMZM2G474658_T02|GRMZM2G474658_T02|PF01061,PF00005|PTHR19241,PTHR19241:SF102|KOG0061|GO:0005524,GO:0016887,GO:0016020|AT3G55090.1|ABC-2 type transporter family protein|	0.0e+00	AT3G55090|AT3G55090.1|AT3G55090.1|PF01061,PF00005|PTHR19241,PTHR19241:SF102|KOG0061|GO:0016020,GO:0010583,GO:0042626,GO:0005524,GO:0016887|LOC_Os03g17350.1|white-brown complex homolog protein, putative, expressed|	0.0e+00
Chr09	4920776	.	G	A	96.50	DP=6;VDB=0.0118;AF1=1;AC1=2;DP4=0,0,1,3;MQ=45;FQ=-39	Sobic.009G049300.1	NON_SYNONYMOUS_CODING	MODERATE	GT:PL:GQ	1/1:129,12,0:21	PAC:28371205	MISSENSE	gCc/gTc	A74V	PF00097|AT3G05545.1|RING/U-box superfamily protein|LOC_Os05g06270.1|zinc finger, C3HC4 type domain containing protein, expressed|	GRMZM2G153250|GRMZM2G153250_T01|GRMZM2G153250_T01|PF00097|PTHR22764,PTHR22764:SF26|AT3G05545.1|RING/U-box superfamily protein|	0.0e+00	AT3G05545|AT3G05545.1|AT3G05545.1|PF00097|PTHR22764,PTHR22764:SF26|GO:0003677,GO:0004842|LOC_Os05g06270.1|zinc finger, C3HC4 type domain containing protein, expressed|	3.0e-51
Chr09	5217362	.	G	A	204.00	DP=9;VDB=0.0400;AF1=1;AC1=2;DP4=0,0,4,5;MQ=45;FQ=-54	Sobic.009G051100.1	NON_SYNONYMOUS_CODING	MODERATE	GT:PL:GQ	1/1:237,27,0:51	PAC:28369490	MISSENSE	aCa/aTa	T58I	***MISSING-DESCRIPTION***	Unknown	-	Unknown	-
Chr09	5506011	.	G	A	146.00	DP=6;VDB=0.0008;AF1=1;AC1=2;DP4=0,0,4,2;MQ=44;FQ=-45	Sobic.009G053900.1	NON_SYNONYMOUS_CODING	MODERATE	GT:PL:GQ	1/1:179,18,0:33	PAC:28368719	MISSENSE	Gcg/Acg	A348T	PF00632|PTHR11254|KOG0942|6.3.2.19|K10589|GO:0016881,GO:0006464,GO:0005622|AT3G17205.1|UPL6|ubiquitin protein ligase 6|LOC_Os05g06690.1|HECT-domain domain containing protein, expressed|	GRMZM2G034622|GRMZM2G034622_T02|GRMZM2G034622_T02|PF00632|PTHR11254,PTHR11254:SF106|KOG0940|6.3.2.19|K10589|GO:0016881,GO:0006464,GO:0005622|AT3G17205.1|UPL6|ubiquitin protein ligase 6|	0.0e+00	AT3G17205|AT3G17205.2|AT3G17205.2|PF00632|PTHR11254,PTHR11254:SF106|KOG0942|6.3.2.19|K10589|GO:0000151,GO:0005622,GO:0006464,GO:0016567,GO:0004842,GO:0016881|LOC_Os05g06690.1|HECT-domain domain containing protein, expressed|	0.0e+00
Chr09	11924444	.	G	A	35.80	DP=3;VDB=0.0223;AF1=1;AC1=2;DP4=0,0,1,1;MQ=38;FQ=-33	Sobic.009G082300.1	NON_SYNONYMOUS_CODING	MODERATE	GT:PL:GQ	1/1:67,6,0:10	PAC:28370019	MISSENSE	Ggc/Agc	G119S	PF04844|AT2G18500.1|ATOFP7,OFP7|ovate family protein 7|LOC_Os05g12808.1|DUF623 domain containing protein, expressed|	GRMZM2G100133|GRMZM2G100133_T01|GRMZM2G100133_T01|PF04844|AT2G18500.1|ATOFP7,OFP7|ovate family protein 7|	5.0e-76	Unknown	-
Chr09	13378138	.	G	A	110.00	DP=5;VDB=0.0305;AF1=1;AC1=2;DP4=0,0,4,1;MQ=45;FQ=-42	Sobic.009G084300.1	NON_SYNONYMOUS_CODING	MODERATE	GT:PL:GQ	1/1:143,15,0:27	PAC:28370385	MISSENSE	cCc/cTc	P232L	PF01048|PTHR21234|GO:0003824,GO:0009116|AT4G28940.1|Phosphorylase superfamily protein|LOC_Os05g13970.1|phosphorylase domain containing protein, putative, expressed|	GRMZM2G099678|GRMZM2G099678_T01|GRMZM2G099678_T01|PF01048|PTHR21234:SF10,PTHR21234|GO:0003824,GO:0009116|AT4G28940.1|Phosphorylase superfamily protein|	1.0e-84	AT4G28940|AT4G28940.1|AT4G28940.1|PF01048|PTHR21234,PTHR21234:SF3|GO:0012505,GO:0009116,GO:0003824|LOC_Os05g13970.1|phosphorylase domain containing protein, putative, expressed|	8.0e-130
Chr09	22057680	.	G	A	144.00	DP=7;VDB=0.0393;AF1=1;AC1=2;DP4=0,0,2,4;MQ=43;FQ=-45	Sobic.009G092600.1	NON_SYNONYMOUS_CODING	MODERATE	GT:PL:GQ	1/1:177,18,0:33	PAC:28370457	MISSENSE	Ccc/Tcc	P733S	PF10536,PF08376|	GRMZM2G180918|GRMZM2G180918_T02|GRMZM2G180918_T02|PF10536|AT1G50830.1|Aminotransferase-like, plant mobile domain family protein|	1.0e-103	Unknown	-
Chr09	55926546	.	G	A	162.00	DP=12;VDB=0.0359;AF1=1;AC1=2;DP4=0,0,1,9;MQ=41;FQ=-57	Sobic.009G213900.1	NON_SYNONYMOUS_CODING	MODERATE	GT:PL:GQ	1/1:195,30,0:57	PAC:28370557	MISSENSE	gGc/gAc	G374D	PF09258|PTHR11062|KOG1022|GO:0016758,GO:0031227|AT5G04500.1|glycosyltransferase family protein 47|LOC_Os05g46260.1|exostosin, putative, expressed|	GRMZM2G121237|GRMZM2G121237_T01|GRMZM2G121237_T01|PF09258|PTHR11062,PTHR11062:SF2|KOG1022|GO:0016758,GO:0031227|AT5G04500.1|glycosyltransferase family protein 47|	0.0e+00	AT5G04500|AT5G04500.1|AT5G04500.1|PF09258|PTHR11062,PTHR11062:SF2|KOG1022|GO:0031227,GO:0008150,GO:0016757,GO:0016758|LOC_Os05g46260.1|exostosin, putative, expressed|	0.0e+00
Chr09	56915539	.	G	A	136.00	DP=6;VDB=0.0244;AF1=1;AC1=2;DP4=0,0,5,1;MQ=45;FQ=-45	Sobic.009G228000.1	NON_SYNONYMOUS_CODING	MODERATE	GT:PL:GQ	1/1:169,18,0:33	PAC:28368971	MISSENSE	Ccg/Tcg	P306S	PF00179|PTHR11621|KOG0417|GO:0016881|AT1G53025.1|Ubiquitin-conjugating enzyme family protein|LOC_Os05g48380.1|ubiquitin-conjugating enzyme domain containing protein, expressed|	GRMZM2G085849|GRMZM2G085849_T01|GRMZM2G085849_T01|PF00179|PTHR24067,PTHR24067:SF12|KOG0417|GO:0016881|AT1G53025.1|Ubiquitin-conjugating enzyme family protein|	0.0e+00	AT1G53025|AT1G53025.1|AT1G53025.1|PF00179|PTHR24067,PTHR24067:SF12|KOG0417|GO:0043687,GO:0051246,GO:0019787,GO:0016881|LOC_Os05g48380.1|ubiquitin-conjugating enzyme domain containing protein, expressed|	6.0e-108
Chr09	57482097	.	G	A	222.00	DP=15;VDB=0.0322;AF1=1;AC1=2;DP4=0,0,9,5;MQ=44;FQ=-69	Sobic.009G235900.1	NON_SYNONYMOUS_CODING	MODERATE	GT:PL:GQ	1/1:255,42,0:81	PAC:28368753	MISSENSE	Gcg/Acg	A440T	PF00083,PF07690|PTHR11600|KOG0254|GO:0022857,GO:0055085,GO:0016021|AT1G19450.1|Major facilitator superfamily protein|LOC_Os05g49270.1|transporter family protein, putative, expressed|	GRMZM2G160460|GRMZM2G160460_T02|GRMZM2G160460_T02|PF00083|PTHR24063,PTHR24063:SF74|KOG0254|GO:0022857,GO:0055085,GO:0016021|AT1G75220.1|Major facilitator superfamily protein|	0.0e+00	AT1G75220|AT1G75220.1|AT1G75220.1|PF00083|PTHR24063,PTHR24063:SF74|KOG0254|GO:0005886,GO:0016020,GO:0006810,GO:0055085,GO:0005351,GO:0015144,GO:0022857,GO:0016021|LOC_Os05g50280.1|transporter family protein, putative, expressed|	0.0e+00
Chr09	57783101	.	G	A	118.00	DP=6;VDB=0.0271;AF1=1;AC1=2;DP4=0,0,3,2;MQ=46;FQ=-42	Sobic.009G240200.1	NON_SYNONYMOUS_CODING	MODERATE	GT:PL:GQ	1/1:151,15,0:27	PAC:28371351	MISSENSE	Gaa/Aaa	E111K	***MISSING-DESCRIPTION***	Unknown	-	Unknown	-
Chr09	59092512	.	C	T	128.00	DP=5;VDB=0.0305;AF1=1;AC1=2;DP4=0,0,2,3;MQ=45;FQ=-42	Sobic.009G256800.1	NON_SYNONYMOUS_CODING	MODERATE	GT:PL:GQ	1/1:161,15,0:27	PAC:28370238	MISSENSE	Gcc/Acc	A9T	LOC_Os03g62950.1|expressed protein|	Unknown	-	Unknown	-
Chr10	77127	.	G	A	222.00	DP=15;VDB=0.0322;AF1=1;AC1=2;DP4=0,0,7,8;MQ=45;FQ=-72	Sobic.010G000800.1	NON_SYNONYMOUS_CODING	MODERATE	GT:PL:GQ	1/1:255,45,0:87	PAC:28365955	MISSENSE	Gag/Aag	E821K	PTHR13712:SF21|AT2G27980.1|Acyl-CoA N-acyltransferase with RING/FYVE/PHD-type zinc finger domain|LOC_Os06g01170.1|PHD-finger domain containing protein, expressed|	GRMZM2G134214|GRMZM2G134214_T01|GRMZM2G134214_T01|PF00628|GO:0005515|AT2G27980.1|Acyl-CoA N-acyltransferase with RING/FYVE/PHD-type zinc finger domain|	0.0e+00	AT2G27980|AT2G27980.1|AT2G27980.1|PF00628|GO:0005575,GO:0008150,GO:0008270,GO:0005515|LOC_Os06g01170.1|PHD-finger domain containing protein, expressed|	7.0e-172
Chr10	403592	.	G	A	123.00	DP=6;VDB=0.0099;AF1=1;AC1=2;DP4=0,0,5,1;MQ=46;FQ=-45	Sobic.010G004500.1	NON_SYNONYMOUS_CODING	MODERATE	GT:PL:GQ	1/1:156,18,0:33	PAC:28368388	MISSENSE	Gaa/Aaa	E630K	PF00023|PTHR18958|KOG4412|GO:0005515|AT4G03460.1|Ankyrin repeat family protein|LOC_Os07g31070.1|expressed protein|	GRMZM2G056608|GRMZM2G056608_T01|GRMZM2G056608_T01|PTHR24177,PTHR24177:SF119|KOG4412|AT4G03500.1|Ankyrin repeat family protein|	2.0e-59	AT4G03460|AT4G03460.1|AT4G03460.1|PF00023|PTHR24177,PTHR24177:SF119|GO:0005575,GO:0008150,GO:0005515|LOC_Os09g16550.1|ankyrin repeat family protein, putative, expressed|	6.0e-42
Chr10	573938	.	G	A	93.50	DP=4;VDB=0.0313;AF1=1;AC1=2;DP4=0,0,2,2;MQ=46;FQ=-39	Sobic.010G007200.1	NON_SYNONYMOUS_CODING	MODERATE	GT:PL:GQ	1/1:126,12,0:21	PAC:28366544	MISSENSE	aCc/aTc	T122I	PF00702|PTHR18901|KOG2914|GO:0003824,GO:0008152|AT2G38740.1|Haloacid dehalogenase-like hydrolase (HAD) superfamily protein|LOC_Os06g01990.1|phosphoglycolate phosphatase, plasmid, putative, expressed|	GRMZM2G475293|GRMZM2G475293_T03|GRMZM2G475293_T03|PF00702|PTHR18901|KOG2914|GO:0003824,GO:0008152|AT2G38740.1|Haloacid dehalogenase-like hydrolase (HAD) superfamily protein|	3.0e-162	AT2G38740|AT2G38740.1|AT2G38740.1|PF00702|PTHR18901|KOG2914|GO:0005886,GO:0008152,GO:0003824,GO:0016787|LOC_Os09g24230.1|haloacid dehalogenase-like hydrolase family protein, putative, expressed|	1.0e-79
Chr10	3399680	.	G	A	128.00	DP=6;VDB=0.0392;AF1=1;AC1=2;DP4=0,0,2,3;MQ=46;FQ=-42	Sobic.010G043600.1	NON_SYNONYMOUS_CODING	MODERATE	GT:PL:GQ	1/1:161,15,0:27	PAC:28366947	MISSENSE	aGa/aAa	R86K	AT2G33990.1|iqd9|IQ-domain 9|LOC_Os06g06160.1|IQ calmodulin-binding motif domain containing protein, expressed|	GRMZM2G047476|GRMZM2G047476_T03|GRMZM2G047476_T03|PF00276,PF00071|PTHR11620|GO:0003735,GO:0006412,GO:0005840,GO:0005525,GO:0007264,GO:0005622|AT1G75630.2|AVA-P4|vacuolar H+-pumping ATPase 16 kDa proteolipid subunit 4|	1.0e-75	AT2G33990|AT2G33990.1|AT2G33990.1|GO:0005886,GO:0008150,GO:0005516,GO:0005515|LOC_Os06g06160.1|IQ calmodulin-binding motif domain containing protein, expressed|	3.0e-68
Chr10	4432218	.	G	A	214.00	DP=11;VDB=0.0393;AF1=1;AC1=2;DP4=0,0,6,4;MQ=44;FQ=-57	Sobic.010G056700.1	NON_SYNONYMOUS_CODING	MODERATE	GT:PL:GQ	1/1:247,30,0:57	PAC:28368334	MISSENSE	aCc/aTc	T49I	LOC_Os03g44600.1|hypothetical protein|	***MISSING-DESCRIPTION***	4.0e-69	Unknown	-
Chr10	5063095	.	G	A	205.00	DP=10;VDB=0.0359;AF1=1;AC1=2;DP4=0,0,6,3;MQ=45;FQ=-54	Sobic.010G064600.1	NON_SYNONYMOUS_CODING	MODERATE	GT:PL:GQ	1/1:238,27,0:51	PAC:28366114	MISSENSE	Gaa/Aaa	E292K	PF00412,PF12315|PTHR18973|KOG1703|GO:0008270|AT4G36860.1|DAR1|LIM domain-containing protein|LOC_Os06g08400.1|LIM domain-containing protein, putative, expressed|	GRMZM2G017845|GRMZM2G017845_T04|GRMZM2G017845_T04|PF12315,PF00412|PTHR24209|KOG1703|GO:0008270|AT1G19270.1|DA1|DA1|	0.0e+00	AT1G19270|AT1G19270.1|AT1G19270.1|PF12315,PF00412|PTHR24209,PTHR24209:SF105|KOG1703|GO:0046621,GO:0048317,GO:0048482,GO:0043130,GO:0008270|LOC_Os06g08400.1|LIM domain-containing protein, putative, expressed|	0.0e+00
Chr10	13071244	.	G	A	30.80	DP=4;VDB=0.0334;AF1=1;AC1=2;DP4=0,0,1,1;MQ=37;FQ=-33	Sobic.010G118800.1	NON_SYNONYMOUS_CODING	MODERATE	GT:PL:GQ	1/1:62,6,0:10	PAC:28367448	MISSENSE	cGc/cAc	R3H	***MISSING-DESCRIPTION***	Unknown	-	Unknown	-
Chr10	43654595	.	G	A	222.00	DP=14;VDB=0.0398;AF1=1;AC1=2;DP4=0,0,8,6;MQ=45;FQ=-69	Sobic.010G151200.1	NON_SYNONYMOUS_CODING	MODERATE	GT:PL:GQ	1/1:255,42,0:81	PAC:28365641	MISSENSE	Ctc/Ttc	L185F	LOC_Os11g32670.1|GRF zinc finger family protein, expressed|	Unknown	-	Unknown	-
Chr10	54403978	.	C	T	222.00	DP=12;VDB=0.0298;AF1=1;AC1=2;DP4=0,0,8,4;MQ=45;FQ=-63	Sobic.010G204300.1	NON_SYNONYMOUS_CODING	MODERATE	GT:PL:GQ	1/1:255,36,0:69	PAC:28366234	MISSENSE	Gag/Aag	E238K	PF02845|GO:0005515|AT5G32440.1|Ubiquitin system component Cue protein|LOC_Os06g43550.1|expressed protein|	GRMZM2G040382|GRMZM2G040382_T01|GRMZM2G040382_T01|PF02845|GO:0005515|AT5G32440.3|Ubiquitin system component Cue protein|	3.0e-140	AT5G32440|AT5G32440.1|AT5G32440.1|PF02845|GO:0009507,GO:0005515|LOC_Os06g43550.1|expressed protein|	3.0e-71
Chr10	55345269	.	G	A	215.00	DP=9;VDB=0.0343;AF1=1;AC1=2;DP4=0,0,5,4;MQ=46;FQ=-54	Sobic.010G213000.1	NON_SYNONYMOUS_CODING	MODERATE	GT:PL:GQ	1/1:248,27,0:51	PAC:28367578	MISSENSE	Gcg/Acg	A751T	PF05183|PTHR23079|KOG0988|GO:0003968|AT3G49500.1|RDR6,SDE1,SGS2|RNA-dependent RNA polymerase 6|LOC_Os01g34350.1|RNA-dependent RNA polymerase, putative, expressed|	GRMZM2G357825|GRMZM2G357825_T01|GRMZM2G357825_T01|PF05183|PTHR23079|KOG0988|GO:0003968|AT3G49500.1|RDR6,SDE1,SGS2|RNA-dependent RNA polymerase 6|	0.0e+00	AT3G49500|AT3G49500.1|AT3G49500.1|PF05183|PTHR23079|KOG0988|GO:0005634,GO:0009616,GO:0010267,GO:0016246,GO:0016441,GO:0030422,GO:0031047,GO:0048366,GO:0048440,GO:0048467,GO:0048544,GO:0051607,GO:0003676,GO:0003968|LOC_Os01g34350.1|RNA-dependent RNA polymerase, putative, expressed|	0.0e+00
Chr10	55450779	.	G	A	172.00	DP=7;VDB=0.0398;AF1=1;AC1=2;DP4=0,0,3,4;MQ=45;FQ=-48	Sobic.010G214100.1	NON_SYNONYMOUS_CODING	MODERATE	GT:PL:GQ	1/1:205,21,0:39	PAC:28368418	MISSENSE	Ctc/Ttc	L527F	PF00389,PF02826,PF00670,PF07991,PF01842|PTHR10996|KOG0068|1.1.1.95|K00058|GO:0016616,GO:0051287,GO:0008152,GO:0055114,GO:0016597,GO:0048037,GO:0004455,GO:0008652|AT1G17745.1|PGDH|D-3-phosphoglycerate dehydrogenase|LOC_Os06g44460.1|D-3-phosphoglycerate dehydrogenase, chloroplast precursor, putative, expressed|	GRMZM2G098423|GRMZM2G098423_T01|GRMZM2G098423_T01|PF01842,PF02826,PF00389|PTHR10996,PTHR10996:SF20|KOG0068|GO:0004455,GO:0008652,GO:0055114,GO:0016616,GO:0051287,GO:0008152,GO:0016597,GO:0048037,GO:0006564,GAT4G34200.1|AT4G34200.1|EDA9|D-3-phosphoglycerate dehydrogenase|	0.0e+00	AT1G17745|AT1G17745.1|AT1G17745.1|PF01842,PF02826,PF00389|PTHR10996,PTHR10996:SF20|KOG0068|1.1.1.95|K00058|GO:0005634,GO:0005829,GO:0009507,GO:0006564,GO:0004617,GO:0005515,GO:0016616,GO:0051287,GO:0008152,GO:0055114,GO:0016597,GO:0048037|LOC_Os06g44460.1|D-3-phosphoglycerate dehydrogenase, chloroplast precursor, putative, expressed|	0.0e+00
Chr10	55831849	.	G	A	168.00	DP=8;VDB=0.0365;AF1=1;AC1=2;DP4=0,0,2,5;MQ=45;FQ=-48	Sobic.010G217400.1	NON_SYNONYMOUS_CODING	MODERATE	GT:PL:GQ	1/1:201,21,0:39	PAC:28365256	MISSENSE	Gtt/Att	V188I	PF00069,PF07714|PTHR23258|KOG1187|GO:0004672,GO:0005524,GO:0006468|AT4G22130.2|SRF8|STRUBBELIG-receptor family 8|LOC_Os06g45020.1|STRUBBELIG-RECEPTOR FAMILY 3 precursor, putative, expressed|	GRMZM2G085246|GRMZM2G085246_T02|GRMZM2G085246_T02|PF07714,PF00560|PTHR24420,PTHR24420:SF482|KOG1187|GO:0004672,GO:0005524,GO:0006468,GO:0005515|AT2G20850.1|SRF1|STRUBBELIG-receptor family 1|	0.0e+00	AT4G03390|AT4G03390.1|AT4G03390.1|PF07714,PF00560,PF08263|PTHR24420,PTHR24420:SF890|KOG1187|GO:0005886,GO:0006468,GO:0007169,GO:0004674,GO:0005524,GO:0016301,GO:0004672,GO:0005515|LOC_Os07g37810.1|STRUBBELIG-RECEPTOR FAMILY 1 precursor, putative, expressed|	1.0e-110
Chr10	56218181	.	G	A	143.00	DP=8;VDB=0.0399;AF1=1;AC1=2;DP4=0,0,6,1;MQ=45;FQ=-48	Sobic.010G221600.1	NON_SYNONYMOUS_CODING	MODERATE	GT:PL:GQ	1/1:176,21,0:39	PAC:28366157	MISSENSE	Gaa/Aaa	E171K	PF11969,PF01230|PTHR23089|KOG3275|AT1G31160.1|HINT 2|HISTIDINE TRIAD NUCLEOTIDE-BINDING 2|LOC_Os06g45660.1|histidine triad family protein, putative, expressed|	GRMZM2G143767|GRMZM2G143767_T01|GRMZM2G143767_T01|PF01230|PTHR23089|KOG3275|AT1G31160.1|HINT 2|HISTIDINE TRIAD NUCLEOTIDE-BINDING 2|	5.0e-67	AT1G31160|AT1G31160.1|AT1G31160.1|PF01230|KOG3275|GO:0009507,GO:0008150,GO:0003824,GO:0005080,GO:0008270|LOC_Os06g45660.1|histidine triad family protein, putative, expressed|	2.0e-63
Chr10	58051981	.	C	T	222.00	DP=13;VDB=0.0345;AF1=1;AC1=2;DP4=0,0,5,8;MQ=38;FQ=-66	Sobic.010G240800.1	NON_SYNONYMOUS_CODING	MODERATE	GT:PL:GQ	1/1:255,39,0:75	PAC:28367942	MISSENSE	Gat/Aat	D246N	PF00533,PF00817,PF11799|PTHR11076|KOG2093|2.7.7.-|K03515|GO:0005622,GO:0003684,GO:0003887,GO:0006281|AT5G44750.1|ATREV1,REV1|DNA-directed DNA polymerases|LOC_Os06g47580.1|REV1, putative, expressed|	GRMZM2G367857|GRMZM2G367857_T01|GRMZM2G367857_T01|PF11799|PTHR11076,PTHR11076:SF13|GO:0003684,GO:0003887,GO:0006281|AT5G44750.1|ATREV1,REV1|DNA-directed DNA polymerases|	0.0e+00	AT5G44750|AT5G44750.1|AT5G44750.1|PF00533,PF00817,PF11799|PTHR11076,PTHR11076:SF13|KOG2093|2.7.7.-|K03515|GO:0005622,GO:0009507,GO:0006281,GO:0006974,GO:0010224,GO:0003887,GO:0003684|LOC_Os06g47580.1|REV1, putative, expressed|	0.0e+00
super_13	2844693	.	G	A	83.50	DP=5;VDB=0.0140;AF1=1;AC1=2;DP4=0,0,3,1;MQ=42;FQ=-39	Sobic.K011800.1	NON_SYNONYMOUS_CODING	MODERATE	GT:PL:GQ	1/1:116,12,0:21	PAC:28404493	MISSENSE	cCt/cTt	P159L	***MISSING-DESCRIPTION***	Unknown	-	Unknown	-
