# Supplementary material for: Forward Genetics by Sequencing EMS Variation-Induced Inbred Lines
Source: G3 (Bethesda). 2016 Dec 29;7(2):413–25. doi: 10.1534/g3.116.029660 (PMC5295590; doi:10.1534/g3.116.029660)
Supplement: Supplementary file 10 [file 413FileS9.zip]

Archive with 1 entries (1 files):
- FileS9.pbs
