# Supplementary material for: Forward Genetics by Sequencing EMS Variation-Induced Inbred Lines
Source: G3 (Bethesda). 2016 Dec 29;7(2):413–25. doi: 10.1534/g3.116.029660 (PMC5295590; doi:10.1534/g3.116.029660)
Supplement: Supplementary file 14 [file 413FileS13.zip › FileS13.pbs]

#!/bin/sh -l
# FILENAME:  snps_Sbicolor_v2.1_255_EvilTwin_Dhurrinase.pbs

#PBS -q bdilkes
#PBS -l nodes=1:ppn=8
#PBS -l walltime=100:00:00
#PBS -N snps_Sbicolor_v2.1_255_EvilTwin_Dhurrinase.pbs

set -ue


module use /apps/group/bioinformatics/modules
module use /apps/group/bioinformatics/apps/GATK-2.3.9
module load bwa/0.6.2
module load samtools/0.1.18
module load GATK/2.3.9
module load picard-tools/1.80
module load BEDTools/2.17.0
module load blast

cat $PBS_NODEFILE

NCPUS=8

#Variables
REFERENCE=${RCAC_SCRATCH}/References/Sbicolor_v2.1_255
FASTA=${REFERENCE}/Sbicolor_v2.1_255.fa

PEP=${REFERENCE}/Sbicolor_v2.1_255_protein.fa
LEN=${REFERENCE}/my_Sbicolor_v2.1_255.len

BLAST=${RCAC_SCRATCH}/References/blast

ATHBASEM8=${BLAST}/Sbicolor_v2.1_255_protein_ath.txt
ATHBASEM0=${BLAST}/Sbicolor_v2.1_255_protein_ath_align.txt

ZEABASEM8=${BLAST}/Sbicolor_v2.1_255_protein_zmays.txt
ZEABASEM0=${BLAST}/Sbicolor_v2.1_255_protein_zmays_align.txt

ANNOTATH=${RCAC_SCRATCH}/References/Athaliana_167_annotation_info.txt
ANNOTZEA=${RCAC_SCRATCH}/References/Zmays_181_annotation_info.txt
ANNOTSB21=${REFERENCE}/Sbicolor_v2.1_255_annotation_info.txt

ORGNATH=Athaliana
ORGNZEA=Zmays


BWT=${FASTA}.bwt
FAI=${FASTA}.fai

SNPEFF=${HOME}/snpEff
#snpEff Database genome entry for Sbicolor_v2.1_255
DBASE=Sbicolor_v2.1_255

#Variable: Minimum Length of Gene Names for Specie
GENL=13

#Variable: Unique Prefix of Specie Accession names
SB=Sobic


FOLDER=Evil_twin/Dhurrinase

DATA=${RCAC_SCRATCH}/${FOLDER}

SI=Sorghum632_run60_run85

SN="Dhurrinase"
ASTEM=${SN}
KBAM=${ASTEM}_sorted.bam
KTAT=${ASTEM}.sorted.stats
IVCF=${ASTEM}.sorted.vcf
FVCF=${ASTEM}.sorted_varFiltered.vcf
RVCF=${ASTEM}.raw.vcf


mkdir -p ${DATA}
cd ${DATA}

mkdir -p snps_results
cd snps_results

SET1=/group/bdilkes/data/incoming/Elizabeth/Sorghum632_run60
SET2=/group/bdilkes/data/incoming/Elizabeth/Sorghum632_run85

if [ ! -f $BWT ]
then
	bwa index -a bwtsw $FASTA
fi

if [ ! -f $FAI ]
then
	samtools faidx $FASTA
fi


for file in ${SET1}/*_1_*.fastq ${SET2}/*_1_*.fastq ${SET2}/*_R1_*.fastq
do
	LEFT=$file

        if [[ "$file" == *_1_* ]]
        then
                RIGHT=${file/_1_/_2_}
                ALL=${file/_1_/_N_}
        else
                RIGHT=${file/_R1_/_R2_}
                ALL=${file/_R1_/_N_}
        fi

        LSTEM=`basename $LEFT .fastq`
        RSTEM=`basename $RIGHT .fastq`
        NSTEM=`basename $ALL .fastq`

	LSAI=${LSTEM}.sai
	RSAI=${RSTEM}.sai

	ASAM=${NSTEM}.sam
	ABAM=${NSTEM}.bam
	IBAM=${NSTEM}.sorted
	SBAM=${NSTEM}.sorted.bam
	STAT=${NSTEM}.sorted.stats

	bwa aln -t $NCPUS $FASTA $LEFT > $LSAI
	bwa aln -t $NCPUS $FASTA $RIGHT > $RSAI

	bwa sampe -P -r "@RG\tID:${SI}\tSM:${SN}\tPL:Illumina" $FASTA $LSAI $RSAI $LEFT $RIGHT > $ASAM

	samtools view -b -h -S -o $ABAM $ASAM

	samtools sort -m 2000000000 $ABAM $IBAM

	samtools flagstat $SBAM > $STAT

	rm  -f $ABAM

done

samtools merge -h 000645_sorghum-932_GATCAG_L001_N_filtered.sam $KBAM \
       000645_sorghum-932_GATCAG_L001_N_filtered.sorted.bam \
       000645_sorghum-932_N_run60.sorted.bam \
       000645_sorghum-932_N_run85.sorted.bam 

samtools index $KBAM

samtools flagstat $KBAM > $KTAT

samtools mpileup -B -Q 20 -P Illumina -C50 -uf $FASTA $KBAM | bcftools view -vcg - > $IVCF

vcfutils.pl varFilter -D100 $IVCF > $FVCF

samtools mpileup -B -Q 20 -P Illumina -C50 -uf $FASTA $KBAM | bcftools view -Ncg - > $RVCF

rm -f 000645_sorghum*.bam 000645_sorghum*.sa*

#SnpSifting: ...

STEM=`basename $FVCF .sorted_varFiltered.vcf`
echo $STEM
OVF=$FVCF
BVF=${STEM}_initial_snps.vcf
DVF=${STEM}_snps.vcf
SVF=${STEM}_q20_hom_snps.vcf
FILT=${STEM}_snps_filt.vcf
TYP=${STEM}_snps_filt_GC-AT.vcf

#Removed: "INDEL;"  
grep -v "INDEL;" $IVCF > $BVF

#Removed: "INDEL;" ,PV4,  
grep -v "INDEL;" $OVF > $DVF

awk '{if((substr($1,0,1)=="#") || (length($5)==1) )print $0}' < $DVF > tmp1.vcf

#Filters: Q20, Homozygous, Variant
cat tmp1.vcf | java -jar ${SNPEFF}/SnpSift.jar filter "(QUAL>=20) & (isHom(GEN[0]))" > $SVF

#Filters: Reference reads, strand-bias 
cat $SVF | java -jar ${SNPEFF}/SnpSift.jar filter "( ((DP4[0]=0) & (DP4[1]=0)) & ((DP4[2]>0)& (DP4[3]> 0)) )" > $FILT

#Filters: GC-AT 
cat $FILT | java -jar ${SNPEFF}/SnpSift.jar filter "( (REF='G' & ALT='A') | (REF='C' & ALT='T') )" > $TYP

rm -f tmp*.vcf

SBAM=$KBAM

samtools view -u -q 30 -f 0x2 $SBAM | \
         genomeCoverageBed -ibam stdin -g $LEN \
         > ${ASTEM}.genome.proper_paired.q30.cov

samtools view -u -q 0 $SBAM | \
         genomeCoverageBed -ibam stdin -g $LEN \
         > ${ASTEM}.genome.q0.cov

for gcov in *.genome.*.cov
do
        echo $gcov

        grep "^genome" $gcov > z.txt

        awk 'BEGIN{total=0} {total += ($2*$3)} END{total=total/$4;print "\nAverage Coverage: "total}' < z.txt  >> $gcov

done

rm -f z.txt


#SnpEffecting .....

for file in *snps*.vcf
do

	INFL=`basename $file`
	STEM=`basename $file .vcf`
	OUTF=${STEM}_snpEff.vcf
	AOUT=${STEM}_snpEff_phytozome.txt
	OUTS=${STEM}_snpEff.txt
	GOUT=${STEM}_snpEff_gene_list.txt
	TOUT=${STEM}_snpEff_genes.fa

	#BLAST Annotation Variables
	OUTATH=${STEM}_ath.txt
	OUTZEA=${STEM}_zmays.txt
	PUTATH=${STEM}_ath_align.txt
	PUTZEA=${STEM}_zmays_align.txt

	RESATH=${STEM}_results_ath.txt
	RESZEA=${STEM}_results_zmays.txt

        mkdir -p $STEM
        cp $file $STEM
        cd $STEM

        java -jar ${SNPEFF}/snpEff.jar eff -c ${SNPEFF}/snpEff.config $DBASE $INFL > $OUTF

	parse_snpEff_vcf_mpileup $OUTF $OUTS $SB $GENL >& x.txt

	add_phytozome2short_snpEff $ANNOTSB21 $OUTS $AOUT $GOUT >& x.txt

	extract_seqs4_sbv2.1 $PEP $GOUT $TOUT >& x1.txt

	yank_blast_m8_sbv2.1 $GOUT $ATHBASEM8 $OUTATH >& x.txt
	yank_blast_m8_sbv2.1 $GOUT $ZEABASEM8 $OUTZEA >& x.txt

	yank_blast_m0_sbv2.1 $GOUT $ATHBASEM0 $PUTATH >& x.txt
	yank_blast_m0_sbv2.1 $GOUT $ZEABASEM0 $PUTZEA >& x.txt

	sort -k1,1 -u $OUTATH > temp.txt

	phytozome_tab_snpEff_sbv2.1 temp.txt $ANNOTATH $ORGNATH temp1.txt > x.txt
	merge_snpEff_phytozome_sbv2.1 temp1.txt $OUTS $RESATH > x.txt

	sort -k1,1 -u $OUTZEA > temp.txt

	phytozome_tab_snpEff_sbv2.1_zmays temp.txt $ANNOTZEA $ORGNZEA temp1.txt > x.txt
	merge_snpEff_phytozome_sbv2.1 temp1.txt $OUTS $RESZEA > x.txt

        rm -f temp*.txt x*.txt

        cd ..

done


module unload bwa/0.6.2
module unload samtools/0.1.18
module unload GATK/2.3.9
module unload picard-tools/1.80
module unload BEDTools/2.17.0
module unload blast
